# Supplementary material for: ﻿Morphological and phylogenetic analyses reveal one new genus and six new species in Irpicaceae and Steccherinaceae (Polyporales, Basidiomycota) from the Yunnan–Guizhou Plateau, Asia
Source: IMA Fungus. 2025 Dec 29;16:e172367. doi: 10.3897/imafungus.16.172367 (PMC12770999; doi:10.3897/imafungus.16.172367)
Supplement: XML Treatment for Steccherinaceae [file imafungus.16.172367-treatment1.xml]

<!DOCTYPE tp:taxon-treatment
  PUBLIC "-//TaxonX//DTD Taxonomic Treatment Publishing DTD v0 20100105//EN" "tax-treatment-NSO.dtd">
<tp:taxon-treatment xmlns:tp="http://www.plazi.org/taxpub"><tp:treatment-meta><kwd-group><label>Taxon classification</label><kwd>
                <named-content content-type="kingdom">Animalia</named-content>
              </kwd><kwd>
                <named-content content-type="order">Polyporales</named-content>
              </kwd><kwd>
                <named-content content-type="family">Steccherinaceae</named-content>
              </kwd></kwd-group><mixed-citation publication-type="journal"><person-group><name><surname>Deng</surname><given-names>Yinglian</given-names></name><name><surname>Chen</surname><given-names>Meng</given-names></name><name><surname>Wang</surname><given-names>Kaisheng</given-names></name><name><surname>Liu</surname><given-names>Wanting</given-names></name><name><surname>Chen</surname><given-names>Daxiang</given-names></name><name><surname>Yang</surname><given-names>Shunqiang</given-names></name><name><surname>Li</surname><given-names>Wenli</given-names></name><name><surname>Zhou</surname><given-names>Hongmin</given-names></name><name><surname>Zhao</surname><given-names>Changlin</given-names></name></person-group><article-title>﻿Morphological and phylogenetic analyses reveal one new genus and six new species in <italic><tp:taxon-name><tp:taxon-name-part taxon-name-part-type="family">Irpicaceae</tp:taxon-name-part></tp:taxon-name></italic> and <italic><tp:taxon-name><tp:taxon-name-part taxon-name-part-type="family">Steccherinaceae</tp:taxon-name-part></tp:taxon-name></italic> (<italic><tp:taxon-name><tp:taxon-name-part taxon-name-part-type="order">Polyporales</tp:taxon-name-part></tp:taxon-name></italic>, <italic><tp:taxon-name><tp:taxon-name-part taxon-name-part-type="phylum">Basidiomycota</tp:taxon-name-part></tp:taxon-name></italic>) from the Yunnan–Guizhou Plateau, Asia</article-title><source>IMA Fungus</source><day>29</day><month>12</month><year>2025</year><volume>16</volume><pub-id pub-id-type="doi">10.3897/imafungus.16.172367</pub-id></mixed-citation></tp:treatment-meta><tp:nomenclature><label>﻿</label><tp:taxon-name><object-id xmlns:xlink="http://www.w3.org/1999/xlink" content-type="arpha" xlink:type="simple">D3E82B0D-665E-57A8-A09B-409CFF6FB247</object-id>
              <tp:taxon-name-part taxon-name-part-type="family">Steccherinaceae</tp:taxon-name-part>
              <object-id xmlns:xlink="http://www.w3.org/1999/xlink" content-type="mycobank" xlink:type="simple">81420</object-id>
            </tp:taxon-name><tp:taxon-authority>Parmasto, Consp. System. Corticiac. (Tartu): 169 (1968)</tp:taxon-authority></tp:nomenclature><tp:treatment-sec sec-type="type genus" id="SECID0ELKHK"><title>Type genus.</title><p><italic><tp:taxon-name><tp:taxon-name-part taxon-name-part-type="genus" reg="Steccherinum">Steccherinum</tp:taxon-name-part></tp:taxon-name></italic> Gray</p></tp:treatment-sec><tp:treatment-sec sec-type="description" id="SECID0EYKHK"><title>Description.</title><p><bold><italic>Basidiomata</italic></bold> effused, effused-reflexed, or pileate, white or yellow to brown in various hues. <bold><italic>Hymenial surface</italic></bold> smooth, granular, aculeate, or poroid. context leathery to corky, whitish to pallid, more or less distinctly dimitic with skeletals. <bold><italic>Hyphal system</italic></bold> monomitic; generative hyphae branched, septate, or with clamp connections. <bold><italic>Cystidia</italic></bold> lacking or present, thin- to thick-walled. <bold><italic>Basidia</italic></bold> clavate or slightly multiform, 2–4-spored. <bold><italic>Basidiospores</italic></bold> cylindrical, ellipsoid, or subglobose, smooth, colorless, <abbrev xmlns:xlink="http://www.w3.org/1999/xlink" xlink:title="Melzer’s reagent" id="ABBRID0ESLHK" xlink:type="simple">IKI</abbrev>– (<xref ref-type="bibr" rid="B87">Maas Geesteranus 1971</xref>; <xref ref-type="bibr" rid="B77">Liu and Dai 2021</xref>; <xref ref-type="bibr" rid="B35">Du et al. 2022</xref>).</p></tp:treatment-sec><tp:treatment-sec sec-type="notes" id="SECID0ECMHK"><title>Notes.</title><p>The family <italic><tp:taxon-name><tp:taxon-name-part taxon-name-part-type="family">Steccherinaceae</tp:taxon-name-part></tp:taxon-name></italic> was typified by the genus <italic><tp:taxon-name><tp:taxon-name-part taxon-name-part-type="genus" reg="Steccherinum">Steccherinum</tp:taxon-name-part></tp:taxon-name></italic> (1968). It belongs to the residual polyporoid clade of <italic><tp:taxon-name><tp:taxon-name-part taxon-name-part-type="order">Polyporales</tp:taxon-name-part></tp:taxon-name></italic> and represents a distinct and well-defined group based on phylogenetic evidence (<xref ref-type="bibr" rid="B5">Binder et al. 2013</xref>; <xref ref-type="bibr" rid="B95">Miettinen and Ryvarden 2016</xref>). <italic><tp:taxon-name><tp:taxon-name-part taxon-name-part-type="family">Steccherinaceae</tp:taxon-name-part></tp:taxon-name></italic> includes around 24 genera according to previous studies and shows highly variable morphological and anatomical features (<xref ref-type="bibr" rid="B169">Zmitrovich 2018</xref>; <xref ref-type="bibr" rid="B8">Cao et al. 2021</xref>; <xref ref-type="bibr" rid="B43">He et al. 2024</xref>). In the present study, one new genus, <italic><tp:taxon-name><tp:taxon-name-part taxon-name-part-type="genus" reg="Odentinium">Odentinium</tp:taxon-name-part></tp:taxon-name></italic>, is proposed in <italic><tp:taxon-name><tp:taxon-name-part taxon-name-part-type="family">Steccherinaceae</tp:taxon-name-part></tp:taxon-name></italic> based on morphological and molecular evidence.</p></tp:treatment-sec><ref-list><ref id="B87"><mixed-citation xmlns:xlink="http://www.w3.org/1999/xlink" xlink:type="simple"><person-group><name name-style="western"><surname>Maas Geesteranus</surname><given-names>RA</given-names></name></person-group> (<year>1971</year>) <article-title>Hydnaceous fungi of the eastern old world.</article-title><source>Verhandelingen Koninklijke Nederlandse Akademie van Wetenschappen Afdeling Natuurkunde</source><volume>60</volume>(<issue>3</issue>): <fpage>1</fpage>–<lpage>176</lpage>.</mixed-citation></ref><ref id="B77"><mixed-citation xmlns:xlink="http://www.w3.org/1999/xlink" xlink:type="simple"><person-group><name name-style="western"><surname>Liu</surname><given-names>ZB</given-names></name><name name-style="western"><surname>Dai</surname><given-names>YC</given-names></name></person-group> (<year>2021</year>) <article-title><italic><tp:taxon-name><tp:taxon-name-part taxon-name-part-type="genus">Steccherinum</tp:taxon-name-part> <tp:taxon-name-part taxon-name-part-type="species">fragile</tp:taxon-name-part></tp:taxon-name></italic> sp. nov. and <italic><tp:taxon-name><tp:taxon-name-part taxon-name-part-type="genus">S.</tp:taxon-name-part> <tp:taxon-name-part taxon-name-part-type="species">subcollabens</tp:taxon-name-part></tp:taxon-name></italic> comb. nov. (<italic><tp:taxon-name><tp:taxon-name-part taxon-name-part-type="family">Steccherinaceae</tp:taxon-name-part></tp:taxon-name></italic>, <italic><tp:taxon-name><tp:taxon-name-part taxon-name-part-type="order">Polyporales</tp:taxon-name-part></tp:taxon-name></italic>), evidenced by morphological characters and phylogenetic analysis.</article-title><source>Phytotaxa</source><volume>483</volume>: <fpage>106</fpage>–<lpage>116</lpage>. <ext-link xlink:href="10.11646/phytotaxa.483.2.3" ext-link-type="doi" xlink:type="simple">https://doi.org/10.11646/phytotaxa.483.2.3</ext-link></mixed-citation></ref><ref id="B35"><mixed-citation xmlns:xlink="http://www.w3.org/1999/xlink" xlink:type="simple"><person-group><name name-style="western"><surname>Du</surname><given-names>P</given-names></name><name name-style="western"><surname>Cao</surname><given-names>TX</given-names></name><name name-style="western"><surname>Dai</surname><given-names>YC</given-names></name></person-group> (<year>2022</year>) <article-title>A new species of <italic><tp:taxon-name><tp:taxon-name-part taxon-name-part-type="genus">Antella</tp:taxon-name-part></tp:taxon-name></italic> (<italic><tp:taxon-name><tp:taxon-name-part taxon-name-part-type="family">Steccherinaceae</tp:taxon-name-part></tp:taxon-name></italic>, <italic><tp:taxon-name><tp:taxon-name-part taxon-name-part-type="class">Agaricomycetes</tp:taxon-name-part></tp:taxon-name></italic>) from southwest China.</article-title><source>Phytotaxa</source><volume>543</volume>: <fpage>283</fpage>–<lpage>290</lpage>. <ext-link xlink:href="10.11646/phytotaxa.543.5.3" ext-link-type="doi" xlink:type="simple">https://doi.org/10.11646/phytotaxa.543.5.3</ext-link></mixed-citation></ref><ref id="B5"><mixed-citation xmlns:xlink="http://www.w3.org/1999/xlink" xlink:type="simple"><person-group><name name-style="western"><surname>Binder</surname><given-names>M</given-names></name><name name-style="western"><surname>Justo</surname><given-names>A</given-names></name><etal/></person-group> (<year>2013</year>) <article-title>Phylogenetic and phylogenomic overview of the <italic><tp:taxon-name><tp:taxon-name-part taxon-name-part-type="order">Polyporales</tp:taxon-name-part></tp:taxon-name></italic>.</article-title><source>Mycologia</source><volume>105</volume>: <fpage>1350</fpage>–<lpage>1373</lpage>. <ext-link xlink:href="10.3852/13-003" ext-link-type="doi" xlink:type="simple">https://doi.org/10.3852/13-003</ext-link></mixed-citation></ref><ref id="B95"><mixed-citation xmlns:xlink="http://www.w3.org/1999/xlink" xlink:type="simple"><person-group><name name-style="western"><surname>Miettinen</surname><given-names>O</given-names></name><name name-style="western"><surname>Ryvarden</surname><given-names>L</given-names></name></person-group> (<year>2016</year>) Polypore genera <italic><tp:taxon-name><tp:taxon-name-part taxon-name-part-type="genus">Antella</tp:taxon-name-part></tp:taxon-name></italic>, <italic><tp:taxon-name><tp:taxon-name-part taxon-name-part-type="genus">Austeria</tp:taxon-name-part></tp:taxon-name></italic>, <italic><tp:taxon-name><tp:taxon-name-part taxon-name-part-type="genus">Butyrea</tp:taxon-name-part></tp:taxon-name></italic>, <italic><tp:taxon-name><tp:taxon-name-part taxon-name-part-type="genus">Citripora</tp:taxon-name-part></tp:taxon-name></italic>, <italic><tp:taxon-name><tp:taxon-name-part taxon-name-part-type="family">Metuloidea</tp:taxon-name-part></tp:taxon-name></italic> and <italic><tp:taxon-name><tp:taxon-name-part taxon-name-part-type="genus">Trulla</tp:taxon-name-part></tp:taxon-name></italic> (<italic><tp:taxon-name><tp:taxon-name-part taxon-name-part-type="family">Steccherinaceae</tp:taxon-name-part></tp:taxon-name></italic>, <italic><tp:taxon-name><tp:taxon-name-part taxon-name-part-type="order">Polyporales</tp:taxon-name-part></tp:taxon-name></italic>). In Annales Botanici Fennici 3–4: 157–172. <ext-link xlink:href="10.5735/085.053.0403" ext-link-type="doi" xlink:type="simple">https://doi.org/10.5735/085.053.0403</ext-link></mixed-citation></ref><ref id="B169"><mixed-citation xmlns:xlink="http://www.w3.org/1999/xlink" xlink:type="simple"><person-group><name name-style="western"><surname>Zmitrovich</surname><given-names>IV</given-names></name></person-group> (<year>2018</year>) <article-title>Conspectus systematis <italic>Polyporacearum</italic> v. 1.0.</article-title><source>Folia Cryptogamica Petropolitana</source><volume>6</volume>: <fpage>3</fpage>–<lpage>145</lpage>.</mixed-citation></ref><ref id="B8"><mixed-citation xmlns:xlink="http://www.w3.org/1999/xlink" xlink:type="simple"><person-group><name name-style="western"><surname>Cao</surname><given-names>T</given-names></name><name name-style="western"><surname>Yu</surname><given-names>JR</given-names></name><etal/></person-group> (<year>2021</year>) <article-title>Multiple-marker phylogeny and morphological evidence reveal two new species in <italic><tp:taxon-name><tp:taxon-name-part taxon-name-part-type="family">Steccherinaceae</tp:taxon-name-part></tp:taxon-name></italic> (<italic><tp:taxon-name><tp:taxon-name-part taxon-name-part-type="order">Polyporales</tp:taxon-name-part></tp:taxon-name></italic>, <italic><tp:taxon-name><tp:taxon-name-part taxon-name-part-type="phylum">Basidiomycota</tp:taxon-name-part></tp:taxon-name></italic>) from Asia.</article-title><source>MycoKeys</source><volume>78</volume>: <fpage>169</fpage>–<lpage>186</lpage>. <ext-link xlink:href="10.3897/mycokeys.78.57823" ext-link-type="doi" xlink:type="simple">https://doi.org/10.3897/mycokeys.78.57823</ext-link></mixed-citation></ref><ref id="B43"><mixed-citation xmlns:xlink="http://www.w3.org/1999/xlink" xlink:type="simple"><person-group><name name-style="western"><surname>He</surname><given-names>MQ</given-names></name><name name-style="western"><surname>Cao</surname><given-names>B</given-names></name><etal/></person-group> (<year>2024</year>) <article-title>Phylogenomics, divergence times and notes of orders in <italic><tp:taxon-name><tp:taxon-name-part taxon-name-part-type="phylum">Basidiomycota</tp:taxon-name-part></tp:taxon-name></italic>.</article-title><source>Fungal Diversity</source><volume>126</volume>(<issue>3</issue>): <fpage>1</fpage>–<lpage>280</lpage>. <ext-link xlink:href="10.1007/s13225-024-00535-w" ext-link-type="doi" xlink:type="simple">https://doi.org/10.1007/s13225-024-00535-w</ext-link></mixed-citation></ref></ref-list></tp:taxon-treatment>
