# Supplementary material for: ﻿Morphological and phylogenetic analyses reveal one new genus and six new species in Irpicaceae and Steccherinaceae (Polyporales, Basidiomycota) from the Yunnan–Guizhou Plateau, Asia
Source: IMA Fungus. 2025 Dec 29;16:e172367. doi: 10.3897/imafungus.16.172367 (PMC12770999; doi:10.3897/imafungus.16.172367)
Supplement: XML Treatment for Odentinium [file imafungus.16.172367-treatment2.xml]

<!DOCTYPE tp:taxon-treatment
  PUBLIC "-//TaxonX//DTD Taxonomic Treatment Publishing DTD v0 20100105//EN" "tax-treatment-NSO.dtd">
<tp:taxon-treatment xmlns:tp="http://www.plazi.org/taxpub"><tp:treatment-meta><kwd-group><label>Taxon classification</label><kwd>
                <named-content content-type="kingdom">Animalia</named-content>
              </kwd><kwd>
                <named-content content-type="order">Polyporales</named-content>
              </kwd><kwd>
                <named-content content-type="family">Irpicaceae</named-content>
              </kwd></kwd-group><mixed-citation publication-type="journal"><person-group><name><surname>Deng</surname><given-names>Yinglian</given-names></name><name><surname>Chen</surname><given-names>Meng</given-names></name><name><surname>Wang</surname><given-names>Kaisheng</given-names></name><name><surname>Liu</surname><given-names>Wanting</given-names></name><name><surname>Chen</surname><given-names>Daxiang</given-names></name><name><surname>Yang</surname><given-names>Shunqiang</given-names></name><name><surname>Li</surname><given-names>Wenli</given-names></name><name><surname>Zhou</surname><given-names>Hongmin</given-names></name><name><surname>Zhao</surname><given-names>Changlin</given-names></name></person-group><article-title>﻿Morphological and phylogenetic analyses reveal one new genus and six new species in <italic><tp:taxon-name><tp:taxon-name-part taxon-name-part-type="family">Irpicaceae</tp:taxon-name-part></tp:taxon-name></italic> and <italic><tp:taxon-name><tp:taxon-name-part taxon-name-part-type="family">Steccherinaceae</tp:taxon-name-part></tp:taxon-name></italic> (<italic><tp:taxon-name><tp:taxon-name-part taxon-name-part-type="order">Polyporales</tp:taxon-name-part></tp:taxon-name></italic>, <italic><tp:taxon-name><tp:taxon-name-part taxon-name-part-type="phylum">Basidiomycota</tp:taxon-name-part></tp:taxon-name></italic>) from the Yunnan–Guizhou Plateau, Asia</article-title><source>IMA Fungus</source><day>29</day><month>12</month><year>2025</year><volume>16</volume><pub-id pub-id-type="doi">10.3897/imafungus.16.172367</pub-id></mixed-citation></tp:treatment-meta><tp:nomenclature><label>﻿</label><tp:taxon-name><object-id xmlns:xlink="http://www.w3.org/1999/xlink" content-type="arpha" xlink:type="simple">54E650FA-F6B4-581D-9CB4-D4C06CBA3681</object-id>
              <tp:taxon-name-part taxon-name-part-type="genus" reg="Odentinium">Odentinium</tp:taxon-name-part>
              <object-id xmlns:xlink="http://www.w3.org/1999/xlink" content-type="mycobank" xlink:type="simple">856157</object-id>
            </tp:taxon-name><tp:taxon-authority>Y.L. Deng &amp; C.L. Zhao</tp:taxon-authority><tp:taxon-status xmlns:xlink="http://www.w3.org/1999/xlink" xlink:type="simple">gen. nov.</tp:taxon-status></tp:nomenclature><tp:treatment-sec sec-type="etymology" id="SECID0EHPHK"><title>Etymology.</title><p><italic>Odentinium</italic> (Lat.): referring to the odontioid hymenial surface.</p></tp:treatment-sec><tp:treatment-sec sec-type="type species" id="SECID0EPPHK"><title>Type species.</title><p><italic><tp:taxon-name><tp:taxon-name-part taxon-name-part-type="genus" reg="Odentinium">Odentinium</tp:taxon-name-part> <tp:taxon-name-part taxon-name-part-type="species" reg="cremeum">cremeum</tp:taxon-name-part></tp:taxon-name></italic> Y.L. Deng &amp; C.L. Zhao, sp. nov.</p></tp:treatment-sec><tp:treatment-sec sec-type="description" id="SECID0EAQHK"><title>Description.</title><p><bold><italic>Basidiomata</italic></bold> annual, resupinate, leathery. <bold><italic>Hymenial surface</italic></bold> odontioid, aculei 3–6 per mm, the length of aculei up to 0.1 mm, cream to pale yellow. <bold><italic>Hyphal system</italic></bold> monomitic; generative hyphae with clamp connections, colorless, thin-walled, smooth, moderately branched. <bold><italic>Cystidia</italic></bold> numerous, thick-walled, cylindrical, strongly encrusted. <bold><italic>Cystidioles</italic></bold> absent. <bold><italic>Basidia</italic></bold> clavate, with four sterigmata and a basal clamp connection. <bold><italic>Basidiospores</italic></bold> ellipsoid, colorless, thin-walled, smooth.</p></tp:treatment-sec><tp:treatment-sec sec-type="notes" id="SECID0E4QHK"><title>Notes.</title><p><xref ref-type="bibr" rid="B134">Westphalen et al. (2021)</xref> provided comprehensive morphological and phylogenetic analyses of hydnoid species in the family <italic><tp:taxon-name><tp:taxon-name-part taxon-name-part-type="family">Steccherinaceae</tp:taxon-name-part></tp:taxon-name></italic>, identifying four genera, <italic><tp:taxon-name><tp:taxon-name-part taxon-name-part-type="genus" reg="Cabalodontia">Cabalodontia</tp:taxon-name-part></tp:taxon-name></italic> Piatek, <italic><tp:taxon-name><tp:taxon-name-part taxon-name-part-type="genus" reg="Etheirodon">Etheirodon</tp:taxon-name-part></tp:taxon-name></italic>, <italic><tp:taxon-name><tp:taxon-name-part taxon-name-part-type="family">Metuloidea</tp:taxon-name-part></tp:taxon-name></italic>, and <italic><tp:taxon-name><tp:taxon-name-part taxon-name-part-type="genus" reg="Steccherinum">Steccherinum</tp:taxon-name-part></tp:taxon-name></italic>. In the present study, the novel genus <italic><tp:taxon-name><tp:taxon-name-part taxon-name-part-type="genus" reg="Odentinium">Odentinium</tp:taxon-name-part></tp:taxon-name></italic> is proposed based on morphological characteristics and phylogenetic analyses inferred from the combined ITS+nLSU+mtSSU+<italic>rpb</italic>2+<italic>tef</italic>1-α sequence dataset (Fig. <xref ref-type="fig" rid="F2">2</xref>). Six wood-inhabiting fungal specimens from Southwest China formed a distinct clade with strong support within <italic><tp:taxon-name><tp:taxon-name-part taxon-name-part-type="family">Steccherinaceae</tp:taxon-name-part></tp:taxon-name></italic> in the phylogenetic analyses. Morphologically, these six specimens have soft corky to leathery basidiomata with odontioid hymenial surfaces that are cream to pale yellow and cover the aculei, a monomitic hyphal system, thin-walled generative hyphae with clamp connections, numerous thick-walled cylindrical cystidia, thin-walled clavate basidia with four sterigmata and a basal clamp connection, and thin-walled ellipsoid to globose basidiospores. These characteristics distinguish <italic><tp:taxon-name><tp:taxon-name-part taxon-name-part-type="genus" reg="Odentinium">Odentinium</tp:taxon-name-part></tp:taxon-name></italic> from known genera in <italic><tp:taxon-name><tp:taxon-name-part taxon-name-part-type="family">Steccherinaceae</tp:taxon-name-part></tp:taxon-name></italic>. Therefore, <italic><tp:taxon-name><tp:taxon-name-part taxon-name-part-type="genus" reg="Odentinium">Odentinium</tp:taxon-name-part></tp:taxon-name></italic> is proposed as a new genus based on morphological characteristics and phylogenetic analyses.</p></tp:treatment-sec><tp:treatment-sec><!--Section generated to contain objects referenced in tp:taxon-treatment.--><fig id="F2" position="float" orientation="portrait"><object-id xmlns:xlink="http://www.w3.org/1999/xlink" content-type="doi" xlink:type="simple">10.3897/imafungus.16.172367.figure2</object-id><object-id xmlns:xlink="http://www.w3.org/1999/xlink" content-type="arpha" xlink:type="simple">DCA44CEE-6D4F-51DC-BA7F-57839EE56647</object-id><label>Figure 2.</label><caption><p>Maximum parsimony strict consensus tree illustrating the phylogeny of <italic><tp:taxon-name><tp:taxon-name-part taxon-name-part-type="family">Irpicaceae</tp:taxon-name-part></tp:taxon-name></italic> based on ITS+nLSU sequences. Branches are labeled with maximum likelihood bootstrap values higher than 70%, parsimony bootstrap values higher than 50%, and Bayesian posterior probabilities higher than 0.95, respectively. The new species are shown in bold.</p></caption><graphic xmlns:xlink="http://www.w3.org/1999/xlink" xlink:href="imafungus-16-e172367-g002.jpg" position="float" orientation="portrait" xlink:type="simple" id="oo_1501723.jpg"><uri content-type="original_file" xlink:type="simple">https://binary.pensoft.net/fig/1501723</uri></graphic></fig></tp:treatment-sec><ref-list><ref id="B134"><mixed-citation xmlns:xlink="http://www.w3.org/1999/xlink" xlink:type="simple"><person-group><name name-style="western"><surname>Westphalen</surname><given-names>MC</given-names></name><name name-style="western"><surname>Motato-Vásquez</surname><given-names>V</given-names></name><etal/></person-group> (<year>2021</year>) <article-title>Additions to the knowledge of hydnoid <italic><tp:taxon-name><tp:taxon-name-part taxon-name-part-type="family">Steccherinaceae</tp:taxon-name-part></tp:taxon-name></italic>: <italic><tp:taxon-name><tp:taxon-name-part taxon-name-part-type="genus">Cabalodontia</tp:taxon-name-part></tp:taxon-name></italic>, <italic><tp:taxon-name><tp:taxon-name-part taxon-name-part-type="genus">Etheirodon</tp:taxon-name-part></tp:taxon-name></italic>, <italic><tp:taxon-name><tp:taxon-name-part taxon-name-part-type="family">Metuloidea</tp:taxon-name-part></tp:taxon-name></italic>, and <italic><tp:taxon-name><tp:taxon-name-part taxon-name-part-type="genus">Steccherinum</tp:taxon-name-part></tp:taxon-name></italic>.</article-title><source>Mycologia</source><volume>113</volume>(<issue>4</issue>): <fpage>791</fpage>–<lpage>806</lpage>. <ext-link xlink:href="10.1080/00275514.2021.1894536" ext-link-type="doi" xlink:type="simple">https://doi.org/10.1080/00275514.2021.1894536</ext-link></mixed-citation></ref></ref-list></tp:taxon-treatment>
