# Supplementary material for: ﻿Morphological and phylogenetic analyses reveal one new genus and six new species in Irpicaceae and Steccherinaceae (Polyporales, Basidiomycota) from the Yunnan–Guizhou Plateau, Asia
Source: IMA Fungus. 2025 Dec 29;16:e172367. doi: 10.3897/imafungus.16.172367 (PMC12770999; doi:10.3897/imafungus.16.172367)
Supplement: XML Treatment for Odentinium aurantium [file imafungus.16.172367-treatment3.xml]

<!DOCTYPE tp:taxon-treatment
  PUBLIC "-//TaxonX//DTD Taxonomic Treatment Publishing DTD v0 20100105//EN" "tax-treatment-NSO.dtd">
<tp:taxon-treatment xmlns:tp="http://www.plazi.org/taxpub"><tp:treatment-meta><kwd-group><label>Taxon classification</label><kwd>
                <named-content content-type="kingdom">Animalia</named-content>
              </kwd><kwd>
                <named-content content-type="order">Polyporales</named-content>
              </kwd><kwd>
                <named-content content-type="family">Irpicaceae</named-content>
              </kwd></kwd-group><mixed-citation publication-type="journal"><person-group><name><surname>Deng</surname><given-names>Yinglian</given-names></name><name><surname>Chen</surname><given-names>Meng</given-names></name><name><surname>Wang</surname><given-names>Kaisheng</given-names></name><name><surname>Liu</surname><given-names>Wanting</given-names></name><name><surname>Chen</surname><given-names>Daxiang</given-names></name><name><surname>Yang</surname><given-names>Shunqiang</given-names></name><name><surname>Li</surname><given-names>Wenli</given-names></name><name><surname>Zhou</surname><given-names>Hongmin</given-names></name><name><surname>Zhao</surname><given-names>Changlin</given-names></name></person-group><article-title>﻿Morphological and phylogenetic analyses reveal one new genus and six new species in <italic><tp:taxon-name><tp:taxon-name-part taxon-name-part-type="family">Irpicaceae</tp:taxon-name-part></tp:taxon-name></italic> and <italic><tp:taxon-name><tp:taxon-name-part taxon-name-part-type="family">Steccherinaceae</tp:taxon-name-part></tp:taxon-name></italic> (<italic><tp:taxon-name><tp:taxon-name-part taxon-name-part-type="order">Polyporales</tp:taxon-name-part></tp:taxon-name></italic>, <italic><tp:taxon-name><tp:taxon-name-part taxon-name-part-type="phylum">Basidiomycota</tp:taxon-name-part></tp:taxon-name></italic>) from the Yunnan–Guizhou Plateau, Asia</article-title><source>IMA Fungus</source><day>29</day><month>12</month><year>2025</year><volume>16</volume><pub-id pub-id-type="doi">10.3897/imafungus.16.172367</pub-id></mixed-citation></tp:treatment-meta><tp:nomenclature><label>﻿</label><tp:taxon-name><object-id xmlns:xlink="http://www.w3.org/1999/xlink" content-type="arpha" xlink:type="simple">264A7547-21DB-5DCB-8D22-93192E33C6CA</object-id>
              <tp:taxon-name-part taxon-name-part-type="genus" reg="Odentinium">Odentinium</tp:taxon-name-part>
              <tp:taxon-name-part taxon-name-part-type="species" reg="aurantium">aurantium</tp:taxon-name-part>
              <object-id xmlns:xlink="http://www.w3.org/1999/xlink" content-type="mycobank" xlink:type="simple">856159</object-id>
            </tp:taxon-name><tp:taxon-authority>Y.L. Deng &amp; C.L. Zhao</tp:taxon-authority><tp:taxon-status xmlns:xlink="http://www.w3.org/1999/xlink" xlink:type="simple">sp. nov.</tp:taxon-status><xref ref-type="fig" rid="F5">Figs 5</xref><xref ref-type="fig" rid="F6">, 6</xref></tp:nomenclature><tp:treatment-sec sec-type="diagnosis" id="SECID0EDVHK"><title>Diagnosis.</title><p><italic><tp:taxon-name><tp:taxon-name-part taxon-name-part-type="genus" reg="Odentinium">Odentinium</tp:taxon-name-part> <tp:taxon-name-part taxon-name-part-type="species" reg="aurantium">aurantium</tp:taxon-name-part></tp:taxon-name></italic> is characterized by soft corky basidiomata, cream to pale yellow hymenial surface with odontioid, clavate basidia clavate and globose basidiospores (3–4 × 3–3.5 µm).</p></tp:treatment-sec><tp:treatment-sec sec-type="etymology" id="SECID0EUVHK"><title>Etymology.</title><p><italic>Aurantium</italic> (Lat.): referring to the pale yellow hymenial surface.</p></tp:treatment-sec><tp:treatment-sec sec-type="material" id="SECID0E3VHK"><title>Type.</title><p>CHINA • Yunnan Province, Zhaotong, Qiaojia County, Yaoshan Town, Yaoshan National Nature Reserve, GPS coordinates: <named-content xmlns:xlink="http://www.w3.org/1999/xlink" content-type="dwc:verbatimCoordinates" xlink:type="simple"><named-content content-type="geo-json" specific-use="{&#34;type&#34;:&#34;Point&#34;,&#34;coordinates&#34;:[103.150000,27.133333]}" id="NCID0EFWHK" xlink:type="simple">27°08'N, 103°09'E</named-content></named-content>, altitude 2220 m asl., on the fallen angiosperm branch, leg. C.L. Zhao, 23 August 2020, CLZhao 20737 (<named-content xmlns:xlink="http://www.w3.org/1999/xlink" content-type="dwc:institutional_code" xlink:title="Southwest Forestry University" xlink:href="http://grbio.org/institution/southwest-forestry-college" xlink:type="simple">SWFC</named-content>).</p></tp:treatment-sec><tp:treatment-sec sec-type="description" id="SECID0EPWHK"><title>Description.</title><p><bold><italic>Basidiomata</italic></bold> annual, resupinate, soft corky when fresh, hard corky when dry, up to 5.5 cm long, 1.5 cm wide, and 0.2 mm thick. <bold><italic>Hymenial surface</italic></bold> odontioid, aculei 4–6 per mm, the length of aculei up to 0.1 mm, cream when fresh, cream to pale yellow upon drying. <bold><italic>Sterile margin</italic></bold> cream, thin, up to 1 mm. <bold><italic>Hyphal system</italic></bold> monomitic; generative hyphae with clamp connections, colorless, thin-walled, smooth, moderately branched, loosely interwoven, 2–3.7 µm in diameter, <abbrev xmlns:xlink="http://www.w3.org/1999/xlink" xlink:title="Melzer’s reagent" id="ABBRID0EDXHK" xlink:type="simple">IKI</abbrev>–, <abbrev xmlns:xlink="http://www.w3.org/1999/xlink" xlink:title="Cotton Blue" id="ABBRID0EHXHK" xlink:type="simple">CB</abbrev>–; tissues unchanged in <abbrev xmlns:xlink="http://www.w3.org/1999/xlink" xlink:title="5% potassium hydroxide water solution" id="ABBRID0ELXHK" xlink:type="simple">KOH</abbrev>. <bold><italic>Cystidia</italic></bold> numerous, thick-walled, cylindrical, strongly encrusted, 65–182 × 10–12.5 µm. <bold><italic>Cystidioles</italic></bold> absent. <bold><italic>Basidia</italic></bold> clavate, with 4 sterigmata and a basal clamp connection, 11–23 × 4–4.5 µm, smooth, thin-walled, basidioles dominant, in shape similar to basidia, but slightly smaller. <bold><italic>Basidiospores</italic></bold> globose, colorless, thin-walled, smooth, with one oil drop, <abbrev xmlns:xlink="http://www.w3.org/1999/xlink" xlink:title="Melzer’s reagent" id="ABBRID0E2XHK" xlink:type="simple">IKI</abbrev>–, <abbrev xmlns:xlink="http://www.w3.org/1999/xlink" xlink:title="Cotton Blue" id="ABBRID0E6XHK" xlink:type="simple">CB</abbrev>–, 3–4 × 3–3.5 µm, L = 3.43 µm, W = 3.26 µm, Q = 1.12 (n = 60/2).</p><fig id="F5" position="float" orientation="portrait"><object-id xmlns:xlink="http://www.w3.org/1999/xlink" content-type="doi" xlink:type="simple">10.3897/imafungus.16.172367.figure5</object-id><object-id xmlns:xlink="http://www.w3.org/1999/xlink" content-type="arpha" xlink:type="simple">2160327C-65F4-5261-862A-FCD64B3C3928</object-id><label>Figure 5.</label><caption><p><italic><tp:taxon-name><tp:taxon-name-part taxon-name-part-type="genus" reg="Odentinium">Odentinium</tp:taxon-name-part> <tp:taxon-name-part taxon-name-part-type="species" reg="aurantium">aurantium</tp:taxon-name-part></tp:taxon-name></italic> (holotype, CLZhao 20737). <bold>a</bold> basidiomata. <bold>b</bold> macroscopic characteristics of hymenophore. Scale bars: 1 cm (<bold>a</bold>); 1 mm (<bold>b</bold>).</p></caption><graphic xmlns:xlink="http://www.w3.org/1999/xlink" xlink:href="imafungus-16-e172367-g005.jpg" position="float" orientation="portrait" xlink:type="simple" id="oo_1501726.jpg"><uri content-type="original_file" xlink:type="simple">https://binary.pensoft.net/fig/1501726</uri></graphic></fig></tp:treatment-sec><tp:treatment-sec sec-type="Additional specimen examined (Paratype)" id="SECID0EDZHK"><title>Additional specimen examined (Paratype).</title><p>CHINA • Yunnan Province, Zhaotong, Qiaojia County, Yaoshan Town, Yaoshan National Nature Reserve, GPS coordinates: <named-content xmlns:xlink="http://www.w3.org/1999/xlink" content-type="dwc:verbatimCoordinates" xlink:type="simple"><named-content content-type="geo-json" specific-use="{&#34;type&#34;:&#34;Point&#34;,&#34;coordinates&#34;:[103.150000,27.133333]}" id="NCID0EMZHK" xlink:type="simple">27°08'N, 103°09'E</named-content></named-content>, altitude 2220 m asl., on the fallen angiosperm branch, leg. C.L. Zhao, 23 August 2020, CLZhao 38004 (<named-content xmlns:xlink="http://www.w3.org/1999/xlink" content-type="dwc:institutional_code" xlink:title="Southwest Forestry University" xlink:href="http://grbio.org/institution/southwest-forestry-college" xlink:type="simple">SWFC</named-content>).</p><fig id="F6" position="float" orientation="portrait"><object-id xmlns:xlink="http://www.w3.org/1999/xlink" content-type="doi" xlink:type="simple">10.3897/imafungus.16.172367.figure6</object-id><object-id xmlns:xlink="http://www.w3.org/1999/xlink" content-type="arpha" xlink:type="simple">CE72ACC2-909F-5F47-B9B3-3BE3E425BE2C</object-id><label>Figure 6.</label><caption><p>Microscopic structures of <italic><tp:taxon-name><tp:taxon-name-part taxon-name-part-type="genus" reg="Odentinium">Odentinium</tp:taxon-name-part> <tp:taxon-name-part taxon-name-part-type="species" reg="aurantium">aurantium</tp:taxon-name-part></tp:taxon-name></italic> (holotype, CLZhao 20737). <bold>a</bold> basidiospores. <bold>b</bold> basidia and basidioles. <bold>c</bold> cystidia. <bold>d</bold> a section of the hymenium. Scale bars: 5 µm (<bold>a</bold>); 10 µm (<bold>b–d</bold>).</p></caption><graphic xmlns:xlink="http://www.w3.org/1999/xlink" xlink:href="imafungus-16-e172367-g006.jpg" position="float" orientation="portrait" xlink:type="simple" id="oo_1501727.jpg"><uri content-type="original_file" xlink:type="simple">https://binary.pensoft.net/fig/1501727</uri></graphic></fig></tp:treatment-sec><tp:treatment-sec sec-type="notes" id="SECID0E11HK"><title>Notes.</title><p>The topology of the tree (Fig. <xref ref-type="fig" rid="F2">2</xref>) inferred from ITS, nLSU, mtSSU, <italic>rpb</italic>2, and <italic>tef</italic>1-α sequence data showed that <italic><tp:taxon-name><tp:taxon-name-part taxon-name-part-type="genus" reg="Odentinium">Odentinium</tp:taxon-name-part> <tp:taxon-name-part taxon-name-part-type="species" reg="aurantium">aurantium</tp:taxon-name-part></tp:taxon-name></italic> was sister to <italic><tp:taxon-name><tp:taxon-name-part taxon-name-part-type="genus" reg="Odentinium">O.</tp:taxon-name-part> <tp:taxon-name-part taxon-name-part-type="species" reg="cremeum">cremeum</tp:taxon-name-part></tp:taxon-name></italic>; however, morphologically, <italic><tp:taxon-name><tp:taxon-name-part taxon-name-part-type="genus" reg="Odentinium">O.</tp:taxon-name-part> <tp:taxon-name-part taxon-name-part-type="species" reg="cremeum">cremeum</tp:taxon-name-part></tp:taxon-name></italic> can be distinguished by having larger aculei (3–4 per mm), a cream to slightly buff hymenial surface, and wider basidia (12–21 × 5–6 µm vs. 11–23 × 4–4.5 µm).</p></tp:treatment-sec><tp:treatment-sec><!--Section generated to contain objects referenced in tp:taxon-treatment.--><fig id="F2" position="float" orientation="portrait"><object-id xmlns:xlink="http://www.w3.org/1999/xlink" content-type="doi" xlink:type="simple">10.3897/imafungus.16.172367.figure2</object-id><object-id xmlns:xlink="http://www.w3.org/1999/xlink" content-type="arpha" xlink:type="simple">DCA44CEE-6D4F-51DC-BA7F-57839EE56647</object-id><label>Figure 2.</label><caption><p>Maximum parsimony strict consensus tree illustrating the phylogeny of <italic><tp:taxon-name><tp:taxon-name-part taxon-name-part-type="family">Irpicaceae</tp:taxon-name-part></tp:taxon-name></italic> based on ITS+nLSU sequences. Branches are labeled with maximum likelihood bootstrap values higher than 70%, parsimony bootstrap values higher than 50%, and Bayesian posterior probabilities higher than 0.95, respectively. The new species are shown in bold.</p></caption><graphic xmlns:xlink="http://www.w3.org/1999/xlink" xlink:href="imafungus-16-e172367-g002.jpg" position="float" orientation="portrait" xlink:type="simple" id="oo_1501723.jpg"><uri content-type="original_file" xlink:type="simple">https://binary.pensoft.net/fig/1501723</uri></graphic></fig></tp:treatment-sec></tp:taxon-treatment>
