# Supplementary material for: ﻿Morphological and phylogenetic analyses reveal one new genus and six new species in Irpicaceae and Steccherinaceae (Polyporales, Basidiomycota) from the Yunnan–Guizhou Plateau, Asia
Source: IMA Fungus. 2025 Dec 29;16:e172367. doi: 10.3897/imafungus.16.172367 (PMC12770999; doi:10.3897/imafungus.16.172367)
Supplement: XML Treatment for Odentinium cremeum [file imafungus.16.172367-treatment4.xml]

<!DOCTYPE tp:taxon-treatment
  PUBLIC "-//TaxonX//DTD Taxonomic Treatment Publishing DTD v0 20100105//EN" "tax-treatment-NSO.dtd">
<tp:taxon-treatment xmlns:tp="http://www.plazi.org/taxpub"><tp:treatment-meta><kwd-group><label>Taxon classification</label><kwd>
                <named-content content-type="kingdom">Animalia</named-content>
              </kwd><kwd>
                <named-content content-type="order">Polyporales</named-content>
              </kwd><kwd>
                <named-content content-type="family">Irpicaceae</named-content>
              </kwd></kwd-group><mixed-citation publication-type="journal"><person-group><name><surname>Deng</surname><given-names>Yinglian</given-names></name><name><surname>Chen</surname><given-names>Meng</given-names></name><name><surname>Wang</surname><given-names>Kaisheng</given-names></name><name><surname>Liu</surname><given-names>Wanting</given-names></name><name><surname>Chen</surname><given-names>Daxiang</given-names></name><name><surname>Yang</surname><given-names>Shunqiang</given-names></name><name><surname>Li</surname><given-names>Wenli</given-names></name><name><surname>Zhou</surname><given-names>Hongmin</given-names></name><name><surname>Zhao</surname><given-names>Changlin</given-names></name></person-group><article-title>﻿Morphological and phylogenetic analyses reveal one new genus and six new species in <italic><tp:taxon-name><tp:taxon-name-part taxon-name-part-type="family">Irpicaceae</tp:taxon-name-part></tp:taxon-name></italic> and <italic><tp:taxon-name><tp:taxon-name-part taxon-name-part-type="family">Steccherinaceae</tp:taxon-name-part></tp:taxon-name></italic> (<italic><tp:taxon-name><tp:taxon-name-part taxon-name-part-type="order">Polyporales</tp:taxon-name-part></tp:taxon-name></italic>, <italic><tp:taxon-name><tp:taxon-name-part taxon-name-part-type="phylum">Basidiomycota</tp:taxon-name-part></tp:taxon-name></italic>) from the Yunnan–Guizhou Plateau, Asia</article-title><source>IMA Fungus</source><day>29</day><month>12</month><year>2025</year><volume>16</volume><pub-id pub-id-type="doi">10.3897/imafungus.16.172367</pub-id></mixed-citation></tp:treatment-meta><tp:nomenclature><label>﻿</label><tp:taxon-name><object-id xmlns:xlink="http://www.w3.org/1999/xlink" content-type="arpha" xlink:type="simple">B7FC5CB5-9D89-5886-AD45-4290D326AAC8</object-id>
              <tp:taxon-name-part taxon-name-part-type="genus" reg="Odentinium">Odentinium</tp:taxon-name-part>
              <tp:taxon-name-part taxon-name-part-type="species" reg="cremeum">cremeum</tp:taxon-name-part>
              <object-id xmlns:xlink="http://www.w3.org/1999/xlink" content-type="mycobank" xlink:type="simple">856158</object-id>
            </tp:taxon-name><tp:taxon-authority>Y.L. Deng &amp; C.L. Zhao</tp:taxon-authority><tp:taxon-status xmlns:xlink="http://www.w3.org/1999/xlink" xlink:type="simple">sp. nov.</tp:taxon-status><xref ref-type="fig" rid="F7">Figs 7</xref><xref ref-type="fig" rid="F8">, 8</xref></tp:nomenclature><tp:treatment-sec sec-type="diagnosis" id="SECID0E24HK"><title>Diagnosis.</title><p><italic><tp:taxon-name><tp:taxon-name-part taxon-name-part-type="genus" reg="Odentinium">Odentinium</tp:taxon-name-part> <tp:taxon-name-part taxon-name-part-type="species" reg="cremeum">cremeum</tp:taxon-name-part></tp:taxon-name></italic> differs from other species by its cream to slightly buff hymenophore, clamed generative hyphae, and ellipsoid basidiospores (3.5–4.5 × 3–3.5 µm).</p></tp:treatment-sec><tp:treatment-sec sec-type="etymology" id="SECID0EM5HK"><title>Etymology.</title><p><italic>Cremeum</italic> (Lat.): referring to the species having cream-colored hymenial surface.</p></tp:treatment-sec><tp:treatment-sec sec-type="material" id="SECID0EU5HK"><title>Type.</title><p>CHINA • Yunnan Province, Zhaotong, Qiaojia County, Yaoshan Town, Yaoshan National Nature Reserve, GPS coordinates: <named-content xmlns:xlink="http://www.w3.org/1999/xlink" content-type="dwc:verbatimCoordinates" xlink:type="simple"><named-content content-type="geo-json" specific-use="{&#34;type&#34;:&#34;Point&#34;,&#34;coordinates&#34;:[103.150000,27.133333]}" id="NCID0E45HK" xlink:type="simple">27°08'N, 103°09'E</named-content></named-content>, altitude 2220 m asl., on the fallen angiosperm branch, leg. C.L. Zhao, 22 August 2020, CLZhao 20573 (<named-content xmlns:xlink="http://www.w3.org/1999/xlink" content-type="dwc:institutional_code" xlink:title="Southwest Forestry University" xlink:href="http://grbio.org/institution/southwest-forestry-college" xlink:type="simple">SWFC</named-content>).</p></tp:treatment-sec><tp:treatment-sec sec-type="description" id="SECID0EH6HK"><title>Description.</title><p><bold><italic>Basidiomata</italic></bold> annual, resupinate, leathery, up to 6.5 cm long, 3 cm wide, and 200 µm thick. <bold><italic>Hymenial surface</italic></bold> odontioid, aculei 3–4 per mm, the length of aculei up to 0.1 mm, slightly cream when fresh, turning to cream upon drying. <bold><italic>Sterile margin</italic></bold> white to slightly cream, thin, up to 1 mm. <bold><italic>Hyphal system</italic></bold> monomitic; generative hyphae with clamp connections, colorless, thin-walled, and strongly encrusted with crystals, moderately branched, interwoven, 1.5–4 µm in diameter, <abbrev xmlns:xlink="http://www.w3.org/1999/xlink" xlink:title="Melzer’s reagent" id="ABBRID0E26HK" xlink:type="simple">IKI</abbrev>–, <abbrev xmlns:xlink="http://www.w3.org/1999/xlink" xlink:title="Cotton Blue" id="ABBRID0EAAAM" xlink:type="simple">CB</abbrev>–; tissues unchanged in <abbrev xmlns:xlink="http://www.w3.org/1999/xlink" xlink:title="5% potassium hydroxide water solution" id="ABBRID0EEAAM" xlink:type="simple">KOH</abbrev>. <bold><italic>Cystidia</italic></bold> numerous, thick-walled, cylindrical, strongly encrusted entirely, 84–188 × 7–13 µm, cystidioles absent. <bold><italic>Basidia</italic></bold> clavate, with 4 sterigmata and a basal clamp connection, 12–21 × 5–6 µm, smooth, thin-walled, basidioles dominant, in shape similar to basidia, but slightly smaller. <bold><italic>Basidiospores</italic></bold> ellipsoid, colorless, thin-walled, smooth, with one oil drop, <abbrev xmlns:xlink="http://www.w3.org/1999/xlink" xlink:title="Melzer’s reagent" id="ABBRID0ERAAM" xlink:type="simple">IKI</abbrev>–, <abbrev xmlns:xlink="http://www.w3.org/1999/xlink" xlink:title="Cotton Blue" id="ABBRID0EVAAM" xlink:type="simple">CB</abbrev>–, 3.5–4.5 × 3–3.5 µm, L = 4.1 µm, W = 3.16 µm, Q = 1.29–1.33 (n = 150/5).</p><fig id="F7" position="float" orientation="portrait"><object-id xmlns:xlink="http://www.w3.org/1999/xlink" content-type="doi" xlink:type="simple">10.3897/imafungus.16.172367.figure7</object-id><object-id xmlns:xlink="http://www.w3.org/1999/xlink" content-type="arpha" xlink:type="simple">948F9756-A742-5DC3-9930-D18B71605B56</object-id><label>Figure 7.</label><caption><p><italic><tp:taxon-name><tp:taxon-name-part taxon-name-part-type="genus" reg="Odentinium">Odentinium</tp:taxon-name-part> <tp:taxon-name-part taxon-name-part-type="species" reg="cremeum">cremeum</tp:taxon-name-part></tp:taxon-name></italic> (holotype, CLZhao 20573). <bold>a</bold> basidiomata. <bold>b</bold> macroscopic characteristics of hymenophore. Scale bars: 1 cm (<bold>a</bold>); 1 mm (<bold>b</bold>).</p></caption><graphic xmlns:xlink="http://www.w3.org/1999/xlink" xlink:href="imafungus-16-e172367-g007.jpg" position="float" orientation="portrait" xlink:type="simple" id="oo_1501728.jpg"><uri content-type="original_file" xlink:type="simple">https://binary.pensoft.net/fig/1501728</uri></graphic></fig></tp:treatment-sec><tp:treatment-sec sec-type="material" id="SECID0EZBAM"><title>Additional specimens examined (Paratypes).</title><p>CHINA • Yunnan Province, Qujing, Qilin District, Cuishan Forest Park, <named-content xmlns:xlink="http://www.w3.org/1999/xlink" content-type="dwc:verbatimCoordinates" xlink:type="simple"><named-content content-type="geo-json" specific-use="{&#34;type&#34;:&#34;Point&#34;,&#34;coordinates&#34;:[103.691350,25.544068]}" id="NCID0ECCAM" xlink:type="simple">25°32'38.645"N, 103°41'28.860"E</named-content></named-content>, , altitude 2245 m asl., on the fallen angiosperm branch, leg. C.L. Zhao, 5 November 2022, CLZhao 26660 (<named-content xmlns:xlink="http://www.w3.org/1999/xlink" content-type="dwc:institutional_code" xlink:title="Southwest Forestry University" xlink:href="http://grbio.org/institution/southwest-forestry-college" xlink:type="simple">SWFC</named-content>), Zhaotong, Wumeng Mountain National Nature Reserve, <named-content xmlns:xlink="http://www.w3.org/1999/xlink" content-type="dwc:verbatimCoordinates" xlink:type="simple"><named-content content-type="geo-json" specific-use="{&#34;type&#34;:&#34;Point&#34;,&#34;coordinates&#34;:[103.716994,27.323393]}" id="NCID0EPCAM" xlink:type="simple">27°19'24.215"N, 103°43'1.178"E</named-content></named-content>, altitude 2200 m asl., on the fallen angiosperm branch, leg. C.L. Zhao, 26 August 2023, CLZhao 31635 (<named-content xmlns:xlink="http://www.w3.org/1999/xlink" content-type="dwc:institutional_code" xlink:title="Southwest Forestry University" xlink:href="http://grbio.org/institution/southwest-forestry-college" xlink:type="simple">SWFC</named-content>), 29 August 2023, CLZhao 32563 (<named-content xmlns:xlink="http://www.w3.org/1999/xlink" content-type="dwc:institutional_code" xlink:title="Southwest Forestry University" xlink:href="http://grbio.org/institution/southwest-forestry-college" xlink:type="simple">SWFC</named-content>), Zhaotong, Qiaojia County, Yaoshan Town, Yaoshan National Nature Reserve, GPS coordinates: <named-content xmlns:xlink="http://www.w3.org/1999/xlink" content-type="dwc:verbatimCoordinates" xlink:type="simple"><named-content content-type="geo-json" specific-use="{&#34;type&#34;:&#34;Point&#34;,&#34;coordinates&#34;:[103.150000,27.133333]}" id="NCID0EBDAM" xlink:type="simple">27°08'N, 103°09'E</named-content></named-content>, altitude 2220 m asl., on the fallen angiosperm branch, leg. C.L. Zhao, 22 August 2020, CLZhao 20648 (<named-content xmlns:xlink="http://www.w3.org/1999/xlink" content-type="dwc:institutional_code" xlink:title="Southwest Forestry University" xlink:href="http://grbio.org/institution/southwest-forestry-college" xlink:type="simple">SWFC</named-content>).</p><fig id="F8" position="float" orientation="portrait"><object-id xmlns:xlink="http://www.w3.org/1999/xlink" content-type="doi" xlink:type="simple">10.3897/imafungus.16.172367.figure8</object-id><object-id xmlns:xlink="http://www.w3.org/1999/xlink" content-type="arpha" xlink:type="simple">5B2FC3A7-1C03-58B1-8DD0-A93ABF303A1E</object-id><label>Figure 8.</label><caption><p>Microscopic structures of <italic><tp:taxon-name><tp:taxon-name-part taxon-name-part-type="genus" reg="Odentinium">Odentinium</tp:taxon-name-part> <tp:taxon-name-part taxon-name-part-type="species" reg="cremeum">cremeum</tp:taxon-name-part></tp:taxon-name></italic> (holotype, CLZhao 20573). <bold>a</bold> basidiospores. <bold>b</bold> basidia and basidioles. <bold>c</bold> cystidia. <bold>d</bold> a section of the hymenium. Scale bars: 5 µm (<bold>a</bold>); 10 µm (<bold>b–d</bold>).</p></caption><graphic xmlns:xlink="http://www.w3.org/1999/xlink" xlink:href="imafungus-16-e172367-g008.jpg" position="float" orientation="portrait" xlink:type="simple" id="oo_1501729.jpg"><uri content-type="original_file" xlink:type="simple">https://binary.pensoft.net/fig/1501729</uri></graphic></fig></tp:treatment-sec><tp:treatment-sec sec-type="notes" id="SECID0EPEAM"><title>Notes.</title><p>The phylogenetic analysis (Fig. <xref ref-type="fig" rid="F3">3</xref>) showed that <italic><tp:taxon-name><tp:taxon-name-part taxon-name-part-type="genus" reg="Odentinium">Odentinium</tp:taxon-name-part> <tp:taxon-name-part taxon-name-part-type="species" reg="cremeum">cremeum</tp:taxon-name-part></tp:taxon-name></italic> was sister to <italic><tp:taxon-name><tp:taxon-name-part taxon-name-part-type="genus" reg="Odentinium">O.</tp:taxon-name-part> <tp:taxon-name-part taxon-name-part-type="species" reg="aurantium">aurantium</tp:taxon-name-part></tp:taxon-name></italic>. However, morphologically, <italic><tp:taxon-name><tp:taxon-name-part taxon-name-part-type="genus" reg="Odentinium">O.</tp:taxon-name-part> <tp:taxon-name-part taxon-name-part-type="species" reg="aurantium">aurantium</tp:taxon-name-part></tp:taxon-name></italic> can be distinguished by a cream to pale yellow odontioid hymenial surface, aculei 4–6 per mm, narrower clavate basidia (11–23 × 4–4.5 µm vs. 12–21 × 5–6 µm), and globose basidiospores.</p></tp:treatment-sec><tp:treatment-sec><!--Section generated to contain objects referenced in tp:taxon-treatment.--><fig id="F3" position="float" orientation="portrait"><object-id xmlns:xlink="http://www.w3.org/1999/xlink" content-type="doi" xlink:type="simple">10.3897/imafungus.16.172367.figure3</object-id><object-id xmlns:xlink="http://www.w3.org/1999/xlink" content-type="arpha" xlink:type="simple">36B47B65-F345-5BB6-B35B-CC341ABD6516</object-id><label>Figure 3.</label><caption><p>Maximum parsimony strict consensus tree illustrating the phylogeny of <italic><tp:taxon-name><tp:taxon-name-part taxon-name-part-type="genus" reg="Efibula">Efibula</tp:taxon-name-part></tp:taxon-name></italic> and related species based on ITS+nLSU sequences. Branches are labeled with maximum likelihood bootstrap values higher than 70% and Bayesian posterior probabilities higher than 0.95, respectively. The new species are shown in bold.</p></caption><graphic xmlns:xlink="http://www.w3.org/1999/xlink" xlink:href="imafungus-16-e172367-g003.jpg" position="float" orientation="portrait" xlink:type="simple" id="oo_1501724.jpg"><uri content-type="original_file" xlink:type="simple">https://binary.pensoft.net/fig/1501724</uri></graphic></fig></tp:treatment-sec></tp:taxon-treatment>
