# Supplementary material for: ﻿Morphological and phylogenetic analyses reveal one new genus and six new species in Irpicaceae and Steccherinaceae (Polyporales, Basidiomycota) from the Yunnan–Guizhou Plateau, Asia
Source: IMA Fungus. 2025 Dec 29;16:e172367. doi: 10.3897/imafungus.16.172367 (PMC12770999; doi:10.3897/imafungus.16.172367)
Supplement: XML Treatment for Irpicaceae [file imafungus.16.172367-treatment5.xml]

<!DOCTYPE tp:taxon-treatment
  PUBLIC "-//TaxonX//DTD Taxonomic Treatment Publishing DTD v0 20100105//EN" "tax-treatment-NSO.dtd">
<tp:taxon-treatment xmlns:tp="http://www.plazi.org/taxpub"><tp:treatment-meta><kwd-group><label>Taxon classification</label><kwd>
                <named-content content-type="kingdom">Animalia</named-content>
              </kwd><kwd>
                <named-content content-type="order">Polyporales</named-content>
              </kwd><kwd>
                <named-content content-type="family">Irpicaceae</named-content>
              </kwd></kwd-group><mixed-citation publication-type="journal"><person-group><name><surname>Deng</surname><given-names>Yinglian</given-names></name><name><surname>Chen</surname><given-names>Meng</given-names></name><name><surname>Wang</surname><given-names>Kaisheng</given-names></name><name><surname>Liu</surname><given-names>Wanting</given-names></name><name><surname>Chen</surname><given-names>Daxiang</given-names></name><name><surname>Yang</surname><given-names>Shunqiang</given-names></name><name><surname>Li</surname><given-names>Wenli</given-names></name><name><surname>Zhou</surname><given-names>Hongmin</given-names></name><name><surname>Zhao</surname><given-names>Changlin</given-names></name></person-group><article-title>﻿Morphological and phylogenetic analyses reveal one new genus and six new species in <italic><tp:taxon-name><tp:taxon-name-part taxon-name-part-type="family">Irpicaceae</tp:taxon-name-part></tp:taxon-name></italic> and <italic><tp:taxon-name><tp:taxon-name-part taxon-name-part-type="family">Steccherinaceae</tp:taxon-name-part></tp:taxon-name></italic> (<italic><tp:taxon-name><tp:taxon-name-part taxon-name-part-type="order">Polyporales</tp:taxon-name-part></tp:taxon-name></italic>, <italic><tp:taxon-name><tp:taxon-name-part taxon-name-part-type="phylum">Basidiomycota</tp:taxon-name-part></tp:taxon-name></italic>) from the Yunnan–Guizhou Plateau, Asia</article-title><source>IMA Fungus</source><day>29</day><month>12</month><year>2025</year><volume>16</volume><pub-id pub-id-type="doi">10.3897/imafungus.16.172367</pub-id></mixed-citation></tp:treatment-meta><tp:nomenclature><label>﻿</label><tp:taxon-name><object-id xmlns:xlink="http://www.w3.org/1999/xlink" content-type="arpha" xlink:type="simple">05E1822A-709F-57A8-94F5-A4C67D55D2A5</object-id>
              <tp:taxon-name-part taxon-name-part-type="family">Irpicaceae</tp:taxon-name-part>
            </tp:taxon-name><tp:taxon-authority>Spirin &amp; Zmitr.</tp:taxon-authority></tp:nomenclature><tp:treatment-sec sec-type="type genus" id="SECID0EZGAM"><title>Type genus.</title><p><italic><tp:taxon-name><tp:taxon-name-part taxon-name-part-type="genus" reg="Irpex">Irpex</tp:taxon-name-part></tp:taxon-name></italic> Fr. 1825.</p></tp:treatment-sec></tp:taxon-treatment>
