# Supplementary material for: ﻿Morphological and phylogenetic analyses reveal one new genus and six new species in Irpicaceae and Steccherinaceae (Polyporales, Basidiomycota) from the Yunnan–Guizhou Plateau, Asia
Source: IMA Fungus. 2025 Dec 29;16:e172367. doi: 10.3897/imafungus.16.172367 (PMC12770999; doi:10.3897/imafungus.16.172367)
Supplement: XML Treatment for Efibula murina [file imafungus.16.172367-treatment7.xml]

<!DOCTYPE tp:taxon-treatment
  PUBLIC "-//TaxonX//DTD Taxonomic Treatment Publishing DTD v0 20100105//EN" "tax-treatment-NSO.dtd">
<tp:taxon-treatment xmlns:tp="http://www.plazi.org/taxpub"><tp:treatment-meta><kwd-group><label>Taxon classification</label><kwd>
                <named-content content-type="kingdom">Animalia</named-content>
              </kwd><kwd>
                <named-content content-type="order">Polyporales</named-content>
              </kwd><kwd>
                <named-content content-type="family">Irpicaceae</named-content>
              </kwd></kwd-group><mixed-citation publication-type="journal"><person-group><name><surname>Deng</surname><given-names>Yinglian</given-names></name><name><surname>Chen</surname><given-names>Meng</given-names></name><name><surname>Wang</surname><given-names>Kaisheng</given-names></name><name><surname>Liu</surname><given-names>Wanting</given-names></name><name><surname>Chen</surname><given-names>Daxiang</given-names></name><name><surname>Yang</surname><given-names>Shunqiang</given-names></name><name><surname>Li</surname><given-names>Wenli</given-names></name><name><surname>Zhou</surname><given-names>Hongmin</given-names></name><name><surname>Zhao</surname><given-names>Changlin</given-names></name></person-group><article-title>﻿Morphological and phylogenetic analyses reveal one new genus and six new species in <italic><tp:taxon-name><tp:taxon-name-part taxon-name-part-type="family">Irpicaceae</tp:taxon-name-part></tp:taxon-name></italic> and <italic><tp:taxon-name><tp:taxon-name-part taxon-name-part-type="family">Steccherinaceae</tp:taxon-name-part></tp:taxon-name></italic> (<italic><tp:taxon-name><tp:taxon-name-part taxon-name-part-type="order">Polyporales</tp:taxon-name-part></tp:taxon-name></italic>, <italic><tp:taxon-name><tp:taxon-name-part taxon-name-part-type="phylum">Basidiomycota</tp:taxon-name-part></tp:taxon-name></italic>) from the Yunnan–Guizhou Plateau, Asia</article-title><source>IMA Fungus</source><day>29</day><month>12</month><year>2025</year><volume>16</volume><pub-id pub-id-type="doi">10.3897/imafungus.16.172367</pub-id></mixed-citation></tp:treatment-meta><tp:nomenclature><label>﻿</label><tp:taxon-name><object-id xmlns:xlink="http://www.w3.org/1999/xlink" content-type="arpha" xlink:type="simple">66EB241B-6559-5628-B2FE-CBB90D960817</object-id>
              <tp:taxon-name-part taxon-name-part-type="genus" reg="Efibula">Efibula</tp:taxon-name-part>
              <tp:taxon-name-part taxon-name-part-type="species" reg="murina">murina</tp:taxon-name-part>
              <object-id xmlns:xlink="http://www.w3.org/1999/xlink" content-type="mycobank" xlink:type="simple">854028</object-id>
            </tp:taxon-name><tp:taxon-authority>Y.L. Deng &amp; C.L. Zhao</tp:taxon-authority><tp:taxon-status xmlns:xlink="http://www.w3.org/1999/xlink" xlink:type="simple">sp. nov.</tp:taxon-status><xref ref-type="fig" rid="F9">Figs 9</xref><xref ref-type="fig" rid="F10">, 10</xref></tp:nomenclature><tp:treatment-sec sec-type="diagnosis" id="SECID0EIDCM"><title>Diagnosis.</title><p>The new species is distinguished from all other <italic><tp:taxon-name><tp:taxon-name-part taxon-name-part-type="genus" reg="Efibula">Efibula</tp:taxon-name-part></tp:taxon-name></italic> species by its cracked, slightly gray to gray hymenophore with tuberculate, generative hyphae bearing simple septa, clavate basidia, and ellipsoid basidiospores (4–5.5 × 2.5–3 µm).</p></tp:treatment-sec><tp:treatment-sec sec-type="etymology" id="SECID0EVDCM"><title>Etymology.</title><p><italic>Murina</italic> (Lat.): referring to the species having furry mouse-like hymenial surface.</p></tp:treatment-sec><tp:treatment-sec sec-type="material" id="SECID0E4DCM"><title>Type.</title><p>CHINA • Yunnan Province, Dehong, Yingjiang County, Tongbiguan Provincial Reserve, GPS coordinates: <named-content xmlns:xlink="http://www.w3.org/1999/xlink" content-type="dwc:verbatimCoordinates" xlink:type="simple"><named-content content-type="geo-json" specific-use="{&#34;type&#34;:&#34;Point&#34;,&#34;coordinates&#34;:[98.566667,25.150000]}" id="NCID0EGECM" xlink:type="simple">24°69'N, 97°94'E</named-content></named-content>, altitude 2500 m asl., on fallen angiosperm branch, leg. C.L. Zhao, 20 July 2023, CLZhao 30689 (<named-content xmlns:xlink="http://www.w3.org/1999/xlink" content-type="dwc:institutional_code" xlink:title="Southwest Forestry University" xlink:href="http://grbio.org/institution/southwest-forestry-college" xlink:type="simple">SWFC</named-content>).</p></tp:treatment-sec><tp:treatment-sec sec-type="description" id="SECID0EQECM"><title>Description.</title><p><bold><italic>Basidiomata</italic></bold> annual, resupinate, closely adnate, membranous, up to 8 cm long, 1 cm wide, and 200 µm thick. <bold><italic>Hymenial surface</italic></bold> tuberculate, slightly gray when fresh, gray upon drying, cracked; margin slightly gray, up to 1.5 mm. <bold><italic>Hyphal system</italic></bold> monomitic, generative hyphae bearing simple septa, <abbrev xmlns:xlink="http://www.w3.org/1999/xlink" xlink:title="Melzer’s reagent" id="ABBRID0EBFCM" xlink:type="simple">IKI</abbrev>–, <abbrev xmlns:xlink="http://www.w3.org/1999/xlink" xlink:title="Cotton Blue" id="ABBRID0EFFCM" xlink:type="simple">CB</abbrev>–; tissues unchanged in <abbrev xmlns:xlink="http://www.w3.org/1999/xlink" xlink:title="5% potassium hydroxide water solution" id="ABBRID0EJFCM" xlink:type="simple">KOH</abbrev>. <bold><italic>Subiculum</italic></bold> generative hyphae colorless, thin- to slightly thick-walled, smooth, moderately branched, loosely interwoven, 1.5–4 µm in diameter; subhymenium thin, generative hyphae colorless, thin- to slightly thick-walled, smooth, moderately branched, interwoven, 1.5–3.5 µm in diameter. <bold><italic>Cystidia</italic></bold> and cystidioles absent. <bold><italic>Basidia</italic></bold> clavate, with four sterigmate, with a simple septum at the base, 15–24 × 4–6 µm, usually with some small oily drops, smooth, thin-walled, basidioles dominant, in shape similar to basidia, but slightly smaller. <bold><italic>Basidiospores</italic></bold> ellipsoid, colorless, thin-walled, smooth, usually with some small oily drops, <abbrev xmlns:xlink="http://www.w3.org/1999/xlink" xlink:title="Melzer’s reagent" id="ABBRID0EZFCM" xlink:type="simple">IKI</abbrev>–, <abbrev xmlns:xlink="http://www.w3.org/1999/xlink" xlink:title="Cotton Blue" id="ABBRID0E4FCM" xlink:type="simple">CB</abbrev>–, 4–5.5(–6) × 2.5–3 µm, L = 4.76 µm, W = 2.9 µm, Q = 1.63–1.64 (n = 60/2).</p><fig id="F9" position="float" orientation="portrait"><object-id xmlns:xlink="http://www.w3.org/1999/xlink" content-type="doi" xlink:type="simple">10.3897/imafungus.16.172367.figure9</object-id><object-id xmlns:xlink="http://www.w3.org/1999/xlink" content-type="arpha" xlink:type="simple">BD9ECD81-8A54-5C16-B06D-0709FC8DECCE</object-id><label>Figure 9.</label><caption><p><italic><tp:taxon-name><tp:taxon-name-part taxon-name-part-type="genus" reg="Efibula">Efibula</tp:taxon-name-part> <tp:taxon-name-part taxon-name-part-type="species" reg="murina">murina</tp:taxon-name-part></tp:taxon-name></italic> (holotype, CLZhao 30689). <bold>a</bold> basidiomata. <bold>b</bold> macroscopic characteristics of hymenophore. Scale bars: 1 cm (<bold>a</bold>); 1 mm (<bold>b</bold>).</p></caption><graphic xmlns:xlink="http://www.w3.org/1999/xlink" xlink:href="imafungus-16-e172367-g009.jpg" position="float" orientation="portrait" xlink:type="simple" id="oo_1501730.jpg"><uri content-type="original_file" xlink:type="simple">https://binary.pensoft.net/fig/1501730</uri></graphic></fig></tp:treatment-sec><tp:treatment-sec sec-type="material" id="SECID0EBHCM"><title>Additional specimens examined (Paratypes).</title><p>CHINA • Yunnan Province, Xishuangbanna, Jinghong City, Rubber Plantation, GPS coordinates: <named-content xmlns:xlink="http://www.w3.org/1999/xlink" content-type="dwc:verbatimCoordinates" xlink:type="simple"><named-content content-type="geo-json" specific-use="{&#34;type&#34;:&#34;Point&#34;,&#34;coordinates&#34;:[101.266667,22.500000]}" id="NCID0EKHCM" xlink:type="simple">21°90'N, 100°76'E</named-content></named-content>, altitude 552.7 m asl., on the fallen angiosperm branch, leg. C.L. Zhao, 25 January 2024, CLZhao 35686, CLZhao 35695, CLZhao 35707 (<named-content xmlns:xlink="http://www.w3.org/1999/xlink" content-type="dwc:institutional_code" xlink:title="Southwest Forestry University" xlink:href="http://grbio.org/institution/southwest-forestry-college" xlink:type="simple">SWFC</named-content>).</p><fig id="F10" position="float" orientation="portrait"><object-id xmlns:xlink="http://www.w3.org/1999/xlink" content-type="doi" xlink:type="simple">10.3897/imafungus.16.172367.figure10</object-id><object-id xmlns:xlink="http://www.w3.org/1999/xlink" content-type="arpha" xlink:type="simple">D8C86F73-D2C0-5CDD-9542-129F6209569D</object-id><label>Figure 10.</label><caption><p>Microscopic structures of <italic><tp:taxon-name><tp:taxon-name-part taxon-name-part-type="genus" reg="Efibula">Efibula</tp:taxon-name-part> <tp:taxon-name-part taxon-name-part-type="species" reg="murina">murina</tp:taxon-name-part></tp:taxon-name></italic> (holotype, CLZhao 30689). <bold>a</bold> basidiospores. <bold>b</bold> basidia and basidioles. <bold>c</bold> a section of the hymenium. Scale bars: 5 µm (<bold>a</bold>); 10 µm (<bold>b, c</bold>).</p></caption><graphic xmlns:xlink="http://www.w3.org/1999/xlink" xlink:href="imafungus-16-e172367-g010.jpg" position="float" orientation="portrait" xlink:type="simple" id="oo_1501731.jpg"><uri content-type="original_file" xlink:type="simple">https://binary.pensoft.net/fig/1501731</uri></graphic></fig></tp:treatment-sec><tp:treatment-sec sec-type="notes" id="SECID0EWICM"><title>Notes.</title><p>The phylogenetic analyses (Figs <xref ref-type="fig" rid="F4">4</xref>, <xref ref-type="fig" rid="F5">5</xref>) showed that the new species <italic><tp:taxon-name><tp:taxon-name-part taxon-name-part-type="genus" reg="Efibula">Efibula</tp:taxon-name-part> <tp:taxon-name-part taxon-name-part-type="species" reg="murina">murina</tp:taxon-name-part></tp:taxon-name></italic> is grouped within the genus <italic><tp:taxon-name><tp:taxon-name-part taxon-name-part-type="genus" reg="Efibula">Efibula</tp:taxon-name-part></tp:taxon-name></italic> and is closely related to <italic><tp:taxon-name><tp:taxon-name-part taxon-name-part-type="genus" reg="Efibula">Efibula</tp:taxon-name-part> <tp:taxon-name-part taxon-name-part-type="species" reg="grandinosa">grandinosa</tp:taxon-name-part></tp:taxon-name></italic> Yue Li &amp; S.H. He and <italic><tp:taxon-name><tp:taxon-name-part taxon-name-part-type="genus" reg="Efibula">E.</tp:taxon-name-part> <tp:taxon-name-part taxon-name-part-type="species" reg="shenghuae">shenghuae</tp:taxon-name-part></tp:taxon-name></italic> Yue Li &amp; S.H. He. However, morphologically, <italic><tp:taxon-name><tp:taxon-name-part taxon-name-part-type="genus" reg="Efibula">E.</tp:taxon-name-part> <tp:taxon-name-part taxon-name-part-type="species" reg="grandinosa">grandinosa</tp:taxon-name-part></tp:taxon-name></italic> differs from <italic><tp:taxon-name><tp:taxon-name-part taxon-name-part-type="genus" reg="Efibula">E.</tp:taxon-name-part> <tp:taxon-name-part taxon-name-part-type="species" reg="murina">murina</tp:taxon-name-part></tp:taxon-name></italic> by having a pale orange to grayish orange, grandinioid hymenial surface with projecting hyphal pegs, slightly darkening in <abbrev xmlns:xlink="http://www.w3.org/1999/xlink" xlink:title="5% potassium hydroxide water solution" id="ABBRID0ECLCM" xlink:type="simple">KOH</abbrev>, larger basidia (36–43 × 5–7 µm vs. 15–24 × 4–6 µm), and larger basidiospores with an apiculus (6–6.8 × 3.7–4 µm vs. 4–5.5 × 2.5–3 µm; <xref ref-type="bibr" rid="B70">Li et al. 2022</xref>). The species <italic><tp:taxon-name><tp:taxon-name-part taxon-name-part-type="genus" reg="Efibula">E.</tp:taxon-name-part> <tp:taxon-name-part taxon-name-part-type="species" reg="shenghuae">shenghuae</tp:taxon-name-part></tp:taxon-name></italic> can be easily distinguished from <italic><tp:taxon-name><tp:taxon-name-part taxon-name-part-type="genus" reg="Efibula">E.</tp:taxon-name-part> <tp:taxon-name-part taxon-name-part-type="species" reg="murina">murina</tp:taxon-name-part></tp:taxon-name></italic> by an uncracked smooth to grandinioid orange-white to pale orange hymenophore with irregular and scattered granules, longer basidia (23–38 × 4.5–7 µm vs. 15–24 × 4–6 µm), and larger oblong ellipsoid basidiospores with an apiculus (6–6.5 × 3–3.5 µm vs. 4–5.5 × 2.5–3 µm; <xref ref-type="bibr" rid="B70">Li et al. 2022</xref>).</p></tp:treatment-sec><tp:treatment-sec><!--Section generated to contain objects referenced in tp:taxon-treatment.--><fig id="F4" position="float" orientation="portrait"><object-id xmlns:xlink="http://www.w3.org/1999/xlink" content-type="doi" xlink:type="simple">10.3897/imafungus.16.172367.figure4</object-id><object-id xmlns:xlink="http://www.w3.org/1999/xlink" content-type="arpha" xlink:type="simple">018DDBB4-5471-576B-9846-92331AEB5DE8</object-id><label>Figure 4.</label><caption><p>Divergence time estimation of families within <italic><tp:taxon-name><tp:taxon-name-part taxon-name-part-type="order">Polyporales</tp:taxon-name-part></tp:taxon-name></italic> based on Bayesian evolutionary analysis sampling trees using the combined ITS, nLSU, mtSSU, <italic>rpb</italic>2, and <italic>tef</italic>1-α sequence dataset. Posterior probabilities are not less than 0.80, and the mean ages of each node are annotated. The 90% highest posterior density intervals of divergence time estimates are indicated by horizontal bars.</p></caption><graphic xmlns:xlink="http://www.w3.org/1999/xlink" xlink:href="imafungus-16-e172367-g004.jpg" position="float" orientation="portrait" xlink:type="simple" id="oo_1501725.jpg"><uri content-type="original_file" xlink:type="simple">https://binary.pensoft.net/fig/1501725</uri></graphic></fig><fig id="F5" position="float" orientation="portrait"><object-id xmlns:xlink="http://www.w3.org/1999/xlink" content-type="doi" xlink:type="simple">10.3897/imafungus.16.172367.figure5</object-id><object-id xmlns:xlink="http://www.w3.org/1999/xlink" content-type="arpha" xlink:type="simple">2160327C-65F4-5261-862A-FCD64B3C3928</object-id><label>Figure 5.</label><caption><p><italic><tp:taxon-name><tp:taxon-name-part taxon-name-part-type="genus" reg="Odentinium">Odentinium</tp:taxon-name-part> <tp:taxon-name-part taxon-name-part-type="species" reg="aurantium">aurantium</tp:taxon-name-part></tp:taxon-name></italic> (holotype, CLZhao 20737). <bold>a</bold> basidiomata. <bold>b</bold> macroscopic characteristics of hymenophore. Scale bars: 1 cm (<bold>a</bold>); 1 mm (<bold>b</bold>).</p></caption><graphic xmlns:xlink="http://www.w3.org/1999/xlink" xlink:href="imafungus-16-e172367-g005.jpg" position="float" orientation="portrait" xlink:type="simple" id="oo_1501726.jpg"><uri content-type="original_file" xlink:type="simple">https://binary.pensoft.net/fig/1501726</uri></graphic></fig></tp:treatment-sec><ref-list><ref id="B70"><mixed-citation xmlns:xlink="http://www.w3.org/1999/xlink" xlink:type="simple"><person-group><name name-style="western"><surname>Li</surname><given-names>Y</given-names></name><name name-style="western"><surname>He</surname><given-names>SH</given-names></name><etal/></person-group> (<year>2022</year>) Global taxonomy and phylogeny of <italic><tp:taxon-name><tp:taxon-name-part taxon-name-part-type="family">Irpicaceae</tp:taxon-name-part></tp:taxon-name></italic> (<italic><tp:taxon-name><tp:taxon-name-part taxon-name-part-type="order">Polyporales</tp:taxon-name-part></tp:taxon-name></italic>, <italic><tp:taxon-name><tp:taxon-name-part taxon-name-part-type="phylum">Basidiomycota</tp:taxon-name-part></tp:taxon-name></italic>) with descriptions of seven new species and proposals of two new combinations. Frontiers in Microbiology 13: 911978. <ext-link xlink:href="10.3389/fmicb.2022.911978" ext-link-type="doi" xlink:type="simple">https://doi.org/10.3389/fmicb.2022.911978</ext-link></mixed-citation></ref></ref-list></tp:taxon-treatment>
