# Supplementary material for: ﻿Morphological and phylogenetic analyses reveal one new genus and six new species in Irpicaceae and Steccherinaceae (Polyporales, Basidiomycota) from the Yunnan–Guizhou Plateau, Asia
Source: IMA Fungus. 2025 Dec 29;16:e172367. doi: 10.3897/imafungus.16.172367 (PMC12770999; doi:10.3897/imafungus.16.172367)
Supplement: XML Treatment for Efibula zhaotongensis [file imafungus.16.172367-treatment9.xml]

<!DOCTYPE tp:taxon-treatment
  PUBLIC "-//TaxonX//DTD Taxonomic Treatment Publishing DTD v0 20100105//EN" "tax-treatment-NSO.dtd">
<tp:taxon-treatment xmlns:tp="http://www.plazi.org/taxpub"><tp:treatment-meta><kwd-group><label>Taxon classification</label><kwd>
                <named-content content-type="kingdom">Animalia</named-content>
              </kwd><kwd>
                <named-content content-type="order">Polyporales</named-content>
              </kwd><kwd>
                <named-content content-type="family">Irpicaceae</named-content>
              </kwd></kwd-group><mixed-citation publication-type="journal"><person-group><name><surname>Deng</surname><given-names>Yinglian</given-names></name><name><surname>Chen</surname><given-names>Meng</given-names></name><name><surname>Wang</surname><given-names>Kaisheng</given-names></name><name><surname>Liu</surname><given-names>Wanting</given-names></name><name><surname>Chen</surname><given-names>Daxiang</given-names></name><name><surname>Yang</surname><given-names>Shunqiang</given-names></name><name><surname>Li</surname><given-names>Wenli</given-names></name><name><surname>Zhou</surname><given-names>Hongmin</given-names></name><name><surname>Zhao</surname><given-names>Changlin</given-names></name></person-group><article-title>﻿Morphological and phylogenetic analyses reveal one new genus and six new species in <italic><tp:taxon-name><tp:taxon-name-part taxon-name-part-type="family">Irpicaceae</tp:taxon-name-part></tp:taxon-name></italic> and <italic><tp:taxon-name><tp:taxon-name-part taxon-name-part-type="family">Steccherinaceae</tp:taxon-name-part></tp:taxon-name></italic> (<italic><tp:taxon-name><tp:taxon-name-part taxon-name-part-type="order">Polyporales</tp:taxon-name-part></tp:taxon-name></italic>, <italic><tp:taxon-name><tp:taxon-name-part taxon-name-part-type="phylum">Basidiomycota</tp:taxon-name-part></tp:taxon-name></italic>) from the Yunnan–Guizhou Plateau, Asia</article-title><source>IMA Fungus</source><day>29</day><month>12</month><year>2025</year><volume>16</volume><pub-id pub-id-type="doi">10.3897/imafungus.16.172367</pub-id></mixed-citation></tp:treatment-meta><tp:nomenclature><label>﻿</label><tp:taxon-name><object-id xmlns:xlink="http://www.w3.org/1999/xlink" content-type="arpha" xlink:type="simple">F616F95F-DB2E-5DE6-88C9-E226162FA15C</object-id>
              <tp:taxon-name-part taxon-name-part-type="genus" reg="Efibula">Efibula</tp:taxon-name-part>
              <tp:taxon-name-part taxon-name-part-type="species" reg="zhaotongensis">zhaotongensis</tp:taxon-name-part>
              <object-id xmlns:xlink="http://www.w3.org/1999/xlink" content-type="mycobank" xlink:type="simple">856161</object-id>
            </tp:taxon-name><tp:taxon-authority>Y.L. Deng &amp; C.L. Zhao</tp:taxon-authority><tp:taxon-status xmlns:xlink="http://www.w3.org/1999/xlink" xlink:type="simple">sp. nov.</tp:taxon-status><xref ref-type="fig" rid="F13">Figs 13</xref><xref ref-type="fig" rid="F14">, 14</xref></tp:nomenclature><tp:treatment-sec sec-type="diagnosis" id="SECID0ECWCM"><title>Diagnosis.</title><p><italic><tp:taxon-name><tp:taxon-name-part taxon-name-part-type="genus" reg="Efibula">Efibula</tp:taxon-name-part> <tp:taxon-name-part taxon-name-part-type="species" reg="zhaotongensis">zhaotongensis</tp:taxon-name-part></tp:taxon-name></italic> can be distinguished from other species by its white to slightly cream hymenial surface grandinioid, generative hyphae with clamp connections, cylindrical basidiospores (4–5.5 × 2–3.5 µm).</p></tp:treatment-sec><tp:treatment-sec sec-type="etymology" id="SECID0ETWCM"><title>Etymology.</title><p><italic>Cremea</italic> (Lat.): referring to the species having cream hymenial surface.</p></tp:treatment-sec><tp:treatment-sec sec-type="material" id="SECID0E2WCM"><title>Type.</title><p>CHINA • Yunnan Province, Zhaotong, Qiaojia County, Yaoshan Town, Yaoshan National Nature Reserve, GPS coordinates: <named-content xmlns:xlink="http://www.w3.org/1999/xlink" content-type="dwc:verbatimCoordinates" xlink:type="simple"><named-content content-type="geo-json" specific-use="{&#34;type&#34;:&#34;Point&#34;,&#34;coordinates&#34;:[103.150000,27.133333]}" id="NCID0EEXCM" xlink:type="simple">27°08'N, 103°09'E</named-content></named-content>, altitude 2220 m asl., on fallen angiosperm branch, leg. C.L. Zhao, 23 August 2020, CLZhao 20744 (<named-content xmlns:xlink="http://www.w3.org/1999/xlink" content-type="dwc:institutional_code" xlink:title="Southwest Forestry University" xlink:href="http://grbio.org/institution/southwest-forestry-college" xlink:type="simple">SWFC</named-content>).</p></tp:treatment-sec><tp:treatment-sec sec-type="description" id="SECID0EOXCM"><title>Description.</title><p><bold><italic>Basidiomata</italic></bold> annual, resupinate, coriaceous, up to 9 cm long, 2 cm wide, and 300 µm thick in section. <bold><italic>Hymenial surface</italic></bold> grandinioid, white to slightly cream when fresh, cream upon drying; margin white to slightly cream, up to 1 mm. <bold><italic>Hyphal system</italic></bold> monomitic; generative hyphae with clamp connections, colorless, thin-walled, moderately branched, encrusted with crystals, 1.8–4.1 µm in diameter, <abbrev xmlns:xlink="http://www.w3.org/1999/xlink" xlink:title="Melzer’s reagent" id="ABBRID0E6XCM" xlink:type="simple">IKI</abbrev>–, <abbrev xmlns:xlink="http://www.w3.org/1999/xlink" xlink:title="Cotton Blue" id="ABBRID0EDYCM" xlink:type="simple">CB</abbrev>–; tissues unchanged in <abbrev xmlns:xlink="http://www.w3.org/1999/xlink" xlink:title="5% potassium hydroxide water solution" id="ABBRID0EHYCM" xlink:type="simple">KOH</abbrev>. <bold><italic>Subiculum</italic></bold> generative hyphae dense, subparallel arrangement; subhymenium composed of strongly agglutinated vertical hyphae. <bold><italic>Cystidia</italic></bold> and cystidioles absent. <bold><italic>Basidia</italic></bold> clavate, with 4 sterigmata and a basal clamp connection, 17–25 × 4–5 µm, smooth, thin-walled, basidioles dominant, in shape similar to basidia, but slightly smaller. <bold><italic>Basidiospores</italic></bold> cylindrical, colorless, thin-walled, smooth, <abbrev xmlns:xlink="http://www.w3.org/1999/xlink" xlink:title="Melzer’s reagent" id="ABBRID0EXYCM" xlink:type="simple">IKI</abbrev>–, <abbrev xmlns:xlink="http://www.w3.org/1999/xlink" xlink:title="Cotton Blue" id="ABBRID0E2YCM" xlink:type="simple">CB</abbrev>–, 4–5.5 × 2–3.5 µm, L = 4.76 µm, W = 2.78 µm, Q = 1.72 (n = 60/2).</p><fig id="F13" position="float" orientation="portrait"><object-id xmlns:xlink="http://www.w3.org/1999/xlink" content-type="doi" xlink:type="simple">10.3897/imafungus.16.172367.figure13</object-id><object-id xmlns:xlink="http://www.w3.org/1999/xlink" content-type="arpha" xlink:type="simple">3498E0D3-0E19-516F-87C9-052E7D395F6B</object-id><label>Figure 13.</label><caption><p><italic><tp:taxon-name><tp:taxon-name-part taxon-name-part-type="genus" reg="Efibula">Efibula</tp:taxon-name-part> <tp:taxon-name-part taxon-name-part-type="species" reg="zhaotongensis">zhaotongensis</tp:taxon-name-part></tp:taxon-name></italic> (holotype, CLZhao 20744). <bold>a</bold> basidiomata. <bold>b</bold> macroscopic characteristics of hymenophore. Scale bars: 1 cm (<bold>a</bold>); 1 mm (<bold>b</bold>).</p></caption><graphic xmlns:xlink="http://www.w3.org/1999/xlink" xlink:href="imafungus-16-e172367-g013.jpg" position="float" orientation="portrait" xlink:type="simple" id="oo_1501734.jpg"><uri content-type="original_file" xlink:type="simple">https://binary.pensoft.net/fig/1501734</uri></graphic></fig></tp:treatment-sec><tp:treatment-sec sec-type="Additional specimen examined (Paratype)" id="SECID0E6ZCM"><title>Additional specimen examined (Paratype).</title><p>CHINA • Yunnan Province, Zhaotong, Qiaojia County, Yaoshan Town, Yaoshan National Nature Reserve, GPS coordinates: <named-content xmlns:xlink="http://www.w3.org/1999/xlink" content-type="dwc:verbatimCoordinates" xlink:type="simple"><named-content content-type="geo-json" specific-use="{&#34;type&#34;:&#34;Point&#34;,&#34;coordinates&#34;:[103.150000,27.133333]}" id="NCID0EI1CM" xlink:type="simple">27°08'N, 103°09'E</named-content></named-content>, altitude 2220 m asl., on fallen angiosperm branch, leg. C.L. Zhao, 23 August 2020, CLZhao 38003 (<named-content xmlns:xlink="http://www.w3.org/1999/xlink" content-type="dwc:institutional_code" xlink:title="Southwest Forestry University" xlink:href="http://grbio.org/institution/southwest-forestry-college" xlink:type="simple">SWFC</named-content>).</p><fig id="F14" position="float" orientation="portrait"><object-id xmlns:xlink="http://www.w3.org/1999/xlink" content-type="doi" xlink:type="simple">10.3897/imafungus.16.172367.figure14</object-id><object-id xmlns:xlink="http://www.w3.org/1999/xlink" content-type="arpha" xlink:type="simple">8A716A50-9A2C-5B11-AAE3-CC1CC0AD078A</object-id><label>Figure 14.</label><caption><p>Microscopic structures of <italic><tp:taxon-name><tp:taxon-name-part taxon-name-part-type="genus" reg="Efibula">Efibula</tp:taxon-name-part> <tp:taxon-name-part taxon-name-part-type="species" reg="zhaotongensis">zhaotongensis</tp:taxon-name-part></tp:taxon-name></italic> (holotype, CLZhao 20744). <bold>a</bold> basidiospores. <bold>b</bold> basidia and basidioles. <bold>c</bold> a section of the hymenium. Scale bars: 5 µm (<bold>a</bold>); 10 µm (<bold>b, c</bold>).</p></caption><graphic xmlns:xlink="http://www.w3.org/1999/xlink" xlink:href="imafungus-16-e172367-g014.jpg" position="float" orientation="portrait" xlink:type="simple" id="oo_1501735.jpg"><uri content-type="original_file" xlink:type="simple">https://binary.pensoft.net/fig/1501735</uri></graphic></fig></tp:treatment-sec><tp:treatment-sec sec-type="notes" id="SECID0EU2CM"><title>Notes.</title><p>In this study, the phylogenetic analyses (Figs <xref ref-type="fig" rid="F3">3</xref>, <xref ref-type="fig" rid="F4">4</xref>) showed that the new species <italic><tp:taxon-name><tp:taxon-name-part taxon-name-part-type="genus" reg="Efibula">Efibula</tp:taxon-name-part> <tp:taxon-name-part taxon-name-part-type="species" reg="zhaotongensis">zhaotongensis</tp:taxon-name-part></tp:taxon-name></italic> is classified within the genus <italic><tp:taxon-name><tp:taxon-name-part taxon-name-part-type="genus" reg="Efibula">Efibula</tp:taxon-name-part></tp:taxon-name></italic> and is sister to <italic><tp:taxon-name><tp:taxon-name-part taxon-name-part-type="genus" reg="Efibula">E.</tp:taxon-name-part> <tp:taxon-name-part taxon-name-part-type="species" reg="bubalina">bubalina</tp:taxon-name-part></tp:taxon-name></italic>. However, <italic><tp:taxon-name><tp:taxon-name-part taxon-name-part-type="genus" reg="Efibula">E.</tp:taxon-name-part> <tp:taxon-name-part taxon-name-part-type="species" reg="bubalina">bubalina</tp:taxon-name-part></tp:taxon-name></italic> can be distinguished from <italic><tp:taxon-name><tp:taxon-name-part taxon-name-part-type="genus" reg="Efibula">E.</tp:taxon-name-part> <tp:taxon-name-part taxon-name-part-type="species" reg="zhaotongensis">zhaotongensis</tp:taxon-name-part></tp:taxon-name></italic> by having slightly thick-walled generative hyphae bearing simple septa, larger basidia (30–42 × 7–9 µm vs. 17–25 × 4–5 µm), and ellipsoid to broadly ellipsoid basidiospores (8.5–9.5 × 5.5–6.5 µm vs. 4–5.5 × 2–3.5 µm; <xref ref-type="bibr" rid="B170">Zmitrovich et al. 2006</xref>).</p></tp:treatment-sec><tp:treatment-sec><!--Section generated to contain objects referenced in tp:taxon-treatment.--><fig id="F3" position="float" orientation="portrait"><object-id xmlns:xlink="http://www.w3.org/1999/xlink" content-type="doi" xlink:type="simple">10.3897/imafungus.16.172367.figure3</object-id><object-id xmlns:xlink="http://www.w3.org/1999/xlink" content-type="arpha" xlink:type="simple">36B47B65-F345-5BB6-B35B-CC341ABD6516</object-id><label>Figure 3.</label><caption><p>Maximum parsimony strict consensus tree illustrating the phylogeny of <italic><tp:taxon-name><tp:taxon-name-part taxon-name-part-type="genus" reg="Efibula">Efibula</tp:taxon-name-part></tp:taxon-name></italic> and related species based on ITS+nLSU sequences. Branches are labeled with maximum likelihood bootstrap values higher than 70% and Bayesian posterior probabilities higher than 0.95, respectively. The new species are shown in bold.</p></caption><graphic xmlns:xlink="http://www.w3.org/1999/xlink" xlink:href="imafungus-16-e172367-g003.jpg" position="float" orientation="portrait" xlink:type="simple" id="oo_1501724.jpg"><uri content-type="original_file" xlink:type="simple">https://binary.pensoft.net/fig/1501724</uri></graphic></fig><fig id="F4" position="float" orientation="portrait"><object-id xmlns:xlink="http://www.w3.org/1999/xlink" content-type="doi" xlink:type="simple">10.3897/imafungus.16.172367.figure4</object-id><object-id xmlns:xlink="http://www.w3.org/1999/xlink" content-type="arpha" xlink:type="simple">018DDBB4-5471-576B-9846-92331AEB5DE8</object-id><label>Figure 4.</label><caption><p>Divergence time estimation of families within <italic><tp:taxon-name><tp:taxon-name-part taxon-name-part-type="order">Polyporales</tp:taxon-name-part></tp:taxon-name></italic> based on Bayesian evolutionary analysis sampling trees using the combined ITS, nLSU, mtSSU, <italic>rpb</italic>2, and <italic>tef</italic>1-α sequence dataset. Posterior probabilities are not less than 0.80, and the mean ages of each node are annotated. The 90% highest posterior density intervals of divergence time estimates are indicated by horizontal bars.</p></caption><graphic xmlns:xlink="http://www.w3.org/1999/xlink" xlink:href="imafungus-16-e172367-g004.jpg" position="float" orientation="portrait" xlink:type="simple" id="oo_1501725.jpg"><uri content-type="original_file" xlink:type="simple">https://binary.pensoft.net/fig/1501725</uri></graphic></fig></tp:treatment-sec><ref-list><ref id="B170"><mixed-citation xmlns:xlink="http://www.w3.org/1999/xlink" xlink:type="simple"><person-group><name name-style="western"><surname>Zmitrovich</surname><given-names>IV</given-names></name><name name-style="western"><surname>Malysheva</surname><given-names>VF</given-names></name><name name-style="western"><surname>Spirin</surname><given-names>WA</given-names></name></person-group> (<year>2006</year>) <article-title>A new morphological arrangement of the <italic><tp:taxon-name><tp:taxon-name-part taxon-name-part-type="order">Polyporales</tp:taxon-name-part></tp:taxon-name></italic>. I. <italic><tp:taxon-name><tp:taxon-name-part taxon-name-part-type="suborder">Phanerochaetineae</tp:taxon-name-part></tp:taxon-name></italic>.</article-title><source>Mycena</source><volume>6</volume>: <fpage>4</fpage>–<lpage>56</lpage>.</mixed-citation></ref></ref-list></tp:taxon-treatment>
