# Supplementary material for: ﻿Morphological and phylogenetic analyses reveal one new genus and six new species in Irpicaceae and Steccherinaceae (Polyporales, Basidiomycota) from the Yunnan–Guizhou Plateau, Asia
Source: IMA Fungus. 2025 Dec 29;16:e172367. doi: 10.3897/imafungus.16.172367 (PMC12770999; doi:10.3897/imafungus.16.172367)
Supplement: XML Treatment for Phanericium [file imafungus.16.172367-treatment10.xml]

<!DOCTYPE tp:taxon-treatment
  PUBLIC "-//TaxonX//DTD Taxonomic Treatment Publishing DTD v0 20100105//EN" "tax-treatment-NSO.dtd">
<tp:taxon-treatment xmlns:tp="http://www.plazi.org/taxpub"><tp:treatment-meta><kwd-group><label>Taxon classification</label><kwd>
                <named-content content-type="kingdom">Animalia</named-content>
              </kwd><kwd>
                <named-content content-type="order">Polyporales</named-content>
              </kwd><kwd>
                <named-content content-type="family">Irpicaceae</named-content>
              </kwd></kwd-group><mixed-citation publication-type="journal"><person-group><name><surname>Deng</surname><given-names>Yinglian</given-names></name><name><surname>Chen</surname><given-names>Meng</given-names></name><name><surname>Wang</surname><given-names>Kaisheng</given-names></name><name><surname>Liu</surname><given-names>Wanting</given-names></name><name><surname>Chen</surname><given-names>Daxiang</given-names></name><name><surname>Yang</surname><given-names>Shunqiang</given-names></name><name><surname>Li</surname><given-names>Wenli</given-names></name><name><surname>Zhou</surname><given-names>Hongmin</given-names></name><name><surname>Zhao</surname><given-names>Changlin</given-names></name></person-group><article-title>﻿Morphological and phylogenetic analyses reveal one new genus and six new species in <italic><tp:taxon-name><tp:taxon-name-part taxon-name-part-type="family">Irpicaceae</tp:taxon-name-part></tp:taxon-name></italic> and <italic><tp:taxon-name><tp:taxon-name-part taxon-name-part-type="family">Steccherinaceae</tp:taxon-name-part></tp:taxon-name></italic> (<italic><tp:taxon-name><tp:taxon-name-part taxon-name-part-type="order">Polyporales</tp:taxon-name-part></tp:taxon-name></italic>, <italic><tp:taxon-name><tp:taxon-name-part taxon-name-part-type="phylum">Basidiomycota</tp:taxon-name-part></tp:taxon-name></italic>) from the Yunnan–Guizhou Plateau, Asia</article-title><source>IMA Fungus</source><day>29</day><month>12</month><year>2025</year><volume>16</volume><pub-id pub-id-type="doi">10.3897/imafungus.16.172367</pub-id></mixed-citation></tp:treatment-meta><tp:nomenclature><label>﻿</label><tp:taxon-name><object-id xmlns:xlink="http://www.w3.org/1999/xlink" content-type="arpha" xlink:type="simple">31AE172B-4C70-592D-B321-87A124EB73E6</object-id>
              <tp:taxon-name-part taxon-name-part-type="genus" reg="Phanericium">Phanericium</tp:taxon-name-part>
              <object-id xmlns:xlink="http://www.w3.org/1999/xlink" content-type="mycobank" xlink:type="simple">859316</object-id>
            </tp:taxon-name><tp:taxon-authority>(Parmasto) K.H. Larss. &amp; Spirin</tp:taxon-authority></tp:nomenclature><tp:treatment-sec sec-type="type species" id="SECID0E45CM"><title>Type species.</title><p><italic><tp:taxon-name><tp:taxon-name-part taxon-name-part-type="genus" reg="Corticium">Corticium</tp:taxon-name-part> <tp:taxon-name-part taxon-name-part-type="species" reg="tuberculatum">tuberculatum</tp:taxon-name-part></tp:taxon-name></italic> P. Karst.</p></tp:treatment-sec><tp:treatment-sec sec-type="description" id="SECID0EO6CM"><title>Description.</title><p><bold><italic>Basidiomata</italic></bold> resupinate, effused, membranous, soft-ceraceous, whitish or with yellowish, orange, or pale brownish tints, hymenium smooth, margin thinning out, abrupt, arachnoid or fimbriate, context white. <bold><italic>Hyphal system</italic></bold> monomitic, septa without clamps or with occasional clamps on subicular hyphae, subicular hyphae thin- to slightly thick-walled, mostly parallel and extending horizontally over the substrate, sometimes strongly covered by grainy crystals, subhymenium thickening, rather dense, hyphae thin-walled, growing vertically. <bold><italic>Cystidia</italic></bold> absent. <bold><italic>Basidia</italic></bold> clavate to narrowly clavate, with four sterigmata. <bold><italic>Basidiospores</italic></bold> narrowly ellipsoid to ellipsoid to subglobose, smooth, thin-walled, without reaction to Melzer’s or Cotton Blue (<xref ref-type="bibr" rid="B67">Larsson et al. 2025</xref>).</p></tp:treatment-sec><tp:treatment-sec sec-type="notes" id="SECID0EJADM"><title>Notes.</title><p>Recent phylogenetic analyses demonstrate that <italic><tp:taxon-name><tp:taxon-name-part taxon-name-part-type="genus" reg="Efibula">Efibula</tp:taxon-name-part></tp:taxon-name></italic> is non-monophyletic (<xref ref-type="bibr" rid="B38">Floudas and Hibbett 2015</xref>; <xref ref-type="bibr" rid="B11">Chen et al. 2021</xref>; <xref ref-type="bibr" rid="B70">Li et al. 2022</xref>). Recent studies confirm earlier observations and recover a strongly supported clade centered around <italic><tp:taxon-name><tp:taxon-name-part taxon-name-part-type="genus" reg="Corticium">Corticium</tp:taxon-name-part> <tp:taxon-name-part taxon-name-part-type="species" reg="tuberculatum">tuberculatum</tp:taxon-name-part></tp:taxon-name></italic> (<xref ref-type="bibr" rid="B67">Larsson et al. 2025</xref>). Therefore, <xref ref-type="bibr" rid="B67">Larsson et al. (2025)</xref> introduced the new genus <italic><tp:taxon-name><tp:taxon-name-part taxon-name-part-type="genus" reg="Phanericium">Phanericium</tp:taxon-name-part></tp:taxon-name></italic>, which is clearly separated from the core of <italic><tp:taxon-name><tp:taxon-name-part taxon-name-part-type="genus" reg="Efibula">Efibula</tp:taxon-name-part></tp:taxon-name></italic> around the type <italic><tp:taxon-name><tp:taxon-name-part taxon-name-part-type="genus" reg="Efibula">E.</tp:taxon-name-part> <tp:taxon-name-part taxon-name-part-type="species" reg="tropica">tropica</tp:taxon-name-part></tp:taxon-name></italic>. In this study, a new species, <italic><tp:taxon-name><tp:taxon-name-part taxon-name-part-type="genus" reg="Phanericium">Phanericium</tp:taxon-name-part> <tp:taxon-name-part taxon-name-part-type="species" reg="bambusacearum">bambusacearum</tp:taxon-name-part></tp:taxon-name></italic>, is proposed based on morphological characters and multigene phylogenetic evidence. Comparative characteristics of <italic><tp:taxon-name><tp:taxon-name-part taxon-name-part-type="genus" reg="Phanericium">Phanericium</tp:taxon-name-part></tp:taxon-name></italic> species are presented in Table <xref ref-type="table" rid="T2">2</xref> to establish taxonomic differentiation for the newly proposed species.</p></tp:treatment-sec><tp:treatment-sec><!--Section generated to contain objects referenced in tp:taxon-treatment.--><table-wrap id="T2" position="float" orientation="portrait"><label>Table 2.</label><caption><p>A morphological comparison species of <italic><tp:taxon-name><tp:taxon-name-part taxon-name-part-type="genus" reg="Efibula">Efibula</tp:taxon-name-part></tp:taxon-name></italic> and <italic><tp:taxon-name><tp:taxon-name-part taxon-name-part-type="genus" reg="Phanericium">Phanericium</tp:taxon-name-part></tp:taxon-name></italic>.</p></caption><table id="TID0EXPEM" rules="all"><tbody><tr><th rowspan="1" colspan="1">Species</th><th rowspan="1" colspan="1">Type locality</th><th rowspan="1" colspan="1">Basidiomata</th><th rowspan="1" colspan="1">Generative hyphae</th><th rowspan="1" colspan="1">Cystidia and cystidoles</th><th rowspan="1" colspan="1">Basidia (µm)</th><th rowspan="1" colspan="1">Basdiospores (µm)</th><th rowspan="1" colspan="1">Host trees</th><th rowspan="1" colspan="1">References</th></tr><tr><td rowspan="1" colspan="1">
                      <italic>
                        <tp:taxon-name><tp:taxon-name-part taxon-name-part-type="genus" reg="Efibula">Efibula</tp:taxon-name-part> <tp:taxon-name-part taxon-name-part-type="species" reg="aurata">aurata</tp:taxon-name-part></tp:taxon-name>
                      </italic>
                    </td><td rowspan="1" colspan="1">Union of South Africa</td><td rowspan="1" colspan="1">Broadly effuse</td><td rowspan="1" colspan="1">Simple septate, thin-walled</td><td rowspan="1" colspan="1">Absent</td><td rowspan="1" colspan="1">Clavate to broadly clavate, 25–40 × 6–8.5 µm</td><td rowspan="1" colspan="1">Ellipsoid, 7.5–9 × 4.5–5.5 µm</td><td rowspan="1" colspan="1">On unidentified wood</td><td rowspan="1" colspan="1">
                      <xref ref-type="bibr" rid="B170">Zmitrovich et al. (2006)</xref>
                    </td></tr><tr><td rowspan="1" colspan="1">
                      <italic>
                        <tp:taxon-name><tp:taxon-name-part taxon-name-part-type="genus" reg="Efibula">E.</tp:taxon-name-part> <tp:taxon-name-part taxon-name-part-type="species" reg="avellanea">avellanea</tp:taxon-name-part></tp:taxon-name>
                      </italic>
                    </td><td rowspan="1" colspan="1">France</td><td rowspan="1" colspan="1">Resupinate, smooth</td><td rowspan="1" colspan="1">Simple septate, thin- to slightly thick-walled</td><td rowspan="1" colspan="1">Absent</td><td rowspan="1" colspan="1">Narrowly clavate, 25–30 × 4–5 µm</td><td rowspan="1" colspan="1">Ellipsoid, 5–7 × 2.5–3.5 µm</td><td rowspan="1" colspan="1">On <italic><tp:taxon-name><tp:taxon-name-part taxon-name-part-type="genus" reg="Quercus">Quercus</tp:taxon-name-part></tp:taxon-name></italic></td><td rowspan="1" colspan="1">
                      <xref ref-type="bibr" rid="B146">Wu (1990)</xref>
                    </td></tr><tr><td rowspan="1" colspan="1">
                      <italic>
                        <tp:taxon-name><tp:taxon-name-part taxon-name-part-type="genus" reg="Efibula">E.</tp:taxon-name-part> <tp:taxon-name-part taxon-name-part-type="species" reg="bubalina">bubalina</tp:taxon-name-part></tp:taxon-name>
                      </italic>
                    </td><td rowspan="1" colspan="1">Canary Islands</td><td rowspan="1" colspan="1">Broadly effuse</td><td rowspan="1" colspan="1">Simple septate, slightly thick-walled</td><td rowspan="1" colspan="1">Absent</td><td rowspan="1" colspan="1">Clavate, 30–42 × 7–9 µm</td><td rowspan="1" colspan="1">Ellipsoid to broadly ellipsoid, 8.5–9.5 × 5.5–6.5 µm</td><td rowspan="1" colspan="1">On deciduous wood</td><td rowspan="1" colspan="1">
                      <xref ref-type="bibr" rid="B170">Zmitrovich et al. (2006)</xref>
                    </td></tr><tr><td rowspan="1" colspan="1">
                      <italic>
                        <tp:taxon-name><tp:taxon-name-part taxon-name-part-type="genus" reg="Efibula">E.</tp:taxon-name-part> <tp:taxon-name-part taxon-name-part-type="species" reg="candidissima">candidissima</tp:taxon-name-part></tp:taxon-name>
                      </italic>
                    </td><td rowspan="1" colspan="1">China</td><td rowspan="1" colspan="1">Resupinate, smooth</td><td rowspan="1" colspan="1">Simple septate, thin-walled</td><td rowspan="1" colspan="1">Absent</td><td rowspan="1" colspan="1">Clavate, 20–25 × 4–6 μm</td><td rowspan="1" colspan="1">ellipsoid to oblong ellipsoid, 4.8–5.8 × 3.3–4 μm</td><td rowspan="1" colspan="1">On rotten angiosperm wood</td><td rowspan="1" colspan="1">
                      <xref ref-type="bibr" rid="B158">Zhang et al. (2025)</xref>
                    </td></tr><tr><td rowspan="1" colspan="1">
                      <italic>
                        <tp:taxon-name><tp:taxon-name-part taxon-name-part-type="genus" reg="Efibula">E.</tp:taxon-name-part> <tp:taxon-name-part taxon-name-part-type="species" reg="clarkii">clarkii</tp:taxon-name-part></tp:taxon-name>
                      </italic>
                    </td><td rowspan="1" colspan="1">Unites States of America</td><td rowspan="1" colspan="1">Resupinate, slightly tuberculate</td><td rowspan="1" colspan="1">Simple septate, thin-walled</td><td rowspan="1" colspan="1">Absent</td><td rowspan="1" colspan="1">Clavate, 25–39 × 5–7.5 μm</td><td rowspan="1" colspan="1">Oblong to ellipsoid, 6.0–7.0 × 3.0–3.5</td><td rowspan="1" colspan="1">On fallen <italic><tp:taxon-name><tp:taxon-name-part taxon-name-part-type="genus" reg="Quercus">Quercus</tp:taxon-name-part></tp:taxon-name></italic> sp. branch</td><td rowspan="1" colspan="1">
                      <xref ref-type="bibr" rid="B38">Floudas and Hibbett (2015)</xref>
                    </td></tr><tr><td rowspan="1" colspan="1">
                      <italic>
                        <tp:taxon-name><tp:taxon-name-part taxon-name-part-type="genus" reg="Efibula">E.</tp:taxon-name-part> <tp:taxon-name-part taxon-name-part-type="species" reg="cordylines">cordylines</tp:taxon-name-part></tp:taxon-name>
                      </italic>
                    </td><td rowspan="1" colspan="1">New Zealand</td><td rowspan="1" colspan="1">Effused, smooth</td><td rowspan="1" colspan="1">Simple septate, thin- to thick-walled</td><td rowspan="1" colspan="1">Absent</td><td rowspan="1" colspan="1">Clavate, 25–35(–45) × 5–6 µm</td><td rowspan="1" colspan="1">Broadly ellipsoid to ellipsoid, 6–7.5 × 3.5–4.5</td><td rowspan="1" colspan="1">On hardwood branches</td><td rowspan="1" colspan="1">
                      <xref ref-type="bibr" rid="B170">Zmitrovich et al. (2006)</xref>
                    </td></tr><tr><td rowspan="1" colspan="1">
                      <italic>
                        <tp:taxon-name><tp:taxon-name-part taxon-name-part-type="genus" reg="Efibula">E.</tp:taxon-name-part> <tp:taxon-name-part taxon-name-part-type="species" reg="corymbata">corymbata</tp:taxon-name-part></tp:taxon-name>
                      </italic>
                    </td><td rowspan="1" colspan="1">New Zealand</td><td rowspan="1" colspan="1">Resupinate, smooth</td><td rowspan="1" colspan="1">Simple septate, thin-walled</td><td rowspan="1" colspan="1">Absent</td><td rowspan="1" colspan="1">Clavate, 35–40 × 6.5–8.5 µm</td><td rowspan="1" colspan="1">Narrowly ellipsoid, 8–9.5 × 3.5–4.5 µm</td><td rowspan="1" colspan="1">On hardwood branches</td><td rowspan="1" colspan="1">
                      <xref ref-type="bibr" rid="B170">Zmitrovich et al. (2006)</xref>
                    </td></tr><tr><td rowspan="1" colspan="1">
                      <italic>
                        <tp:taxon-name><tp:taxon-name-part taxon-name-part-type="genus" reg="Efibula">E.</tp:taxon-name-part> <tp:taxon-name-part taxon-name-part-type="species" reg="cremea">cremea</tp:taxon-name-part></tp:taxon-name>
                      </italic>
                    </td><td rowspan="1" colspan="1">China</td><td rowspan="1" colspan="1">white to cream, grandinioid</td><td rowspan="1" colspan="1">Simple septate, thin- to thick-walled</td><td rowspan="1" colspan="1">Absent</td><td rowspan="1" colspan="1">Clavate, 17.5–25 × 5–7.5 µm</td><td rowspan="1" colspan="1">Ellipsoid, 4.7–5.7 × 3.3–4</td><td rowspan="1" colspan="1">On fallen angiosperm branch</td><td rowspan="1" colspan="1">
                      <xref ref-type="bibr" rid="B68">Li et al. (2025a)</xref>
                    </td></tr><tr><td rowspan="1" colspan="1">
                      <italic>
                        <tp:taxon-name><tp:taxon-name-part taxon-name-part-type="genus" reg="Efibula">E.</tp:taxon-name-part> <tp:taxon-name-part taxon-name-part-type="species" reg="daweishanensis">daweishanensis</tp:taxon-name-part></tp:taxon-name>
                      </italic>
                    </td><td rowspan="1" colspan="1">China</td><td rowspan="1" colspan="1">Resupinate, grandinoid</td><td rowspan="1" colspan="1">Simple septate, thin-walled</td><td rowspan="1" colspan="1">Absent</td><td rowspan="1" colspan="1">Clavate, 14–19 × 5–6.5 µm</td><td rowspan="1" colspan="1">Elliposoid, 6–7.5 × 3.5–4.8</td><td rowspan="1" colspan="1">On fallen angiosperm branch</td><td rowspan="1" colspan="1">
                      <xref ref-type="bibr" rid="B32">Dong et al. (2024)</xref>
                    </td></tr><tr><td rowspan="1" colspan="1">
                      <italic>
                        <tp:taxon-name><tp:taxon-name-part taxon-name-part-type="genus" reg="Efibula">E.</tp:taxon-name-part> <tp:taxon-name-part taxon-name-part-type="species" reg="deflectens">deflectens</tp:taxon-name-part></tp:taxon-name>
                      </italic>
                    </td><td rowspan="1" colspan="1">Finland</td><td rowspan="1" colspan="1">Resupinate, effused, smooth, or warted with small papillae</td><td rowspan="1" colspan="1">Simple septate, thin-walled</td><td rowspan="1" colspan="1">Absent</td><td rowspan="1" colspan="1">Clavate, 25–35 × 3–5 µm</td><td rowspan="1" colspan="1">Ellipsoid, 4–5 × 2.5–3 µm</td><td rowspan="1" colspan="1">on <italic><tp:taxon-name><tp:taxon-name-part taxon-name-part-type="genus" reg="Picea">Picea</tp:taxon-name-part> <tp:taxon-name-part taxon-name-part-type="species" reg="abies">abies</tp:taxon-name-part></tp:taxon-name></italic> and manufactured wood.</td><td rowspan="1" colspan="1">
                      <xref ref-type="bibr" rid="B146">Wu (1990)</xref>
                    </td></tr><tr><td rowspan="1" colspan="1">
                      <italic>
                        <tp:taxon-name><tp:taxon-name-part taxon-name-part-type="genus" reg="Efibula">E.</tp:taxon-name-part> <tp:taxon-name-part taxon-name-part-type="species" reg="glossophora">glossophora</tp:taxon-name-part></tp:taxon-name>
                      </italic>
                    </td><td rowspan="1" colspan="1">China</td><td rowspan="1" colspan="1">Resupinate, smooth</td><td rowspan="1" colspan="1">Simple septate, thin- to slightly thick-walled</td><td rowspan="1" colspan="1">Absent</td><td rowspan="1" colspan="1">Long clavate, 21.5–26.7 × 5.7–7.4 µm</td><td rowspan="1" colspan="1">Ellipsoid, 3.8–6 × 2.6–3.7 µm</td><td rowspan="1" colspan="1">On fallen angiosperm branch</td><td rowspan="1" colspan="1">
                      <xref ref-type="bibr" rid="B41">Gu et al. (2025)</xref>
                    </td></tr><tr><td rowspan="1" colspan="1">
                      <italic>
                        <tp:taxon-name><tp:taxon-name-part taxon-name-part-type="genus" reg="Efibula">E.</tp:taxon-name-part> <tp:taxon-name-part taxon-name-part-type="species" reg="gracilis">gracilis</tp:taxon-name-part></tp:taxon-name>
                      </italic>
                    </td><td rowspan="1" colspan="1">Unites States</td><td rowspan="1" colspan="1">Resupinate, smooth</td><td rowspan="1" colspan="1">Simple septate, thin-walled</td><td rowspan="1" colspan="1">Absent</td><td rowspan="1" colspan="1">Cylindrical to clavate, 17–30 × 5–6.5 µm</td><td rowspan="1" colspan="1">Ellipsoid to oblong, 5.5–7 × 3.3–4</td><td rowspan="1" colspan="1">On fallen branch</td><td rowspan="1" colspan="1">
                      <xref ref-type="bibr" rid="B38">Floudas and Hibbett (2015)</xref>
                    </td></tr><tr><td rowspan="1" colspan="1">
                      <italic>
                        <tp:taxon-name><tp:taxon-name-part taxon-name-part-type="genus" reg="Efibula">E.</tp:taxon-name-part> <tp:taxon-name-part taxon-name-part-type="species" reg="grandinosa">grandinosa</tp:taxon-name-part></tp:taxon-name>
                      </italic>
                    </td><td rowspan="1" colspan="1">China</td><td rowspan="1" colspan="1">Resupinate, grandinioid</td><td rowspan="1" colspan="1">Simple septate, thin- to slightly thick-walled</td><td rowspan="1" colspan="1"/><td rowspan="1" colspan="1">Clavate, 36–43 × 5–7 µm</td><td rowspan="1" colspan="1">Ellipsoid, 6–6.8 × 3.7–4 µm</td><td rowspan="1" colspan="1">On dead angiosperm branch</td><td rowspan="1" colspan="1">
                      <xref ref-type="bibr" rid="B70">Li et al. (2022)</xref>
                    </td></tr><tr><td rowspan="1" colspan="1">
                      <italic>
                        <tp:taxon-name><tp:taxon-name-part taxon-name-part-type="genus" reg="Efibula">E.</tp:taxon-name-part> <tp:taxon-name-part taxon-name-part-type="species" reg="hainanensis">hainanensis</tp:taxon-name-part></tp:taxon-name>
                      </italic>
                    </td><td rowspan="1" colspan="1">China</td><td rowspan="1" colspan="1">Resupinate, smooth</td><td rowspan="1" colspan="1">Simple septate, thin- to slightly thick-walled</td><td rowspan="1" colspan="1">Cystidia subfusiform to subcylindrical</td><td rowspan="1" colspan="1">Clavate, 15–26 × 4–6 µm</td><td rowspan="1" colspan="1">Ellipsoid to broadly ellipsoid, 4.2–5.5 × 2.8–3.2</td><td rowspan="1" colspan="1">On dead liana</td><td rowspan="1" colspan="1">
                      <xref ref-type="bibr" rid="B70">Li et al. (2022)</xref>
                    </td></tr><tr><td rowspan="1" colspan="1">
                      <italic>
                        <tp:taxon-name><tp:taxon-name-part taxon-name-part-type="genus" reg="Efibula">E.</tp:taxon-name-part> <tp:taxon-name-part taxon-name-part-type="species" reg="intertexta">intertexta</tp:taxon-name-part></tp:taxon-name>
                      </italic>
                    </td><td rowspan="1" colspan="1">China</td><td rowspan="1" colspan="1">Effused, smooth</td><td rowspan="1" colspan="1">Simple septate, thin- to slightly thick-walled</td><td rowspan="1" colspan="1">Absent</td><td rowspan="1" colspan="1">Narrowly clavate, 30–35 × 4.5–5 μm</td><td rowspan="1" colspan="1">Cylindrical, 5.6–6.4 × 2.2–2.6 μm</td><td rowspan="1" colspan="1">On angiosperm branch</td><td rowspan="1" colspan="1">
                      <xref ref-type="bibr" rid="B11">Chen et al. 2021</xref>
                    </td></tr><tr><td rowspan="1" colspan="1">
                      <italic>
                        <tp:taxon-name><tp:taxon-name-part taxon-name-part-type="genus" reg="Efibula">E.</tp:taxon-name-part> <tp:taxon-name-part taxon-name-part-type="species" reg="matsuensis">matsuensis</tp:taxon-name-part></tp:taxon-name>
                      </italic>
                    </td><td rowspan="1" colspan="1">China</td><td rowspan="1" colspan="1">Effused, smooth</td><td rowspan="1" colspan="1">simple septate, thick walled</td><td rowspan="1" colspan="1">Absent</td><td rowspan="1" colspan="1">Clavate, 18–25 × 6.5–8 μm</td><td rowspan="1" colspan="1">Ellipsoid to cylindrical, 7.4–8.6 × 3.8–4.4 μm</td><td rowspan="1" colspan="1">On angiosperm branch,</td><td rowspan="1" colspan="1">
                      <xref ref-type="bibr" rid="B11">Chen et al. (2021)</xref>
                    </td></tr><tr><td rowspan="1" colspan="1">
                      <bold>
                        <italic>
                          <tp:taxon-name><tp:taxon-name-part taxon-name-part-type="genus" reg="Efibula">E.</tp:taxon-name-part> <tp:taxon-name-part taxon-name-part-type="species" reg="murina">murina</tp:taxon-name-part></tp:taxon-name>
                        </italic>
                      </bold>
                    </td><td rowspan="1" colspan="1">
                      <bold>China</bold>
                    </td><td rowspan="1" colspan="1">
                      <bold>Resupinate, tuberculate</bold>
                    </td><td rowspan="1" colspan="1">
                      <bold>Simple septate, thin- to slightly thick-walled</bold>
                    </td><td rowspan="1" colspan="1">
                      <bold>Absent</bold>
                    </td><td rowspan="1" colspan="1">
                      <bold>Clavate, 15–24 × 4–6 µm</bold>
                    </td><td rowspan="1" colspan="1">
                      <bold>Ellipsoid, 4–5.5 × 2.5–3 µm</bold>
                    </td><td rowspan="1" colspan="1">
                      <bold>On fallen angiosperm branch</bold>
                    </td><td rowspan="1" colspan="1">
                      <bold>Present study</bold>
                    </td></tr><tr><td rowspan="1" colspan="1">
                      <italic>
                        <tp:taxon-name><tp:taxon-name-part taxon-name-part-type="genus" reg="Efibula">E.</tp:taxon-name-part> <tp:taxon-name-part taxon-name-part-type="species" reg="punctata">punctata</tp:taxon-name-part></tp:taxon-name>
                      </italic>
                    </td><td rowspan="1" colspan="1">China</td><td rowspan="1" colspan="1">Resupinate, smooth</td><td rowspan="1" colspan="1">Simple septate, thin-walled</td><td rowspan="1" colspan="1">Cystidoles subfusiform</td><td rowspan="1" colspan="1">Subcylindrical to subclavate, 11.8–19.4 × 3.7–5.9 µm</td><td rowspan="1" colspan="1">Ellipsoid, 4.3–6.2 × 2.2–3.3</td><td rowspan="1" colspan="1">On fallen angiosperm branch</td><td rowspan="1" colspan="1">
                      <xref ref-type="bibr" rid="B32">Dong et al. (2024)</xref>
                    </td></tr><tr><td rowspan="1" colspan="1">
                      <italic>
                        <tp:taxon-name><tp:taxon-name-part taxon-name-part-type="genus" reg="Efibula">E.</tp:taxon-name-part> <tp:taxon-name-part taxon-name-part-type="species" reg="shenghuae">shenghuae</tp:taxon-name-part></tp:taxon-name>
                      </italic>
                    </td><td rowspan="1" colspan="1">China</td><td rowspan="1" colspan="1">Smooth to grandinioid</td><td rowspan="1" colspan="1">Simple septate, slightly thick-walled</td><td rowspan="1" colspan="1">Absent</td><td rowspan="1" colspan="1">Clavate, 23–38 × 4.5–7 µm</td><td rowspan="1" colspan="1">Oblong ellipsoid, 6–6.5 × 3–3.5</td><td rowspan="1" colspan="1">On dead branch of <italic><tp:taxon-name><tp:taxon-name-part taxon-name-part-type="genus" reg="Quercus">Quercus</tp:taxon-name-part></tp:taxon-name></italic></td><td rowspan="1" colspan="1">
                      <xref ref-type="bibr" rid="B70">Li et al. (2022)</xref>
                    </td></tr><tr><td rowspan="1" colspan="1">
                      <italic>
                        <tp:taxon-name><tp:taxon-name-part taxon-name-part-type="genus" reg="Efibula">E.</tp:taxon-name-part> <tp:taxon-name-part taxon-name-part-type="species" reg="tropica">tropica</tp:taxon-name-part></tp:taxon-name>
                      </italic>
                    </td><td rowspan="1" colspan="1">China</td><td rowspan="1" colspan="1">Effused, smooth</td><td rowspan="1" colspan="1">Simple septate, thin-walled</td><td rowspan="1" colspan="1">Cystidioles fusiform</td><td rowspan="1" colspan="1">Clavate to narrowly clavate, 27–40 × 5.5–8 μm</td><td rowspan="1" colspan="1">Broadly ellipsoid, 6.4–7.7 × 3.7–4.4 μm</td><td rowspan="1" colspan="1">On decaying angiosperm branch</td><td rowspan="1" colspan="1">
                      <xref ref-type="bibr" rid="B11">Chen et al. (2021)</xref>
                    </td></tr><tr><td rowspan="1" colspan="1">
                      <italic>
                        <tp:taxon-name><tp:taxon-name-part taxon-name-part-type="genus" reg="Efibula">E.</tp:taxon-name-part> <tp:taxon-name-part taxon-name-part-type="species" reg="turgida">turgida</tp:taxon-name-part></tp:taxon-name>
                      </italic>
                    </td><td rowspan="1" colspan="1">China</td><td rowspan="1" colspan="1">Resupinate, smooth</td><td rowspan="1" colspan="1">Simple septate, thin-walled</td><td rowspan="1" colspan="1">Absent</td><td rowspan="1" colspan="1">Clavate to subclavate, 26–30 × 6.5–7 μm</td><td rowspan="1" colspan="1">Cylindrical, 6.6–8.2 × 3.3–3.9 μm</td><td rowspan="1" colspan="1">On angiosperm branch</td><td rowspan="1" colspan="1">
                      <xref ref-type="bibr" rid="B11">Chen et al. (2021)</xref>
                    </td></tr><tr><td rowspan="1" colspan="1">
                      <italic>
                        <tp:taxon-name><tp:taxon-name-part taxon-name-part-type="genus" reg="Efibula">E.</tp:taxon-name-part> <tp:taxon-name-part taxon-name-part-type="species" reg="verruculosa">verruculosa</tp:taxon-name-part></tp:taxon-name>
                      </italic>
                    </td><td rowspan="1" colspan="1">Tanzania</td><td rowspan="1" colspan="1">Resupinate, grandinioid to odontoid</td><td rowspan="1" colspan="1">Simple septate, thin-walled</td><td rowspan="1" colspan="1">Absent</td><td rowspan="1" colspan="1">Clavate, 15–20 × 5 µm</td><td rowspan="1" colspan="1">Ellipsoid to subcylindrical, 4–4.5 × 2–2.5 µm</td><td rowspan="1" colspan="1">—</td><td rowspan="1" colspan="1">
                      <xref ref-type="bibr" rid="B63">Kotiranta and Saarenoksa (1993)</xref>
                    </td></tr><tr><td rowspan="1" colspan="1">
                      <bold>
                        <italic>
                          <tp:taxon-name><tp:taxon-name-part taxon-name-part-type="genus" reg="Efibula">E.</tp:taxon-name-part> <tp:taxon-name-part taxon-name-part-type="species" reg="yaoshanensis">yaoshanensis</tp:taxon-name-part></tp:taxon-name>
                        </italic>
                      </bold>
                    </td><td rowspan="1" colspan="1">
                      <bold>China</bold>
                    </td><td rowspan="1" colspan="1">
                      <bold>Resupinate, smooth</bold>
                    </td><td rowspan="1" colspan="1">
                      <bold>Simple septate, thin-walled</bold>
                    </td><td rowspan="1" colspan="1">
                      <bold>Absent</bold>
                    </td><td rowspan="1" colspan="1">
                      <bold>Long clavate, 20–27 × 4–6 µm</bold>
                    </td><td rowspan="1" colspan="1">
                      <bold>Ellipsoid, 5–6.5 × 3–4 µm</bold>
                    </td><td rowspan="1" colspan="1">
                      <bold>On fallen angiosperm branch</bold>
                    </td><td rowspan="1" colspan="1">
                      <bold>Present study</bold>
                    </td></tr><tr><td rowspan="1" colspan="1">
                      <italic>
                        <tp:taxon-name><tp:taxon-name-part taxon-name-part-type="genus" reg="Efibula">E.</tp:taxon-name-part> <tp:taxon-name-part taxon-name-part-type="species" reg="yunnanensis">yunnanensis</tp:taxon-name-part></tp:taxon-name>
                      </italic>
                    </td><td rowspan="1" colspan="1">China</td><td rowspan="1" colspan="1">Resupinate, smooth</td><td rowspan="1" colspan="1">Simple septate, thin-walled</td><td rowspan="1" colspan="1">Absent</td><td rowspan="1" colspan="1">Clavate, 25–31 × 6–7.5 µm</td><td rowspan="1" colspan="1">Ellipsoid, 5.5–7.5 × 3.6–4.5</td><td rowspan="1" colspan="1">On fallen branch of angiosperm</td><td rowspan="1" colspan="1">
                      <xref ref-type="bibr" rid="B86">Ma et al. (2020)</xref>
                    </td></tr><tr><td rowspan="1" colspan="1">
                      <bold>
                        <italic>
                          <tp:taxon-name><tp:taxon-name-part taxon-name-part-type="genus" reg="Efibula">E.</tp:taxon-name-part> <tp:taxon-name-part taxon-name-part-type="species" reg="zhaotongensis">zhaotongensis</tp:taxon-name-part></tp:taxon-name>
                        </italic>
                      </bold>
                    </td><td rowspan="1" colspan="1">
                      <bold>China</bold>
                    </td><td rowspan="1" colspan="1">
                      <bold>Resupinate, grandinioid</bold>
                    </td><td rowspan="1" colspan="1"><bold>Clamped, thin-walled</bold>,</td><td rowspan="1" colspan="1">
                      <bold>Absent</bold>
                    </td><td rowspan="1" colspan="1">
                      <bold>Clavate, 17–25 × 4–5 µm</bold>
                    </td><td rowspan="1" colspan="1">
                      <bold>Cylindrical, 4–5.5 × 2–3.5 µm</bold>
                    </td><td rowspan="1" colspan="1">
                      <bold>On fallen angiosperm branch</bold>
                    </td><td rowspan="1" colspan="1">
                      <bold>Present study</bold>
                    </td></tr><tr><td rowspan="1" colspan="1">
                      <italic>
                        <tp:taxon-name><tp:taxon-name-part taxon-name-part-type="genus" reg="Phanericium">P.</tp:taxon-name-part> <tp:taxon-name-part taxon-name-part-type="species" reg="americanum">americanum</tp:taxon-name-part></tp:taxon-name>
                      </italic>
                    </td><td rowspan="1" colspan="1">Unites States</td><td rowspan="1" colspan="1">Resupinate, smooth to reticulate</td><td rowspan="1" colspan="1">Clamped, thin-walled</td><td rowspan="1" colspan="1">Absent</td><td rowspan="1" colspan="1">Cylindrical to clavate, 20–32 × 5–8 µm</td><td rowspan="1" colspan="1">Ellipsoid to cylindrical, 5.3–6.5 × 3–3.8 µm</td><td rowspan="1" colspan="1">—</td><td rowspan="1" colspan="1">
                      <xref ref-type="bibr" rid="B38">Floudas and Hibbett (2015)</xref>
                    </td></tr><tr><td rowspan="1" colspan="1">
                      <bold>
                        <italic>
                          <tp:taxon-name><tp:taxon-name-part taxon-name-part-type="genus" reg="Phanericium">P.</tp:taxon-name-part> <tp:taxon-name-part taxon-name-part-type="species" reg="bambusacearum">bambusacearum</tp:taxon-name-part></tp:taxon-name>
                        </italic>
                      </bold>
                    </td><td rowspan="1" colspan="1">
                      <bold>China</bold>
                    </td><td rowspan="1" colspan="1">
                      <bold>Resupinate, smooth</bold>
                    </td><td rowspan="1" colspan="1">
                      <bold>Simple septate, thin-walled</bold>
                    </td><td rowspan="1" colspan="1">
                      <bold>Absent</bold>
                    </td><td rowspan="1" colspan="1">
                      <bold>Long clavate, 41–60 × 6–9 µm</bold>
                    </td><td rowspan="1" colspan="1">
                      <bold>Subglobose, 4.5–7 × 3.5–5 µm</bold>
                    </td><td rowspan="1" colspan="1">
                      <bold>On the dead bamboo</bold>
                    </td><td rowspan="1" colspan="1">
                      <bold>Present study</bold>
                    </td></tr><tr><td rowspan="1" colspan="1">
                      <italic>
                        <tp:taxon-name><tp:taxon-name-part taxon-name-part-type="genus" reg="Phanericium">P.</tp:taxon-name-part> <tp:taxon-name-part taxon-name-part-type="species" reg="gemellum">gemellum</tp:taxon-name-part></tp:taxon-name>
                      </italic>
                    </td><td rowspan="1" colspan="1">Norway</td><td rowspan="1" colspan="1">Effused, smooth</td><td rowspan="1" colspan="1">Simple septate, thin- to slightly thick-walled</td><td rowspan="1" colspan="1">Absent</td><td rowspan="1" colspan="1">Long clavate, 19–40 × 5.2–7.4 μm</td><td rowspan="1" colspan="1">Narrowly ellipsoid to ellipsoid, 5.2–7.8 × 3.1–4.7 μm</td><td rowspan="1" colspan="1">On angiosperm wood</td><td rowspan="1" colspan="1">
                      <xref ref-type="bibr" rid="B67">Larsson et al. (2025)</xref>
                    </td></tr><tr><td rowspan="1" colspan="1">
                      <italic>
                        <tp:taxon-name><tp:taxon-name-part taxon-name-part-type="genus" reg="Phanericium">P.</tp:taxon-name-part> <tp:taxon-name-part taxon-name-part-type="species" reg="rodriguezarmasiae">rodriguezarmasiae</tp:taxon-name-part></tp:taxon-name>
                      </italic>
                    </td><td rowspan="1" colspan="1">Spain</td><td rowspan="1" colspan="1">Resupinate, effuse, smooth to tuberculate</td><td rowspan="1" colspan="1">Clamped, thin-walled</td><td rowspan="1" colspan="1">Absent</td><td rowspan="1" colspan="1">Claviform, 35–48 × 6–8 µm</td><td rowspan="1" colspan="1">Ellipsoid, 6–7 × 4–5 µm</td><td rowspan="1" colspan="1">On <italic><tp:taxon-name><tp:taxon-name-part taxon-name-part-type="genus" reg="Euphorbia">Euphorbia</tp:taxon-name-part> <tp:taxon-name-part taxon-name-part-type="species" reg="regis-jubae">regis-jubae</tp:taxon-name-part></tp:taxon-name></italic></td><td rowspan="1" colspan="1">
                      <xref ref-type="bibr" rid="B6">Boonmee et al. (2021)</xref>
                    </td></tr><tr><td rowspan="1" colspan="1">
                      <italic>
                        <tp:taxon-name><tp:taxon-name-part taxon-name-part-type="genus" reg="Phanericium">P.</tp:taxon-name-part> <tp:taxon-name-part taxon-name-part-type="species" reg="subglobisporum">subglobisporum</tp:taxon-name-part></tp:taxon-name>
                      </italic>
                    </td><td rowspan="1" colspan="1">China</td><td rowspan="1" colspan="1">Effused, smooth</td><td rowspan="1" colspan="1">Simple septate, thin- to slightly thick-walled</td><td rowspan="1" colspan="1">Absent</td><td rowspan="1" colspan="1">Clavate, 30–40 × 6.5–8 μm</td><td rowspan="1" colspan="1">Broadly ellipsoid to subglobose, 6.4–8.1 × 4.5–5.8 μm</td><td rowspan="1" colspan="1">On angiosperm branch</td><td rowspan="1" colspan="1">
                      <xref ref-type="bibr" rid="B11">Chen et al. (2021)</xref>
                    </td></tr><tr><td rowspan="1" colspan="1">
                      <italic>
                        <tp:taxon-name><tp:taxon-name-part taxon-name-part-type="genus" reg="Phanericium">P.</tp:taxon-name-part> <tp:taxon-name-part taxon-name-part-type="species" reg="taiwanense">taiwanense</tp:taxon-name-part></tp:taxon-name>
                      </italic>
                    </td><td rowspan="1" colspan="1">China</td><td rowspan="1" colspan="1">Resupinate, smooth</td><td rowspan="1" colspan="1">Simple septate, thin- to slightly thick-walled</td><td rowspan="1" colspan="1">Absent</td><td rowspan="1" colspan="1">Clavate to subcylindrical, 24–44 × 6–8 µm</td><td rowspan="1" colspan="1">Broadly ellipsoid to ovoid, 5.8–6.5 × 4–4.5 µm</td><td rowspan="1" colspan="1">On dead angiosperm branch</td><td rowspan="1" colspan="1">
                      <xref ref-type="bibr" rid="B70">Li et al. (2022)</xref>
                    </td></tr><tr><td rowspan="1" colspan="1">
                      <italic>
                        <tp:taxon-name><tp:taxon-name-part taxon-name-part-type="genus" reg="Phanericium">P.</tp:taxon-name-part> <tp:taxon-name-part taxon-name-part-type="species" reg="tuberculatum">tuberculatum</tp:taxon-name-part></tp:taxon-name>
                      </italic>
                    </td><td rowspan="1" colspan="1">Finland</td><td rowspan="1" colspan="1">Effused, smooth</td><td rowspan="1" colspan="1">Simple septate, thin- to slightly thick-walled</td><td rowspan="1" colspan="1">Absent</td><td rowspan="1" colspan="1">Narrowly clavate, 25–35 × 4–5 µm</td><td rowspan="1" colspan="1">Ellipsoid, 5–7 × 3–4 µm</td><td rowspan="1" colspan="1">On angiosperm wood and gymnosperm</td><td rowspan="1" colspan="1">
                      <xref ref-type="bibr" rid="B11">Chen et al. (2021)</xref>
                    </td></tr></tbody></table></table-wrap></tp:treatment-sec><ref-list><ref id="B67"><mixed-citation xmlns:xlink="http://www.w3.org/1999/xlink" xlink:type="simple"><person-group><name name-style="western"><surname>Larsson</surname><given-names>KH</given-names></name><name name-style="western"><surname>Viner</surname><given-names>I</given-names></name><etal/></person-group> (<year>2025</year>) <article-title>Additions to the taxonomy of <italic><tp:taxon-name><tp:taxon-name-part taxon-name-part-type="genus">Phanerochaete</tp:taxon-name-part></tp:taxon-name></italic> sensu lato (<italic><tp:taxon-name><tp:taxon-name-part taxon-name-part-type="order">Polyporales</tp:taxon-name-part></tp:taxon-name></italic>, <italic><tp:taxon-name><tp:taxon-name-part taxon-name-part-type="phylum">Basidiomycota</tp:taxon-name-part></tp:taxon-name></italic>); one new genus, two new species and twelve new combinations.</article-title><source>Mycological Progress</source><volume>24</volume>(<issue>1</issue>): <fpage>1</fpage>–<lpage>23</lpage>. <ext-link xlink:href="10.1007/s11557-025-02094-z" ext-link-type="doi" xlink:type="simple">https://doi.org/10.1007/s11557-025-02094-z</ext-link></mixed-citation></ref><ref id="B38"><mixed-citation xmlns:xlink="http://www.w3.org/1999/xlink" xlink:type="simple"><person-group><name name-style="western"><surname>Floudas</surname><given-names>D</given-names></name><name name-style="western"><surname>Hibbett</surname><given-names>DS</given-names></name></person-group> (<year>2015</year>) <article-title>Revisiting the taxonomy of <italic><tp:taxon-name><tp:taxon-name-part taxon-name-part-type="genus">Phanerochaete</tp:taxon-name-part></tp:taxon-name></italic> (<italic><tp:taxon-name><tp:taxon-name-part taxon-name-part-type="order">Polyporales</tp:taxon-name-part></tp:taxon-name></italic>, <italic><tp:taxon-name><tp:taxon-name-part taxon-name-part-type="phylum">Basidiomycota</tp:taxon-name-part></tp:taxon-name></italic>) using a four gene dataset and extensive ITS sampling.</article-title><source>Fungal Biology</source><volume>119</volume>: <fpage>679</fpage>–<lpage>719</lpage>. <ext-link xlink:href="10.1016/j.funbio.2015.04.003" ext-link-type="doi" xlink:type="simple">https://doi.org/10.1016/j.funbio.2015.04.003</ext-link></mixed-citation></ref><ref id="B11"><mixed-citation xmlns:xlink="http://www.w3.org/1999/xlink" xlink:type="simple"><person-group><name name-style="western"><surname>Chen</surname><given-names>CC</given-names></name><name name-style="western"><surname>Chen</surname><given-names>CY</given-names></name><name name-style="western"><surname>Wu</surname><given-names>SH</given-names></name></person-group> (<year>2021</year>) <article-title>Species diversity, taxonomy and multi-gene phylogeny of phlebioid clade (<italic><tp:taxon-name><tp:taxon-name-part taxon-name-part-type="family">Phanerochaetaceae</tp:taxon-name-part></tp:taxon-name></italic>, <italic><tp:taxon-name><tp:taxon-name-part taxon-name-part-type="family">Irpicaceae</tp:taxon-name-part></tp:taxon-name></italic>, <italic><tp:taxon-name><tp:taxon-name-part taxon-name-part-type="family">Meruliaceae</tp:taxon-name-part></tp:taxon-name></italic>) of <italic><tp:taxon-name><tp:taxon-name-part taxon-name-part-type="order">Polyporales</tp:taxon-name-part></tp:taxon-name></italic>.</article-title><source>Fungal Diversity</source><volume>111</volume>: <fpage>337</fpage>–<lpage>442</lpage>. <ext-link xlink:href="10.1007/s13225-021-00490-w" ext-link-type="doi" xlink:type="simple">https://doi.org/10.1007/s13225-021-00490-w</ext-link></mixed-citation></ref><ref id="B70"><mixed-citation xmlns:xlink="http://www.w3.org/1999/xlink" xlink:type="simple"><person-group><name name-style="western"><surname>Li</surname><given-names>Y</given-names></name><name name-style="western"><surname>He</surname><given-names>SH</given-names></name><etal/></person-group> (<year>2022</year>) Global taxonomy and phylogeny of <italic><tp:taxon-name><tp:taxon-name-part taxon-name-part-type="family">Irpicaceae</tp:taxon-name-part></tp:taxon-name></italic> (<italic><tp:taxon-name><tp:taxon-name-part taxon-name-part-type="order">Polyporales</tp:taxon-name-part></tp:taxon-name></italic>, <italic><tp:taxon-name><tp:taxon-name-part taxon-name-part-type="phylum">Basidiomycota</tp:taxon-name-part></tp:taxon-name></italic>) with descriptions of seven new species and proposals of two new combinations. Frontiers in Microbiology 13: 911978. <ext-link xlink:href="10.3389/fmicb.2022.911978" ext-link-type="doi" xlink:type="simple">https://doi.org/10.3389/fmicb.2022.911978</ext-link></mixed-citation></ref><ref id="B170"><mixed-citation xmlns:xlink="http://www.w3.org/1999/xlink" xlink:type="simple"><person-group><name name-style="western"><surname>Zmitrovich</surname><given-names>IV</given-names></name><name name-style="western"><surname>Malysheva</surname><given-names>VF</given-names></name><name name-style="western"><surname>Spirin</surname><given-names>WA</given-names></name></person-group> (<year>2006</year>) <article-title>A new morphological arrangement of the <italic><tp:taxon-name><tp:taxon-name-part taxon-name-part-type="order">Polyporales</tp:taxon-name-part></tp:taxon-name></italic>. I. <italic><tp:taxon-name><tp:taxon-name-part taxon-name-part-type="suborder">Phanerochaetineae</tp:taxon-name-part></tp:taxon-name></italic>.</article-title><source>Mycena</source><volume>6</volume>: <fpage>4</fpage>–<lpage>56</lpage>.</mixed-citation></ref><ref id="B146"><mixed-citation xmlns:xlink="http://www.w3.org/1999/xlink" xlink:type="simple"><person-group><name name-style="western"><surname>Wu</surname><given-names>SH</given-names></name></person-group> (<year>1990</year>) <article-title>The <italic><tp:taxon-name><tp:taxon-name-part taxon-name-part-type="family">Corticiaceae</tp:taxon-name-part></tp:taxon-name> (<tp:taxon-name><tp:taxon-name-part taxon-name-part-type="class">Basidiomycetes</tp:taxon-name-part></tp:taxon-name>)</italic> subfamilies <italic><tp:taxon-name><tp:taxon-name-part taxon-name-part-type="subfamily">Phlebioideae</tp:taxon-name-part></tp:taxon-name></italic>, <italic><tp:taxon-name><tp:taxon-name-part taxon-name-part-type="subfamily">Phanerochaetoideae</tp:taxon-name-part></tp:taxon-name></italic> and <italic><tp:taxon-name><tp:taxon-name-part taxon-name-part-type="subfamily">Hyphodermoideae</tp:taxon-name-part></tp:taxon-name></italic> in Taiwan.</article-title><source>Annales Botanici Fennici</source><volume>142</volume>: <fpage>1</fpage>–<lpage>123</lpage>.</mixed-citation></ref><ref id="B158"><mixed-citation xmlns:xlink="http://www.w3.org/1999/xlink" xlink:type="simple"><person-group><name name-style="western"><surname>Zhang</surname><given-names>X</given-names></name><name name-style="western"><surname>Zhao</surname><given-names>YL</given-names></name><etal/></person-group> (<year>2025</year>) <article-title>A new species of <italic><tp:taxon-name><tp:taxon-name-part taxon-name-part-type="genus">Efibula</tp:taxon-name-part></tp:taxon-name></italic> (<italic><tp:taxon-name><tp:taxon-name-part taxon-name-part-type="family">Irpicaceae</tp:taxon-name-part></tp:taxon-name></italic>, <italic><tp:taxon-name><tp:taxon-name-part taxon-name-part-type="phylum">Basidiomycota</tp:taxon-name-part></tp:taxon-name></italic>) from National Park of Hainan Tropical Rainforest.</article-title><source>Mycosystema</source><volume>44</volume>(<issue>7</issue>): <fpage>250050</fpage>. <ext-link xlink:href="10.13346/j.mycosystema.250050" ext-link-type="doi" xlink:type="simple">https://doi.org/10.13346/j.mycosystema.250050</ext-link></mixed-citation></ref><ref id="B68"><mixed-citation xmlns:xlink="http://www.w3.org/1999/xlink" xlink:type="simple"><person-group><name name-style="western"><surname>Li</surname><given-names>Q</given-names></name><name name-style="western"><surname>Zhang</surname><given-names>YW</given-names></name><etal/></person-group> (<year>2025a</year>) <article-title><italic><tp:taxon-name><tp:taxon-name-part taxon-name-part-type="genus">Efibula</tp:taxon-name-part> <tp:taxon-name-part taxon-name-part-type="species">cremea</tp:taxon-name-part></tp:taxon-name></italic> sp. nov. (<italic><tp:taxon-name><tp:taxon-name-part taxon-name-part-type="family">Irpicaceae</tp:taxon-name-part></tp:taxon-name></italic>, <italic><tp:taxon-name><tp:taxon-name-part taxon-name-part-type="order">Polyporales</tp:taxon-name-part></tp:taxon-name></italic>), a coriaceous fungus from Yunnan Province, China.</article-title><source>Phytotaxa</source><volume>725</volume>(<issue>2</issue>): <fpage>159</fpage>–<lpage>172</lpage>. <ext-link xlink:href="10.11646/phytotaxa.725.2.3" ext-link-type="doi" xlink:type="simple">https://doi.org/10.11646/phytotaxa.725.2.3</ext-link></mixed-citation></ref><ref id="B32"><mixed-citation xmlns:xlink="http://www.w3.org/1999/xlink" xlink:type="simple"><person-group><name name-style="western"><surname>Dong</surname><given-names>JH</given-names></name><name name-style="western"><surname>Li</surname><given-names>Q</given-names></name><etal/></person-group> (<year>2024</year>) <article-title>Species diversity, taxonomy, molecular systematics and divergence time of wood-inhabiting fungi in Yunnan-Guizhou Plateau, Asia.</article-title><source>Mycosphere</source><volume>15</volume>(<issue>1</issue>): <fpage>1110</fpage>–<lpage>1293</lpage>. <ext-link xlink:href="10.5943/mycosphere/15/1/10" ext-link-type="doi" xlink:type="simple">https://doi.org/10.5943/mycosphere/15/1/10</ext-link></mixed-citation></ref><ref id="B41"><mixed-citation xmlns:xlink="http://www.w3.org/1999/xlink" xlink:type="simple"><person-group><name name-style="western"><surname>Gu</surname><given-names>ZR</given-names></name><name name-style="western"><surname>Zhou</surname><given-names>CQ</given-names></name><etal/></person-group> (<year>2025</year>) <article-title>Taxonomy and phylogeny of <italic><tp:taxon-name><tp:taxon-name-part taxon-name-part-type="family">Irpicaceae</tp:taxon-name-part></tp:taxon-name></italic> and <italic><tp:taxon-name><tp:taxon-name-part taxon-name-part-type="family">Meruliaceae</tp:taxon-name-part></tp:taxon-name></italic> (<italic><tp:taxon-name><tp:taxon-name-part taxon-name-part-type="order">Polyporales</tp:taxon-name-part></tp:taxon-name></italic>, <italic><tp:taxon-name><tp:taxon-name-part taxon-name-part-type="phylum">Basidiomycota</tp:taxon-name-part></tp:taxon-name></italic>) with descriptions of four new species from southwestern China.</article-title><source>MycoKeys</source><volume>119</volume>: <fpage>197</fpage>–<lpage>234</lpage>. <ext-link xlink:href="10.3897/mycokeys.119.157018" ext-link-type="doi" xlink:type="simple">https://doi.org/10.3897/mycokeys.119.157018</ext-link></mixed-citation></ref><ref id="B63"><mixed-citation xmlns:xlink="http://www.w3.org/1999/xlink" xlink:type="simple"><person-group><name name-style="western"><surname>Kotiranta</surname><given-names>H</given-names></name><name name-style="western"><surname>Saarenoksa</surname><given-names>R</given-names></name></person-group> (<year>1993</year>) <article-title>Rare finnish <italic><tp:taxon-name><tp:taxon-name-part taxon-name-part-type="order">Aphyllophorales</tp:taxon-name-part></tp:taxon-name> (<tp:taxon-name><tp:taxon-name-part taxon-name-part-type="class">Basidiomycetes</tp:taxon-name-part></tp:taxon-name>)</italic> plus two new combinations in <italic><tp:taxon-name><tp:taxon-name-part taxon-name-part-type="genus">Efibula</tp:taxon-name-part></tp:taxon-name></italic>.</article-title><source>Annales Botanici Fennici</source><volume>30</volume>(<issue>3</issue>): <fpage>211</fpage>–<lpage>249</lpage>.</mixed-citation></ref><ref id="B86"><mixed-citation xmlns:xlink="http://www.w3.org/1999/xlink" xlink:type="simple"><person-group><name name-style="western"><surname>Ma</surname><given-names>RX</given-names></name><name name-style="western"><surname>Shi</surname><given-names>ZJ</given-names></name><name name-style="western"><surname>Zhao</surname><given-names>CL</given-names></name></person-group> (<year>2020</year>) <article-title>A new species of <italic><tp:taxon-name><tp:taxon-name-part taxon-name-part-type="genus">Efibula</tp:taxon-name-part></tp:taxon-name></italic> (<italic><tp:taxon-name><tp:taxon-name-part taxon-name-part-type="order">Polyporales</tp:taxon-name-part></tp:taxon-name></italic>, <italic><tp:taxon-name><tp:taxon-name-part taxon-name-part-type="phylum">Basidiomycota</tp:taxon-name-part></tp:taxon-name></italic>) from China.</article-title><source>Phytotaxa</source><volume>451</volume>: <fpage>238</fpage>–<lpage>244</lpage>. <ext-link xlink:href="10.11646/phytotaxa.451.3.7" ext-link-type="doi" xlink:type="simple">https://doi.org/10.11646/phytotaxa.451.3.7</ext-link></mixed-citation></ref><ref id="B6"><mixed-citation xmlns:xlink="http://www.w3.org/1999/xlink" xlink:type="simple"><person-group><name name-style="western"><surname>Boonmee</surname><given-names>S</given-names></name><name name-style="western"><surname>Wanasinghe</surname><given-names>DN</given-names></name><etal/></person-group> (<year>2021</year>) <article-title>Fungal diversity notes 1387–1511: taxonomic and phylogenetic contributions on genera and species of fungal taxa.</article-title><source>Fungal Diversity</source><volume>111</volume>: <fpage>1</fpage>–<lpage>335</lpage>. <ext-link xlink:href="10.1007/s13225-021-00489-3" ext-link-type="doi" xlink:type="simple">https://doi.org/10.1007/s13225-021-00489-3</ext-link></mixed-citation></ref></ref-list></tp:taxon-treatment>
