# Supplementary material for: ﻿Morphological and phylogenetic analyses reveal one new genus and six new species in Irpicaceae and Steccherinaceae (Polyporales, Basidiomycota) from the Yunnan–Guizhou Plateau, Asia
Source: IMA Fungus. 2025 Dec 29;16:e172367. doi: 10.3897/imafungus.16.172367 (PMC12770999; doi:10.3897/imafungus.16.172367)
Supplement: XML Treatment for Phanericium bambusacearum [file imafungus.16.172367-treatment11.xml]

<!DOCTYPE tp:taxon-treatment
  PUBLIC "-//TaxonX//DTD Taxonomic Treatment Publishing DTD v0 20100105//EN" "tax-treatment-NSO.dtd">
<tp:taxon-treatment xmlns:tp="http://www.plazi.org/taxpub"><tp:treatment-meta><kwd-group><label>Taxon classification</label><kwd>
                <named-content content-type="kingdom">Animalia</named-content>
              </kwd><kwd>
                <named-content content-type="order">Polyporales</named-content>
              </kwd><kwd>
                <named-content content-type="family">Irpicaceae</named-content>
              </kwd></kwd-group><mixed-citation publication-type="journal"><person-group><name><surname>Deng</surname><given-names>Yinglian</given-names></name><name><surname>Chen</surname><given-names>Meng</given-names></name><name><surname>Wang</surname><given-names>Kaisheng</given-names></name><name><surname>Liu</surname><given-names>Wanting</given-names></name><name><surname>Chen</surname><given-names>Daxiang</given-names></name><name><surname>Yang</surname><given-names>Shunqiang</given-names></name><name><surname>Li</surname><given-names>Wenli</given-names></name><name><surname>Zhou</surname><given-names>Hongmin</given-names></name><name><surname>Zhao</surname><given-names>Changlin</given-names></name></person-group><article-title>﻿Morphological and phylogenetic analyses reveal one new genus and six new species in <italic><tp:taxon-name><tp:taxon-name-part taxon-name-part-type="family">Irpicaceae</tp:taxon-name-part></tp:taxon-name></italic> and <italic><tp:taxon-name><tp:taxon-name-part taxon-name-part-type="family">Steccherinaceae</tp:taxon-name-part></tp:taxon-name></italic> (<italic><tp:taxon-name><tp:taxon-name-part taxon-name-part-type="order">Polyporales</tp:taxon-name-part></tp:taxon-name></italic>, <italic><tp:taxon-name><tp:taxon-name-part taxon-name-part-type="phylum">Basidiomycota</tp:taxon-name-part></tp:taxon-name></italic>) from the Yunnan–Guizhou Plateau, Asia</article-title><source>IMA Fungus</source><day>29</day><month>12</month><year>2025</year><volume>16</volume><pub-id pub-id-type="doi">10.3897/imafungus.16.172367</pub-id></mixed-citation></tp:treatment-meta><tp:nomenclature><label>﻿</label><tp:taxon-name><object-id xmlns:xlink="http://www.w3.org/1999/xlink" content-type="arpha" xlink:type="simple">A46625D2-849E-52BF-B491-8C0D2FD5F4DF</object-id>
              <tp:taxon-name-part taxon-name-part-type="genus" reg="Phanericium">Phanericium</tp:taxon-name-part>
              <tp:taxon-name-part taxon-name-part-type="species" reg="bambusacearum">bambusacearum</tp:taxon-name-part>
              <object-id xmlns:xlink="http://www.w3.org/1999/xlink" content-type="mycobank" xlink:type="simple">854027</object-id>
            </tp:taxon-name><tp:taxon-authority>Y.L. Deng &amp; C.L. Zhao</tp:taxon-authority><tp:taxon-status xmlns:xlink="http://www.w3.org/1999/xlink" xlink:type="simple">sp. nov.</tp:taxon-status><xref ref-type="fig" rid="F15">Figs 15</xref><xref ref-type="fig" rid="F16">, 16</xref></tp:nomenclature><tp:treatment-sec sec-type="diagnosis" id="SECID0EWEDM"><title>Diagnosis.</title><p><italic><tp:taxon-name><tp:taxon-name-part taxon-name-part-type="genus" reg="Phanericium">Phanericium</tp:taxon-name-part> <tp:taxon-name-part taxon-name-part-type="species" reg="bambusacearum">bambusacearum</tp:taxon-name-part></tp:taxon-name></italic> differs from other species in the genus by cream, buff to pale-yellow, cracked hymenophore, generative hyphae bearing simple septa, long clavate basidia, and thin-walled, subglobose basidiospores (4.5–7 × 3.5–5 µm).</p></tp:treatment-sec><tp:treatment-sec sec-type="etymology" id="SECID0EHFDM"><title>Etymology.</title><p><italic>Bambusacearum</italic> (Lat.): refers to the species growing on bamboo.</p></tp:treatment-sec><tp:treatment-sec sec-type="material" id="SECID0EPFDM"><title>Type.</title><p>CHINA • Yunnan Province, Zhaotong, Qiaojia County, Yaoshan Town, Yaoshan National Nature Reserve, GPS coordinates: <named-content xmlns:xlink="http://www.w3.org/1999/xlink" content-type="dwc:verbatimCoordinates" xlink:type="simple"><named-content content-type="geo-json" specific-use="{&#34;type&#34;:&#34;Point&#34;,&#34;coordinates&#34;:[103.150000,27.133333]}" id="NCID0EYFDM" xlink:type="simple">27°08'N, 103°09'E</named-content></named-content>, altitude 2220 m asl., on the dead bamboo, leg. C.L. Zhao, 23 August 2020, CLZhao 20795 (<named-content xmlns:xlink="http://www.w3.org/1999/xlink" content-type="dwc:institutional_code" xlink:title="Southwest Forestry University" xlink:href="http://grbio.org/institution/southwest-forestry-college" xlink:type="simple">SWFC</named-content>).</p></tp:treatment-sec><tp:treatment-sec sec-type="description" id="SECID0ECGDM"><title>Description.</title><p><bold><italic>Basidiomata</italic></bold> annual, resupinate, ceraceous, up to 7 cm long, 2.4 cm wide, and 250 µm thick. <bold><italic>Hymenophore</italic></bold> smooth, cream to buff when fresh, buff to pale-yellow upon drying, cracked; margin cream, up to 1 mm. <bold><italic>Hyphal system</italic></bold> monomitic; generative hyphae bearing simple septa, colorless, thin-walled, moderately branched, 1.8–3.2 µm in diameter, <abbrev xmlns:xlink="http://www.w3.org/1999/xlink" xlink:title="Melzer’s reagent" id="ABBRID0ETGDM" xlink:type="simple">IKI</abbrev>–, <abbrev xmlns:xlink="http://www.w3.org/1999/xlink" xlink:title="Cotton Blue" id="ABBRID0EXGDM" xlink:type="simple">CB</abbrev>–; tissues unchanged in <abbrev xmlns:xlink="http://www.w3.org/1999/xlink" xlink:title="5% potassium hydroxide water solution" id="ABBRID0E2GDM" xlink:type="simple">KOH</abbrev>. <bold><italic>Subiculum</italic></bold> composed of a basal layer and a medullary layer, basal layer with dense texture encrusted with crystals, medullary layer with dense texture, hymenial layer slightly thickening, subhymenium with fairly dense texture. <bold><italic>Cystidia</italic></bold> and cystidioles absent. <bold><italic>Basidia</italic></bold> long clavate, smooth, thin-walled, with four sterigmata and a base simple septum, 41–60 × 6–9 µm, basidioles dominant, in shape similar to basidia, but slightly smaller. <bold><italic>Basidiospores</italic></bold> subglobose, colorless, thin-walled, smooth, <abbrev xmlns:xlink="http://www.w3.org/1999/xlink" xlink:title="Melzer’s reagent" id="ABBRID0ELHDM" xlink:type="simple">IKI</abbrev>–, <abbrev xmlns:xlink="http://www.w3.org/1999/xlink" xlink:title="Cotton Blue" id="ABBRID0EPHDM" xlink:type="simple">CB</abbrev>–, (4)4.5–7 × 3.5–5 µm, L = 6.03 µm, W = 4.47 µm, Q = 1.35 (n = 30/1).</p><fig id="F15" position="float" orientation="portrait"><object-id xmlns:xlink="http://www.w3.org/1999/xlink" content-type="doi" xlink:type="simple">10.3897/imafungus.16.172367.figure15</object-id><object-id xmlns:xlink="http://www.w3.org/1999/xlink" content-type="arpha" xlink:type="simple">B160727C-3B8A-5C88-B092-D8D237A66DE8</object-id><label>Figure 15.</label><caption><p>Basidiomata of <italic><tp:taxon-name><tp:taxon-name-part taxon-name-part-type="genus" reg="Phanericium">Phanericium</tp:taxon-name-part> <tp:taxon-name-part taxon-name-part-type="species" reg="bambusacearum">bambusacearum</tp:taxon-name-part></tp:taxon-name></italic> (holotype 20795). <bold>a</bold> basidiomata. <bold>b</bold> macroscopic characteristics of hymenophore. Scale bars: 1 cm (<bold>a</bold>); 1 mm (<bold>b</bold>).</p></caption><graphic xmlns:xlink="http://www.w3.org/1999/xlink" xlink:href="imafungus-16-e172367-g015.jpg" position="float" orientation="portrait" xlink:type="simple" id="oo_1501736.jpg"><uri content-type="original_file" xlink:type="simple">https://binary.pensoft.net/fig/1501736</uri></graphic></fig><fig id="F16" position="float" orientation="portrait"><object-id xmlns:xlink="http://www.w3.org/1999/xlink" content-type="doi" xlink:type="simple">10.3897/imafungus.16.172367.figure16</object-id><object-id xmlns:xlink="http://www.w3.org/1999/xlink" content-type="arpha" xlink:type="simple">D1DEECD0-310F-5231-81C8-0805EB702802</object-id><label>Figure 16.</label><caption><p>Microscopic structures of <italic><tp:taxon-name><tp:taxon-name-part taxon-name-part-type="genus" reg="Phanericium">Phanericium</tp:taxon-name-part> <tp:taxon-name-part taxon-name-part-type="species" reg="bambusacearum">bambusacearum</tp:taxon-name-part></tp:taxon-name></italic> (holotype 20795). <bold>a</bold> basidiospores. <bold>b</bold> basidia and basidioles. <bold>c</bold> a section of the hymenium. Scale bars: 5 µm (<bold>a</bold>); 10 µm (<bold>b, c</bold>).</p></caption><graphic xmlns:xlink="http://www.w3.org/1999/xlink" xlink:href="imafungus-16-e172367-g016.jpg" position="float" orientation="portrait" xlink:type="simple" id="oo_1501737.jpg"><uri content-type="original_file" xlink:type="simple">https://binary.pensoft.net/fig/1501737</uri></graphic></fig></tp:treatment-sec><tp:treatment-sec sec-type="notes" id="SECID0EVJDM"><title>Notes.</title><p>The phylogenetic analyses (Figs <xref ref-type="fig" rid="F3">3</xref>, <xref ref-type="fig" rid="F4">4</xref>) showed that the new species <italic><tp:taxon-name><tp:taxon-name-part taxon-name-part-type="genus" reg="Phanericium">Phanericium</tp:taxon-name-part> <tp:taxon-name-part taxon-name-part-type="species" reg="bambusacearum">bambusacearum</tp:taxon-name-part></tp:taxon-name></italic> is grouped within the genus <italic><tp:taxon-name><tp:taxon-name-part taxon-name-part-type="genus" reg="Phanericium">Phanericium</tp:taxon-name-part></tp:taxon-name></italic> and is sister to <italic><tp:taxon-name><tp:taxon-name-part taxon-name-part-type="genus" reg="Phanericium">P.</tp:taxon-name-part> <tp:taxon-name-part taxon-name-part-type="species" reg="subglobisporum">subglobisporum</tp:taxon-name-part></tp:taxon-name></italic>. However, <italic><tp:taxon-name><tp:taxon-name-part taxon-name-part-type="genus" reg="Phanericium">Phanericium</tp:taxon-name-part> <tp:taxon-name-part taxon-name-part-type="species" reg="subglobisporum">subglobisporum</tp:taxon-name-part></tp:taxon-name></italic> can be delimited from <italic><tp:taxon-name><tp:taxon-name-part taxon-name-part-type="genus" reg="Phanericium">P.</tp:taxon-name-part> <tp:taxon-name-part taxon-name-part-type="species" reg="bambusacearum">bambusacearum</tp:taxon-name-part></tp:taxon-name></italic> by its uncracked hymenial surface, smaller clavate basidia (30–40 × 6.5–8 µm vs. 41–60 × 6–9 µm), and broadly ellipsoid to subglobose basidiospores (<xref ref-type="bibr" rid="B11">Chen et al. 2021</xref>).</p></tp:treatment-sec><tp:treatment-sec><!--Section generated to contain objects referenced in tp:taxon-treatment.--><fig id="F3" position="float" orientation="portrait"><object-id xmlns:xlink="http://www.w3.org/1999/xlink" content-type="doi" xlink:type="simple">10.3897/imafungus.16.172367.figure3</object-id><object-id xmlns:xlink="http://www.w3.org/1999/xlink" content-type="arpha" xlink:type="simple">36B47B65-F345-5BB6-B35B-CC341ABD6516</object-id><label>Figure 3.</label><caption><p>Maximum parsimony strict consensus tree illustrating the phylogeny of <italic><tp:taxon-name><tp:taxon-name-part taxon-name-part-type="genus" reg="Efibula">Efibula</tp:taxon-name-part></tp:taxon-name></italic> and related species based on ITS+nLSU sequences. Branches are labeled with maximum likelihood bootstrap values higher than 70% and Bayesian posterior probabilities higher than 0.95, respectively. The new species are shown in bold.</p></caption><graphic xmlns:xlink="http://www.w3.org/1999/xlink" xlink:href="imafungus-16-e172367-g003.jpg" position="float" orientation="portrait" xlink:type="simple" id="oo_1501724.jpg"><uri content-type="original_file" xlink:type="simple">https://binary.pensoft.net/fig/1501724</uri></graphic></fig><fig id="F4" position="float" orientation="portrait"><object-id xmlns:xlink="http://www.w3.org/1999/xlink" content-type="doi" xlink:type="simple">10.3897/imafungus.16.172367.figure4</object-id><object-id xmlns:xlink="http://www.w3.org/1999/xlink" content-type="arpha" xlink:type="simple">018DDBB4-5471-576B-9846-92331AEB5DE8</object-id><label>Figure 4.</label><caption><p>Divergence time estimation of families within <italic><tp:taxon-name><tp:taxon-name-part taxon-name-part-type="order">Polyporales</tp:taxon-name-part></tp:taxon-name></italic> based on Bayesian evolutionary analysis sampling trees using the combined ITS, nLSU, mtSSU, <italic>rpb</italic>2, and <italic>tef</italic>1-α sequence dataset. Posterior probabilities are not less than 0.80, and the mean ages of each node are annotated. The 90% highest posterior density intervals of divergence time estimates are indicated by horizontal bars.</p></caption><graphic xmlns:xlink="http://www.w3.org/1999/xlink" xlink:href="imafungus-16-e172367-g004.jpg" position="float" orientation="portrait" xlink:type="simple" id="oo_1501725.jpg"><uri content-type="original_file" xlink:type="simple">https://binary.pensoft.net/fig/1501725</uri></graphic></fig></tp:treatment-sec><ref-list><ref id="B11"><mixed-citation xmlns:xlink="http://www.w3.org/1999/xlink" xlink:type="simple"><person-group><name name-style="western"><surname>Chen</surname><given-names>CC</given-names></name><name name-style="western"><surname>Chen</surname><given-names>CY</given-names></name><name name-style="western"><surname>Wu</surname><given-names>SH</given-names></name></person-group> (<year>2021</year>) <article-title>Species diversity, taxonomy and multi-gene phylogeny of phlebioid clade (<italic><tp:taxon-name><tp:taxon-name-part taxon-name-part-type="family">Phanerochaetaceae</tp:taxon-name-part></tp:taxon-name></italic>, <italic><tp:taxon-name><tp:taxon-name-part taxon-name-part-type="family">Irpicaceae</tp:taxon-name-part></tp:taxon-name></italic>, <italic><tp:taxon-name><tp:taxon-name-part taxon-name-part-type="family">Meruliaceae</tp:taxon-name-part></tp:taxon-name></italic>) of <italic><tp:taxon-name><tp:taxon-name-part taxon-name-part-type="order">Polyporales</tp:taxon-name-part></tp:taxon-name></italic>.</article-title><source>Fungal Diversity</source><volume>111</volume>: <fpage>337</fpage>–<lpage>442</lpage>. <ext-link xlink:href="10.1007/s13225-021-00490-w" ext-link-type="doi" xlink:type="simple">https://doi.org/10.1007/s13225-021-00490-w</ext-link></mixed-citation></ref></ref-list></tp:taxon-treatment>
