# Supplementary material for: ﻿Morphological and phylogenetic analyses reveal one new genus and six new species in Irpicaceae and Steccherinaceae (Polyporales, Basidiomycota) from the Yunnan–Guizhou Plateau, Asia
Source: IMA Fungus. 2025 Dec 29;16:e172367. doi: 10.3897/imafungus.16.172367 (PMC12770999; doi:10.3897/imafungus.16.172367)
Supplement: Supplementary material 1 — Phylogram generated from the best scoring RAxML tree [file imafungus-16-e172367-s001.fas]

>1_Adustoporiaceae_Amyloporia_xantha_Cui_11544
ATTATCGAATT----TTGA-----AGGGGTTGT-AGCTGGT-CTTT----
-----CACGAGGCA-TGTGCAC-ACCCTG-C-TC--A----TC--C--AT
-------TCTACACCTGTGCACATT-CTGTAGGT-CGG--------TT--
-TGAATGG-----------------------------------TTCTCTC
AGG--------------GGAGCTG----TTTG----------GCCT----
TCCTATG-T-TTTT--A-TTATACACAC--TTTA---AGT---CAAAGAA
TGTA----------ATCTGC-GTCT----A----ACGCA---T-------
--C------TTATACAACTTTCAGCAACGGATCTCTTGGCTCTCGCATCG
ATGAAGAACGCAGCGAAATGCGATAAGTAATGTGAATTGCAGAATTCAGT
GAATCATCGAATCTTTGAACGCACCTTGCGCTCCTTGGTATT----CCGA
GGAGCATGCCTGTTTGAGTGTCATGGAATTCTCAACTCTCTTA-CCT-T-
TG-TTG-------------------GTAAGCAGAGCTTGGAT-TTGGAGG
--TTT---CTGCTGGC------------TCTTC----------------A
TTGAATCAGCTCCTCTTGAATGCAT----TAGCTT-GA-A-CC----TTT
------GTG---GAATGGC-T----TATCGGTGTGATA----ATTGTCTA
CGCCGTTGGCTG----T---GAAG---C------TCA---------TACA
CT-----TCGGTGTGAGGATCAGC-TTCTAATG------GTCCTTCAAT-
------GGACAATC-----------TTTGAC----TAGTAACTGCGAGTG
A-AGCGGG-AAAAGCTCAAATTTAAAATCTGGTGGTCT-T--TGGCCATC
CGAGTTGTAGTCTGGAGAAGTGCTTTCCGTGTTGGACCGTGTACAAGTCT
-CTTGGAACAGAGCGTCATAGAGGGTGAGAATCCCGTCTTTGACACGGAC
TACCAATGCTTTGTGATGCGCTCTCAAAGAGTCGAGTTGTTTGGGAATGC
AGCTCAAAATGGGTGGTAAATTCC-ATCTAAAGCTAAATATTGGCGAGAG
ACCGATAGCGAAC-AAGTACCGTGAGGGAAAGATGAAAAGCACTTTGGAA
AGAGAGTTAAACAGT-ACGTGAAATTGCTGAAAGGGAAACGCTTGAAGTC
AGTCGCGTTGGCCGGAACTCAGCCTTGC----TTT---TGCTAGGTGCA-
CTTTCTGG-TTGACGGGCC-AGCATCAA-TTTTGA-TTGTTGGATAAAGG
TTGGGGGAATGTGGCA------CC-TTC--GGGTGTG-TTATAGCCCTCA
G-TCA-C--ATACAA-CAGTTGGGATTGAGGATCTCAGCACGCCTTT---
--AT-GGCCGGGG-----TTC--GCC---CACG-TT--CGTGCTTAGGAT
GCTGGCATAATGGCTTTAAACGACCCGTCTTGAAACACGGACCAAGGAGT
CTAACATGCCTGCGAGTGTTTGGGTGGAAAACCCGAGCGCGTAATGAAAG
TGAAAGTTGGGATCTCTGTCAT-GGAGAGCACCGACGCCCGGACCTGACC
-TTCTGTGACGGCTCCGCGGTAGAGCATGTATGTTGGGACCCGAAAGATG
GTGAACTATGCCTGAATAGGGTGAAGCCAGAGGAAACTCTGGTGGAGGCT
CGTAGCGATTCTGACGTGCAAATCGATCGTCAAATTT-GGGTATA-GGGG
CGAAAGACTAAT--CGAACCATCTAGTAGCTGGTTCCTGCCGAAGTTTCC
CTCAGGATAGCAGAAACT--CGTATCAGATTTATGTGGTAAAGCGAATGA
TTAGAGGCCTTGGGGTTGAAACAACC-TTAACCTATTCTCAAACTTTAAA
TAT-GTAAGAACAAGCCGTCACTTGATTGGACCGCTTGGTGATTGAGAGT
TTCTAGTGGGCCATTTTTGGTAAGCAGAACTGGCGATGCGGGATGAACCG
AACGCG-AGGTTAAGGTGCCGGAATACACGCT--CATCAGACACCACAAA
AGGTGTTAGTTCATCTAGACAGCAGGACGGTGGCCATGGAAGTCGGAATC
CGCTAAGGAGTGTGTAACAACTCACCTGCCGAATGAACTAGCCCTGAAAA
TGGATGGCGCTCAAGCGTGTTACCCATACCTCGCCGT-------------
------------------------------------------------TA
GTAACTGCGAGTGA-AGCGGG-AAAAGCTCAAATTTAAAATCTGGTGGTC
T-T--TGGCCATCCGAGTTGTAGTCTGGAGAAGTGCTTTCCGTGTTGGAC
CGTGTACAAGTCT-CTTGGAACAGAGCGTCATAGAGGGTGAGAATCCCGT
CTTTGACACGGACTACCAATGCTTTGTGATGCGCTCTCAAAGAGTCGAGT
TGTTTGGGAATGCAGCTCAAAATGGGTGGTAAATTCC-ATCTAAAGCTAA
ATATTGGCGAGAGACCGATAGCGAAC-AAGTACCGTGAGGGAAAGATGAA
AAGCACTTTGGAAAGAGAGTTAAACAGT-ACGTGAAATTGCTGAAAGGGA
AACGCTTGAAGTCAGTCGCGTTGGCCGGAACTCAGCCTTGC----TTT--
-TGCTAGGTGCA-CTTTCTGG-TTGACGGGCC-AGCATCAA-TTTTGA-T
TGTTGGATAAAGGTTGGGGGAATGTGGCA------CC-TTC--GGGTGTG
-TTATAGCCCTCAG-TCA-C--ATACAA-CAGTTGGGATTGAGGATCTCA
GCACGCCTTT-----AT-GGCCGGGG-----TTC--GCC---CACG-TT-
-CGTGCTTAGGATGCTGGCATAATGGCTTTAAACGACCCGTCTTGAAACA
CGGACCAAGGAGTCTAACATGCCTGCGAGTGTTTGGGTGGAAAACCCGAG
CGCGTAATGAAAGTGAAAGTTGGGATCTCTGTCAT-GGAGAGCACCGACG
CCCGGACCTGACC-TTCTGTGACGGCTCCGCGGTAGAGCATGTATGTTGG
GACCCGAAAGATGGTGAACTATGCCTGAATAGGGTGAAGCCAGAGGAAAC
TCTGGTGGAGGCTCGTAGCGATTCTGACGTGCAAATCGATCGTCAAATTT
-GGGTATA-GGGGCGAAAGACTAAT--CGAACCATCTAGTAGCTGGTTCC
TGCCGAAGTTTCCCTCAGGATAGCAGAAACT--CGTATCAGATTTATGTG
GTAAAGCGAATGATTAGAGGCCTTGGGGTTGAAACAACC-TTAACCTATT
CTCAAACTTTAAATAT-GTAAGAACAAGCCGTCACTTGATTGGACCGCTT
GGTGATTGAGAGTTTCTAGTGGGCCATTTTTGGTAAGCAGAACTGGCGAT
GCGGGATGAACCGAACGCG-AGGTTAAGGTGCCGGAATACACGCT--CAT
CAGACACCACAAAAGGTGTTAGTTCATCTAGACAGCAGGACGGTGGCCAT
GGAAGTCGGAATCCGCTAAGGAGTGTGTAACAACTCACCTGCCGAATGAA
CTAGCCCTGAAAATGGATGGCGCTCAAGCGTGTTACCCATACCTCGCCGT
--------------------------------------------------
-----------TAGTAACTGCGAGTGA-AGCGGG-AAAAGCTCAAATTTA
AAATCTGGTGGTCT-T--TGGCCATCCGAGTTGTAGTCTGGAGAAGTGCT
TTCCGTGTTGGACCGTGTACAAGTCT-CTTGGAACAGAGCGTCATAGAGG
GTGAGAATCCCGTCTTTGACACGGACTACCAATGCTTTGTGATGCGCTCT
CAAAGAGTCGAGTTGTTTGGGAATGCAGCTCAAAATGGGTGGTAAATTCC
-ATCTAAAGCTAAATATTGGCGAGAGACCGATAGCGAAC-AAGTACCGTG
AGGGAAAGATGAAAAGCACTTTGGAAAGAGAGTTAAACAGT-ACGTGAAA
TTGCTGAAAGGGAAACGCTTGAAGTCAGTCGCGTTGGCCGGAACTCAGCC
TTGC----TTT---TGCTAGGTGCA-CTTTCTGG-TTGACGGGCC-AGCA
TCAA-TTTTGA-TTGTTGGATAAAGGTTGGGGGAATGTGGCA------CC
-TTC--GGGTGTG-TTATAGCCCTCAG-TCA-C--ATACAA-CAGTTGGG
ATTGAGGATCTCAGCACGCCTTT-----AT-GGCCGGGG-----TTC--G
CC---CACG-TT--CGTGCTTAGGATGCTGGCATAATGGCTTTAAACGAC
CCGTCTTGAAACACGGACCAAGGAGTCTAACATGCCTGCGAGTGTTTGGG
TGGAAAACCCGAGCGCGTAATGAAAGTGAAAGTTGGGATCTCTGTCAT-G
GAGAGCACCGACGCCCGGACCTGACC-TTCTGTGACGGCTCCGCGGTAGA
GCATGTATGTTGGGACCCGAAAGATGGTGAACTATGCCTGAATAGGGTGA
AGCCAGAGGAAACTCTGGTGGAGGCTCGTAGCGATTCTGACGTGCAAATC
GATCGTCAAATTT-GGGTATA-GGGGCGAAAGACTAAT--CGAACCATCT
AGTAGCTGGTTCCTGCCGAAGTTTCCCTCAGGATAGCAGAAACT--CGTA
TCAGATTTATGTGGTAAAGCGAATGATTAGAGGCCTTGGGGTTGAAACAA
CC-TTAACCTATTCTCAAACTTTAAATAT-GTAAGAACAAGCCGTCACTT
GATTGGACCGCTTGGTGATTGAGAGTTTCTAGTGGGCCATTTTTGGTAAG
CAGAACTGGCGATGCGGGATGAACCGAACGCG-AGGTTAAGGTGCCGGAA
TACACGCT--CATCAGACACCACAAAAGGTGTTAGTTCATCTAGACAGCA
GGACGGTGGCCATGGAAGTCGGAATCCGCTAAGGAGTGTGTAACAACTCA
CCTGCCGAATGAACTAGCCCTGAAAATGGATGGCGCTCAAGCGTGTTACC
CATACCTCGCCGT-------------------------------------
------------------------TAGTAACTGCGAGTGA-AGCGGG-AA
AAGCTCAAATTTAAAATCTGGTGGTCT-T--TGGCCATCCGAGTTGTAGT
CTGGAGAAGTGCTTTCCGTGTTGGACCGTGTACAAGTCT-CTTGGAACAG
AGCGTCATAGAGGGTGAGAATCCCGTCTTTGACACGGACTACCAATGCTT
TGTGATGCGCTCTCAAAGAGTCGAGTTGTTTGGGAATGCAGCTCAAAATG
GGTGGTAAATTCC-ATCTAAAGCTAAATATTGGCGAGAGACCGATAGCGA
AC-AAGTACCGTGAGGGAAAGATGAAAAGCACTTTGGAAAGAGAGTTAAA
CAGT-ACGTGAAATTGCTGAAAGGGAAACGCTTGAAGTCAGTCGCGTTGG
CCGGAACTCAGCCTTGC----TTT---TGCTAGGTGCA-CTTTCTGG-TT
GACGGGCC-AGCATCAA-TTTTGA-TTGTTGGATAAAGGTTGGGGGAATG
TGGCA------CC-TTC--GGGTGTG-TTATAGCCCTCAG-TCA-C--AT
ACAA-CAGTTGGGATTGAGGATCTCAGCACGCCTTT-----AT-GGCCGG
GG-----TTC--GCC---CACG-TT--CGTGCTTAGGATGCTGGCATAAT
GGCTTTAAACGACCCGTCTTGAAACACGGACCAAGGAGTCTAACATGCCT
GCGAGTGTTTGGGTGGAAAACCCGAGCGCGTAATGAAAGTGAAAGTTGGG
ATCTCTGTCAT-GGAGAGCACCGACGCCCGGACCTGACC-TTCTGTGACG
GCTCCGCGGTAGAGCATGTATGTTGGGACCCGAAAGATGGTGAACTATGC
CTGAATAGGGTGAAGCCAGAGGAAACTCTGGTGGAGGCTCGTAGCGATTC
TGACGTGCAAATCGATCGTCAAATTT-GGGTATA-GGGGCGAAAGACTAA
T--CGAACCATCTAGTAGCTGGTTCCTGCCGAAGTTTCCCTCAGGATAGC
AGAAACT--CGTATCAGATTTATGTGGTAAAGCGAATGATTAGAGGCCTT
GGGGTTGAAACAACC-TTAACCTATTCTCAAACTTTAAATAT-GTAAGAA
CAAGCCGTCACTTGATTGGACCGCTTGGTGATTGAGAGTTTCTAGTGGGC
CATTTTTGGTAAGCAGAACTGGCGATGCGGGATGAACCGAACGCG-AGGT
TAAGGTGCCGGAATACACGCT--CATCAGACACCACAAAAGGTGTTAGTT
CATCTAGACAGCAGGACGGTGGCCATGGAAGTCGGAATCCGCTAAGGAGT
GTGTAACAACTCACCTGCCGAATGAACTAGCCCTGAAAATGGATGGCGCT
CAAGCGTGTTACCCATACCTCGCCGT------------------------
-------------------------------------TAGTAACTGCGAG
TGA-AGCGGG-AAAAGCTCAAATTTAAAATCTGGTGGTCT-T--TGGCCA
TCCGAGTTGTAGTCTGGAGAAGTGCTTTCCGTGTTGGACCGTGTACAAGT
CT-CTTGGAACAGAGCGTCATAGAGGGTGAGAATCCCGTCTTTGACACGG
ACTACCAATGCTTTGTGATGCGCTCTCAAAGAGTCGAGTTGTTTGGGAAT
GCAGCTCAAAATGGGTGGTAAATTCC-ATCTAAAGCTAAATATTGGCGAG
AGACCGATAGCGAAC-AAGTACCGTGAGGGAAAGATGAAAAGCACTTTGG
AAAGAGAGTTAAACAGT-ACGTGAAATTGCTGAAAGGGAAACGCTTGAAG
TCAGTCGCGTTGGCCGGAACTCAGCCTTGC----TTT---TGCTAGGTGC
A-CTTTCTGG-TTGACGGGCC-AGCATCAA-TTTTGA-TTGTTGGATAAA
GGTTGGGGGAATGTGGCA------CC-TTC--GGGTGTG-TTATAGCCCT
CAG-TCA-C--ATACAA-CAGTTGGGATTGAGGATCTCAGCACGCCTTT-
----AT-GGCCGGGG-----TTC--GCC---CACG-TT--CGTGCTTAGG
ATGCTGGCATAATGGCTTTAAACGACCCGTCTTGAAACACGGACCAAGGA
GTCTAACATGCCTGCGAGTGTTTGGGTGGAAAACCCGAGCGCGTAATGAA
AGTGAAAGTTGGGATCTCTGTCAT-GGAGAGCACCGACGCCCGGACCTGA
CC-TTCTGTGACGGCTCCGCGGTAGAGCATGTATGTTGGGACCCGAAAGA
TGGTGAACTATGCCTGAATAGGGTGAAGCCAGAGGAAACTCTGGTGGAGG
CTCGTAGCGATTCTGACGTGCAAATCGATCGTCAAATTT-GGGTATA-GG
GGCGAAAGACTAAT--CGAACCATCTAGTAGCTGGTTCCTGCCGAAGTTT
CCCTCAGGATAGCAGAAACT--CGTATCAGATTTATGTGGTAAAGCGAAT
GATTAGAGGCCTTGGGGTTGAAACAACC-TTAACCTATTCTCAAACTTTA
AATAT-GTAAGAACAAGCCGTCACTTGATTGGACCGCTTGGTGATTGAGA
GTTTCTAGTGGGCCATTTTTGGTAAGCAGAACTGGCGATGCGGGATGAAC
CGAACGCG-AGGTTAAGGTGCCGGAATACACGCT--CATCAGACACCACA
AAAGGTGTTAGTTCATCTAGACAGCAGGACGGTGGCCATGGAAGTCGGAA
TCCGCTAAGGAGTGTGTAACAACTCACCTGCCGAATGAACTAGCCCTGAA
AATGGATGGCGCTCAAGCGTGTTACCCATACCTCGCCGT-----------
----------------------------------------------
>1_Adustoporiaceae_Amyloporia_xantha_Dai_19011
ATTATCGAATT----TTGA-----AGGGGTTGT-AGCTGGT-CTTT----
-----CACGAGGCA-TGTGCAC-ACCCTG-C-TC--A----TC--C--AT
-------TCTACACCTGTGCACATT-CTGTAGGT-CGG--------TT--
-TGAATGG-----------------------------------TTCTCTC
AGG--------------GGAGCTG----TTTG----------GCCT----
TCCTATG-T-TTTT--A-TTATACACAC--TTTA---AGT---CAAAGAA
TGTA----------ATCTGC-GTCT----A----ACGCA---T-------
--C------TTATACAACTTTCAGCAACGGATCTCTTGGCTCTCGCATCG
ATGAAGAACGCAGCGAAATGCGATAAGTAATGTGAATTGCAGAATTCAGT
GAATCATCGAATCTTTGAACGCACCTTGCGCTCCTTGGTATT----CCGA
GGAGCATGCCTGTTTGAGTGTCATGGAATTCTCAACTCTCTTA-CCT-T-
TG-TTG-------------------GTAAGCAGAGCTTGGAT-TTGGAGG
--TTT---CTGCTGGC------------TCTTC----------------A
TTGAATCAGCTCCTCTTGAATGCAT----TAGCTT-GA-A-CC----TTT
------GTG---GAATGGC-T----TATCGGTGTGATA----ATTGTCTA
CGCCGTTGGCTG----T---GAAG---C------TCA---------TACA
CT-----TCGGTGTGAGGATCAGC-TTCTAATG------GTCCTTCAAT-
------GGACAATC-----------TTTGACCCCCTAGTAACTGCGAGTG
A-AGCGGG-AAAAGCTCAAATTTAAAATCTGGTGGTCT-T--TGGCCATC
CGAGTTGTAGTCTGGAGAAGTGCTTTCCGCGTTGGACCGTGTACAAGTCT
-CTTGGAACAGAGCGTCATAGAGGGTGAGAATCCCGTCTTTGACACGGAC
TACCAATGCTTTGTGATGCGCTCTCAAAGAGTCGAGTTGTTTGGGAATGC
AGCTCAAAATGGGTGGTAAATTCC-ATCTAAAGCTAAATATTGGCGAGAG
ACCGATAGCGAAC-AAGTACCGTGAGGGAAAGATGAAAAGCACTTTGGAA
AGAGAGTTAAACAGT-ACGTGAAATTGCTGAAAGGGAAACGCTTGAAGTC
AGTCGCGTTGGCCGGAACTCAGCCTTGC----TTT---TGCTAGGTGCA-
CTTTCTGG-TTGACGGGCC-AGCATCAA-TTTTGA-TTGTTGGATAAAGG
TTGGGGGAATGTGGCA------CC-TTC--GGGTGTG-TTATAGCCCTCA
G-TCA-C--ATACAA-CAGTTGGGATTGAGGATCTCAGCACGCCTTT---
--AT-GGCCGGGG-----TTC--GCC---CACG-TT--CGTGCTTAGGAT
GCTGGCATAATGGCTTTAAACGACCCGTCTTGAAACACGGACCAAGGAGT
CTAACATGCCTGCGAGTGTTTGGGTGGAAAACCCGAGCGCGTAATGAAAG
TGAAAGTTGGGATCTCTGTCAT-GGAGAGCACCGACGCCCGGACCTGACC
-TTCTGTGACGGCTCCGCGGTAGAGCATGTATGTTGGGACCCGAAAGATG
GTGAACTATGCCTGAATAGGGTGAAGCCAGAGGAAACTCTGGTGGAGGCT
CGTAGCGATTCTGACGTGCAAATCGATCGTCAAATTT-GGGTATA-GGGG
CGAAAGACTAAT--CGAACCATCTAGTAGCTGGTTCCTGCCGAAGTTTCC
CTCAGGATAGCAGAAACT--CGTATCAGATTTATGTGGTAAAGCGAATGA
TTAGAGGCCTTGGGGTTGAAACAACC-TTAACCTATTCTCAAACTTTAAA
TAT-GTAAGAACAAGCCGTCACTTGATTGGACCGCTTGGTGATTGAGAGT
TTCTAGTGGGCCATTTTTGGTAAGCAGAACTGGCGATGCGGGATGAACCG
AACGCG-AGGTTAAGGTGCCGGAATACACGCT--CATCAGACACCACAAA
AGGTGTTAGTTCATCTAGACAGCAGGACGGTGGCCATGGAAGTCGGAATC
CGCTAAGGAGTGTGTAACAACTCACCTGCCGAATGAACTAGCCCTGAAAA
TGGATGGCGCTCAAGCGTGTTACCCATACCTCGCCGTCAGCGTTGAAGTG
ACGCGTTGACGAGTAGGCAGGCGTGGAGGTCAGTGAAGAAGCC-CCCCTA
GTAACTGCGAGTGA-AGCGGG-AAAAGCTCAAATTTAAAATCTGGTGGTC
T-T--TGGCCATCCGAGTTGTAGTCTGGAGAAGTGCTTTCCGCGTTGGAC
CGTGTACAAGTCT-CTTGGAACAGAGCGTCATAGAGGGTGAGAATCCCGT
CTTTGACACGGACTACCAATGCTTTGTGATGCGCTCTCAAAGAGTCGAGT
TGTTTGGGAATGCAGCTCAAAATGGGTGGTAAATTCC-ATCTAAAGCTAA
ATATTGGCGAGAGACCGATAGCGAAC-AAGTACCGTGAGGGAAAGATGAA
AAGCACTTTGGAAAGAGAGTTAAACAGT-ACGTGAAATTGCTGAAAGGGA
AACGCTTGAAGTCAGTCGCGTTGGCCGGAACTCAGCCTTGC----TTT--
-TGCTAGGTGCA-CTTTCTGG-TTGACGGGCC-AGCATCAA-TTTTGA-T
TGTTGGATAAAGGTTGGGGGAATGTGGCA------CC-TTC--GGGTGTG
-TTATAGCCCTCAG-TCA-C--ATACAA-CAGTTGGGATTGAGGATCTCA
GCACGCCTTT-----AT-GGCCGGGG-----TTC--GCC---CACG-TT-
-CGTGCTTAGGATGCTGGCATAATGGCTTTAAACGACCCGTCTTGAAACA
CGGACCAAGGAGTCTAACATGCCTGCGAGTGTTTGGGTGGAAAACCCGAG
CGCGTAATGAAAGTGAAAGTTGGGATCTCTGTCAT-GGAGAGCACCGACG
CCCGGACCTGACC-TTCTGTGACGGCTCCGCGGTAGAGCATGTATGTTGG
GACCCGAAAGATGGTGAACTATGCCTGAATAGGGTGAAGCCAGAGGAAAC
TCTGGTGGAGGCTCGTAGCGATTCTGACGTGCAAATCGATCGTCAAATTT
-GGGTATA-GGGGCGAAAGACTAAT--CGAACCATCTAGTAGCTGGTTCC
TGCCGAAGTTTCCCTCAGGATAGCAGAAACT--CGTATCAGATTTATGTG
GTAAAGCGAATGATTAGAGGCCTTGGGGTTGAAACAACC-TTAACCTATT
CTCAAACTTTAAATAT-GTAAGAACAAGCCGTCACTTGATTGGACCGCTT
GGTGATTGAGAGTTTCTAGTGGGCCATTTTTGGTAAGCAGAACTGGCGAT
GCGGGATGAACCGAACGCG-AGGTTAAGGTGCCGGAATACACGCT--CAT
CAGACACCACAAAAGGTGTTAGTTCATCTAGACAGCAGGACGGTGGCCAT
GGAAGTCGGAATCCGCTAAGGAGTGTGTAACAACTCACCTGCCGAATGAA
CTAGCCCTGAAAATGGATGGCGCTCAAGCGTGTTACCCATACCTCGCCGT
CAGCGTTGAAGTGACGCGTTGACGAGTAGGCAGGCGTGGAGGTCAGTGAA
GAAGCC-CCCCTAGTAACTGCGAGTGA-AGCGGG-AAAAGCTCAAATTTA
AAATCTGGTGGTCT-T--TGGCCATCCGAGTTGTAGTCTGGAGAAGTGCT
TTCCGCGTTGGACCGTGTACAAGTCT-CTTGGAACAGAGCGTCATAGAGG
GTGAGAATCCCGTCTTTGACACGGACTACCAATGCTTTGTGATGCGCTCT
CAAAGAGTCGAGTTGTTTGGGAATGCAGCTCAAAATGGGTGGTAAATTCC
-ATCTAAAGCTAAATATTGGCGAGAGACCGATAGCGAAC-AAGTACCGTG
AGGGAAAGATGAAAAGCACTTTGGAAAGAGAGTTAAACAGT-ACGTGAAA
TTGCTGAAAGGGAAACGCTTGAAGTCAGTCGCGTTGGCCGGAACTCAGCC
TTGC----TTT---TGCTAGGTGCA-CTTTCTGG-TTGACGGGCC-AGCA
TCAA-TTTTGA-TTGTTGGATAAAGGTTGGGGGAATGTGGCA------CC
-TTC--GGGTGTG-TTATAGCCCTCAG-TCA-C--ATACAA-CAGTTGGG
ATTGAGGATCTCAGCACGCCTTT-----AT-GGCCGGGG-----TTC--G
CC---CACG-TT--CGTGCTTAGGATGCTGGCATAATGGCTTTAAACGAC
CCGTCTTGAAACACGGACCAAGGAGTCTAACATGCCTGCGAGTGTTTGGG
TGGAAAACCCGAGCGCGTAATGAAAGTGAAAGTTGGGATCTCTGTCAT-G
GAGAGCACCGACGCCCGGACCTGACC-TTCTGTGACGGCTCCGCGGTAGA
GCATGTATGTTGGGACCCGAAAGATGGTGAACTATGCCTGAATAGGGTGA
AGCCAGAGGAAACTCTGGTGGAGGCTCGTAGCGATTCTGACGTGCAAATC
GATCGTCAAATTT-GGGTATA-GGGGCGAAAGACTAAT--CGAACCATCT
AGTAGCTGGTTCCTGCCGAAGTTTCCCTCAGGATAGCAGAAACT--CGTA
TCAGATTTATGTGGTAAAGCGAATGATTAGAGGCCTTGGGGTTGAAACAA
CC-TTAACCTATTCTCAAACTTTAAATAT-GTAAGAACAAGCCGTCACTT
GATTGGACCGCTTGGTGATTGAGAGTTTCTAGTGGGCCATTTTTGGTAAG
CAGAACTGGCGATGCGGGATGAACCGAACGCG-AGGTTAAGGTGCCGGAA
TACACGCT--CATCAGACACCACAAAAGGTGTTAGTTCATCTAGACAGCA
GGACGGTGGCCATGGAAGTCGGAATCCGCTAAGGAGTGTGTAACAACTCA
CCTGCCGAATGAACTAGCCCTGAAAATGGATGGCGCTCAAGCGTGTTACC
CATACCTCGCCGTCAGCGTTGAAGTGACGCGTTGACGAGTAGGCAGGCGT
GGAGGTCAGTGAAGAAGCC-CCCCTAGTAACTGCGAGTGA-AGCGGG-AA
AAGCTCAAATTTAAAATCTGGTGGTCT-T--TGGCCATCCGAGTTGTAGT
CTGGAGAAGTGCTTTCCGCGTTGGACCGTGTACAAGTCT-CTTGGAACAG
AGCGTCATAGAGGGTGAGAATCCCGTCTTTGACACGGACTACCAATGCTT
TGTGATGCGCTCTCAAAGAGTCGAGTTGTTTGGGAATGCAGCTCAAAATG
GGTGGTAAATTCC-ATCTAAAGCTAAATATTGGCGAGAGACCGATAGCGA
AC-AAGTACCGTGAGGGAAAGATGAAAAGCACTTTGGAAAGAGAGTTAAA
CAGT-ACGTGAAATTGCTGAAAGGGAAACGCTTGAAGTCAGTCGCGTTGG
CCGGAACTCAGCCTTGC----TTT---TGCTAGGTGCA-CTTTCTGG-TT
GACGGGCC-AGCATCAA-TTTTGA-TTGTTGGATAAAGGTTGGGGGAATG
TGGCA------CC-TTC--GGGTGTG-TTATAGCCCTCAG-TCA-C--AT
ACAA-CAGTTGGGATTGAGGATCTCAGCACGCCTTT-----AT-GGCCGG
GG-----TTC--GCC---CACG-TT--CGTGCTTAGGATGCTGGCATAAT
GGCTTTAAACGACCCGTCTTGAAACACGGACCAAGGAGTCTAACATGCCT
GCGAGTGTTTGGGTGGAAAACCCGAGCGCGTAATGAAAGTGAAAGTTGGG
ATCTCTGTCAT-GGAGAGCACCGACGCCCGGACCTGACC-TTCTGTGACG
GCTCCGCGGTAGAGCATGTATGTTGGGACCCGAAAGATGGTGAACTATGC
CTGAATAGGGTGAAGCCAGAGGAAACTCTGGTGGAGGCTCGTAGCGATTC
TGACGTGCAAATCGATCGTCAAATTT-GGGTATA-GGGGCGAAAGACTAA
T--CGAACCATCTAGTAGCTGGTTCCTGCCGAAGTTTCCCTCAGGATAGC
AGAAACT--CGTATCAGATTTATGTGGTAAAGCGAATGATTAGAGGCCTT
GGGGTTGAAACAACC-TTAACCTATTCTCAAACTTTAAATAT-GTAAGAA
CAAGCCGTCACTTGATTGGACCGCTTGGTGATTGAGAGTTTCTAGTGGGC
CATTTTTGGTAAGCAGAACTGGCGATGCGGGATGAACCGAACGCG-AGGT
TAAGGTGCCGGAATACACGCT--CATCAGACACCACAAAAGGTGTTAGTT
CATCTAGACAGCAGGACGGTGGCCATGGAAGTCGGAATCCGCTAAGGAGT
GTGTAACAACTCACCTGCCGAATGAACTAGCCCTGAAAATGGATGGCGCT
CAAGCGTGTTACCCATACCTCGCCGTCAGCGTTGAAGTGACGCGTTGACG
AGTAGGCAGGCGTGGAGGTCAGTGAAGAAGCC-CCCCTAGTAACTGCGAG
TGA-AGCGGG-AAAAGCTCAAATTTAAAATCTGGTGGTCT-T--TGGCCA
TCCGAGTTGTAGTCTGGAGAAGTGCTTTCCGCGTTGGACCGTGTACAAGT
CT-CTTGGAACAGAGCGTCATAGAGGGTGAGAATCCCGTCTTTGACACGG
ACTACCAATGCTTTGTGATGCGCTCTCAAAGAGTCGAGTTGTTTGGGAAT
GCAGCTCAAAATGGGTGGTAAATTCC-ATCTAAAGCTAAATATTGGCGAG
AGACCGATAGCGAAC-AAGTACCGTGAGGGAAAGATGAAAAGCACTTTGG
AAAGAGAGTTAAACAGT-ACGTGAAATTGCTGAAAGGGAAACGCTTGAAG
TCAGTCGCGTTGGCCGGAACTCAGCCTTGC----TTT---TGCTAGGTGC
A-CTTTCTGG-TTGACGGGCC-AGCATCAA-TTTTGA-TTGTTGGATAAA
GGTTGGGGGAATGTGGCA------CC-TTC--GGGTGTG-TTATAGCCCT
CAG-TCA-C--ATACAA-CAGTTGGGATTGAGGATCTCAGCACGCCTTT-
----AT-GGCCGGGG-----TTC--GCC---CACG-TT--CGTGCTTAGG
ATGCTGGCATAATGGCTTTAAACGACCCGTCTTGAAACACGGACCAAGGA
GTCTAACATGCCTGCGAGTGTTTGGGTGGAAAACCCGAGCGCGTAATGAA
AGTGAAAGTTGGGATCTCTGTCAT-GGAGAGCACCGACGCCCGGACCTGA
CC-TTCTGTGACGGCTCCGCGGTAGAGCATGTATGTTGGGACCCGAAAGA
TGGTGAACTATGCCTGAATAGGGTGAAGCCAGAGGAAACTCTGGTGGAGG
CTCGTAGCGATTCTGACGTGCAAATCGATCGTCAAATTT-GGGTATA-GG
GGCGAAAGACTAAT--CGAACCATCTAGTAGCTGGTTCCTGCCGAAGTTT
CCCTCAGGATAGCAGAAACT--CGTATCAGATTTATGTGGTAAAGCGAAT
GATTAGAGGCCTTGGGGTTGAAACAACC-TTAACCTATTCTCAAACTTTA
AATAT-GTAAGAACAAGCCGTCACTTGATTGGACCGCTTGGTGATTGAGA
GTTTCTAGTGGGCCATTTTTGGTAAGCAGAACTGGCGATGCGGGATGAAC
CGAACGCG-AGGTTAAGGTGCCGGAATACACGCT--CATCAGACACCACA
AAAGGTGTTAGTTCATCTAGACAGCAGGACGGTGGCCATGGAAGTCGGAA
TCCGCTAAGGAGTGTGTAACAACTCACCTGCCGAATGAACTAGCCCTGAA
AATGGATGGCGCTCAAGCGTGTTACCCATACCTCGCCGTCAGCGTTGAAG
TGACGCGTTGACGAGTAGGCAGGCGTGGAGGTCAGTGAAGAAGCC-
>7_Fomitopsidaceae_Antrodia_serpens_Dai_7465
ATTATTGAATT----TTGA-A---TGGGGYTGT-AGCTGGC-CTTT----
-----CAACGGGCA-TGTGCAC-GCCTCG-C-TT-CA---ATC--C----
------ACTTACCCCTGTGCACACT-TTGTAGGT-CGG--------CT--
-CAAGGGA--------CAG-------------------------ATTCTT
AACGGG-----------ATTTGTT----TCCA----------GTCT----
TCCTATG-T-TT-T--A-TTATAAACGT--TTAA---AGTC--TAAAGAA
TGTA-----------CTCGC-GTCT----A----ACGCA---T-------
--T------ATATAYAACTTTCAGCAACGGATCTCTTGGCTCTCGCATCG
ATGAAGAACGCAGCGAAATGCGATAAGTAATGTGAATTGCAGAATTCAGT
GAATCATCGAATCTTTGAACGCACCTTGCGCTCCTTGGTATT----CCGA
GGAGCATGCCTGTTTGAGTGTCATGGAATTATCAACTCGTTTG-TGT-T-
TG-----------------------TATGAACGCAGTTGGAT-TTGGAGG
--CCA---TTGCCGGATTG---------------T--------------A
ATGACTCGGCTCCTCTTGAATGCAT----TAGCTC-GA-A-YC----TTT
------GCG---GATCAGC-T----T-TTGGTGTGATA----ATTGTCTA
CGCCGCTAACTG----A---GATG---C------ATG-------------
------------AATGGGATCGGC-TTACAATC------GTCCTTGAA--
------GGACAATTT--------ATTATGACCCCCTAGTAACTGCGAGTG
A-AGCGGG-AAAAGCTCAAATTTAAAATCTGGCGGTCT-T--TGGTCGTC
CGAGTTGTAGTCTGGAGAAGTGCTTTCCGCGCTGGACCGTGTACAAGTCT
-CTTGGAACAGAGCGTCATAGAGGGTGAGAATCCCGTCTTTGACACGGAC
TACCAGTGCTTTGTGATGCGCTCTCAAAGAGTCGAGTTGTTTGGGAATGC
AGCTCAAAATGGGTGGTAAATTCC-ATCTAAAGCTAAATATTGGCGAGAG
ACCGATAGCGAAC-AAGTACCGTGAGGGAAAGATGAAAAGCACTTTGGAA
AGAGAGTTAAACAGT-ACGTGAAATTGCTGAAAGGGAAACGCTTGAAGTC
AGTCGCGTTCGCCAGGACTCAGCCTTGC----TTT---AGTGAGGTGCA-
TTTTCTGG-TTGACGGGCC-AGCATCGA-TTTTTG-TTGTCGGATAAAGG
CAGGGGGAATGTGGCA------TC-TTC--GGATGTG-TTATAGCCCTCA
G-TCA-C--ATGCGA-CGGCTGGGATCGAGGACCGCAGCACGCCTTT---
--AT-GGCCGGGG-----TTC--GCC---CACG-TT--CGTGCTTAGGAT
GCTGGCATAATGGCTTTAAACGACCCGTCTTGAAACACGGACCAAGGAGT
CTAACATGCCTGCGAGTGTTTGGGTGGAAAACCCGAGCGCGTAATGAAAG
TGAAAGTTGAGATCCCTGTCGT-GGGGAGCATCGACGCCCGGACCTGACC
-TTCTGTGATGGATCTGCGGTAGAGCATGTATGTTGGGACCCGAAAGATG
GTGAACTATGCCTGAATAGGGTGAAGCCAGAGGAAACTCTGGTGGAGGCT
CGTAGCGATTCTGACGTGCAAATCGATCGTCAAATTT-GGGTATA-GGGG
CGAAAGACTAAT--CGAACCATCTAGTAGCTGGTTCCTGCCGAAGTTTCC
CTCAGGATAGCAGAAACT--CGTATCAGATTTATGTGGTAAAGCGAATGA
TTAGAGGCCTTGGGGTTGAAACAACC-TTAACCTATTCTCAAACTTTAAA
TAT-GTAAGAACAACCCGTCGCTTGATTGGACCGGTTGGCGATTGAGAGT
TTCTAGTGGGCCATTTTTGGTAAGCAGAACTGGCGATGCGGGATGAACCG
AACGCG-AGGTTAAGGTGCCGGAATACACGCT--CATCAGACACCACAAA
AGGTGTTAGTTCATCTAGACAGCAGGACGGTGGCCATGGAAGTCGGAATC
CGCTAAGGAGTGTGTAACAACTCACCTGCCGAATGAACTAGCCCTGAAAA
TGGATGGCGCTCAAGCGTGTTACCCATACCTCGCCGT-------------
--------------------------------------------CCCCTA
GTAACTGCGAGTGA-AGCGGG-AAAAGCTCAAATTTAAAATCTGGCGGTC
T-T--TGGTCGTCCGAGTTGTAGTCTGGAGAAGTGCTTTCCGCGCTGGAC
CGTGTACAAGTCT-CTTGGAACAGAGCGTCATAGAGGGTGAGAATCCCGT
CTTTGACACGGACTACCAGTGCTTTGTGATGCGCTCTCAAAGAGTCGAGT
TGTTTGGGAATGCAGCTCAAAATGGGTGGTAAATTCC-ATCTAAAGCTAA
ATATTGGCGAGAGACCGATAGCGAAC-AAGTACCGTGAGGGAAAGATGAA
AAGCACTTTGGAAAGAGAGTTAAACAGT-ACGTGAAATTGCTGAAAGGGA
AACGCTTGAAGTCAGTCGCGTTCGCCAGGACTCAGCCTTGC----TTT--
-AGTGAGGTGCA-TTTTCTGG-TTGACGGGCC-AGCATCGA-TTTTTG-T
TGTCGGATAAAGGCAGGGGGAATGTGGCA------TC-TTC--GGATGTG
-TTATAGCCCTCAG-TCA-C--ATGCGA-CGGCTGGGATCGAGGACCGCA
GCACGCCTTT-----AT-GGCCGGGG-----TTC--GCC---CACG-TT-
-CGTGCTTAGGATGCTGGCATAATGGCTTTAAACGACCCGTCTTGAAACA
CGGACCAAGGAGTCTAACATGCCTGCGAGTGTTTGGGTGGAAAACCCGAG
CGCGTAATGAAAGTGAAAGTTGAGATCCCTGTCGT-GGGGAGCATCGACG
CCCGGACCTGACC-TTCTGTGATGGATCTGCGGTAGAGCATGTATGTTGG
GACCCGAAAGATGGTGAACTATGCCTGAATAGGGTGAAGCCAGAGGAAAC
TCTGGTGGAGGCTCGTAGCGATTCTGACGTGCAAATCGATCGTCAAATTT
-GGGTATA-GGGGCGAAAGACTAAT--CGAACCATCTAGTAGCTGGTTCC
TGCCGAAGTTTCCCTCAGGATAGCAGAAACT--CGTATCAGATTTATGTG
GTAAAGCGAATGATTAGAGGCCTTGGGGTTGAAACAACC-TTAACCTATT
CTCAAACTTTAAATAT-GTAAGAACAACCCGTCGCTTGATTGGACCGGTT
GGCGATTGAGAGTTTCTAGTGGGCCATTTTTGGTAAGCAGAACTGGCGAT
GCGGGATGAACCGAACGCG-AGGTTAAGGTGCCGGAATACACGCT--CAT
CAGACACCACAAAAGGTGTTAGTTCATCTAGACAGCAGGACGGTGGCCAT
GGAAGTCGGAATCCGCTAAGGAGTGTGTAACAACTCACCTGCCGAATGAA
CTAGCCCTGAAAATGGATGGCGCTCAAGCGTGTTACCCATACCTCGCCGT
--------------------------------------------------
-------CCCCTAGTAACTGCGAGTGA-AGCGGG-AAAAGCTCAAATTTA
AAATCTGGCGGTCT-T--TGGTCGTCCGAGTTGTAGTCTGGAGAAGTGCT
TTCCGCGCTGGACCGTGTACAAGTCT-CTTGGAACAGAGCGTCATAGAGG
GTGAGAATCCCGTCTTTGACACGGACTACCAGTGCTTTGTGATGCGCTCT
CAAAGAGTCGAGTTGTTTGGGAATGCAGCTCAAAATGGGTGGTAAATTCC
-ATCTAAAGCTAAATATTGGCGAGAGACCGATAGCGAAC-AAGTACCGTG
AGGGAAAGATGAAAAGCACTTTGGAAAGAGAGTTAAACAGT-ACGTGAAA
TTGCTGAAAGGGAAACGCTTGAAGTCAGTCGCGTTCGCCAGGACTCAGCC
TTGC----TTT---AGTGAGGTGCA-TTTTCTGG-TTGACGGGCC-AGCA
TCGA-TTTTTG-TTGTCGGATAAAGGCAGGGGGAATGTGGCA------TC
-TTC--GGATGTG-TTATAGCCCTCAG-TCA-C--ATGCGA-CGGCTGGG
ATCGAGGACCGCAGCACGCCTTT-----AT-GGCCGGGG-----TTC--G
CC---CACG-TT--CGTGCTTAGGATGCTGGCATAATGGCTTTAAACGAC
CCGTCTTGAAACACGGACCAAGGAGTCTAACATGCCTGCGAGTGTTTGGG
TGGAAAACCCGAGCGCGTAATGAAAGTGAAAGTTGAGATCCCTGTCGT-G
GGGAGCATCGACGCCCGGACCTGACC-TTCTGTGATGGATCTGCGGTAGA
GCATGTATGTTGGGACCCGAAAGATGGTGAACTATGCCTGAATAGGGTGA
AGCCAGAGGAAACTCTGGTGGAGGCTCGTAGCGATTCTGACGTGCAAATC
GATCGTCAAATTT-GGGTATA-GGGGCGAAAGACTAAT--CGAACCATCT
AGTAGCTGGTTCCTGCCGAAGTTTCCCTCAGGATAGCAGAAACT--CGTA
TCAGATTTATGTGGTAAAGCGAATGATTAGAGGCCTTGGGGTTGAAACAA
CC-TTAACCTATTCTCAAACTTTAAATAT-GTAAGAACAACCCGTCGCTT
GATTGGACCGGTTGGCGATTGAGAGTTTCTAGTGGGCCATTTTTGGTAAG
CAGAACTGGCGATGCGGGATGAACCGAACGCG-AGGTTAAGGTGCCGGAA
TACACGCT--CATCAGACACCACAAAAGGTGTTAGTTCATCTAGACAGCA
GGACGGTGGCCATGGAAGTCGGAATCCGCTAAGGAGTGTGTAACAACTCA
CCTGCCGAATGAACTAGCCCTGAAAATGGATGGCGCTCAAGCGTGTTACC
CATACCTCGCCGT-------------------------------------
--------------------CCCCTAGTAACTGCGAGTGA-AGCGGG-AA
AAGCTCAAATTTAAAATCTGGCGGTCT-T--TGGTCGTCCGAGTTGTAGT
CTGGAGAAGTGCTTTCCGCGCTGGACCGTGTACAAGTCT-CTTGGAACAG
AGCGTCATAGAGGGTGAGAATCCCGTCTTTGACACGGACTACCAGTGCTT
TGTGATGCGCTCTCAAAGAGTCGAGTTGTTTGGGAATGCAGCTCAAAATG
GGTGGTAAATTCC-ATCTAAAGCTAAATATTGGCGAGAGACCGATAGCGA
AC-AAGTACCGTGAGGGAAAGATGAAAAGCACTTTGGAAAGAGAGTTAAA
CAGT-ACGTGAAATTGCTGAAAGGGAAACGCTTGAAGTCAGTCGCGTTCG
CCAGGACTCAGCCTTGC----TTT---AGTGAGGTGCA-TTTTCTGG-TT
GACGGGCC-AGCATCGA-TTTTTG-TTGTCGGATAAAGGCAGGGGGAATG
TGGCA------TC-TTC--GGATGTG-TTATAGCCCTCAG-TCA-C--AT
GCGA-CGGCTGGGATCGAGGACCGCAGCACGCCTTT-----AT-GGCCGG
GG-----TTC--GCC---CACG-TT--CGTGCTTAGGATGCTGGCATAAT
GGCTTTAAACGACCCGTCTTGAAACACGGACCAAGGAGTCTAACATGCCT
GCGAGTGTTTGGGTGGAAAACCCGAGCGCGTAATGAAAGTGAAAGTTGAG
ATCCCTGTCGT-GGGGAGCATCGACGCCCGGACCTGACC-TTCTGTGATG
GATCTGCGGTAGAGCATGTATGTTGGGACCCGAAAGATGGTGAACTATGC
CTGAATAGGGTGAAGCCAGAGGAAACTCTGGTGGAGGCTCGTAGCGATTC
TGACGTGCAAATCGATCGTCAAATTT-GGGTATA-GGGGCGAAAGACTAA
T--CGAACCATCTAGTAGCTGGTTCCTGCCGAAGTTTCCCTCAGGATAGC
AGAAACT--CGTATCAGATTTATGTGGTAAAGCGAATGATTAGAGGCCTT
GGGGTTGAAACAACC-TTAACCTATTCTCAAACTTTAAATAT-GTAAGAA
CAACCCGTCGCTTGATTGGACCGGTTGGCGATTGAGAGTTTCTAGTGGGC
CATTTTTGGTAAGCAGAACTGGCGATGCGGGATGAACCGAACGCG-AGGT
TAAGGTGCCGGAATACACGCT--CATCAGACACCACAAAAGGTGTTAGTT
CATCTAGACAGCAGGACGGTGGCCATGGAAGTCGGAATCCGCTAAGGAGT
GTGTAACAACTCACCTGCCGAATGAACTAGCCCTGAAAATGGATGGCGCT
CAAGCGTGTTACCCATACCTCGCCGT------------------------
---------------------------------CCCCTAGTAACTGCGAG
TGA-AGCGGG-AAAAGCTCAAATTTAAAATCTGGCGGTCT-T--TGGTCG
TCCGAGTTGTAGTCTGGAGAAGTGCTTTCCGCGCTGGACCGTGTACAAGT
CT-CTTGGAACAGAGCGTCATAGAGGGTGAGAATCCCGTCTTTGACACGG
ACTACCAGTGCTTTGTGATGCGCTCTCAAAGAGTCGAGTTGTTTGGGAAT
GCAGCTCAAAATGGGTGGTAAATTCC-ATCTAAAGCTAAATATTGGCGAG
AGACCGATAGCGAAC-AAGTACCGTGAGGGAAAGATGAAAAGCACTTTGG
AAAGAGAGTTAAACAGT-ACGTGAAATTGCTGAAAGGGAAACGCTTGAAG
TCAGTCGCGTTCGCCAGGACTCAGCCTTGC----TTT---AGTGAGGTGC
A-TTTTCTGG-TTGACGGGCC-AGCATCGA-TTTTTG-TTGTCGGATAAA
GGCAGGGGGAATGTGGCA------TC-TTC--GGATGTG-TTATAGCCCT
CAG-TCA-C--ATGCGA-CGGCTGGGATCGAGGACCGCAGCACGCCTTT-
----AT-GGCCGGGG-----TTC--GCC---CACG-TT--CGTGCTTAGG
ATGCTGGCATAATGGCTTTAAACGACCCGTCTTGAAACACGGACCAAGGA
GTCTAACATGCCTGCGAGTGTTTGGGTGGAAAACCCGAGCGCGTAATGAA
AGTGAAAGTTGAGATCCCTGTCGT-GGGGAGCATCGACGCCCGGACCTGA
CC-TTCTGTGATGGATCTGCGGTAGAGCATGTATGTTGGGACCCGAAAGA
TGGTGAACTATGCCTGAATAGGGTGAAGCCAGAGGAAACTCTGGTGGAGG
CTCGTAGCGATTCTGACGTGCAAATCGATCGTCAAATTT-GGGTATA-GG
GGCGAAAGACTAAT--CGAACCATCTAGTAGCTGGTTCCTGCCGAAGTTT
CCCTCAGGATAGCAGAAACT--CGTATCAGATTTATGTGGTAAAGCGAAT
GATTAGAGGCCTTGGGGTTGAAACAACC-TTAACCTATTCTCAAACTTTA
AATAT-GTAAGAACAACCCGTCGCTTGATTGGACCGGTTGGCGATTGAGA
GTTTCTAGTGGGCCATTTTTGGTAAGCAGAACTGGCGATGCGGGATGAAC
CGAACGCG-AGGTTAAGGTGCCGGAATACACGCT--CATCAGACACCACA
AAAGGTGTTAGTTCATCTAGACAGCAGGACGGTGGCCATGGAAGTCGGAA
TCCGCTAAGGAGTGTGTAACAACTCACCTGCCGAATGAACTAGCCCTGAA
AATGGATGGCGCTCAAGCGTGTTACCCATACCTCGCCGT-----------
----------------------------------------------
>7_Fomitopsidaceae_Antrodia_subserpens_Cui_16285
ATTATTGAATT----TTGA-A---TGAGGTTGT-AGCTGGC-CTTT----
-----CAACGGGCA-TGTGCAC-GCCTCG-C-TT-CA---ATC--C----
------ACTTACCCCTGTGCACACT-TTGTGGGT-CGG--------CT--
-CAAGGGA--------CAG-------------------------ATTCTT
GACGGG-----------ATTTGTT----TCGG----------GCCT----
TCCTATG-T-TT-T--A-TTACAAACGT--TTAA---AGTT--CAAAGAA
TGTA-----------GTCGC-GTTT----A----ACGCA---T-------
--T------ATATACAACTTTCAGCAACGGATCTCTTGGCTCTCGCATCG
ATGAAGAACGCAGCGAAATGCGATAAGTAATGTGAATTGCAGAATTCAGT
GAATCATCGAATCTTTGAACGCACCTTGCGCTCCTTGGTATT----CCGA
GGAGCATGCCTGTTTGAGTGTCATGGAATTATCAACTCGTTTG-TGT-T-
TG-----------------------TATGAACGCAGTTGGAT-TTGGAGG
--CTA---TTGCCGGATTG---------------T--------------A
ATGATTCGGCTCCTCTTGAATGCAT----TAGCTC-GA-A-CC----TTT
------GCG---GATCAGC-T----T-TTGGTGTGATA----ATTGTCTA
CGCCGCTAACTG----A---GACG---C------ATG-------------
------------AATGGGATCAGC-TTACAATC------GTCTTTGAAT-
------GGACAATTT--------ATTATGACCCCCTAGTAACTGCGAGTG
A-AGCGGG-AAAAGCTCAAATTTAAAATCTGGCGGTCT-T--TGGCCGTC
CGAGTTGTAGTCTGGAGAAGTGCTTTCCGCGCTGGACCGTGTACAAGTCT
-CTTGGAACAGAGCGTCATAGAGGGTGAGAATCCCGTCTTTGACACGGAC
TACCAGTGCTTTGTGATGCGCTCTCAAAGAGTCGAGTTGTTTGGGAATGC
AGCTCAAAATGGGTGGTAAATTCC-ATCTAAAGCTAAATATTGGCGAGAG
ACCGATAGCGAAC-AAGTACCGTGAGGGAAAGATGAAAAGCACTTTGGAA
AGAGAGTTAAACAGT-ACGTGAAATTGCTGAAAGGGAAACGCTTGAAGTC
AGTCGCGTTGGCCAGGACTCAGCCTTGC----TTT---AGTGAGGTGCA-
TTTTCTGG-TTGACGGGCC-AGCATCGA-TTTTGG-TTGTCGGATAAAGG
CAGGGGGAATGTGGCA------TC-TTC--GGATGTG-TTATAGCCCTCA
G-TCA-C--ATACGA-CGGCTGGGATCGAGGACCGCAGCACGCCTTT---
--AT-GGCCGGGG-----TTC--GCC---CACG-TT--CGTGCTTAGGAT
GCTGGCATAATGGCTTTAAACGACCCGTCTTGAAACACGGACCAAGGAGT
CTAACATGCCTGCGAGTGTTTGGGTGGAAAACCCGAGCGCGTAATGAAAG
TGAAAGTTGAGATCCCTGTCGT-GGGGAGCATCGACGCCCGGACCTGACC
-TTCTGTGATGGATCTGCGGTAGAGCATGTATGTTGGGACCCGAAAGATG
GTGAACTATGCCTGAATAGGGTGAAGCCAGAGGAAACTCTGGTGGAGGCT
CGTAGCGATTCTGACGTGCAAATCGATCGTCAAATTT-GGGTATA-GGGG
CGAAAGACTAAT--CGAACCATCTAGTAGCTGGTTCCTGCCGAAGTTTCC
CTCAGGATAGCAGAAACT--CGTATCAGATTTATGTGGTAAAGCGAATGA
TTAGAGGCCTTGGGGTTGAAACAACC-TTAACCTATTCTCAAACTTTAAA
TAT-GTAAGAACAACCCGTCGCTTGATTGGACCGGTTGGCGATTGAGAGT
TTCTAGTGGGCCATTTTTGGTAAGCAGAACTGGCGATGCGGGATGAACCG
AACGCG-AGGTTAAGGTGCCGGAATACACGCT--CATCAGACACCACAAA
AGGTGTTAGTTCATCTAGACAGCAGGACGGTGGCCATGGAAGTCGGAATC
CGCTAAGGAGTGTGTAACAACTCACCTGCCGAATGAACTAGCCCTGAAAA
TGGATGGCGCTCAAGCGTGTTACCCATACCTCGCCGTCAGCGTTGAAGTG
ACGCGCTGACGAGTAGGCAGGCGTGGAGGTCAGTGAAGAAGCC-CCCCTA
GTAACTGCGAGTGA-AGCGGG-AAAAGCTCAAATTTAAAATCTGGCGGTC
T-T--TGGCCGTCCGAGTTGTAGTCTGGAGAAGTGCTTTCCGCGCTGGAC
CGTGTACAAGTCT-CTTGGAACAGAGCGTCATAGAGGGTGAGAATCCCGT
CTTTGACACGGACTACCAGTGCTTTGTGATGCGCTCTCAAAGAGTCGAGT
TGTTTGGGAATGCAGCTCAAAATGGGTGGTAAATTCC-ATCTAAAGCTAA
ATATTGGCGAGAGACCGATAGCGAAC-AAGTACCGTGAGGGAAAGATGAA
AAGCACTTTGGAAAGAGAGTTAAACAGT-ACGTGAAATTGCTGAAAGGGA
AACGCTTGAAGTCAGTCGCGTTGGCCAGGACTCAGCCTTGC----TTT--
-AGTGAGGTGCA-TTTTCTGG-TTGACGGGCC-AGCATCGA-TTTTGG-T
TGTCGGATAAAGGCAGGGGGAATGTGGCA------TC-TTC--GGATGTG
-TTATAGCCCTCAG-TCA-C--ATACGA-CGGCTGGGATCGAGGACCGCA
GCACGCCTTT-----AT-GGCCGGGG-----TTC--GCC---CACG-TT-
-CGTGCTTAGGATGCTGGCATAATGGCTTTAAACGACCCGTCTTGAAACA
CGGACCAAGGAGTCTAACATGCCTGCGAGTGTTTGGGTGGAAAACCCGAG
CGCGTAATGAAAGTGAAAGTTGAGATCCCTGTCGT-GGGGAGCATCGACG
CCCGGACCTGACC-TTCTGTGATGGATCTGCGGTAGAGCATGTATGTTGG
GACCCGAAAGATGGTGAACTATGCCTGAATAGGGTGAAGCCAGAGGAAAC
TCTGGTGGAGGCTCGTAGCGATTCTGACGTGCAAATCGATCGTCAAATTT
-GGGTATA-GGGGCGAAAGACTAAT--CGAACCATCTAGTAGCTGGTTCC
TGCCGAAGTTTCCCTCAGGATAGCAGAAACT--CGTATCAGATTTATGTG
GTAAAGCGAATGATTAGAGGCCTTGGGGTTGAAACAACC-TTAACCTATT
CTCAAACTTTAAATAT-GTAAGAACAACCCGTCGCTTGATTGGACCGGTT
GGCGATTGAGAGTTTCTAGTGGGCCATTTTTGGTAAGCAGAACTGGCGAT
GCGGGATGAACCGAACGCG-AGGTTAAGGTGCCGGAATACACGCT--CAT
CAGACACCACAAAAGGTGTTAGTTCATCTAGACAGCAGGACGGTGGCCAT
GGAAGTCGGAATCCGCTAAGGAGTGTGTAACAACTCACCTGCCGAATGAA
CTAGCCCTGAAAATGGATGGCGCTCAAGCGTGTTACCCATACCTCGCCGT
CAGCGTTGAAGTGACGCGCTGACGAGTAGGCAGGCGTGGAGGTCAGTGAA
GAAGCC-CCCCTAGTAACTGCGAGTGA-AGCGGG-AAAAGCTCAAATTTA
AAATCTGGCGGTCT-T--TGGCCGTCCGAGTTGTAGTCTGGAGAAGTGCT
TTCCGCGCTGGACCGTGTACAAGTCT-CTTGGAACAGAGCGTCATAGAGG
GTGAGAATCCCGTCTTTGACACGGACTACCAGTGCTTTGTGATGCGCTCT
CAAAGAGTCGAGTTGTTTGGGAATGCAGCTCAAAATGGGTGGTAAATTCC
-ATCTAAAGCTAAATATTGGCGAGAGACCGATAGCGAAC-AAGTACCGTG
AGGGAAAGATGAAAAGCACTTTGGAAAGAGAGTTAAACAGT-ACGTGAAA
TTGCTGAAAGGGAAACGCTTGAAGTCAGTCGCGTTGGCCAGGACTCAGCC
TTGC----TTT---AGTGAGGTGCA-TTTTCTGG-TTGACGGGCC-AGCA
TCGA-TTTTGG-TTGTCGGATAAAGGCAGGGGGAATGTGGCA------TC
-TTC--GGATGTG-TTATAGCCCTCAG-TCA-C--ATACGA-CGGCTGGG
ATCGAGGACCGCAGCACGCCTTT-----AT-GGCCGGGG-----TTC--G
CC---CACG-TT--CGTGCTTAGGATGCTGGCATAATGGCTTTAAACGAC
CCGTCTTGAAACACGGACCAAGGAGTCTAACATGCCTGCGAGTGTTTGGG
TGGAAAACCCGAGCGCGTAATGAAAGTGAAAGTTGAGATCCCTGTCGT-G
GGGAGCATCGACGCCCGGACCTGACC-TTCTGTGATGGATCTGCGGTAGA
GCATGTATGTTGGGACCCGAAAGATGGTGAACTATGCCTGAATAGGGTGA
AGCCAGAGGAAACTCTGGTGGAGGCTCGTAGCGATTCTGACGTGCAAATC
GATCGTCAAATTT-GGGTATA-GGGGCGAAAGACTAAT--CGAACCATCT
AGTAGCTGGTTCCTGCCGAAGTTTCCCTCAGGATAGCAGAAACT--CGTA
TCAGATTTATGTGGTAAAGCGAATGATTAGAGGCCTTGGGGTTGAAACAA
CC-TTAACCTATTCTCAAACTTTAAATAT-GTAAGAACAACCCGTCGCTT
GATTGGACCGGTTGGCGATTGAGAGTTTCTAGTGGGCCATTTTTGGTAAG
CAGAACTGGCGATGCGGGATGAACCGAACGCG-AGGTTAAGGTGCCGGAA
TACACGCT--CATCAGACACCACAAAAGGTGTTAGTTCATCTAGACAGCA
GGACGGTGGCCATGGAAGTCGGAATCCGCTAAGGAGTGTGTAACAACTCA
CCTGCCGAATGAACTAGCCCTGAAAATGGATGGCGCTCAAGCGTGTTACC
CATACCTCGCCGTCAGCGTTGAAGTGACGCGCTGACGAGTAGGCAGGCGT
GGAGGTCAGTGAAGAAGCC-CCCCTAGTAACTGCGAGTGA-AGCGGG-AA
AAGCTCAAATTTAAAATCTGGCGGTCT-T--TGGCCGTCCGAGTTGTAGT
CTGGAGAAGTGCTTTCCGCGCTGGACCGTGTACAAGTCT-CTTGGAACAG
AGCGTCATAGAGGGTGAGAATCCCGTCTTTGACACGGACTACCAGTGCTT
TGTGATGCGCTCTCAAAGAGTCGAGTTGTTTGGGAATGCAGCTCAAAATG
GGTGGTAAATTCC-ATCTAAAGCTAAATATTGGCGAGAGACCGATAGCGA
AC-AAGTACCGTGAGGGAAAGATGAAAAGCACTTTGGAAAGAGAGTTAAA
CAGT-ACGTGAAATTGCTGAAAGGGAAACGCTTGAAGTCAGTCGCGTTGG
CCAGGACTCAGCCTTGC----TTT---AGTGAGGTGCA-TTTTCTGG-TT
GACGGGCC-AGCATCGA-TTTTGG-TTGTCGGATAAAGGCAGGGGGAATG
TGGCA------TC-TTC--GGATGTG-TTATAGCCCTCAG-TCA-C--AT
ACGA-CGGCTGGGATCGAGGACCGCAGCACGCCTTT-----AT-GGCCGG
GG-----TTC--GCC---CACG-TT--CGTGCTTAGGATGCTGGCATAAT
GGCTTTAAACGACCCGTCTTGAAACACGGACCAAGGAGTCTAACATGCCT
GCGAGTGTTTGGGTGGAAAACCCGAGCGCGTAATGAAAGTGAAAGTTGAG
ATCCCTGTCGT-GGGGAGCATCGACGCCCGGACCTGACC-TTCTGTGATG
GATCTGCGGTAGAGCATGTATGTTGGGACCCGAAAGATGGTGAACTATGC
CTGAATAGGGTGAAGCCAGAGGAAACTCTGGTGGAGGCTCGTAGCGATTC
TGACGTGCAAATCGATCGTCAAATTT-GGGTATA-GGGGCGAAAGACTAA
T--CGAACCATCTAGTAGCTGGTTCCTGCCGAAGTTTCCCTCAGGATAGC
AGAAACT--CGTATCAGATTTATGTGGTAAAGCGAATGATTAGAGGCCTT
GGGGTTGAAACAACC-TTAACCTATTCTCAAACTTTAAATAT-GTAAGAA
CAACCCGTCGCTTGATTGGACCGGTTGGCGATTGAGAGTTTCTAGTGGGC
CATTTTTGGTAAGCAGAACTGGCGATGCGGGATGAACCGAACGCG-AGGT
TAAGGTGCCGGAATACACGCT--CATCAGACACCACAAAAGGTGTTAGTT
CATCTAGACAGCAGGACGGTGGCCATGGAAGTCGGAATCCGCTAAGGAGT
GTGTAACAACTCACCTGCCGAATGAACTAGCCCTGAAAATGGATGGCGCT
CAAGCGTGTTACCCATACCTCGCCGTCAGCGTTGAAGTGACGCGCTGACG
AGTAGGCAGGCGTGGAGGTCAGTGAAGAAGCC-CCCCTAGTAACTGCGAG
TGA-AGCGGG-AAAAGCTCAAATTTAAAATCTGGCGGTCT-T--TGGCCG
TCCGAGTTGTAGTCTGGAGAAGTGCTTTCCGCGCTGGACCGTGTACAAGT
CT-CTTGGAACAGAGCGTCATAGAGGGTGAGAATCCCGTCTTTGACACGG
ACTACCAGTGCTTTGTGATGCGCTCTCAAAGAGTCGAGTTGTTTGGGAAT
GCAGCTCAAAATGGGTGGTAAATTCC-ATCTAAAGCTAAATATTGGCGAG
AGACCGATAGCGAAC-AAGTACCGTGAGGGAAAGATGAAAAGCACTTTGG
AAAGAGAGTTAAACAGT-ACGTGAAATTGCTGAAAGGGAAACGCTTGAAG
TCAGTCGCGTTGGCCAGGACTCAGCCTTGC----TTT---AGTGAGGTGC
A-TTTTCTGG-TTGACGGGCC-AGCATCGA-TTTTGG-TTGTCGGATAAA
GGCAGGGGGAATGTGGCA------TC-TTC--GGATGTG-TTATAGCCCT
CAG-TCA-C--ATACGA-CGGCTGGGATCGAGGACCGCAGCACGCCTTT-
----AT-GGCCGGGG-----TTC--GCC---CACG-TT--CGTGCTTAGG
ATGCTGGCATAATGGCTTTAAACGACCCGTCTTGAAACACGGACCAAGGA
GTCTAACATGCCTGCGAGTGTTTGGGTGGAAAACCCGAGCGCGTAATGAA
AGTGAAAGTTGAGATCCCTGTCGT-GGGGAGCATCGACGCCCGGACCTGA
CC-TTCTGTGATGGATCTGCGGTAGAGCATGTATGTTGGGACCCGAAAGA
TGGTGAACTATGCCTGAATAGGGTGAAGCCAGAGGAAACTCTGGTGGAGG
CTCGTAGCGATTCTGACGTGCAAATCGATCGTCAAATTT-GGGTATA-GG
GGCGAAAGACTAAT--CGAACCATCTAGTAGCTGGTTCCTGCCGAAGTTT
CCCTCAGGATAGCAGAAACT--CGTATCAGATTTATGTGGTAAAGCGAAT
GATTAGAGGCCTTGGGGTTGAAACAACC-TTAACCTATTCTCAAACTTTA
AATAT-GTAAGAACAACCCGTCGCTTGATTGGACCGGTTGGCGATTGAGA
GTTTCTAGTGGGCCATTTTTGGTAAGCAGAACTGGCGATGCGGGATGAAC
CGAACGCG-AGGTTAAGGTGCCGGAATACACGCT--CATCAGACACCACA
AAAGGTGTTAGTTCATCTAGACAGCAGGACGGTGGCCATGGAAGTCGGAA
TCCGCTAAGGAGTGTGTAACAACTCACCTGCCGAATGAACTAGCCCTGAA
AATGGATGGCGCTCAAGCGTGTTACCCATACCTCGCCGTCAGCGTTGAAG
TGACGCGCTGACGAGTAGGCAGGCGTGGAGGTCAGTGAAGAAGCC-
>7_Fomitopsidaceae_Daedalea_dickinsii_Yuan_2707
ATTAATGAATT----TTGA-A---AGGGGTTGT-AGCTGGC-CTTC----
-----AAGGCATTT-TGTGCAC-GCCCCG-A-TC--AT-CATC--C----
------TTTCACACCTGTGCACATT-CTGTAGGT-GGG--------CT--
-GTCTGGC--------AAA-------------------------GTCTTT
GACGTCT----------TTGCTCT----GTTG----------GCCC----
TCCTATG-T-TT-T--A-CTACAAACTT--TAC----AGTT--CAAAGAA
TGTC----------TATCGC-GTCT----A----ACGCA---T-------
--T------ATATACAACTTTCAGCAACGGATCTCTTGGCTCTCGCATCG
ATGAAGAACGCAGCGAAATGCGATAAGTAATGTGAATTGCAGAATTCAGT
GAATCATCGAATCTTTGAACGCACCTTGCGCTCCTTGGTATT----CCGA
GGAGCATGCCTGTTTGAGTGTCGTGGAATCATCAACTCTATTT-GCT-T-
TT-----------------------GTGAATAGAGCTTGGAC-TTGGAGG
--TTAA--TTGCTGGA------------TGCAT----------------T
AGTGTCTGGCTCCTCTTGAATATAT----TAGCTT-GA-A-CC----TTT
------GTG---GATCAGC------T-TCGGTGTGATA----ATTGTCTA
CGCCGTCC-TGA--------GAAG---C------ATA---------ACT-
------------GTGGGTTTTGGC-TTCCAATC------GTCCTTCACG-
------GGACAAATT--------ATTATGACCCCCTAGTAACTGCGAGTG
A-AGCGGG-AAAAGCTCAAATTTAAAATCTGGCGGTCT-T--TGGCCGTC
CGAGTTGTAGTCTGGAGAAGTGTTTTCCGTGCTGGACCGTGTACAAGTCT
-CTTGGAACAGAGCGTCATAGAGGGTGAGAATCCCGTCTTTGACACGGAC
TACCAGTGCTTTGTGATGCGCTCTCAAAGAGTCGAGTTGTTTGGGAATGC
AGCTCAAAATGGGTGGTAAATTCC-ATCTAAAGCTAAATATTGGCGAGAG
ACCGATAGCGAAC-AAGTACCGTGAGGGAAAGATGAAAAGCACTTTGGAA
AGAGAGTTAAACAGT-ACGTGAAATTGCTGAAAGGGAAACGCTTGAAGTC
AGTCGCGTTGATCAGAACTCAGCCTTGC----TTT---TGCTTGGTGCA-
TTTTCTGG-TTGACGGGCC-AGCATCGA-TTTTGA-CCATCGGAAAAAGG
CTAGGGGAATGTGGCA------CC-TTC--GGGTGTG-TTATAGCCCTTA
G-TCA-C--ATACGG-TGGTTGGGATCGAGGACCGCAGCACGCCTTT---
--AT-GGCCGGGG-----TTC--GCC---CACG-TT--CGTGCTTAGGAT
GCTGGCGTAATGGCTTTAAACGACCCGTCTTGAAACACGGACCAAGGAGT
CTAACATGCCTGCGAGTGTTTGGGTGGAAAACCCGAGCGCGTAATGAAAG
TGAAAGTTGAGATCCCTGTCGT-GGGGAGCATCGACGCCCGGACCTGAAC
-TTCGGTGATGGCTCTGCGGTAGAGCATGTATGTTGGGACCCGAAAGATG
GTGAACTATGCCTGAATAGGGTGAAGCCAGAGGAAACTCTGGTGGAGGCT
CGTAGCGATTCTGACGTGCAAATCGATCGTCAAATTT-GGGTATA-GGGG
CGAAAGACTAAT--CGAACCATCTAGTAGCTGGTTCCTGCCGAAGTTTCC
CTCAGGATAGCAGAAACT--CATATCAGATTTATGTGGTAAAGCGAATGA
TTAGAGGCCTTGGGGTTGAAACAACC-TTAACCTATTCTCAAACTTTAAA
TAT-GTAAGAACAACCCGTCACTTGATTGGACCGGTTGGCGATTGAGAGT
TTCTAGTGGGCCATTTTTGGTAAGCAGAACTGGCGATGCGGGATGAACCG
AACGCG-AGGTTAAGGTGCCGGAATACACGCT--CATCAGACACCACAAA
AGGTGTTAGTTCATCTAGACAGCAGGACGGTGGCCATGGAAGTCGGAATC
CGCTAAGGAGTGTGTAACAACTCACCTGCCGAATGAACTAGCCCTGAAAA
TGGATGGCGCTCAAGCGTGTTACCCATACCTCGCCGTCAGCGTTGAAGTG
ACGCGCTGACGAGTAGGCAGGCGTGGAGGTCAGTGAAGAAG---CCCCTA
GTAACTGCGAGTGA-AGCGGG-AAAAGCTCAAATTTAAAATCTGGCGGTC
T-T--TGGCCGTCCGAGTTGTAGTCTGGAGAAGTGTTTTCCGTGCTGGAC
CGTGTACAAGTCT-CTTGGAACAGAGCGTCATAGAGGGTGAGAATCCCGT
CTTTGACACGGACTACCAGTGCTTTGTGATGCGCTCTCAAAGAGTCGAGT
TGTTTGGGAATGCAGCTCAAAATGGGTGGTAAATTCC-ATCTAAAGCTAA
ATATTGGCGAGAGACCGATAGCGAAC-AAGTACCGTGAGGGAAAGATGAA
AAGCACTTTGGAAAGAGAGTTAAACAGT-ACGTGAAATTGCTGAAAGGGA
AACGCTTGAAGTCAGTCGCGTTGATCAGAACTCAGCCTTGC----TTT--
-TGCTTGGTGCA-TTTTCTGG-TTGACGGGCC-AGCATCGA-TTTTGA-C
CATCGGAAAAAGGCTAGGGGAATGTGGCA------CC-TTC--GGGTGTG
-TTATAGCCCTTAG-TCA-C--ATACGG-TGGTTGGGATCGAGGACCGCA
GCACGCCTTT-----AT-GGCCGGGG-----TTC--GCC---CACG-TT-
-CGTGCTTAGGATGCTGGCGTAATGGCTTTAAACGACCCGTCTTGAAACA
CGGACCAAGGAGTCTAACATGCCTGCGAGTGTTTGGGTGGAAAACCCGAG
CGCGTAATGAAAGTGAAAGTTGAGATCCCTGTCGT-GGGGAGCATCGACG
CCCGGACCTGAAC-TTCGGTGATGGCTCTGCGGTAGAGCATGTATGTTGG
GACCCGAAAGATGGTGAACTATGCCTGAATAGGGTGAAGCCAGAGGAAAC
TCTGGTGGAGGCTCGTAGCGATTCTGACGTGCAAATCGATCGTCAAATTT
-GGGTATA-GGGGCGAAAGACTAAT--CGAACCATCTAGTAGCTGGTTCC
TGCCGAAGTTTCCCTCAGGATAGCAGAAACT--CATATCAGATTTATGTG
GTAAAGCGAATGATTAGAGGCCTTGGGGTTGAAACAACC-TTAACCTATT
CTCAAACTTTAAATAT-GTAAGAACAACCCGTCACTTGATTGGACCGGTT
GGCGATTGAGAGTTTCTAGTGGGCCATTTTTGGTAAGCAGAACTGGCGAT
GCGGGATGAACCGAACGCG-AGGTTAAGGTGCCGGAATACACGCT--CAT
CAGACACCACAAAAGGTGTTAGTTCATCTAGACAGCAGGACGGTGGCCAT
GGAAGTCGGAATCCGCTAAGGAGTGTGTAACAACTCACCTGCCGAATGAA
CTAGCCCTGAAAATGGATGGCGCTCAAGCGTGTTACCCATACCTCGCCGT
CAGCGTTGAAGTGACGCGCTGACGAGTAGGCAGGCGTGGAGGTCAGTGAA
GAAG---CCCCTAGTAACTGCGAGTGA-AGCGGG-AAAAGCTCAAATTTA
AAATCTGGCGGTCT-T--TGGCCGTCCGAGTTGTAGTCTGGAGAAGTGTT
TTCCGTGCTGGACCGTGTACAAGTCT-CTTGGAACAGAGCGTCATAGAGG
GTGAGAATCCCGTCTTTGACACGGACTACCAGTGCTTTGTGATGCGCTCT
CAAAGAGTCGAGTTGTTTGGGAATGCAGCTCAAAATGGGTGGTAAATTCC
-ATCTAAAGCTAAATATTGGCGAGAGACCGATAGCGAAC-AAGTACCGTG
AGGGAAAGATGAAAAGCACTTTGGAAAGAGAGTTAAACAGT-ACGTGAAA
TTGCTGAAAGGGAAACGCTTGAAGTCAGTCGCGTTGATCAGAACTCAGCC
TTGC----TTT---TGCTTGGTGCA-TTTTCTGG-TTGACGGGCC-AGCA
TCGA-TTTTGA-CCATCGGAAAAAGGCTAGGGGAATGTGGCA------CC
-TTC--GGGTGTG-TTATAGCCCTTAG-TCA-C--ATACGG-TGGTTGGG
ATCGAGGACCGCAGCACGCCTTT-----AT-GGCCGGGG-----TTC--G
CC---CACG-TT--CGTGCTTAGGATGCTGGCGTAATGGCTTTAAACGAC
CCGTCTTGAAACACGGACCAAGGAGTCTAACATGCCTGCGAGTGTTTGGG
TGGAAAACCCGAGCGCGTAATGAAAGTGAAAGTTGAGATCCCTGTCGT-G
GGGAGCATCGACGCCCGGACCTGAAC-TTCGGTGATGGCTCTGCGGTAGA
GCATGTATGTTGGGACCCGAAAGATGGTGAACTATGCCTGAATAGGGTGA
AGCCAGAGGAAACTCTGGTGGAGGCTCGTAGCGATTCTGACGTGCAAATC
GATCGTCAAATTT-GGGTATA-GGGGCGAAAGACTAAT--CGAACCATCT
AGTAGCTGGTTCCTGCCGAAGTTTCCCTCAGGATAGCAGAAACT--CATA
TCAGATTTATGTGGTAAAGCGAATGATTAGAGGCCTTGGGGTTGAAACAA
CC-TTAACCTATTCTCAAACTTTAAATAT-GTAAGAACAACCCGTCACTT
GATTGGACCGGTTGGCGATTGAGAGTTTCTAGTGGGCCATTTTTGGTAAG
CAGAACTGGCGATGCGGGATGAACCGAACGCG-AGGTTAAGGTGCCGGAA
TACACGCT--CATCAGACACCACAAAAGGTGTTAGTTCATCTAGACAGCA
GGACGGTGGCCATGGAAGTCGGAATCCGCTAAGGAGTGTGTAACAACTCA
CCTGCCGAATGAACTAGCCCTGAAAATGGATGGCGCTCAAGCGTGTTACC
CATACCTCGCCGTCAGCGTTGAAGTGACGCGCTGACGAGTAGGCAGGCGT
GGAGGTCAGTGAAGAAG---CCCCTAGTAACTGCGAGTGA-AGCGGG-AA
AAGCTCAAATTTAAAATCTGGCGGTCT-T--TGGCCGTCCGAGTTGTAGT
CTGGAGAAGTGTTTTCCGTGCTGGACCGTGTACAAGTCT-CTTGGAACAG
AGCGTCATAGAGGGTGAGAATCCCGTCTTTGACACGGACTACCAGTGCTT
TGTGATGCGCTCTCAAAGAGTCGAGTTGTTTGGGAATGCAGCTCAAAATG
GGTGGTAAATTCC-ATCTAAAGCTAAATATTGGCGAGAGACCGATAGCGA
AC-AAGTACCGTGAGGGAAAGATGAAAAGCACTTTGGAAAGAGAGTTAAA
CAGT-ACGTGAAATTGCTGAAAGGGAAACGCTTGAAGTCAGTCGCGTTGA
TCAGAACTCAGCCTTGC----TTT---TGCTTGGTGCA-TTTTCTGG-TT
GACGGGCC-AGCATCGA-TTTTGA-CCATCGGAAAAAGGCTAGGGGAATG
TGGCA------CC-TTC--GGGTGTG-TTATAGCCCTTAG-TCA-C--AT
ACGG-TGGTTGGGATCGAGGACCGCAGCACGCCTTT-----AT-GGCCGG
GG-----TTC--GCC---CACG-TT--CGTGCTTAGGATGCTGGCGTAAT
GGCTTTAAACGACCCGTCTTGAAACACGGACCAAGGAGTCTAACATGCCT
GCGAGTGTTTGGGTGGAAAACCCGAGCGCGTAATGAAAGTGAAAGTTGAG
ATCCCTGTCGT-GGGGAGCATCGACGCCCGGACCTGAAC-TTCGGTGATG
GCTCTGCGGTAGAGCATGTATGTTGGGACCCGAAAGATGGTGAACTATGC
CTGAATAGGGTGAAGCCAGAGGAAACTCTGGTGGAGGCTCGTAGCGATTC
TGACGTGCAAATCGATCGTCAAATTT-GGGTATA-GGGGCGAAAGACTAA
T--CGAACCATCTAGTAGCTGGTTCCTGCCGAAGTTTCCCTCAGGATAGC
AGAAACT--CATATCAGATTTATGTGGTAAAGCGAATGATTAGAGGCCTT
GGGGTTGAAACAACC-TTAACCTATTCTCAAACTTTAAATAT-GTAAGAA
CAACCCGTCACTTGATTGGACCGGTTGGCGATTGAGAGTTTCTAGTGGGC
CATTTTTGGTAAGCAGAACTGGCGATGCGGGATGAACCGAACGCG-AGGT
TAAGGTGCCGGAATACACGCT--CATCAGACACCACAAAAGGTGTTAGTT
CATCTAGACAGCAGGACGGTGGCCATGGAAGTCGGAATCCGCTAAGGAGT
GTGTAACAACTCACCTGCCGAATGAACTAGCCCTGAAAATGGATGGCGCT
CAAGCGTGTTACCCATACCTCGCCGTCAGCGTTGAAGTGACGCGCTGACG
AGTAGGCAGGCGTGGAGGTCAGTGAAGAAG---CCCCTAGTAACTGCGAG
TGA-AGCGGG-AAAAGCTCAAATTTAAAATCTGGCGGTCT-T--TGGCCG
TCCGAGTTGTAGTCTGGAGAAGTGTTTTCCGTGCTGGACCGTGTACAAGT
CT-CTTGGAACAGAGCGTCATAGAGGGTGAGAATCCCGTCTTTGACACGG
ACTACCAGTGCTTTGTGATGCGCTCTCAAAGAGTCGAGTTGTTTGGGAAT
GCAGCTCAAAATGGGTGGTAAATTCC-ATCTAAAGCTAAATATTGGCGAG
AGACCGATAGCGAAC-AAGTACCGTGAGGGAAAGATGAAAAGCACTTTGG
AAAGAGAGTTAAACAGT-ACGTGAAATTGCTGAAAGGGAAACGCTTGAAG
TCAGTCGCGTTGATCAGAACTCAGCCTTGC----TTT---TGCTTGGTGC
A-TTTTCTGG-TTGACGGGCC-AGCATCGA-TTTTGA-CCATCGGAAAAA
GGCTAGGGGAATGTGGCA------CC-TTC--GGGTGTG-TTATAGCCCT
TAG-TCA-C--ATACGG-TGGTTGGGATCGAGGACCGCAGCACGCCTTT-
----AT-GGCCGGGG-----TTC--GCC---CACG-TT--CGTGCTTAGG
ATGCTGGCGTAATGGCTTTAAACGACCCGTCTTGAAACACGGACCAAGGA
GTCTAACATGCCTGCGAGTGTTTGGGTGGAAAACCCGAGCGCGTAATGAA
AGTGAAAGTTGAGATCCCTGTCGT-GGGGAGCATCGACGCCCGGACCTGA
AC-TTCGGTGATGGCTCTGCGGTAGAGCATGTATGTTGGGACCCGAAAGA
TGGTGAACTATGCCTGAATAGGGTGAAGCCAGAGGAAACTCTGGTGGAGG
CTCGTAGCGATTCTGACGTGCAAATCGATCGTCAAATTT-GGGTATA-GG
GGCGAAAGACTAAT--CGAACCATCTAGTAGCTGGTTCCTGCCGAAGTTT
CCCTCAGGATAGCAGAAACT--CATATCAGATTTATGTGGTAAAGCGAAT
GATTAGAGGCCTTGGGGTTGAAACAACC-TTAACCTATTCTCAAACTTTA
AATAT-GTAAGAACAACCCGTCACTTGATTGGACCGGTTGGCGATTGAGA
GTTTCTAGTGGGCCATTTTTGGTAAGCAGAACTGGCGATGCGGGATGAAC
CGAACGCG-AGGTTAAGGTGCCGGAATACACGCT--CATCAGACACCACA
AAAGGTGTTAGTTCATCTAGACAGCAGGACGGTGGCCATGGAAGTCGGAA
TCCGCTAAGGAGTGTGTAACAACTCACCTGCCGAATGAACTAGCCCTGAA
AATGGATGGCGCTCAAGCGTGTTACCCATACCTCGCCGTCAGCGTTGAAG
TGACGCGCTGACGAGTAGGCAGGCGTGGAGGTCAGTGAAGAAG---
>7_Fomitopsidaceae_Daedalea_quercina_Dai_12659
ATTAATGAATT----TTGA-----AGGGGTTGT-AGCTGGC-CTTC----
-----CAGGCATTT-TGTGCAC-GCCCCG-A-TC--AT-CATC--C----
------TTTCACACCTGTGCACCCT-CTGTAGTT-GGG--------CT--
-GTCTGGC--------AAA-------------------------GTCTTT
GATGTCT----------TTGCTCT----GTTG----------GCCC----
TCCTATG-T-TT-T--A-TTACAAACTT--TAC----AGTT--CAAAGAA
TGTC----------TATCGC-GTCT----A----ACGCA---T-------
--T------ATATACAACTTTCAGCAACGGATCTCTTGGCTCTCGCATCG
ATGAAGAACGCAGCGAAATGCGATAAGTAATGTGAATTGCAGAATTCAGT
GAATCATCGAATCTTTGAACGCACCTTGCGCTCCTTGGTATT----CCGA
GGAGCATGCCTGTTTGAGTGTCATGGAATCCTCAACTCTATTT-GCT-T-
TT-----------------------GTGAATAGAGCTTGGAC-TTGGAGG
--TTAA--TTGCCGGA------------TGCGT----------------C
AGTGTCTGGCTCCTCTTGAATGTAT----TAGCTT-GA-A-CC----TTT
------GTG---GATCAGC------T-TCGGTGTGATA----ATTGTCTA
CGCCGTCC-TGA--------GAAG---C------ATC---------ATT-
------------GTGGGTTTTGGC-TTCCAATC------GTCCTTCATG-
------GGACAAATC--------ATTATGACCCCCTAGTAACTGCGAGTG
A-AGCGGG-AAAAGCTCAAATTTAAAATCTGGCGGTCT-T--TGGCCGTC
CGAGTTGTAGTCTGGAGAAGTGTTTTCCGTGCTGGACCGTGTACAAGTCT
-CTTGGAACAGAGCGTCATAGAGGGTGAGAATCCCGTCTTTGACACGGAC
TACCAGTGCTTTGTGATGCGCTCTCAAAGAGTCGAGTTGTTTGGGAATGC
AGCTCAAAATGGGTGGTAAATTCC-ATCTAAAGCTAAATATTGGCGAGAG
ACCGATAGCGAAC-AAGTACCGTGAGGGAAAGATGAAAAGCACTTTGGAA
AGAGAGTTAAACAGT-ACGTGAAATTGCTGAAAGGGAAACGCTTGAAGTC
AGTCGCGTTGATCAGAACTCAGCCTTGC----TTT---TGCTTGGTGCA-
TTTTCTGG-TTGACGGGCC-AGCATCGA-TTTTGA-CCATCGGAAAAAGG
CCAGGGGAATGTGGCA------CC-TTC--GGGTGTG-TTATAGCCCTTG
G-TCA-C--ATACGG-TGGTTGGGATCGAGGACCGCAGCACGCCTTT---
--AT-GGCCGGGG-----TTC--GCC---CACG-TT--CGTGCTTAGGAT
GCTGGCGTAATGGCTTTAAACGACCCGTCTTGAAACACGGACCAAGGAGT
CTAACATGCCTGCGAGTGTTTGGGTGGAAAACCCGAGCGCGTAATGAAAG
TGAAAGTTGAGATCCCTGTCGT-GGGGAGCATCGACGCCCGGACCTGAAC
-TTCGGTGATGGCTCTGCGGTAGAGCATGTATGTTGGGACCCGAAAGATG
GTGAACTATGCCTGAATAGGGTGAAGCCAGAGGAAACTCTGGTGGAGGCT
CGTAGCGATTCTGACGTGCAAATCGATCGTCAAATTT-GGGTATA-GGGG
CGAAAGACTAAT--CGAACCATCTAGTAGCTGGTTCCTGCCGAAGTTTCC
CTCAGGATAGCAGAAACT--CATATCAGATTTATGTGGTAAAGCGAATGA
TTAGAGGCCTTGGGGTTGAAACAACC-TTAACCTATTCTCAAACTTTAAA
TAT-GTAAGAACAACCCGTCACTTGATTGGACCGGTTGGCGATTGAGAGT
TTCTAGTGGGCCATTTTTGGTAAGCAGAACTGGCGATGCGGGATGAACCG
AACGCG-AGGTTAAGGTGCCGGAATACACGCT--CATCAGACACCACAAA
AGGTGTTAGTTCATCTAGACAGCAGGACGGTGGCCATGGAAGTCGGAATC
CGCTAAGGAGTGTGTAACAACTCACCTGCCGAATGAACTAGCCCTGAAAA
TGGATGGCGCTCAAGCGTGTTACCCATACCTCGCCGTCAGCGTTGAAGTG
ACGCGCTGACGAGTAGGCAGGCGTGGAGGTCAGTGAAGAAG---CCCCTA
GTAACTGCGAGTGA-AGCGGG-AAAAGCTCAAATTTAAAATCTGGCGGTC
T-T--TGGCCGTCCGAGTTGTAGTCTGGAGAAGTGTTTTCCGTGCTGGAC
CGTGTACAAGTCT-CTTGGAACAGAGCGTCATAGAGGGTGAGAATCCCGT
CTTTGACACGGACTACCAGTGCTTTGTGATGCGCTCTCAAAGAGTCGAGT
TGTTTGGGAATGCAGCTCAAAATGGGTGGTAAATTCC-ATCTAAAGCTAA
ATATTGGCGAGAGACCGATAGCGAAC-AAGTACCGTGAGGGAAAGATGAA
AAGCACTTTGGAAAGAGAGTTAAACAGT-ACGTGAAATTGCTGAAAGGGA
AACGCTTGAAGTCAGTCGCGTTGATCAGAACTCAGCCTTGC----TTT--
-TGCTTGGTGCA-TTTTCTGG-TTGACGGGCC-AGCATCGA-TTTTGA-C
CATCGGAAAAAGGCCAGGGGAATGTGGCA------CC-TTC--GGGTGTG
-TTATAGCCCTTGG-TCA-C--ATACGG-TGGTTGGGATCGAGGACCGCA
GCACGCCTTT-----AT-GGCCGGGG-----TTC--GCC---CACG-TT-
-CGTGCTTAGGATGCTGGCGTAATGGCTTTAAACGACCCGTCTTGAAACA
CGGACCAAGGAGTCTAACATGCCTGCGAGTGTTTGGGTGGAAAACCCGAG
CGCGTAATGAAAGTGAAAGTTGAGATCCCTGTCGT-GGGGAGCATCGACG
CCCGGACCTGAAC-TTCGGTGATGGCTCTGCGGTAGAGCATGTATGTTGG
GACCCGAAAGATGGTGAACTATGCCTGAATAGGGTGAAGCCAGAGGAAAC
TCTGGTGGAGGCTCGTAGCGATTCTGACGTGCAAATCGATCGTCAAATTT
-GGGTATA-GGGGCGAAAGACTAAT--CGAACCATCTAGTAGCTGGTTCC
TGCCGAAGTTTCCCTCAGGATAGCAGAAACT--CATATCAGATTTATGTG
GTAAAGCGAATGATTAGAGGCCTTGGGGTTGAAACAACC-TTAACCTATT
CTCAAACTTTAAATAT-GTAAGAACAACCCGTCACTTGATTGGACCGGTT
GGCGATTGAGAGTTTCTAGTGGGCCATTTTTGGTAAGCAGAACTGGCGAT
GCGGGATGAACCGAACGCG-AGGTTAAGGTGCCGGAATACACGCT--CAT
CAGACACCACAAAAGGTGTTAGTTCATCTAGACAGCAGGACGGTGGCCAT
GGAAGTCGGAATCCGCTAAGGAGTGTGTAACAACTCACCTGCCGAATGAA
CTAGCCCTGAAAATGGATGGCGCTCAAGCGTGTTACCCATACCTCGCCGT
CAGCGTTGAAGTGACGCGCTGACGAGTAGGCAGGCGTGGAGGTCAGTGAA
GAAG---CCCCTAGTAACTGCGAGTGA-AGCGGG-AAAAGCTCAAATTTA
AAATCTGGCGGTCT-T--TGGCCGTCCGAGTTGTAGTCTGGAGAAGTGTT
TTCCGTGCTGGACCGTGTACAAGTCT-CTTGGAACAGAGCGTCATAGAGG
GTGAGAATCCCGTCTTTGACACGGACTACCAGTGCTTTGTGATGCGCTCT
CAAAGAGTCGAGTTGTTTGGGAATGCAGCTCAAAATGGGTGGTAAATTCC
-ATCTAAAGCTAAATATTGGCGAGAGACCGATAGCGAAC-AAGTACCGTG
AGGGAAAGATGAAAAGCACTTTGGAAAGAGAGTTAAACAGT-ACGTGAAA
TTGCTGAAAGGGAAACGCTTGAAGTCAGTCGCGTTGATCAGAACTCAGCC
TTGC----TTT---TGCTTGGTGCA-TTTTCTGG-TTGACGGGCC-AGCA
TCGA-TTTTGA-CCATCGGAAAAAGGCCAGGGGAATGTGGCA------CC
-TTC--GGGTGTG-TTATAGCCCTTGG-TCA-C--ATACGG-TGGTTGGG
ATCGAGGACCGCAGCACGCCTTT-----AT-GGCCGGGG-----TTC--G
CC---CACG-TT--CGTGCTTAGGATGCTGGCGTAATGGCTTTAAACGAC
CCGTCTTGAAACACGGACCAAGGAGTCTAACATGCCTGCGAGTGTTTGGG
TGGAAAACCCGAGCGCGTAATGAAAGTGAAAGTTGAGATCCCTGTCGT-G
GGGAGCATCGACGCCCGGACCTGAAC-TTCGGTGATGGCTCTGCGGTAGA
GCATGTATGTTGGGACCCGAAAGATGGTGAACTATGCCTGAATAGGGTGA
AGCCAGAGGAAACTCTGGTGGAGGCTCGTAGCGATTCTGACGTGCAAATC
GATCGTCAAATTT-GGGTATA-GGGGCGAAAGACTAAT--CGAACCATCT
AGTAGCTGGTTCCTGCCGAAGTTTCCCTCAGGATAGCAGAAACT--CATA
TCAGATTTATGTGGTAAAGCGAATGATTAGAGGCCTTGGGGTTGAAACAA
CC-TTAACCTATTCTCAAACTTTAAATAT-GTAAGAACAACCCGTCACTT
GATTGGACCGGTTGGCGATTGAGAGTTTCTAGTGGGCCATTTTTGGTAAG
CAGAACTGGCGATGCGGGATGAACCGAACGCG-AGGTTAAGGTGCCGGAA
TACACGCT--CATCAGACACCACAAAAGGTGTTAGTTCATCTAGACAGCA
GGACGGTGGCCATGGAAGTCGGAATCCGCTAAGGAGTGTGTAACAACTCA
CCTGCCGAATGAACTAGCCCTGAAAATGGATGGCGCTCAAGCGTGTTACC
CATACCTCGCCGTCAGCGTTGAAGTGACGCGCTGACGAGTAGGCAGGCGT
GGAGGTCAGTGAAGAAG---CCCCTAGTAACTGCGAGTGA-AGCGGG-AA
AAGCTCAAATTTAAAATCTGGCGGTCT-T--TGGCCGTCCGAGTTGTAGT
CTGGAGAAGTGTTTTCCGTGCTGGACCGTGTACAAGTCT-CTTGGAACAG
AGCGTCATAGAGGGTGAGAATCCCGTCTTTGACACGGACTACCAGTGCTT
TGTGATGCGCTCTCAAAGAGTCGAGTTGTTTGGGAATGCAGCTCAAAATG
GGTGGTAAATTCC-ATCTAAAGCTAAATATTGGCGAGAGACCGATAGCGA
AC-AAGTACCGTGAGGGAAAGATGAAAAGCACTTTGGAAAGAGAGTTAAA
CAGT-ACGTGAAATTGCTGAAAGGGAAACGCTTGAAGTCAGTCGCGTTGA
TCAGAACTCAGCCTTGC----TTT---TGCTTGGTGCA-TTTTCTGG-TT
GACGGGCC-AGCATCGA-TTTTGA-CCATCGGAAAAAGGCCAGGGGAATG
TGGCA------CC-TTC--GGGTGTG-TTATAGCCCTTGG-TCA-C--AT
ACGG-TGGTTGGGATCGAGGACCGCAGCACGCCTTT-----AT-GGCCGG
GG-----TTC--GCC---CACG-TT--CGTGCTTAGGATGCTGGCGTAAT
GGCTTTAAACGACCCGTCTTGAAACACGGACCAAGGAGTCTAACATGCCT
GCGAGTGTTTGGGTGGAAAACCCGAGCGCGTAATGAAAGTGAAAGTTGAG
ATCCCTGTCGT-GGGGAGCATCGACGCCCGGACCTGAAC-TTCGGTGATG
GCTCTGCGGTAGAGCATGTATGTTGGGACCCGAAAGATGGTGAACTATGC
CTGAATAGGGTGAAGCCAGAGGAAACTCTGGTGGAGGCTCGTAGCGATTC
TGACGTGCAAATCGATCGTCAAATTT-GGGTATA-GGGGCGAAAGACTAA
T--CGAACCATCTAGTAGCTGGTTCCTGCCGAAGTTTCCCTCAGGATAGC
AGAAACT--CATATCAGATTTATGTGGTAAAGCGAATGATTAGAGGCCTT
GGGGTTGAAACAACC-TTAACCTATTCTCAAACTTTAAATAT-GTAAGAA
CAACCCGTCACTTGATTGGACCGGTTGGCGATTGAGAGTTTCTAGTGGGC
CATTTTTGGTAAGCAGAACTGGCGATGCGGGATGAACCGAACGCG-AGGT
TAAGGTGCCGGAATACACGCT--CATCAGACACCACAAAAGGTGTTAGTT
CATCTAGACAGCAGGACGGTGGCCATGGAAGTCGGAATCCGCTAAGGAGT
GTGTAACAACTCACCTGCCGAATGAACTAGCCCTGAAAATGGATGGCGCT
CAAGCGTGTTACCCATACCTCGCCGTCAGCGTTGAAGTGACGCGCTGACG
AGTAGGCAGGCGTGGAGGTCAGTGAAGAAG---CCCCTAGTAACTGCGAG
TGA-AGCGGG-AAAAGCTCAAATTTAAAATCTGGCGGTCT-T--TGGCCG
TCCGAGTTGTAGTCTGGAGAAGTGTTTTCCGTGCTGGACCGTGTACAAGT
CT-CTTGGAACAGAGCGTCATAGAGGGTGAGAATCCCGTCTTTGACACGG
ACTACCAGTGCTTTGTGATGCGCTCTCAAAGAGTCGAGTTGTTTGGGAAT
GCAGCTCAAAATGGGTGGTAAATTCC-ATCTAAAGCTAAATATTGGCGAG
AGACCGATAGCGAAC-AAGTACCGTGAGGGAAAGATGAAAAGCACTTTGG
AAAGAGAGTTAAACAGT-ACGTGAAATTGCTGAAAGGGAAACGCTTGAAG
TCAGTCGCGTTGATCAGAACTCAGCCTTGC----TTT---TGCTTGGTGC
A-TTTTCTGG-TTGACGGGCC-AGCATCGA-TTTTGA-CCATCGGAAAAA
GGCCAGGGGAATGTGGCA------CC-TTC--GGGTGTG-TTATAGCCCT
TGG-TCA-C--ATACGG-TGGTTGGGATCGAGGACCGCAGCACGCCTTT-
----AT-GGCCGGGG-----TTC--GCC---CACG-TT--CGTGCTTAGG
ATGCTGGCGTAATGGCTTTAAACGACCCGTCTTGAAACACGGACCAAGGA
GTCTAACATGCCTGCGAGTGTTTGGGTGGAAAACCCGAGCGCGTAATGAA
AGTGAAAGTTGAGATCCCTGTCGT-GGGGAGCATCGACGCCCGGACCTGA
AC-TTCGGTGATGGCTCTGCGGTAGAGCATGTATGTTGGGACCCGAAAGA
TGGTGAACTATGCCTGAATAGGGTGAAGCCAGAGGAAACTCTGGTGGAGG
CTCGTAGCGATTCTGACGTGCAAATCGATCGTCAAATTT-GGGTATA-GG
GGCGAAAGACTAAT--CGAACCATCTAGTAGCTGGTTCCTGCCGAAGTTT
CCCTCAGGATAGCAGAAACT--CATATCAGATTTATGTGGTAAAGCGAAT
GATTAGAGGCCTTGGGGTTGAAACAACC-TTAACCTATTCTCAAACTTTA
AATAT-GTAAGAACAACCCGTCACTTGATTGGACCGGTTGGCGATTGAGA
GTTTCTAGTGGGCCATTTTTGGTAAGCAGAACTGGCGATGCGGGATGAAC
CGAACGCG-AGGTTAAGGTGCCGGAATACACGCT--CATCAGACACCACA
AAAGGTGTTAGTTCATCTAGACAGCAGGACGGTGGCCATGGAAGTCGGAA
TCCGCTAAGGAGTGTGTAACAACTCACCTGCCGAATGAACTAGCCCTGAA
AATGGATGGCGCTCAAGCGTGTTACCCATACCTCGCCGTCAGCGTTGAAG
TGACGCGCTGACGAGTAGGCAGGCGTGGAGGTCAGTGAAGAAG---
>7_Fomitopsidaceae_Fomitopsis_ostreiformis_Cui_18217
ATTAATGAATT----TTGA-A---AGGGGTTGT-AGCTGGC-CGTCTC--
--TTTGGGGCGGCA-TGTGCAC-GCCCTG-A-TC--AC-TATC--C--AT
-----CTCACACACCTGTGCACACA-CTGTAGGT-TGG--------CT--
-TGTGATT--------GGA-------------------GCCACGGTCTTC
ATT-----GACTTTG-CTCTGGTT----GGAG----------GCCC----
TCCTATG-T-AT-T--A-TCACAAACTA-CTTC----AGTT--TAAAGAA
TGTA---------CTCTTGC-GTCT----A----ACGCA-T-T-------
--T------AAATACAACTTTCAGCAACGGATCTCTTGGCTCTCGCATCG
ATGAAGAACGCAGCGAAATGCGATAAGTAATGTGAATTGCAGAATTCAGT
GAATCATCGAATCTTTGAACGCACCTTGCGCTCCTTGGTATT----CCGA
GGAGCATGCCTGTTTGAGTGTCATGGAATTCTCAACTCTATTT-GCT-T-
TT------------------------------------------------
--------------------------------------------------
--------------------------------------------------
--------------------------------------------------
--------------------------------------------------
--------------------------------------------------
-------------------------------CCCCTAGTAACTGCGAGTG
A-AGCGGG-AAAAGCTCAAATTTAAAATCTGGCGGTCT-T--TGGCCGTC
CGAGTTGTAGTCTGGAGAAGTGCTTTCCGCGCTGGACCGTGTACAAGTCT
-CTTGGAACAGAGCGTCATAGAGGGTGAGAATCCCGTCTTTGACACGGAC
TACCAGTGCTTTGTGATGCGCTCTCAAAGAGTCGAGTTGTTTGGGAATGC
AGCTCAAAATGGGTGGTAAATTCC-ATCTAAAGCTAAATATTGGCGAGAG
ACCGATAGCGAAC-AAGTACCGTGAGGGAAAGATGAAAAGCACTTTGGAA
AGAGAGTTAAACAGT-ACGTGAAATTGCTGAAAGGGAAACGCTTGAAGTC
AGTCGCGTTGGCCAGGACTCAGCCTTGCT---TTT---TGCTTGGTGCA-
TTTTCTGG-TTGACGGGCC-AGCATCGA-TTTTGA-CCACTGGAAAAAGG
CTAGGGGAATGTGGCA------CC-TTC--GGGTGTG-TTATAGCCCTTA
G-TCA-C--ATACAG-TGGTTGGGATCGAGGACCGCAGCACGCCTTT---
--AT-GGCCGGGG-----TTC--GCC---CACG-TT--CGTGCTTAGGAT
GCTGGCGTAATGGCTTTAAACGACCCGTCTTGAAACACGGACCAAGGAGT
CTAACATGCCTGCGAGTGTTTGGGTGGAAAACCCGAGCGCGTAATGAAAG
TGAAAGTTGAGATCCCTGTCGT-GGGGAGCATCGACGCCCGGACCTGAAC
-TTCGGTGATGGATCTGCGGTAGAGCATGTATGTTGGGACCCGAAAGATG
GTGAACTATGCCTGAATAGGGTGAAGCCAGAGGAAACTCTGGTGGAGGCT
CGTAGCGATTCTGACGTGCAAATCGATCGTCAAATTT-GGGTATA-GGGG
CGAAAGACTAAT--CGAACCATCTAGTAGCTGGTTCCTGCCGAAGTTTCC
CTCAGGATAGCAGAAACT--CGTATCAGATTTATGTGGTAAAGCGAATGA
TTAGAGGCCTTGGGGTTGAAACAACC-TTAACCTATTCTCAAACTTTAAA
TAT-GTAAGAACAACCCGTCACTTGATTGGACCGGTTGGCGATTGAGAGT
TTCTAGTGGGCCATTTTTGGTAAGCAGAACTGGCGATGCGGGATGAACCG
AACGCG-AGGTTAAGGTGCCGGAATACACGCT--CATCAGACACCACAAA
AGGTGTTAGTTCATCTAGACAGCAGGACGGTGGCCATGGAAGTCGGAATC
CGCTAAGGAGTGTGTAACAACTCACCTGCCGAATGAACTAGCCCTGAAAA
TGGATGGCGCTCAAGCGTGTTACCCATACCTCGCCGTCAGCGTTGAAGTG
ACGCGCTGACGAGTAGGCAGGCGTGGAGGTCAGTGAAGAAGCC-CCCCTA
GTAACTGCGAGTGA-AGCGGG-AAAAGCTCAAATTTAAAATCTGGCGGTC
T-T--TGGCCGTCCGAGTTGTAGTCTGGAGAAGTGCTTTCCGCGCTGGAC
CGTGTACAAGTCT-CTTGGAACAGAGCGTCATAGAGGGTGAGAATCCCGT
CTTTGACACGGACTACCAGTGCTTTGTGATGCGCTCTCAAAGAGTCGAGT
TGTTTGGGAATGCAGCTCAAAATGGGTGGTAAATTCC-ATCTAAAGCTAA
ATATTGGCGAGAGACCGATAGCGAAC-AAGTACCGTGAGGGAAAGATGAA
AAGCACTTTGGAAAGAGAGTTAAACAGT-ACGTGAAATTGCTGAAAGGGA
AACGCTTGAAGTCAGTCGCGTTGGCCAGGACTCAGCCTTGCT---TTT--
-TGCTTGGTGCA-TTTTCTGG-TTGACGGGCC-AGCATCGA-TTTTGA-C
CACTGGAAAAAGGCTAGGGGAATGTGGCA------CC-TTC--GGGTGTG
-TTATAGCCCTTAG-TCA-C--ATACAG-TGGTTGGGATCGAGGACCGCA
GCACGCCTTT-----AT-GGCCGGGG-----TTC--GCC---CACG-TT-
-CGTGCTTAGGATGCTGGCGTAATGGCTTTAAACGACCCGTCTTGAAACA
CGGACCAAGGAGTCTAACATGCCTGCGAGTGTTTGGGTGGAAAACCCGAG
CGCGTAATGAAAGTGAAAGTTGAGATCCCTGTCGT-GGGGAGCATCGACG
CCCGGACCTGAAC-TTCGGTGATGGATCTGCGGTAGAGCATGTATGTTGG
GACCCGAAAGATGGTGAACTATGCCTGAATAGGGTGAAGCCAGAGGAAAC
TCTGGTGGAGGCTCGTAGCGATTCTGACGTGCAAATCGATCGTCAAATTT
-GGGTATA-GGGGCGAAAGACTAAT--CGAACCATCTAGTAGCTGGTTCC
TGCCGAAGTTTCCCTCAGGATAGCAGAAACT--CGTATCAGATTTATGTG
GTAAAGCGAATGATTAGAGGCCTTGGGGTTGAAACAACC-TTAACCTATT
CTCAAACTTTAAATAT-GTAAGAACAACCCGTCACTTGATTGGACCGGTT
GGCGATTGAGAGTTTCTAGTGGGCCATTTTTGGTAAGCAGAACTGGCGAT
GCGGGATGAACCGAACGCG-AGGTTAAGGTGCCGGAATACACGCT--CAT
CAGACACCACAAAAGGTGTTAGTTCATCTAGACAGCAGGACGGTGGCCAT
GGAAGTCGGAATCCGCTAAGGAGTGTGTAACAACTCACCTGCCGAATGAA
CTAGCCCTGAAAATGGATGGCGCTCAAGCGTGTTACCCATACCTCGCCGT
CAGCGTTGAAGTGACGCGCTGACGAGTAGGCAGGCGTGGAGGTCAGTGAA
GAAGCC-CCCCTAGTAACTGCGAGTGA-AGCGGG-AAAAGCTCAAATTTA
AAATCTGGCGGTCT-T--TGGCCGTCCGAGTTGTAGTCTGGAGAAGTGCT
TTCCGCGCTGGACCGTGTACAAGTCT-CTTGGAACAGAGCGTCATAGAGG
GTGAGAATCCCGTCTTTGACACGGACTACCAGTGCTTTGTGATGCGCTCT
CAAAGAGTCGAGTTGTTTGGGAATGCAGCTCAAAATGGGTGGTAAATTCC
-ATCTAAAGCTAAATATTGGCGAGAGACCGATAGCGAAC-AAGTACCGTG
AGGGAAAGATGAAAAGCACTTTGGAAAGAGAGTTAAACAGT-ACGTGAAA
TTGCTGAAAGGGAAACGCTTGAAGTCAGTCGCGTTGGCCAGGACTCAGCC
TTGCT---TTT---TGCTTGGTGCA-TTTTCTGG-TTGACGGGCC-AGCA
TCGA-TTTTGA-CCACTGGAAAAAGGCTAGGGGAATGTGGCA------CC
-TTC--GGGTGTG-TTATAGCCCTTAG-TCA-C--ATACAG-TGGTTGGG
ATCGAGGACCGCAGCACGCCTTT-----AT-GGCCGGGG-----TTC--G
CC---CACG-TT--CGTGCTTAGGATGCTGGCGTAATGGCTTTAAACGAC
CCGTCTTGAAACACGGACCAAGGAGTCTAACATGCCTGCGAGTGTTTGGG
TGGAAAACCCGAGCGCGTAATGAAAGTGAAAGTTGAGATCCCTGTCGT-G
GGGAGCATCGACGCCCGGACCTGAAC-TTCGGTGATGGATCTGCGGTAGA
GCATGTATGTTGGGACCCGAAAGATGGTGAACTATGCCTGAATAGGGTGA
AGCCAGAGGAAACTCTGGTGGAGGCTCGTAGCGATTCTGACGTGCAAATC
GATCGTCAAATTT-GGGTATA-GGGGCGAAAGACTAAT--CGAACCATCT
AGTAGCTGGTTCCTGCCGAAGTTTCCCTCAGGATAGCAGAAACT--CGTA
TCAGATTTATGTGGTAAAGCGAATGATTAGAGGCCTTGGGGTTGAAACAA
CC-TTAACCTATTCTCAAACTTTAAATAT-GTAAGAACAACCCGTCACTT
GATTGGACCGGTTGGCGATTGAGAGTTTCTAGTGGGCCATTTTTGGTAAG
CAGAACTGGCGATGCGGGATGAACCGAACGCG-AGGTTAAGGTGCCGGAA
TACACGCT--CATCAGACACCACAAAAGGTGTTAGTTCATCTAGACAGCA
GGACGGTGGCCATGGAAGTCGGAATCCGCTAAGGAGTGTGTAACAACTCA
CCTGCCGAATGAACTAGCCCTGAAAATGGATGGCGCTCAAGCGTGTTACC
CATACCTCGCCGTCAGCGTTGAAGTGACGCGCTGACGAGTAGGCAGGCGT
GGAGGTCAGTGAAGAAGCC-CCCCTAGTAACTGCGAGTGA-AGCGGG-AA
AAGCTCAAATTTAAAATCTGGCGGTCT-T--TGGCCGTCCGAGTTGTAGT
CTGGAGAAGTGCTTTCCGCGCTGGACCGTGTACAAGTCT-CTTGGAACAG
AGCGTCATAGAGGGTGAGAATCCCGTCTTTGACACGGACTACCAGTGCTT
TGTGATGCGCTCTCAAAGAGTCGAGTTGTTTGGGAATGCAGCTCAAAATG
GGTGGTAAATTCC-ATCTAAAGCTAAATATTGGCGAGAGACCGATAGCGA
AC-AAGTACCGTGAGGGAAAGATGAAAAGCACTTTGGAAAGAGAGTTAAA
CAGT-ACGTGAAATTGCTGAAAGGGAAACGCTTGAAGTCAGTCGCGTTGG
CCAGGACTCAGCCTTGCT---TTT---TGCTTGGTGCA-TTTTCTGG-TT
GACGGGCC-AGCATCGA-TTTTGA-CCACTGGAAAAAGGCTAGGGGAATG
TGGCA------CC-TTC--GGGTGTG-TTATAGCCCTTAG-TCA-C--AT
ACAG-TGGTTGGGATCGAGGACCGCAGCACGCCTTT-----AT-GGCCGG
GG-----TTC--GCC---CACG-TT--CGTGCTTAGGATGCTGGCGTAAT
GGCTTTAAACGACCCGTCTTGAAACACGGACCAAGGAGTCTAACATGCCT
GCGAGTGTTTGGGTGGAAAACCCGAGCGCGTAATGAAAGTGAAAGTTGAG
ATCCCTGTCGT-GGGGAGCATCGACGCCCGGACCTGAAC-TTCGGTGATG
GATCTGCGGTAGAGCATGTATGTTGGGACCCGAAAGATGGTGAACTATGC
CTGAATAGGGTGAAGCCAGAGGAAACTCTGGTGGAGGCTCGTAGCGATTC
TGACGTGCAAATCGATCGTCAAATTT-GGGTATA-GGGGCGAAAGACTAA
T--CGAACCATCTAGTAGCTGGTTCCTGCCGAAGTTTCCCTCAGGATAGC
AGAAACT--CGTATCAGATTTATGTGGTAAAGCGAATGATTAGAGGCCTT
GGGGTTGAAACAACC-TTAACCTATTCTCAAACTTTAAATAT-GTAAGAA
CAACCCGTCACTTGATTGGACCGGTTGGCGATTGAGAGTTTCTAGTGGGC
CATTTTTGGTAAGCAGAACTGGCGATGCGGGATGAACCGAACGCG-AGGT
TAAGGTGCCGGAATACACGCT--CATCAGACACCACAAAAGGTGTTAGTT
CATCTAGACAGCAGGACGGTGGCCATGGAAGTCGGAATCCGCTAAGGAGT
GTGTAACAACTCACCTGCCGAATGAACTAGCCCTGAAAATGGATGGCGCT
CAAGCGTGTTACCCATACCTCGCCGTCAGCGTTGAAGTGACGCGCTGACG
AGTAGGCAGGCGTGGAGGTCAGTGAAGAAGCC-CCCCTAGTAACTGCGAG
TGA-AGCGGG-AAAAGCTCAAATTTAAAATCTGGCGGTCT-T--TGGCCG
TCCGAGTTGTAGTCTGGAGAAGTGCTTTCCGCGCTGGACCGTGTACAAGT
CT-CTTGGAACAGAGCGTCATAGAGGGTGAGAATCCCGTCTTTGACACGG
ACTACCAGTGCTTTGTGATGCGCTCTCAAAGAGTCGAGTTGTTTGGGAAT
GCAGCTCAAAATGGGTGGTAAATTCC-ATCTAAAGCTAAATATTGGCGAG
AGACCGATAGCGAAC-AAGTACCGTGAGGGAAAGATGAAAAGCACTTTGG
AAAGAGAGTTAAACAGT-ACGTGAAATTGCTGAAAGGGAAACGCTTGAAG
TCAGTCGCGTTGGCCAGGACTCAGCCTTGCT---TTT---TGCTTGGTGC
A-TTTTCTGG-TTGACGGGCC-AGCATCGA-TTTTGA-CCACTGGAAAAA
GGCTAGGGGAATGTGGCA------CC-TTC--GGGTGTG-TTATAGCCCT
TAG-TCA-C--ATACAG-TGGTTGGGATCGAGGACCGCAGCACGCCTTT-
----AT-GGCCGGGG-----TTC--GCC---CACG-TT--CGTGCTTAGG
ATGCTGGCGTAATGGCTTTAAACGACCCGTCTTGAAACACGGACCAAGGA
GTCTAACATGCCTGCGAGTGTTTGGGTGGAAAACCCGAGCGCGTAATGAA
AGTGAAAGTTGAGATCCCTGTCGT-GGGGAGCATCGACGCCCGGACCTGA
AC-TTCGGTGATGGATCTGCGGTAGAGCATGTATGTTGGGACCCGAAAGA
TGGTGAACTATGCCTGAATAGGGTGAAGCCAGAGGAAACTCTGGTGGAGG
CTCGTAGCGATTCTGACGTGCAAATCGATCGTCAAATTT-GGGTATA-GG
GGCGAAAGACTAAT--CGAACCATCTAGTAGCTGGTTCCTGCCGAAGTTT
CCCTCAGGATAGCAGAAACT--CGTATCAGATTTATGTGGTAAAGCGAAT
GATTAGAGGCCTTGGGGTTGAAACAACC-TTAACCTATTCTCAAACTTTA
AATAT-GTAAGAACAACCCGTCACTTGATTGGACCGGTTGGCGATTGAGA
GTTTCTAGTGGGCCATTTTTGGTAAGCAGAACTGGCGATGCGGGATGAAC
CGAACGCG-AGGTTAAGGTGCCGGAATACACGCT--CATCAGACACCACA
AAAGGTGTTAGTTCATCTAGACAGCAGGACGGTGGCCATGGAAGTCGGAA
TCCGCTAAGGAGTGTGTAACAACTCACCTGCCGAATGAACTAGCCCTGAA
AATGGATGGCGCTCAAGCGTGTTACCCATACCTCGCCGTCAGCGTTGAAG
TGACGCGCTGACGAGTAGGCAGGCGTGGAGGTCAGTGAAGAAGCC-
>7_Fomitopsidaceae_Fomitopsis_subtropica_Dai_18566
ATTAATGAATT----CTGA-A---AGGGGTTGT-AGCTGGC-TGTTTC--
--GTTTGAGCGGCA-TGTGCAC-GCCCTG-A-TC--AT-TATC--C--AT
-----CTTACACACCTGTGCACATA-CTGTAGGT-CGG--------CT--
-TGTGACT--------GGA-------------------GGTGGAGTCTTC
ATT-----GATTCTG-CTTTGGTC----GGAG----------GCCT----
TCCTATG-T-TT-T--A-TCACAAACTA-CTTA----AGTT--TAAAGAA
TGTT--------ACTCTTGC-GTCT----A----ACGCA-T-T-------
--T------AAATACAACTTTCAGCAACGGATCTCTTGGCTCTCGCATCG
ATGAAGAACGCAGCGAAATGCGATAAGTAATGTGAATTGCAGAATTCAGT
GAATCATCGAATCTTTGAACGCACCTTGCGCTCCTTGGTATT----CCGA
GGAGCATGCCTGTTTGAGTGTCATGGAATTCTCAACTCTATTT-GCT-T-
TT-----------------------GTGAATAGGGCTTGGAC-TTGGAGG
--TTTA--TTGCCGGTAC-------------------------------T
TGTGATCGGCTCCTCTTGAATGTAT----TAGCTTTGA-A-CC----CTT
------GTG---GATCAGC-T----A-TCGGTGTGATA----ATTGTCTA
CACCGTTG-TTG----A---GAAG---C------AAT---------ATT-
------------GTTGGGATCAGC-TTCCAATC------GTCCTTCACT-
------GGACAAAAT------AAACTTTGACCCCCTAGTAACTGCGAGTG
A-AGCGGG-AAAAGCTCAAATTTAAAATCTGGCGGTCT-T--CGGCCGTC
CGAGTTGTAGTCTGGAGAAGTGCTTTCCGCGCTGGACCGTGTACAAGTCT
-CTTGGAACAGAGCGTCATAGAGGGTGAGAATCCCGTCTTTGACACGGAC
TACCAGTGCTTTGTGATGCGCTCTCAAAGAGTCGAGTTGTTTGGGAATGC
AGCTCAAAATGGGTGGTAAATTCC-ATCTAAAGCTAAATATTGGCGAGAG
ACCGATAGCGAAC-AAGTACCGTGAGGGAAAGATGAAAAGCACTTTGGAA
AGAGAGTTAAACAGT-ACGTGAAATTGCTGAAAGGGAAACGCTTGAAGTC
AGTCGCGTTGGCCAGGACTCAGCCTTGC----TTT---CGCTTGGTGCA-
TTTTCTGG-TTGACGGGCC-AGCATCGA-TTTTGA-TCACTGGAAAATGG
TTAGGGGAATGTGGCA------CC-TTC--GGGTGTG-TTATAGCCCTTG
G-TCG-C--ATACAG-TGGTTGGGATCGAGGACCGCAGCACGCCTTT---
--AT-GGCCGGGG-----TTC--GCC---CACG-TT--CGTGCTTAGGAT
GCTGGCGTAATGGCTTTAAACGACCCGTCTTGAAACACGGACCAAGGAGT
CTAACATGCCTGCGAGTGTTTGGGTGGAAAACCCGAGCGCGTAATGAAAG
TGAAAGTTGAGATCCCTGTCGT-GGGGAGCATCGACGCCCGGACCTGAAC
-TTCGGTGATGGATCTGCGGTAGAGCATGTATGTTGGGACCCGAAAGATG
GTGAACTATGCCTGAATAGGGTGAAGCCAGAGGAAACTCTGGTGGAGGCT
CGTAGCGATTCTGACGTGCAAATCGATCGTCAAATTT-GGGTATA-GGGG
CGAAAGACTAAT--CGAACCATCTAGTAGCTGGTTCCTGCCGAAGTTTCC
CTCAGGATAGCAGAAACT--CGTATCAGATTTATGTGGTAAAGCGAATGA
TTAGAGGCCTTGGGGTTGAAACAACC-TTAACCTATTCTCAAACTTTAAA
TAT-GTAAGAACAACCCGTCACTTGATTGGACCGGTTGGCGATTGAGAGT
TTCTAGTGGGCCATTTTTGGTAAGCAGAACTGGCGATGCGGGATGAACCG
AACGCG-AGGTTAAGGTGCCGGAATACACGCT--CATCAGACACCACAAA
AGGTGTTAGTTCATCTAGACAGCAGGACGGTGGCCATGGAAGTCGGAATC
CGCTAAGGAGTGTGTAACAACTCACCTGCCGAATGAACTAGCCCTGAAAA
TGGATGGCGCTCAAGCGTGTTACCCATACCTCGCCGTCAGCGTTGAAGTG
ACGCGCTGACGAGTAGGCAGGCGTGGAGGTCAGTGAAGAAGCC-CCCCTA
GTAACTGCGAGTGA-AGCGGG-AAAAGCTCAAATTTAAAATCTGGCGGTC
T-T--CGGCCGTCCGAGTTGTAGTCTGGAGAAGTGCTTTCCGCGCTGGAC
CGTGTACAAGTCT-CTTGGAACAGAGCGTCATAGAGGGTGAGAATCCCGT
CTTTGACACGGACTACCAGTGCTTTGTGATGCGCTCTCAAAGAGTCGAGT
TGTTTGGGAATGCAGCTCAAAATGGGTGGTAAATTCC-ATCTAAAGCTAA
ATATTGGCGAGAGACCGATAGCGAAC-AAGTACCGTGAGGGAAAGATGAA
AAGCACTTTGGAAAGAGAGTTAAACAGT-ACGTGAAATTGCTGAAAGGGA
AACGCTTGAAGTCAGTCGCGTTGGCCAGGACTCAGCCTTGC----TTT--
-CGCTTGGTGCA-TTTTCTGG-TTGACGGGCC-AGCATCGA-TTTTGA-T
CACTGGAAAATGGTTAGGGGAATGTGGCA------CC-TTC--GGGTGTG
-TTATAGCCCTTGG-TCG-C--ATACAG-TGGTTGGGATCGAGGACCGCA
GCACGCCTTT-----AT-GGCCGGGG-----TTC--GCC---CACG-TT-
-CGTGCTTAGGATGCTGGCGTAATGGCTTTAAACGACCCGTCTTGAAACA
CGGACCAAGGAGTCTAACATGCCTGCGAGTGTTTGGGTGGAAAACCCGAG
CGCGTAATGAAAGTGAAAGTTGAGATCCCTGTCGT-GGGGAGCATCGACG
CCCGGACCTGAAC-TTCGGTGATGGATCTGCGGTAGAGCATGTATGTTGG
GACCCGAAAGATGGTGAACTATGCCTGAATAGGGTGAAGCCAGAGGAAAC
TCTGGTGGAGGCTCGTAGCGATTCTGACGTGCAAATCGATCGTCAAATTT
-GGGTATA-GGGGCGAAAGACTAAT--CGAACCATCTAGTAGCTGGTTCC
TGCCGAAGTTTCCCTCAGGATAGCAGAAACT--CGTATCAGATTTATGTG
GTAAAGCGAATGATTAGAGGCCTTGGGGTTGAAACAACC-TTAACCTATT
CTCAAACTTTAAATAT-GTAAGAACAACCCGTCACTTGATTGGACCGGTT
GGCGATTGAGAGTTTCTAGTGGGCCATTTTTGGTAAGCAGAACTGGCGAT
GCGGGATGAACCGAACGCG-AGGTTAAGGTGCCGGAATACACGCT--CAT
CAGACACCACAAAAGGTGTTAGTTCATCTAGACAGCAGGACGGTGGCCAT
GGAAGTCGGAATCCGCTAAGGAGTGTGTAACAACTCACCTGCCGAATGAA
CTAGCCCTGAAAATGGATGGCGCTCAAGCGTGTTACCCATACCTCGCCGT
CAGCGTTGAAGTGACGCGCTGACGAGTAGGCAGGCGTGGAGGTCAGTGAA
GAAGCC-CCCCTAGTAACTGCGAGTGA-AGCGGG-AAAAGCTCAAATTTA
AAATCTGGCGGTCT-T--CGGCCGTCCGAGTTGTAGTCTGGAGAAGTGCT
TTCCGCGCTGGACCGTGTACAAGTCT-CTTGGAACAGAGCGTCATAGAGG
GTGAGAATCCCGTCTTTGACACGGACTACCAGTGCTTTGTGATGCGCTCT
CAAAGAGTCGAGTTGTTTGGGAATGCAGCTCAAAATGGGTGGTAAATTCC
-ATCTAAAGCTAAATATTGGCGAGAGACCGATAGCGAAC-AAGTACCGTG
AGGGAAAGATGAAAAGCACTTTGGAAAGAGAGTTAAACAGT-ACGTGAAA
TTGCTGAAAGGGAAACGCTTGAAGTCAGTCGCGTTGGCCAGGACTCAGCC
TTGC----TTT---CGCTTGGTGCA-TTTTCTGG-TTGACGGGCC-AGCA
TCGA-TTTTGA-TCACTGGAAAATGGTTAGGGGAATGTGGCA------CC
-TTC--GGGTGTG-TTATAGCCCTTGG-TCG-C--ATACAG-TGGTTGGG
ATCGAGGACCGCAGCACGCCTTT-----AT-GGCCGGGG-----TTC--G
CC---CACG-TT--CGTGCTTAGGATGCTGGCGTAATGGCTTTAAACGAC
CCGTCTTGAAACACGGACCAAGGAGTCTAACATGCCTGCGAGTGTTTGGG
TGGAAAACCCGAGCGCGTAATGAAAGTGAAAGTTGAGATCCCTGTCGT-G
GGGAGCATCGACGCCCGGACCTGAAC-TTCGGTGATGGATCTGCGGTAGA
GCATGTATGTTGGGACCCGAAAGATGGTGAACTATGCCTGAATAGGGTGA
AGCCAGAGGAAACTCTGGTGGAGGCTCGTAGCGATTCTGACGTGCAAATC
GATCGTCAAATTT-GGGTATA-GGGGCGAAAGACTAAT--CGAACCATCT
AGTAGCTGGTTCCTGCCGAAGTTTCCCTCAGGATAGCAGAAACT--CGTA
TCAGATTTATGTGGTAAAGCGAATGATTAGAGGCCTTGGGGTTGAAACAA
CC-TTAACCTATTCTCAAACTTTAAATAT-GTAAGAACAACCCGTCACTT
GATTGGACCGGTTGGCGATTGAGAGTTTCTAGTGGGCCATTTTTGGTAAG
CAGAACTGGCGATGCGGGATGAACCGAACGCG-AGGTTAAGGTGCCGGAA
TACACGCT--CATCAGACACCACAAAAGGTGTTAGTTCATCTAGACAGCA
GGACGGTGGCCATGGAAGTCGGAATCCGCTAAGGAGTGTGTAACAACTCA
CCTGCCGAATGAACTAGCCCTGAAAATGGATGGCGCTCAAGCGTGTTACC
CATACCTCGCCGTCAGCGTTGAAGTGACGCGCTGACGAGTAGGCAGGCGT
GGAGGTCAGTGAAGAAGCC-CCCCTAGTAACTGCGAGTGA-AGCGGG-AA
AAGCTCAAATTTAAAATCTGGCGGTCT-T--CGGCCGTCCGAGTTGTAGT
CTGGAGAAGTGCTTTCCGCGCTGGACCGTGTACAAGTCT-CTTGGAACAG
AGCGTCATAGAGGGTGAGAATCCCGTCTTTGACACGGACTACCAGTGCTT
TGTGATGCGCTCTCAAAGAGTCGAGTTGTTTGGGAATGCAGCTCAAAATG
GGTGGTAAATTCC-ATCTAAAGCTAAATATTGGCGAGAGACCGATAGCGA
AC-AAGTACCGTGAGGGAAAGATGAAAAGCACTTTGGAAAGAGAGTTAAA
CAGT-ACGTGAAATTGCTGAAAGGGAAACGCTTGAAGTCAGTCGCGTTGG
CCAGGACTCAGCCTTGC----TTT---CGCTTGGTGCA-TTTTCTGG-TT
GACGGGCC-AGCATCGA-TTTTGA-TCACTGGAAAATGGTTAGGGGAATG
TGGCA------CC-TTC--GGGTGTG-TTATAGCCCTTGG-TCG-C--AT
ACAG-TGGTTGGGATCGAGGACCGCAGCACGCCTTT-----AT-GGCCGG
GG-----TTC--GCC---CACG-TT--CGTGCTTAGGATGCTGGCGTAAT
GGCTTTAAACGACCCGTCTTGAAACACGGACCAAGGAGTCTAACATGCCT
GCGAGTGTTTGGGTGGAAAACCCGAGCGCGTAATGAAAGTGAAAGTTGAG
ATCCCTGTCGT-GGGGAGCATCGACGCCCGGACCTGAAC-TTCGGTGATG
GATCTGCGGTAGAGCATGTATGTTGGGACCCGAAAGATGGTGAACTATGC
CTGAATAGGGTGAAGCCAGAGGAAACTCTGGTGGAGGCTCGTAGCGATTC
TGACGTGCAAATCGATCGTCAAATTT-GGGTATA-GGGGCGAAAGACTAA
T--CGAACCATCTAGTAGCTGGTTCCTGCCGAAGTTTCCCTCAGGATAGC
AGAAACT--CGTATCAGATTTATGTGGTAAAGCGAATGATTAGAGGCCTT
GGGGTTGAAACAACC-TTAACCTATTCTCAAACTTTAAATAT-GTAAGAA
CAACCCGTCACTTGATTGGACCGGTTGGCGATTGAGAGTTTCTAGTGGGC
CATTTTTGGTAAGCAGAACTGGCGATGCGGGATGAACCGAACGCG-AGGT
TAAGGTGCCGGAATACACGCT--CATCAGACACCACAAAAGGTGTTAGTT
CATCTAGACAGCAGGACGGTGGCCATGGAAGTCGGAATCCGCTAAGGAGT
GTGTAACAACTCACCTGCCGAATGAACTAGCCCTGAAAATGGATGGCGCT
CAAGCGTGTTACCCATACCTCGCCGTCAGCGTTGAAGTGACGCGCTGACG
AGTAGGCAGGCGTGGAGGTCAGTGAAGAAGCC-CCCCTAGTAACTGCGAG
TGA-AGCGGG-AAAAGCTCAAATTTAAAATCTGGCGGTCT-T--CGGCCG
TCCGAGTTGTAGTCTGGAGAAGTGCTTTCCGCGCTGGACCGTGTACAAGT
CT-CTTGGAACAGAGCGTCATAGAGGGTGAGAATCCCGTCTTTGACACGG
ACTACCAGTGCTTTGTGATGCGCTCTCAAAGAGTCGAGTTGTTTGGGAAT
GCAGCTCAAAATGGGTGGTAAATTCC-ATCTAAAGCTAAATATTGGCGAG
AGACCGATAGCGAAC-AAGTACCGTGAGGGAAAGATGAAAAGCACTTTGG
AAAGAGAGTTAAACAGT-ACGTGAAATTGCTGAAAGGGAAACGCTTGAAG
TCAGTCGCGTTGGCCAGGACTCAGCCTTGC----TTT---CGCTTGGTGC
A-TTTTCTGG-TTGACGGGCC-AGCATCGA-TTTTGA-TCACTGGAAAAT
GGTTAGGGGAATGTGGCA------CC-TTC--GGGTGTG-TTATAGCCCT
TGG-TCG-C--ATACAG-TGGTTGGGATCGAGGACCGCAGCACGCCTTT-
----AT-GGCCGGGG-----TTC--GCC---CACG-TT--CGTGCTTAGG
ATGCTGGCGTAATGGCTTTAAACGACCCGTCTTGAAACACGGACCAAGGA
GTCTAACATGCCTGCGAGTGTTTGGGTGGAAAACCCGAGCGCGTAATGAA
AGTGAAAGTTGAGATCCCTGTCGT-GGGGAGCATCGACGCCCGGACCTGA
AC-TTCGGTGATGGATCTGCGGTAGAGCATGTATGTTGGGACCCGAAAGA
TGGTGAACTATGCCTGAATAGGGTGAAGCCAGAGGAAACTCTGGTGGAGG
CTCGTAGCGATTCTGACGTGCAAATCGATCGTCAAATTT-GGGTATA-GG
GGCGAAAGACTAAT--CGAACCATCTAGTAGCTGGTTCCTGCCGAAGTTT
CCCTCAGGATAGCAGAAACT--CGTATCAGATTTATGTGGTAAAGCGAAT
GATTAGAGGCCTTGGGGTTGAAACAACC-TTAACCTATTCTCAAACTTTA
AATAT-GTAAGAACAACCCGTCACTTGATTGGACCGGTTGGCGATTGAGA
GTTTCTAGTGGGCCATTTTTGGTAAGCAGAACTGGCGATGCGGGATGAAC
CGAACGCG-AGGTTAAGGTGCCGGAATACACGCT--CATCAGACACCACA
AAAGGTGTTAGTTCATCTAGACAGCAGGACGGTGGCCATGGAAGTCGGAA
TCCGCTAAGGAGTGTGTAACAACTCACCTGCCGAATGAACTAGCCCTGAA
AATGGATGGCGCTCAAGCGTGTTACCCATACCTCGCCGTCAGCGTTGAAG
TGACGCGCTGACGAGTAGGCAGGCGTGGAGGTCAGTGAAGAAGCC-
>10_Gloeoporellaceae_Gloeoporellus_merulinus_Dai_18735
ATTATTGA------TTTTG-A---AGGGGTTGT-TGCTGGC-TTTC----
---TTACGAAGGCA-AGTGCAC-GCTCTG-C-TC--A----TC--C--AC
-------TTCACACCTGTGCACCGT-TTGTAGGT-CGG--------TT--
-TTGAATG--------CAG--------------------TCAGTCTTCAT
TGG--------------CTGTGTT----TTAG----------GCCT----
TCCTATG-T-CT-T----TTACAAACGC--TTC----AGTC--AATAGAA
TGTAAT---------CGCGC-TTAT---AA----ACGCA-----------
--T------CTATACAACTTTCAGCAACGGATCTCTTGGCTCTCGCATCG
ATGAAGAACGCAGCGAAATGCGATAAGTAATGTGAATTGCAGAATTCAGT
GAATCATCGAATCTTTGAACGCACCTTGCACCCTTTGGTATT----CCGA
AGGGTATGCCTGTTTGAGTGTCATGGAATTCTCAACCCTCTAG-TTC-T-
TG----------------------TAACTATTGGGCTTGGAC-TTGGAGG
--CT-----TGCTGGC------------TTTCT---------------AA
CAAAGTCGGCTCCTCTTGAATGCAT----TAGCTT-GA-A-CC----TTC
------ATG---GATCGGC-T----T-TCGGTGTGATA----ATTATCTG
CGCCGTGG-TTG----T---GAAG---T------GCT---------TTG-
------------AATGGGCTCAGC-TTACAATC------GTCCTTCGTT-
------GGACAATTT---------ACTTGACCCCCTAGTAACTGCGAGTG
A-AGCGGG-AAAAGCTCAAATTTAAAATCTGGCAGCCT-T--CGGTTGTC
CGAGTTGTAGTCTGGAGAAGTGCTTTCCGCGCTGGACCGTGTACAAGTCT
-CTTGGAACAGAGCGTCATAGAGGGTGAGAATCCCGTCTTTGACACGGAC
TACCAGTGCTTTGTGATGCGCTCTCAAAGAGTCGAGTTGTTTGGGAATGC
AGCTCAAAATGGGTGGTAAATTCC-ATCTAAAGCTAAATATTGGCGAGAG
ACCGATAGCGAAC-AAGTACCGTGAGGGAAAGATGAAAAGCACTTTGGAA
AGAGAGTTAAACAGT-ACGTGAAATTGCTGAAAGGGAAACACTTGAAGTC
AGTCGCGTCTTCTAGAACTCAGCCTTGCT---TTT---TGCTCGGTGCA-
CTTTCTAGTTTGACGGGCC-AGCATCGA-TTTTGA-CTGTTGGATAAAGG
GTAGAGGAATGTGGCA------TC-TTC--GGATGTG-TTATAGCCTCTG
C-TCA-C--ATACAA-TGGTTGGGATCGAGGAACTCAGCACGCCTTT---
--AT-GGTCGGGG-----TTC--GCC---CACG-TT--CGTGCTTAGGAT
GCTGGCGTAATGGCTTTAAATGACCCGTCTTGAAACACGGACCAAGGAGT
CTAACATGCCTGCGAGTATTTGGGTGGTAAACCCGAGTGCGCAATGAAAG
TGAAAGTTGAGACCTCTGTCGT-GGAGGGCATCGACGCCCGGATCAGACC
-TTCTGTGACGATTCCGCGGTAGAGCATGTATGTTGGGACCCGAAAGATG
GTGAACTATGCCTGAATAGGGTGAAGCCAGAGGAAACTCTGGTGGAGGCT
CGTAGCGATTCTGACGTGCAAATCGATCGTCAAATTT-GGGTATA-GGGG
CGAAAGACTAAT--CGAACCATCTAGTAGCTGGTTCCTGCCGAAGTTTCC
CTCAGGATAGCAGAAACT--CGTATCAGATTTATGTGGTAAAGCGAATGA
TTAGAGGCCTTGGGGTTGAAACAACC-TTAACCTATTCTCAAACTTTAAA
TAT-GTAAGAACAAGCCGTCTCTTGATTGGACCGCTTGGCGATTGAGAGT
TTCTAGTGGGCCATTTTTGGTAAGCAGAACTGGCGATGCGGGATGAACCG
AACGTG-AGGTTAAGGTGCCGGAATACACGCT--CATCAGACACCACAAA
AGGTGTTAGTTCATCTAGACAGCAGGACGGTGGCCATGGAAGTCGGAATC
CGCTAAGGAGTGTGTAACAACTCACCTGCCGAATGAACTAGCCCTGAAAA
TGGATGGCGCTCAAGCGTGTTACCCATACCTCACCGTCAGCGTTGAAGTG
ACGCGTTGACGAGTAGGCAGGCGTGGAGGTCAGTGAAGAAGCC-CCCCTA
GTAACTGCGAGTGA-AGCGGG-AAAAGCTCAAATTTAAAATCTGGCAGCC
T-T--CGGTTGTCCGAGTTGTAGTCTGGAGAAGTGCTTTCCGCGCTGGAC
CGTGTACAAGTCT-CTTGGAACAGAGCGTCATAGAGGGTGAGAATCCCGT
CTTTGACACGGACTACCAGTGCTTTGTGATGCGCTCTCAAAGAGTCGAGT
TGTTTGGGAATGCAGCTCAAAATGGGTGGTAAATTCC-ATCTAAAGCTAA
ATATTGGCGAGAGACCGATAGCGAAC-AAGTACCGTGAGGGAAAGATGAA
AAGCACTTTGGAAAGAGAGTTAAACAGT-ACGTGAAATTGCTGAAAGGGA
AACACTTGAAGTCAGTCGCGTCTTCTAGAACTCAGCCTTGCT---TTT--
-TGCTCGGTGCA-CTTTCTAGTTTGACGGGCC-AGCATCGA-TTTTGA-C
TGTTGGATAAAGGGTAGAGGAATGTGGCA------TC-TTC--GGATGTG
-TTATAGCCTCTGC-TCA-C--ATACAA-TGGTTGGGATCGAGGAACTCA
GCACGCCTTT-----AT-GGTCGGGG-----TTC--GCC---CACG-TT-
-CGTGCTTAGGATGCTGGCGTAATGGCTTTAAATGACCCGTCTTGAAACA
CGGACCAAGGAGTCTAACATGCCTGCGAGTATTTGGGTGGTAAACCCGAG
TGCGCAATGAAAGTGAAAGTTGAGACCTCTGTCGT-GGAGGGCATCGACG
CCCGGATCAGACC-TTCTGTGACGATTCCGCGGTAGAGCATGTATGTTGG
GACCCGAAAGATGGTGAACTATGCCTGAATAGGGTGAAGCCAGAGGAAAC
TCTGGTGGAGGCTCGTAGCGATTCTGACGTGCAAATCGATCGTCAAATTT
-GGGTATA-GGGGCGAAAGACTAAT--CGAACCATCTAGTAGCTGGTTCC
TGCCGAAGTTTCCCTCAGGATAGCAGAAACT--CGTATCAGATTTATGTG
GTAAAGCGAATGATTAGAGGCCTTGGGGTTGAAACAACC-TTAACCTATT
CTCAAACTTTAAATAT-GTAAGAACAAGCCGTCTCTTGATTGGACCGCTT
GGCGATTGAGAGTTTCTAGTGGGCCATTTTTGGTAAGCAGAACTGGCGAT
GCGGGATGAACCGAACGTG-AGGTTAAGGTGCCGGAATACACGCT--CAT
CAGACACCACAAAAGGTGTTAGTTCATCTAGACAGCAGGACGGTGGCCAT
GGAAGTCGGAATCCGCTAAGGAGTGTGTAACAACTCACCTGCCGAATGAA
CTAGCCCTGAAAATGGATGGCGCTCAAGCGTGTTACCCATACCTCACCGT
CAGCGTTGAAGTGACGCGTTGACGAGTAGGCAGGCGTGGAGGTCAGTGAA
GAAGCC-CCCCTAGTAACTGCGAGTGA-AGCGGG-AAAAGCTCAAATTTA
AAATCTGGCAGCCT-T--CGGTTGTCCGAGTTGTAGTCTGGAGAAGTGCT
TTCCGCGCTGGACCGTGTACAAGTCT-CTTGGAACAGAGCGTCATAGAGG
GTGAGAATCCCGTCTTTGACACGGACTACCAGTGCTTTGTGATGCGCTCT
CAAAGAGTCGAGTTGTTTGGGAATGCAGCTCAAAATGGGTGGTAAATTCC
-ATCTAAAGCTAAATATTGGCGAGAGACCGATAGCGAAC-AAGTACCGTG
AGGGAAAGATGAAAAGCACTTTGGAAAGAGAGTTAAACAGT-ACGTGAAA
TTGCTGAAAGGGAAACACTTGAAGTCAGTCGCGTCTTCTAGAACTCAGCC
TTGCT---TTT---TGCTCGGTGCA-CTTTCTAGTTTGACGGGCC-AGCA
TCGA-TTTTGA-CTGTTGGATAAAGGGTAGAGGAATGTGGCA------TC
-TTC--GGATGTG-TTATAGCCTCTGC-TCA-C--ATACAA-TGGTTGGG
ATCGAGGAACTCAGCACGCCTTT-----AT-GGTCGGGG-----TTC--G
CC---CACG-TT--CGTGCTTAGGATGCTGGCGTAATGGCTTTAAATGAC
CCGTCTTGAAACACGGACCAAGGAGTCTAACATGCCTGCGAGTATTTGGG
TGGTAAACCCGAGTGCGCAATGAAAGTGAAAGTTGAGACCTCTGTCGT-G
GAGGGCATCGACGCCCGGATCAGACC-TTCTGTGACGATTCCGCGGTAGA
GCATGTATGTTGGGACCCGAAAGATGGTGAACTATGCCTGAATAGGGTGA
AGCCAGAGGAAACTCTGGTGGAGGCTCGTAGCGATTCTGACGTGCAAATC
GATCGTCAAATTT-GGGTATA-GGGGCGAAAGACTAAT--CGAACCATCT
AGTAGCTGGTTCCTGCCGAAGTTTCCCTCAGGATAGCAGAAACT--CGTA
TCAGATTTATGTGGTAAAGCGAATGATTAGAGGCCTTGGGGTTGAAACAA
CC-TTAACCTATTCTCAAACTTTAAATAT-GTAAGAACAAGCCGTCTCTT
GATTGGACCGCTTGGCGATTGAGAGTTTCTAGTGGGCCATTTTTGGTAAG
CAGAACTGGCGATGCGGGATGAACCGAACGTG-AGGTTAAGGTGCCGGAA
TACACGCT--CATCAGACACCACAAAAGGTGTTAGTTCATCTAGACAGCA
GGACGGTGGCCATGGAAGTCGGAATCCGCTAAGGAGTGTGTAACAACTCA
CCTGCCGAATGAACTAGCCCTGAAAATGGATGGCGCTCAAGCGTGTTACC
CATACCTCACCGTCAGCGTTGAAGTGACGCGTTGACGAGTAGGCAGGCGT
GGAGGTCAGTGAAGAAGCC-CCCCTAGTAACTGCGAGTGA-AGCGGG-AA
AAGCTCAAATTTAAAATCTGGCAGCCT-T--CGGTTGTCCGAGTTGTAGT
CTGGAGAAGTGCTTTCCGCGCTGGACCGTGTACAAGTCT-CTTGGAACAG
AGCGTCATAGAGGGTGAGAATCCCGTCTTTGACACGGACTACCAGTGCTT
TGTGATGCGCTCTCAAAGAGTCGAGTTGTTTGGGAATGCAGCTCAAAATG
GGTGGTAAATTCC-ATCTAAAGCTAAATATTGGCGAGAGACCGATAGCGA
AC-AAGTACCGTGAGGGAAAGATGAAAAGCACTTTGGAAAGAGAGTTAAA
CAGT-ACGTGAAATTGCTGAAAGGGAAACACTTGAAGTCAGTCGCGTCTT
CTAGAACTCAGCCTTGCT---TTT---TGCTCGGTGCA-CTTTCTAGTTT
GACGGGCC-AGCATCGA-TTTTGA-CTGTTGGATAAAGGGTAGAGGAATG
TGGCA------TC-TTC--GGATGTG-TTATAGCCTCTGC-TCA-C--AT
ACAA-TGGTTGGGATCGAGGAACTCAGCACGCCTTT-----AT-GGTCGG
GG-----TTC--GCC---CACG-TT--CGTGCTTAGGATGCTGGCGTAAT
GGCTTTAAATGACCCGTCTTGAAACACGGACCAAGGAGTCTAACATGCCT
GCGAGTATTTGGGTGGTAAACCCGAGTGCGCAATGAAAGTGAAAGTTGAG
ACCTCTGTCGT-GGAGGGCATCGACGCCCGGATCAGACC-TTCTGTGACG
ATTCCGCGGTAGAGCATGTATGTTGGGACCCGAAAGATGGTGAACTATGC
CTGAATAGGGTGAAGCCAGAGGAAACTCTGGTGGAGGCTCGTAGCGATTC
TGACGTGCAAATCGATCGTCAAATTT-GGGTATA-GGGGCGAAAGACTAA
T--CGAACCATCTAGTAGCTGGTTCCTGCCGAAGTTTCCCTCAGGATAGC
AGAAACT--CGTATCAGATTTATGTGGTAAAGCGAATGATTAGAGGCCTT
GGGGTTGAAACAACC-TTAACCTATTCTCAAACTTTAAATAT-GTAAGAA
CAAGCCGTCTCTTGATTGGACCGCTTGGCGATTGAGAGTTTCTAGTGGGC
CATTTTTGGTAAGCAGAACTGGCGATGCGGGATGAACCGAACGTG-AGGT
TAAGGTGCCGGAATACACGCT--CATCAGACACCACAAAAGGTGTTAGTT
CATCTAGACAGCAGGACGGTGGCCATGGAAGTCGGAATCCGCTAAGGAGT
GTGTAACAACTCACCTGCCGAATGAACTAGCCCTGAAAATGGATGGCGCT
CAAGCGTGTTACCCATACCTCACCGTCAGCGTTGAAGTGACGCGTTGACG
AGTAGGCAGGCGTGGAGGTCAGTGAAGAAGCC-CCCCTAGTAACTGCGAG
TGA-AGCGGG-AAAAGCTCAAATTTAAAATCTGGCAGCCT-T--CGGTTG
TCCGAGTTGTAGTCTGGAGAAGTGCTTTCCGCGCTGGACCGTGTACAAGT
CT-CTTGGAACAGAGCGTCATAGAGGGTGAGAATCCCGTCTTTGACACGG
ACTACCAGTGCTTTGTGATGCGCTCTCAAAGAGTCGAGTTGTTTGGGAAT
GCAGCTCAAAATGGGTGGTAAATTCC-ATCTAAAGCTAAATATTGGCGAG
AGACCGATAGCGAAC-AAGTACCGTGAGGGAAAGATGAAAAGCACTTTGG
AAAGAGAGTTAAACAGT-ACGTGAAATTGCTGAAAGGGAAACACTTGAAG
TCAGTCGCGTCTTCTAGAACTCAGCCTTGCT---TTT---TGCTCGGTGC
A-CTTTCTAGTTTGACGGGCC-AGCATCGA-TTTTGA-CTGTTGGATAAA
GGGTAGAGGAATGTGGCA------TC-TTC--GGATGTG-TTATAGCCTC
TGC-TCA-C--ATACAA-TGGTTGGGATCGAGGAACTCAGCACGCCTTT-
----AT-GGTCGGGG-----TTC--GCC---CACG-TT--CGTGCTTAGG
ATGCTGGCGTAATGGCTTTAAATGACCCGTCTTGAAACACGGACCAAGGA
GTCTAACATGCCTGCGAGTATTTGGGTGGTAAACCCGAGTGCGCAATGAA
AGTGAAAGTTGAGACCTCTGTCGT-GGAGGGCATCGACGCCCGGATCAGA
CC-TTCTGTGACGATTCCGCGGTAGAGCATGTATGTTGGGACCCGAAAGA
TGGTGAACTATGCCTGAATAGGGTGAAGCCAGAGGAAACTCTGGTGGAGG
CTCGTAGCGATTCTGACGTGCAAATCGATCGTCAAATTT-GGGTATA-GG
GGCGAAAGACTAAT--CGAACCATCTAGTAGCTGGTTCCTGCCGAAGTTT
CCCTCAGGATAGCAGAAACT--CGTATCAGATTTATGTGGTAAAGCGAAT
GATTAGAGGCCTTGGGGTTGAAACAACC-TTAACCTATTCTCAAACTTTA
AATAT-GTAAGAACAAGCCGTCTCTTGATTGGACCGCTTGGCGATTGAGA
GTTTCTAGTGGGCCATTTTTGGTAAGCAGAACTGGCGATGCGGGATGAAC
CGAACGTG-AGGTTAAGGTGCCGGAATACACGCT--CATCAGACACCACA
AAAGGTGTTAGTTCATCTAGACAGCAGGACGGTGGCCATGGAAGTCGGAA
TCCGCTAAGGAGTGTGTAACAACTCACCTGCCGAATGAACTAGCCCTGAA
AATGGATGGCGCTCAAGCGTGTTACCCATACCTCACCGTCAGCGTTGAAG
TGACGCGTTGACGAGTAGGCAGGCGTGGAGGTCAGTGAAGAAGCC-
>10_Gloeoporellaceae_Gloeoporellus_merulinus_Dai_18782
ATTATTGA------TTTTG-A---AGGGGTTGT-TGCTGGC-TTTC----
---TTACGAAGGCA-AGTGCAC-GCTCTG-C-TC--A----TC--C--AC
-------TTCACACCTGTGCACCGT-TTGTAGGT-CGG--------TT--
-TTGAATG--------CAG--------------------TCAGTCTTCAT
TGG--------------CTGTGTT----TTGG----------GCCT----
TCCTATG-T-CT-T----TTACAAACGC--TTC----AGTC--AATAGAA
TGTAAT---------CGCGC-TTAT---AA----ACGCA-----------
--T------CTATACAACTTTCAGCAACGGATCTCTTGGCTCTCGCATCG
ATGAAGAACGCAGCGAAATGCGATAAGTAATGTGAATTGCAGAATTCAGT
GAATCATCGAATCTTTGAACGCACCTTGCACCCTTTGGTATT----CCGA
AGGGTATGCCTGTTTGAGTGTCATGGAATTCTCAACCCTCTAG-TTC-T-
TG----------------------TAACTATTGGGCTTGGAC-TTGGAGG
--CT-----TGCTGGC------------TTTCT---------------AA
CAAAGTCGGCTCCTCTTGAATGCAT----TAGCTT-GA-A-CC----TTC
------ATG---GATCGGC-T----T-TCGGTGTGATA----ATTATCTG
CGCCGTGG-TTG----T---GAAG---T------GCT---------TTG-
------------AATGGGCTCAGC-TTACAATC------GTCCTTCGTT-
------GGACAATTT---------ACTTGACCCCCTAGTAACTGCGAGTG
A-AGCGGG-AAAAGCTCAAATTTAAAATCTGGCAGCCT-T--CGGTTGTC
CGAGTTGTAGTCTGGAGAAGTGCTTTCCGCGCTGGACCGTGTACAAGTCT
-CTTGGAACAGAGCGTCATAGAGGGTGAGAATCCCGTCTTTGACACGGAC
TACCAGTGCTTTGTGATGCGCTCTCAAAGAGTCGAGTTGTTTGGGAATGC
AGCTCAAAATGGGTGGTAAATTCC-ATCTAAAGCTAAATATTGGCGAGAG
ACCGATAGCGAAC-AAGTACCGTGAGGGAAAGATGAAAAGCACTTTGGAA
AGAGAGTTAAACAGT-ACGTGAAATTGCTGAAAGGGAAACACTTGAAGTC
AGTCGCGTCTTCTAGAACTCAGCCTTGCT---TTT---TGCTCGGTGCA-
CTTTCTAGTTTGACGGGCC-AGCATCGA-TTTTGA-CTGTTGGATAAAGG
GTAGAGGAATGTGGCA------TC-TTC--GGATGTG-TTATAGCCTCTG
C-TCA-C--ATACAA-TGGTTGGGATCGAGGAACTCAGCACGCCTTT---
--AT-GGTCGGGG-----TTC--GCC---CACG-TT--CGTGCTTAGGAT
GCTGGCGTAATGGCTTTAAATGACCCGTCTTGAAACACGGACCAAGGAGT
CTAACATGCCTGCGAGTATTTGGGTGGTAAACCCGAGTGCGCAATGAAAG
TGAAAGTTGAGACCTCTGTCGT-GGAGGGCATCGACGCCCGGATCAGACC
-TTCTGTGACGATTCCGCGGTAGAGCATGTATGTTGGGACCCGAAAGATG
GTGAACTATGCCTGAATAGGGTGAAGCCAGAGGAAACTCTGGTGGAGGCT
CGTAGCGATTCTGACGTGCAAATCGATCGTCAAATTT-GGGTATA-GGGG
CGAAAGACTAAT--CGAACCATCTAGTAGCTGGTTCCTGCCGAAGTTTCC
CTCAGGATAGCAGAAACT--CGTATCAGATTTATGTGGTAAAGCGAATGA
TTAGAGGCCTTGGGGTTGAAACAACC-TTAACCTATTCTCAAACTTTAAA
TAT-GTAAGAACAAGCCGTCTCTTGATTGGACCGCTTGGCGATTGAGAGT
TTCTAGTGGGCCATTTTTGGTAAGCAGAACTGGCGATGCGGGATGAACCG
AACGTG-AGGTTAAGGTGCCGGAATACACGCT--CATCAGACACCACAAA
AGGTGTTAGTTCATCTAGACAGCAGGACGGTGGCCATGGAAGTCGGAATC
CGCTAAGGAGTGTGTAACAACTCACCTGCCGAATGAACTAGCCCTGAAAA
TGGATGGCGCTCAAGCGTGTTACCCATACCTCACCGTCAGCGTTGAAGTG
ACGCGTTGACGAGTAGGCAGGCGTGGAGGTCAGTGAAGAAGCC-CCCCTA
GTAACTGCGAGTGA-AGCGGG-AAAAGCTCAAATTTAAAATCTGGCAGCC
T-T--CGGTTGTCCGAGTTGTAGTCTGGAGAAGTGCTTTCCGCGCTGGAC
CGTGTACAAGTCT-CTTGGAACAGAGCGTCATAGAGGGTGAGAATCCCGT
CTTTGACACGGACTACCAGTGCTTTGTGATGCGCTCTCAAAGAGTCGAGT
TGTTTGGGAATGCAGCTCAAAATGGGTGGTAAATTCC-ATCTAAAGCTAA
ATATTGGCGAGAGACCGATAGCGAAC-AAGTACCGTGAGGGAAAGATGAA
AAGCACTTTGGAAAGAGAGTTAAACAGT-ACGTGAAATTGCTGAAAGGGA
AACACTTGAAGTCAGTCGCGTCTTCTAGAACTCAGCCTTGCT---TTT--
-TGCTCGGTGCA-CTTTCTAGTTTGACGGGCC-AGCATCGA-TTTTGA-C
TGTTGGATAAAGGGTAGAGGAATGTGGCA------TC-TTC--GGATGTG
-TTATAGCCTCTGC-TCA-C--ATACAA-TGGTTGGGATCGAGGAACTCA
GCACGCCTTT-----AT-GGTCGGGG-----TTC--GCC---CACG-TT-
-CGTGCTTAGGATGCTGGCGTAATGGCTTTAAATGACCCGTCTTGAAACA
CGGACCAAGGAGTCTAACATGCCTGCGAGTATTTGGGTGGTAAACCCGAG
TGCGCAATGAAAGTGAAAGTTGAGACCTCTGTCGT-GGAGGGCATCGACG
CCCGGATCAGACC-TTCTGTGACGATTCCGCGGTAGAGCATGTATGTTGG
GACCCGAAAGATGGTGAACTATGCCTGAATAGGGTGAAGCCAGAGGAAAC
TCTGGTGGAGGCTCGTAGCGATTCTGACGTGCAAATCGATCGTCAAATTT
-GGGTATA-GGGGCGAAAGACTAAT--CGAACCATCTAGTAGCTGGTTCC
TGCCGAAGTTTCCCTCAGGATAGCAGAAACT--CGTATCAGATTTATGTG
GTAAAGCGAATGATTAGAGGCCTTGGGGTTGAAACAACC-TTAACCTATT
CTCAAACTTTAAATAT-GTAAGAACAAGCCGTCTCTTGATTGGACCGCTT
GGCGATTGAGAGTTTCTAGTGGGCCATTTTTGGTAAGCAGAACTGGCGAT
GCGGGATGAACCGAACGTG-AGGTTAAGGTGCCGGAATACACGCT--CAT
CAGACACCACAAAAGGTGTTAGTTCATCTAGACAGCAGGACGGTGGCCAT
GGAAGTCGGAATCCGCTAAGGAGTGTGTAACAACTCACCTGCCGAATGAA
CTAGCCCTGAAAATGGATGGCGCTCAAGCGTGTTACCCATACCTCACCGT
CAGCGTTGAAGTGACGCGTTGACGAGTAGGCAGGCGTGGAGGTCAGTGAA
GAAGCC-CCCCTAGTAACTGCGAGTGA-AGCGGG-AAAAGCTCAAATTTA
AAATCTGGCAGCCT-T--CGGTTGTCCGAGTTGTAGTCTGGAGAAGTGCT
TTCCGCGCTGGACCGTGTACAAGTCT-CTTGGAACAGAGCGTCATAGAGG
GTGAGAATCCCGTCTTTGACACGGACTACCAGTGCTTTGTGATGCGCTCT
CAAAGAGTCGAGTTGTTTGGGAATGCAGCTCAAAATGGGTGGTAAATTCC
-ATCTAAAGCTAAATATTGGCGAGAGACCGATAGCGAAC-AAGTACCGTG
AGGGAAAGATGAAAAGCACTTTGGAAAGAGAGTTAAACAGT-ACGTGAAA
TTGCTGAAAGGGAAACACTTGAAGTCAGTCGCGTCTTCTAGAACTCAGCC
TTGCT---TTT---TGCTCGGTGCA-CTTTCTAGTTTGACGGGCC-AGCA
TCGA-TTTTGA-CTGTTGGATAAAGGGTAGAGGAATGTGGCA------TC
-TTC--GGATGTG-TTATAGCCTCTGC-TCA-C--ATACAA-TGGTTGGG
ATCGAGGAACTCAGCACGCCTTT-----AT-GGTCGGGG-----TTC--G
CC---CACG-TT--CGTGCTTAGGATGCTGGCGTAATGGCTTTAAATGAC
CCGTCTTGAAACACGGACCAAGGAGTCTAACATGCCTGCGAGTATTTGGG
TGGTAAACCCGAGTGCGCAATGAAAGTGAAAGTTGAGACCTCTGTCGT-G
GAGGGCATCGACGCCCGGATCAGACC-TTCTGTGACGATTCCGCGGTAGA
GCATGTATGTTGGGACCCGAAAGATGGTGAACTATGCCTGAATAGGGTGA
AGCCAGAGGAAACTCTGGTGGAGGCTCGTAGCGATTCTGACGTGCAAATC
GATCGTCAAATTT-GGGTATA-GGGGCGAAAGACTAAT--CGAACCATCT
AGTAGCTGGTTCCTGCCGAAGTTTCCCTCAGGATAGCAGAAACT--CGTA
TCAGATTTATGTGGTAAAGCGAATGATTAGAGGCCTTGGGGTTGAAACAA
CC-TTAACCTATTCTCAAACTTTAAATAT-GTAAGAACAAGCCGTCTCTT
GATTGGACCGCTTGGCGATTGAGAGTTTCTAGTGGGCCATTTTTGGTAAG
CAGAACTGGCGATGCGGGATGAACCGAACGTG-AGGTTAAGGTGCCGGAA
TACACGCT--CATCAGACACCACAAAAGGTGTTAGTTCATCTAGACAGCA
GGACGGTGGCCATGGAAGTCGGAATCCGCTAAGGAGTGTGTAACAACTCA
CCTGCCGAATGAACTAGCCCTGAAAATGGATGGCGCTCAAGCGTGTTACC
CATACCTCACCGTCAGCGTTGAAGTGACGCGTTGACGAGTAGGCAGGCGT
GGAGGTCAGTGAAGAAGCC-CCCCTAGTAACTGCGAGTGA-AGCGGG-AA
AAGCTCAAATTTAAAATCTGGCAGCCT-T--CGGTTGTCCGAGTTGTAGT
CTGGAGAAGTGCTTTCCGCGCTGGACCGTGTACAAGTCT-CTTGGAACAG
AGCGTCATAGAGGGTGAGAATCCCGTCTTTGACACGGACTACCAGTGCTT
TGTGATGCGCTCTCAAAGAGTCGAGTTGTTTGGGAATGCAGCTCAAAATG
GGTGGTAAATTCC-ATCTAAAGCTAAATATTGGCGAGAGACCGATAGCGA
AC-AAGTACCGTGAGGGAAAGATGAAAAGCACTTTGGAAAGAGAGTTAAA
CAGT-ACGTGAAATTGCTGAAAGGGAAACACTTGAAGTCAGTCGCGTCTT
CTAGAACTCAGCCTTGCT---TTT---TGCTCGGTGCA-CTTTCTAGTTT
GACGGGCC-AGCATCGA-TTTTGA-CTGTTGGATAAAGGGTAGAGGAATG
TGGCA------TC-TTC--GGATGTG-TTATAGCCTCTGC-TCA-C--AT
ACAA-TGGTTGGGATCGAGGAACTCAGCACGCCTTT-----AT-GGTCGG
GG-----TTC--GCC---CACG-TT--CGTGCTTAGGATGCTGGCGTAAT
GGCTTTAAATGACCCGTCTTGAAACACGGACCAAGGAGTCTAACATGCCT
GCGAGTATTTGGGTGGTAAACCCGAGTGCGCAATGAAAGTGAAAGTTGAG
ACCTCTGTCGT-GGAGGGCATCGACGCCCGGATCAGACC-TTCTGTGACG
ATTCCGCGGTAGAGCATGTATGTTGGGACCCGAAAGATGGTGAACTATGC
CTGAATAGGGTGAAGCCAGAGGAAACTCTGGTGGAGGCTCGTAGCGATTC
TGACGTGCAAATCGATCGTCAAATTT-GGGTATA-GGGGCGAAAGACTAA
T--CGAACCATCTAGTAGCTGGTTCCTGCCGAAGTTTCCCTCAGGATAGC
AGAAACT--CGTATCAGATTTATGTGGTAAAGCGAATGATTAGAGGCCTT
GGGGTTGAAACAACC-TTAACCTATTCTCAAACTTTAAATAT-GTAAGAA
CAAGCCGTCTCTTGATTGGACCGCTTGGCGATTGAGAGTTTCTAGTGGGC
CATTTTTGGTAAGCAGAACTGGCGATGCGGGATGAACCGAACGTG-AGGT
TAAGGTGCCGGAATACACGCT--CATCAGACACCACAAAAGGTGTTAGTT
CATCTAGACAGCAGGACGGTGGCCATGGAAGTCGGAATCCGCTAAGGAGT
GTGTAACAACTCACCTGCCGAATGAACTAGCCCTGAAAATGGATGGCGCT
CAAGCGTGTTACCCATACCTCACCGTCAGCGTTGAAGTGACGCGTTGACG
AGTAGGCAGGCGTGGAGGTCAGTGAAGAAGCC-CCCCTAGTAACTGCGAG
TGA-AGCGGG-AAAAGCTCAAATTTAAAATCTGGCAGCCT-T--CGGTTG
TCCGAGTTGTAGTCTGGAGAAGTGCTTTCCGCGCTGGACCGTGTACAAGT
CT-CTTGGAACAGAGCGTCATAGAGGGTGAGAATCCCGTCTTTGACACGG
ACTACCAGTGCTTTGTGATGCGCTCTCAAAGAGTCGAGTTGTTTGGGAAT
GCAGCTCAAAATGGGTGGTAAATTCC-ATCTAAAGCTAAATATTGGCGAG
AGACCGATAGCGAAC-AAGTACCGTGAGGGAAAGATGAAAAGCACTTTGG
AAAGAGAGTTAAACAGT-ACGTGAAATTGCTGAAAGGGAAACACTTGAAG
TCAGTCGCGTCTTCTAGAACTCAGCCTTGCT---TTT---TGCTCGGTGC
A-CTTTCTAGTTTGACGGGCC-AGCATCGA-TTTTGA-CTGTTGGATAAA
GGGTAGAGGAATGTGGCA------TC-TTC--GGATGTG-TTATAGCCTC
TGC-TCA-C--ATACAA-TGGTTGGGATCGAGGAACTCAGCACGCCTTT-
----AT-GGTCGGGG-----TTC--GCC---CACG-TT--CGTGCTTAGG
ATGCTGGCGTAATGGCTTTAAATGACCCGTCTTGAAACACGGACCAAGGA
GTCTAACATGCCTGCGAGTATTTGGGTGGTAAACCCGAGTGCGCAATGAA
AGTGAAAGTTGAGACCTCTGTCGT-GGAGGGCATCGACGCCCGGATCAGA
CC-TTCTGTGACGATTCCGCGGTAGAGCATGTATGTTGGGACCCGAAAGA
TGGTGAACTATGCCTGAATAGGGTGAAGCCAGAGGAAACTCTGGTGGAGG
CTCGTAGCGATTCTGACGTGCAAATCGATCGTCAAATTT-GGGTATA-GG
GGCGAAAGACTAAT--CGAACCATCTAGTAGCTGGTTCCTGCCGAAGTTT
CCCTCAGGATAGCAGAAACT--CGTATCAGATTTATGTGGTAAAGCGAAT
GATTAGAGGCCTTGGGGTTGAAACAACC-TTAACCTATTCTCAAACTTTA
AATAT-GTAAGAACAAGCCGTCTCTTGATTGGACCGCTTGGCGATTGAGA
GTTTCTAGTGGGCCATTTTTGGTAAGCAGAACTGGCGATGCGGGATGAAC
CGAACGTG-AGGTTAAGGTGCCGGAATACACGCT--CATCAGACACCACA
AAAGGTGTTAGTTCATCTAGACAGCAGGACGGTGGCCATGGAAGTCGGAA
TCCGCTAAGGAGTGTGTAACAACTCACCTGCCGAATGAACTAGCCCTGAA
AATGGATGGCGCTCAAGCGTGTTACCCATACCTCACCGTCAGCGTTGAAG
TGACGCGTTGACGAGTAGGCAGGCGTGGAGGTCAGTGAAGAAGCC-
>11_Grifolaceae_Grifola_frondosa_AFTOL_701
ATTAACGAGTT----CAGA-A---AAGGGTTGT-AGCTGGC-CTCA----
---AATCCGGGGCA-TGTGCAC-ACCCTG-C-TC--A----TC--C--AC
------TCTCACACCTGTGCACTTT-CTGTAGGT-CGG--------TT--
-CGGGATC--------TGG--------------------------TCCCT
CG---CGGGG-------TCGGGTT----CTGT----------GCCT----
TCCTATG-T-AC-A--A-TCACAAACGC--TTC----AGTA--TTCAGAA
TGTC-----------ATTGCGATAATTAAA----ACGCA---T-------
--C------TTATACAACTTTCAGCAACGGATCTCTTGGCTCTCGCATCG
ATGAAGAACGCAGCGAAATGCGATAAGTAATGTGAATTGCAGAATTCAGT
GAATCATCGAATCTTTGAACGCACCTTGCGCTCCTTGGTATT----CCGA
GGAGCATGCCTGTTTGAGTGTCATGGAATTCTCAACCCACACG-TCC-T-
TG-TGA-------------------TGTGGACGGGCTTGGACATTGGAGG
--TTT---CTGCCGGC------------CCCCC---------------AT
TCGGGTCGGCTCCTCTGGAATGCAT----TAGCTC-CA-T-CC----CTT
------GCG---GATCGGC-T----C-TCGGTGTGATA----ATTGTCTA
CGCCGTGG-TCG----T---TGAAG--C------CTC-------------
------------AGTCGGGCGAGC-TTATAATC------GTCCCCTCCG-
------GGACAATCG--------AATATGACCCCCTAGTAACTGCGAGTG
A-AGCGGG-AAGAGCTCAAATTTAAAATCTGGCGGTCT-C--AGGCCGTC
CGAGTTGTAGTCTGGAGAAGTGCTTTCCGCGCTGGACCGTGTACAAGTCT
-CTTGGAACAGAGCGTCATAGAGGGTGAGAATCCCGTCTTTGACACGGAC
TACCAGTGCTTTGTGATGCGCTCTCGAAGAGTCGAGTTGTTTGGGAATGC
AGCTCAAAATGGGTGGTAAATTCC-ATCTAAAGCTAAATATTGGCGAGAG
ACCGATAGCGAAC-AAGTACCGTGAGGGAAAGATGAAAAGCACTTTGGAA
AGAGAGTTAAACAGT-ACGTGAAATTGCTGAAAGGGAAACGCTTGAAGTC
AGTCGCGTCGTCCGGAACTCAGCCTCGC----CTT---CGCTTGGTGCA-
TTTTCCGG-TCGACGGGCC-AGCATCGA-TTTCGA-CTGTCGGATAAAGG
CTGGGGGAATGTGGCA------CC-TTC--GGGTGTG-TTATAGCCTCCA
G-TCA-C--ATACGA-CGGTTGGGATCGAGGAACTCAGCACGCCTTT---
--AT-GGTCGGGG-----TTC--GCC---CACG-TA--CGTGCTTAGGAT
GCTGGCGTAATGGCTTTAAACGACCCGTCTTGAAACACGGACCAAGGAGT
CTAACATGCCCGCGAGTGTTTGGGTGGTAAACCCGAGCGCGTAATGAAAG
TGAAAGTTGAGACTCCTGTCGT-GGGAGGCATCGACGCCCGGACCAGACC
-TTCTGTGACGGCTCCGCGGTAGAGCGTGTATGTTGGGACCCGAAAGATG
GTGAACTATGCCTGAATAGGGTGAAGCCAGAGGAAACTCTGGTGGAGGCT
CGTAGCGATTCTGACGTGCAAATCGATCGTCAAATTT-GGGTATA-GGGG
CGAAAGACTAAT--CGAACCATCTAGTAGCTGGTTCCTGCCGAAGTTTCC
CTCAGGATAGCAGAAACT--CATATCAGATTTATGTGGTAAAGCGAATGA
TTAGAGGCCTTGGGGTCGAAACGACC-TTAACCTATTCTCAAACTTTAAA
TAT-GTAAGAACGAGCCGTCACTTGATTGGACCGCTCGGCGATTGAGAGT
TTCTAGTGGGCCATTTTTGGTAAGCAGAACTGGCGATGCGGGATGAACCG
AACGCG-AGGTTAAGGTGCCGGAATACACGCT--CATCAGACACCACAAA
AGGTGTTAGTTCATCTAGACAGCAGGACGGTGGCCATGGAAGTCGGAATC
CGCTAAGGAGTGTGTAACAACTCACCTGCCGAATGAACTAGCCCTGAAAA
TGGATGGCGCTCAAGCGTGTTACCCATACCTCGCCGTCAGCGTTGAAGTG
ACGCGCTGACGAGTAGGCAGGCGTGGAGGTCAGTGAAGAAGCC-CCCCTA
GTAACTGCGAGTGA-AGCGGG-AAGAGCTCAAATTTAAAATCTGGCGGTC
T-C--AGGCCGTCCGAGTTGTAGTCTGGAGAAGTGCTTTCCGCGCTGGAC
CGTGTACAAGTCT-CTTGGAACAGAGCGTCATAGAGGGTGAGAATCCCGT
CTTTGACACGGACTACCAGTGCTTTGTGATGCGCTCTCGAAGAGTCGAGT
TGTTTGGGAATGCAGCTCAAAATGGGTGGTAAATTCC-ATCTAAAGCTAA
ATATTGGCGAGAGACCGATAGCGAAC-AAGTACCGTGAGGGAAAGATGAA
AAGCACTTTGGAAAGAGAGTTAAACAGT-ACGTGAAATTGCTGAAAGGGA
AACGCTTGAAGTCAGTCGCGTCGTCCGGAACTCAGCCTCGC----CTT--
-CGCTTGGTGCA-TTTTCCGG-TCGACGGGCC-AGCATCGA-TTTCGA-C
TGTCGGATAAAGGCTGGGGGAATGTGGCA------CC-TTC--GGGTGTG
-TTATAGCCTCCAG-TCA-C--ATACGA-CGGTTGGGATCGAGGAACTCA
GCACGCCTTT-----AT-GGTCGGGG-----TTC--GCC---CACG-TA-
-CGTGCTTAGGATGCTGGCGTAATGGCTTTAAACGACCCGTCTTGAAACA
CGGACCAAGGAGTCTAACATGCCCGCGAGTGTTTGGGTGGTAAACCCGAG
CGCGTAATGAAAGTGAAAGTTGAGACTCCTGTCGT-GGGAGGCATCGACG
CCCGGACCAGACC-TTCTGTGACGGCTCCGCGGTAGAGCGTGTATGTTGG
GACCCGAAAGATGGTGAACTATGCCTGAATAGGGTGAAGCCAGAGGAAAC
TCTGGTGGAGGCTCGTAGCGATTCTGACGTGCAAATCGATCGTCAAATTT
-GGGTATA-GGGGCGAAAGACTAAT--CGAACCATCTAGTAGCTGGTTCC
TGCCGAAGTTTCCCTCAGGATAGCAGAAACT--CATATCAGATTTATGTG
GTAAAGCGAATGATTAGAGGCCTTGGGGTCGAAACGACC-TTAACCTATT
CTCAAACTTTAAATAT-GTAAGAACGAGCCGTCACTTGATTGGACCGCTC
GGCGATTGAGAGTTTCTAGTGGGCCATTTTTGGTAAGCAGAACTGGCGAT
GCGGGATGAACCGAACGCG-AGGTTAAGGTGCCGGAATACACGCT--CAT
CAGACACCACAAAAGGTGTTAGTTCATCTAGACAGCAGGACGGTGGCCAT
GGAAGTCGGAATCCGCTAAGGAGTGTGTAACAACTCACCTGCCGAATGAA
CTAGCCCTGAAAATGGATGGCGCTCAAGCGTGTTACCCATACCTCGCCGT
CAGCGTTGAAGTGACGCGCTGACGAGTAGGCAGGCGTGGAGGTCAGTGAA
GAAGCC-CCCCTAGTAACTGCGAGTGA-AGCGGG-AAGAGCTCAAATTTA
AAATCTGGCGGTCT-C--AGGCCGTCCGAGTTGTAGTCTGGAGAAGTGCT
TTCCGCGCTGGACCGTGTACAAGTCT-CTTGGAACAGAGCGTCATAGAGG
GTGAGAATCCCGTCTTTGACACGGACTACCAGTGCTTTGTGATGCGCTCT
CGAAGAGTCGAGTTGTTTGGGAATGCAGCTCAAAATGGGTGGTAAATTCC
-ATCTAAAGCTAAATATTGGCGAGAGACCGATAGCGAAC-AAGTACCGTG
AGGGAAAGATGAAAAGCACTTTGGAAAGAGAGTTAAACAGT-ACGTGAAA
TTGCTGAAAGGGAAACGCTTGAAGTCAGTCGCGTCGTCCGGAACTCAGCC
TCGC----CTT---CGCTTGGTGCA-TTTTCCGG-TCGACGGGCC-AGCA
TCGA-TTTCGA-CTGTCGGATAAAGGCTGGGGGAATGTGGCA------CC
-TTC--GGGTGTG-TTATAGCCTCCAG-TCA-C--ATACGA-CGGTTGGG
ATCGAGGAACTCAGCACGCCTTT-----AT-GGTCGGGG-----TTC--G
CC---CACG-TA--CGTGCTTAGGATGCTGGCGTAATGGCTTTAAACGAC
CCGTCTTGAAACACGGACCAAGGAGTCTAACATGCCCGCGAGTGTTTGGG
TGGTAAACCCGAGCGCGTAATGAAAGTGAAAGTTGAGACTCCTGTCGT-G
GGAGGCATCGACGCCCGGACCAGACC-TTCTGTGACGGCTCCGCGGTAGA
GCGTGTATGTTGGGACCCGAAAGATGGTGAACTATGCCTGAATAGGGTGA
AGCCAGAGGAAACTCTGGTGGAGGCTCGTAGCGATTCTGACGTGCAAATC
GATCGTCAAATTT-GGGTATA-GGGGCGAAAGACTAAT--CGAACCATCT
AGTAGCTGGTTCCTGCCGAAGTTTCCCTCAGGATAGCAGAAACT--CATA
TCAGATTTATGTGGTAAAGCGAATGATTAGAGGCCTTGGGGTCGAAACGA
CC-TTAACCTATTCTCAAACTTTAAATAT-GTAAGAACGAGCCGTCACTT
GATTGGACCGCTCGGCGATTGAGAGTTTCTAGTGGGCCATTTTTGGTAAG
CAGAACTGGCGATGCGGGATGAACCGAACGCG-AGGTTAAGGTGCCGGAA
TACACGCT--CATCAGACACCACAAAAGGTGTTAGTTCATCTAGACAGCA
GGACGGTGGCCATGGAAGTCGGAATCCGCTAAGGAGTGTGTAACAACTCA
CCTGCCGAATGAACTAGCCCTGAAAATGGATGGCGCTCAAGCGTGTTACC
CATACCTCGCCGTCAGCGTTGAAGTGACGCGCTGACGAGTAGGCAGGCGT
GGAGGTCAGTGAAGAAGCC-CCCCTAGTAACTGCGAGTGA-AGCGGG-AA
GAGCTCAAATTTAAAATCTGGCGGTCT-C--AGGCCGTCCGAGTTGTAGT
CTGGAGAAGTGCTTTCCGCGCTGGACCGTGTACAAGTCT-CTTGGAACAG
AGCGTCATAGAGGGTGAGAATCCCGTCTTTGACACGGACTACCAGTGCTT
TGTGATGCGCTCTCGAAGAGTCGAGTTGTTTGGGAATGCAGCTCAAAATG
GGTGGTAAATTCC-ATCTAAAGCTAAATATTGGCGAGAGACCGATAGCGA
AC-AAGTACCGTGAGGGAAAGATGAAAAGCACTTTGGAAAGAGAGTTAAA
CAGT-ACGTGAAATTGCTGAAAGGGAAACGCTTGAAGTCAGTCGCGTCGT
CCGGAACTCAGCCTCGC----CTT---CGCTTGGTGCA-TTTTCCGG-TC
GACGGGCC-AGCATCGA-TTTCGA-CTGTCGGATAAAGGCTGGGGGAATG
TGGCA------CC-TTC--GGGTGTG-TTATAGCCTCCAG-TCA-C--AT
ACGA-CGGTTGGGATCGAGGAACTCAGCACGCCTTT-----AT-GGTCGG
GG-----TTC--GCC---CACG-TA--CGTGCTTAGGATGCTGGCGTAAT
GGCTTTAAACGACCCGTCTTGAAACACGGACCAAGGAGTCTAACATGCCC
GCGAGTGTTTGGGTGGTAAACCCGAGCGCGTAATGAAAGTGAAAGTTGAG
ACTCCTGTCGT-GGGAGGCATCGACGCCCGGACCAGACC-TTCTGTGACG
GCTCCGCGGTAGAGCGTGTATGTTGGGACCCGAAAGATGGTGAACTATGC
CTGAATAGGGTGAAGCCAGAGGAAACTCTGGTGGAGGCTCGTAGCGATTC
TGACGTGCAAATCGATCGTCAAATTT-GGGTATA-GGGGCGAAAGACTAA
T--CGAACCATCTAGTAGCTGGTTCCTGCCGAAGTTTCCCTCAGGATAGC
AGAAACT--CATATCAGATTTATGTGGTAAAGCGAATGATTAGAGGCCTT
GGGGTCGAAACGACC-TTAACCTATTCTCAAACTTTAAATAT-GTAAGAA
CGAGCCGTCACTTGATTGGACCGCTCGGCGATTGAGAGTTTCTAGTGGGC
CATTTTTGGTAAGCAGAACTGGCGATGCGGGATGAACCGAACGCG-AGGT
TAAGGTGCCGGAATACACGCT--CATCAGACACCACAAAAGGTGTTAGTT
CATCTAGACAGCAGGACGGTGGCCATGGAAGTCGGAATCCGCTAAGGAGT
GTGTAACAACTCACCTGCCGAATGAACTAGCCCTGAAAATGGATGGCGCT
CAAGCGTGTTACCCATACCTCGCCGTCAGCGTTGAAGTGACGCGCTGACG
AGTAGGCAGGCGTGGAGGTCAGTGAAGAAGCC-CCCCTAGTAACTGCGAG
TGA-AGCGGG-AAGAGCTCAAATTTAAAATCTGGCGGTCT-C--AGGCCG
TCCGAGTTGTAGTCTGGAGAAGTGCTTTCCGCGCTGGACCGTGTACAAGT
CT-CTTGGAACAGAGCGTCATAGAGGGTGAGAATCCCGTCTTTGACACGG
ACTACCAGTGCTTTGTGATGCGCTCTCGAAGAGTCGAGTTGTTTGGGAAT
GCAGCTCAAAATGGGTGGTAAATTCC-ATCTAAAGCTAAATATTGGCGAG
AGACCGATAGCGAAC-AAGTACCGTGAGGGAAAGATGAAAAGCACTTTGG
AAAGAGAGTTAAACAGT-ACGTGAAATTGCTGAAAGGGAAACGCTTGAAG
TCAGTCGCGTCGTCCGGAACTCAGCCTCGC----CTT---CGCTTGGTGC
A-TTTTCCGG-TCGACGGGCC-AGCATCGA-TTTCGA-CTGTCGGATAAA
GGCTGGGGGAATGTGGCA------CC-TTC--GGGTGTG-TTATAGCCTC
CAG-TCA-C--ATACGA-CGGTTGGGATCGAGGAACTCAGCACGCCTTT-
----AT-GGTCGGGG-----TTC--GCC---CACG-TA--CGTGCTTAGG
ATGCTGGCGTAATGGCTTTAAACGACCCGTCTTGAAACACGGACCAAGGA
GTCTAACATGCCCGCGAGTGTTTGGGTGGTAAACCCGAGCGCGTAATGAA
AGTGAAAGTTGAGACTCCTGTCGT-GGGAGGCATCGACGCCCGGACCAGA
CC-TTCTGTGACGGCTCCGCGGTAGAGCGTGTATGTTGGGACCCGAAAGA
TGGTGAACTATGCCTGAATAGGGTGAAGCCAGAGGAAACTCTGGTGGAGG
CTCGTAGCGATTCTGACGTGCAAATCGATCGTCAAATTT-GGGTATA-GG
GGCGAAAGACTAAT--CGAACCATCTAGTAGCTGGTTCCTGCCGAAGTTT
CCCTCAGGATAGCAGAAACT--CATATCAGATTTATGTGGTAAAGCGAAT
GATTAGAGGCCTTGGGGTCGAAACGACC-TTAACCTATTCTCAAACTTTA
AATAT-GTAAGAACGAGCCGTCACTTGATTGGACCGCTCGGCGATTGAGA
GTTTCTAGTGGGCCATTTTTGGTAAGCAGAACTGGCGATGCGGGATGAAC
CGAACGCG-AGGTTAAGGTGCCGGAATACACGCT--CATCAGACACCACA
AAAGGTGTTAGTTCATCTAGACAGCAGGACGGTGGCCATGGAAGTCGGAA
TCCGCTAAGGAGTGTGTAACAACTCACCTGCCGAATGAACTAGCCCTGAA
AATGGATGGCGCTCAAGCGTGTTACCCATACCTCGCCGTCAGCGTTGAAG
TGACGCGCTGACGAGTAGGCAGGCGTGGAGGTCAGTGAAGAAGCC-
>11_Grifolaceae_Grifola_frondosa_Dai_19172
ATTAACGAGTT----CAGA-A---AAGGGTTGT-AGCTGGC-CTCA----
---AATCCGGGGCA-TGTGCAC-ACCCTG-C-TC--A----TC--C--AC
------TCTCACACCTGTGCACTTT-CTGTAGGT-CGG--------TT--
-CGGGATC--------TGG--------------------------TCCCT
CG---CGGGG-------TCGGGTT----CTGT----------GCCT----
TCCTATG-T-AC-A--A-TCACAAACGC--TTC----AGTA--TTCAGAA
TGTC-----------ATTGCGATAATTAAA----ACGCA---T-------
--C------TTATACAACTTTCAGCAACGGATCTCTTGGCTCTCGCATCG
ATGAAGAACGCAGCGAAATGCGATAAGTAATGTGAATTGCAGAATTCAGT
GAATCATCGAATCTTTGAACGCACCTTGCGCTCCTTGGTATT----CCGA
GGAGCATGCCTGTTTGAGTGTCATGGAATTCTCAACCCACACG-TCC-T-
TG-TGA-------------------TGTGGACGGGCTTGGATATTGGAGG
--TTT---CTGCCGGC------------CCCCC---------------AT
TCGGGTCGGCTCCTCTGGAATGCAT----TAGCTC-CA-T-CC----CTT
------GCG---GATCGGC-T----C-TCGGTGTGATA----ATTGTCTA
CGCCGTGG-TCG----T---TGAAG--C------CTC-------------
------------AGTCGGGCGAGC-TTATAATC------GTCCCCTCCG-
------GGACAATCG--------AATATGACCCCCTAGTAACTGCGAGTG
A-AGCGGG-AAGAGCTCAAATTTAAAATCTGGCGGTCT-C--AGGCCGTC
CGAGTTGTAGTCTGGAGAAGTGCTTTCCGCGCTGGACCGTGTACAAGTCT
-CTTGGAACAGAGCGTCATAGAGGGTGAGAATCCCGTCTTTGACACGGAC
TACCAGTGCTTTGTGATGCGCTCTCGAAGAGTCGAGTTGTTTGGGAATGC
AGCTCAAAATGGGTGGTAAATTCC-ATCTAAAGCTAAATATTGGCGAGAG
ACCGATAGCGAAC-AAGTACCGTGAGGGAAAGATGAAAAGCACTTTGGAA
AGAGAGTTAAACAGT-ACGTGAAATTGCTGAAAGGGAAACGCTTGAAGTC
AGTCGCGTCGTCCGGAACTCAGCCTCGC----CTT---CGCTTGGTGCA-
TTTTCCGG-TCGACGGGCC-AGCATCGA-TTTCGA-CTGTCGGATAAAGG
CTGGGGGAATGTGGCA------CC-TTC--GGGTGTG-TTATAGCCTCCA
G-TCA-C--ATACGA-CGGTTGGGATCGAGGAACTCAGCACGCCTTT---
--AT-GGTCGGGG-----TTC--GCC---CACG-TA--CGTGCTTAGGAT
GCTGGCGTAATGGCTTTAAACGACCCGTCTTGAAACACGGACCAAGGAGT
CTAACATGCCCGCGAGTGTTTGGGTGGTAAACCCGAGCGCGTAATGAAAG
TGAAAGTTGAGACTCCTGTCGT-GGGAGGCATCGACGCCCGGACCAGACC
-TTCTGTGACGGCTCCGCGGTAGAGCGTGTATGTTGGGACCCGAAAGATG
GTGAACTATGCCTGAATAGGGTGAAGCCAGAGGAAACTCTGGTGGAGGCT
CGTAGCGATTCTGACGTGCAAATCGATCGTCAAATTT-GGGTATA-GGGG
CGAAAGACTAAT--CGAACCATCTAGTAGCTGGTTCCTGCCGAAGTTTCC
CTCAGGATAGCAGAAACT--CATATCAGATTTATGTGGTAAAGCGAATGA
TTAGAGGCCTTGGGGTCGAAACGACC-TTAACCTATTCTCAAACTTTAAA
TAT-GTAAGAACGAGCCGTCACTTGATTGGACCGCTCGGCGATTGAGAGT
TTCTAGTGGGCCATTTTTGGTAAGCAGAACTGGCGATGCGGGATGAACCG
AACGTG-GGGTTAAGGTGCCGGAATACACGCT--CATCAGACACCACAAA
AGGTGTTAGTTCATCTAGACAGCAGGACGGTGGCCATGGAAGTCGGAATC
CGCTAAGGAGTGTGTAACAACTCACCTGCCGAATGAACTAGCCCTGAAAA
TGGATGGCGCTCAAGCGTGTTACCCATACCCCACCGTCAGCGTTGAAGTG
ACGCGCTGACGAGTAGGCAGGCGTGGAGGTCAGTGAAGAAGCC-CCCCTA
GTAACTGCGAGTGA-AGCGGG-AAGAGCTCAAATTTAAAATCTGGCGGTC
T-C--AGGCCGTCCGAGTTGTAGTCTGGAGAAGTGCTTTCCGCGCTGGAC
CGTGTACAAGTCT-CTTGGAACAGAGCGTCATAGAGGGTGAGAATCCCGT
CTTTGACACGGACTACCAGTGCTTTGTGATGCGCTCTCGAAGAGTCGAGT
TGTTTGGGAATGCAGCTCAAAATGGGTGGTAAATTCC-ATCTAAAGCTAA
ATATTGGCGAGAGACCGATAGCGAAC-AAGTACCGTGAGGGAAAGATGAA
AAGCACTTTGGAAAGAGAGTTAAACAGT-ACGTGAAATTGCTGAAAGGGA
AACGCTTGAAGTCAGTCGCGTCGTCCGGAACTCAGCCTCGC----CTT--
-CGCTTGGTGCA-TTTTCCGG-TCGACGGGCC-AGCATCGA-TTTCGA-C
TGTCGGATAAAGGCTGGGGGAATGTGGCA------CC-TTC--GGGTGTG
-TTATAGCCTCCAG-TCA-C--ATACGA-CGGTTGGGATCGAGGAACTCA
GCACGCCTTT-----AT-GGTCGGGG-----TTC--GCC---CACG-TA-
-CGTGCTTAGGATGCTGGCGTAATGGCTTTAAACGACCCGTCTTGAAACA
CGGACCAAGGAGTCTAACATGCCCGCGAGTGTTTGGGTGGTAAACCCGAG
CGCGTAATGAAAGTGAAAGTTGAGACTCCTGTCGT-GGGAGGCATCGACG
CCCGGACCAGACC-TTCTGTGACGGCTCCGCGGTAGAGCGTGTATGTTGG
GACCCGAAAGATGGTGAACTATGCCTGAATAGGGTGAAGCCAGAGGAAAC
TCTGGTGGAGGCTCGTAGCGATTCTGACGTGCAAATCGATCGTCAAATTT
-GGGTATA-GGGGCGAAAGACTAAT--CGAACCATCTAGTAGCTGGTTCC
TGCCGAAGTTTCCCTCAGGATAGCAGAAACT--CATATCAGATTTATGTG
GTAAAGCGAATGATTAGAGGCCTTGGGGTCGAAACGACC-TTAACCTATT
CTCAAACTTTAAATAT-GTAAGAACGAGCCGTCACTTGATTGGACCGCTC
GGCGATTGAGAGTTTCTAGTGGGCCATTTTTGGTAAGCAGAACTGGCGAT
GCGGGATGAACCGAACGTG-GGGTTAAGGTGCCGGAATACACGCT--CAT
CAGACACCACAAAAGGTGTTAGTTCATCTAGACAGCAGGACGGTGGCCAT
GGAAGTCGGAATCCGCTAAGGAGTGTGTAACAACTCACCTGCCGAATGAA
CTAGCCCTGAAAATGGATGGCGCTCAAGCGTGTTACCCATACCCCACCGT
CAGCGTTGAAGTGACGCGCTGACGAGTAGGCAGGCGTGGAGGTCAGTGAA
GAAGCC-CCCCTAGTAACTGCGAGTGA-AGCGGG-AAGAGCTCAAATTTA
AAATCTGGCGGTCT-C--AGGCCGTCCGAGTTGTAGTCTGGAGAAGTGCT
TTCCGCGCTGGACCGTGTACAAGTCT-CTTGGAACAGAGCGTCATAGAGG
GTGAGAATCCCGTCTTTGACACGGACTACCAGTGCTTTGTGATGCGCTCT
CGAAGAGTCGAGTTGTTTGGGAATGCAGCTCAAAATGGGTGGTAAATTCC
-ATCTAAAGCTAAATATTGGCGAGAGACCGATAGCGAAC-AAGTACCGTG
AGGGAAAGATGAAAAGCACTTTGGAAAGAGAGTTAAACAGT-ACGTGAAA
TTGCTGAAAGGGAAACGCTTGAAGTCAGTCGCGTCGTCCGGAACTCAGCC
TCGC----CTT---CGCTTGGTGCA-TTTTCCGG-TCGACGGGCC-AGCA
TCGA-TTTCGA-CTGTCGGATAAAGGCTGGGGGAATGTGGCA------CC
-TTC--GGGTGTG-TTATAGCCTCCAG-TCA-C--ATACGA-CGGTTGGG
ATCGAGGAACTCAGCACGCCTTT-----AT-GGTCGGGG-----TTC--G
CC---CACG-TA--CGTGCTTAGGATGCTGGCGTAATGGCTTTAAACGAC
CCGTCTTGAAACACGGACCAAGGAGTCTAACATGCCCGCGAGTGTTTGGG
TGGTAAACCCGAGCGCGTAATGAAAGTGAAAGTTGAGACTCCTGTCGT-G
GGAGGCATCGACGCCCGGACCAGACC-TTCTGTGACGGCTCCGCGGTAGA
GCGTGTATGTTGGGACCCGAAAGATGGTGAACTATGCCTGAATAGGGTGA
AGCCAGAGGAAACTCTGGTGGAGGCTCGTAGCGATTCTGACGTGCAAATC
GATCGTCAAATTT-GGGTATA-GGGGCGAAAGACTAAT--CGAACCATCT
AGTAGCTGGTTCCTGCCGAAGTTTCCCTCAGGATAGCAGAAACT--CATA
TCAGATTTATGTGGTAAAGCGAATGATTAGAGGCCTTGGGGTCGAAACGA
CC-TTAACCTATTCTCAAACTTTAAATAT-GTAAGAACGAGCCGTCACTT
GATTGGACCGCTCGGCGATTGAGAGTTTCTAGTGGGCCATTTTTGGTAAG
CAGAACTGGCGATGCGGGATGAACCGAACGTG-GGGTTAAGGTGCCGGAA
TACACGCT--CATCAGACACCACAAAAGGTGTTAGTTCATCTAGACAGCA
GGACGGTGGCCATGGAAGTCGGAATCCGCTAAGGAGTGTGTAACAACTCA
CCTGCCGAATGAACTAGCCCTGAAAATGGATGGCGCTCAAGCGTGTTACC
CATACCCCACCGTCAGCGTTGAAGTGACGCGCTGACGAGTAGGCAGGCGT
GGAGGTCAGTGAAGAAGCC-CCCCTAGTAACTGCGAGTGA-AGCGGG-AA
GAGCTCAAATTTAAAATCTGGCGGTCT-C--AGGCCGTCCGAGTTGTAGT
CTGGAGAAGTGCTTTCCGCGCTGGACCGTGTACAAGTCT-CTTGGAACAG
AGCGTCATAGAGGGTGAGAATCCCGTCTTTGACACGGACTACCAGTGCTT
TGTGATGCGCTCTCGAAGAGTCGAGTTGTTTGGGAATGCAGCTCAAAATG
GGTGGTAAATTCC-ATCTAAAGCTAAATATTGGCGAGAGACCGATAGCGA
AC-AAGTACCGTGAGGGAAAGATGAAAAGCACTTTGGAAAGAGAGTTAAA
CAGT-ACGTGAAATTGCTGAAAGGGAAACGCTTGAAGTCAGTCGCGTCGT
CCGGAACTCAGCCTCGC----CTT---CGCTTGGTGCA-TTTTCCGG-TC
GACGGGCC-AGCATCGA-TTTCGA-CTGTCGGATAAAGGCTGGGGGAATG
TGGCA------CC-TTC--GGGTGTG-TTATAGCCTCCAG-TCA-C--AT
ACGA-CGGTTGGGATCGAGGAACTCAGCACGCCTTT-----AT-GGTCGG
GG-----TTC--GCC---CACG-TA--CGTGCTTAGGATGCTGGCGTAAT
GGCTTTAAACGACCCGTCTTGAAACACGGACCAAGGAGTCTAACATGCCC
GCGAGTGTTTGGGTGGTAAACCCGAGCGCGTAATGAAAGTGAAAGTTGAG
ACTCCTGTCGT-GGGAGGCATCGACGCCCGGACCAGACC-TTCTGTGACG
GCTCCGCGGTAGAGCGTGTATGTTGGGACCCGAAAGATGGTGAACTATGC
CTGAATAGGGTGAAGCCAGAGGAAACTCTGGTGGAGGCTCGTAGCGATTC
TGACGTGCAAATCGATCGTCAAATTT-GGGTATA-GGGGCGAAAGACTAA
T--CGAACCATCTAGTAGCTGGTTCCTGCCGAAGTTTCCCTCAGGATAGC
AGAAACT--CATATCAGATTTATGTGGTAAAGCGAATGATTAGAGGCCTT
GGGGTCGAAACGACC-TTAACCTATTCTCAAACTTTAAATAT-GTAAGAA
CGAGCCGTCACTTGATTGGACCGCTCGGCGATTGAGAGTTTCTAGTGGGC
CATTTTTGGTAAGCAGAACTGGCGATGCGGGATGAACCGAACGTG-GGGT
TAAGGTGCCGGAATACACGCT--CATCAGACACCACAAAAGGTGTTAGTT
CATCTAGACAGCAGGACGGTGGCCATGGAAGTCGGAATCCGCTAAGGAGT
GTGTAACAACTCACCTGCCGAATGAACTAGCCCTGAAAATGGATGGCGCT
CAAGCGTGTTACCCATACCCCACCGTCAGCGTTGAAGTGACGCGCTGACG
AGTAGGCAGGCGTGGAGGTCAGTGAAGAAGCC-CCCCTAGTAACTGCGAG
TGA-AGCGGG-AAGAGCTCAAATTTAAAATCTGGCGGTCT-C--AGGCCG
TCCGAGTTGTAGTCTGGAGAAGTGCTTTCCGCGCTGGACCGTGTACAAGT
CT-CTTGGAACAGAGCGTCATAGAGGGTGAGAATCCCGTCTTTGACACGG
ACTACCAGTGCTTTGTGATGCGCTCTCGAAGAGTCGAGTTGTTTGGGAAT
GCAGCTCAAAATGGGTGGTAAATTCC-ATCTAAAGCTAAATATTGGCGAG
AGACCGATAGCGAAC-AAGTACCGTGAGGGAAAGATGAAAAGCACTTTGG
AAAGAGAGTTAAACAGT-ACGTGAAATTGCTGAAAGGGAAACGCTTGAAG
TCAGTCGCGTCGTCCGGAACTCAGCCTCGC----CTT---CGCTTGGTGC
A-TTTTCCGG-TCGACGGGCC-AGCATCGA-TTTCGA-CTGTCGGATAAA
GGCTGGGGGAATGTGGCA------CC-TTC--GGGTGTG-TTATAGCCTC
CAG-TCA-C--ATACGA-CGGTTGGGATCGAGGAACTCAGCACGCCTTT-
----AT-GGTCGGGG-----TTC--GCC---CACG-TA--CGTGCTTAGG
ATGCTGGCGTAATGGCTTTAAACGACCCGTCTTGAAACACGGACCAAGGA
GTCTAACATGCCCGCGAGTGTTTGGGTGGTAAACCCGAGCGCGTAATGAA
AGTGAAAGTTGAGACTCCTGTCGT-GGGAGGCATCGACGCCCGGACCAGA
CC-TTCTGTGACGGCTCCGCGGTAGAGCGTGTATGTTGGGACCCGAAAGA
TGGTGAACTATGCCTGAATAGGGTGAAGCCAGAGGAAACTCTGGTGGAGG
CTCGTAGCGATTCTGACGTGCAAATCGATCGTCAAATTT-GGGTATA-GG
GGCGAAAGACTAAT--CGAACCATCTAGTAGCTGGTTCCTGCCGAAGTTT
CCCTCAGGATAGCAGAAACT--CATATCAGATTTATGTGGTAAAGCGAAT
GATTAGAGGCCTTGGGGTCGAAACGACC-TTAACCTATTCTCAAACTTTA
AATAT-GTAAGAACGAGCCGTCACTTGATTGGACCGCTCGGCGATTGAGA
GTTTCTAGTGGGCCATTTTTGGTAAGCAGAACTGGCGATGCGGGATGAAC
CGAACGTG-GGGTTAAGGTGCCGGAATACACGCT--CATCAGACACCACA
AAAGGTGTTAGTTCATCTAGACAGCAGGACGGTGGCCATGGAAGTCGGAA
TCCGCTAAGGAGTGTGTAACAACTCACCTGCCGAATGAACTAGCCCTGAA
AATGGATGGCGCTCAAGCGTGTTACCCATACCCCACCGTCAGCGTTGAAG
TGACGCGCTGACGAGTAGGCAGGCGTGGAGGTCAGTGAAGAAGCC-
>24_Polyporaceae_Cerioporus_yunnanensis_CLZhao_27228
ATTAACGAGTC----TTGA-A---AGGGGTTGT-AGCTGGC-CTCA----
-------CCAGGCA-TGTGCTC-ACCCTG-C-TC--AA--ATC--C--AC
-------TCTACACCTGTGCACCTA-CTGTGGGT-TTG--------GT--
-ATTTGGG--------AGG--------------------CCTGGTTTCTT
ACTT-------------GGTCTTT----TGAG----------CCAA----
GCTCACG-T-TT-C--A-TTACAAACAC--TGT----AGT---ATCAGAA
TGTG----------TATCATGATGT----A----ACACA-T-C-------
--T------ATATACAACTTTCAGCAACGGATCTCTTGGCTCTCGCATCG
ATGAAGAACGCAGCGAAATGCGATAAGTAATGTGAATTGCAGAATTCAGT
GAATCATCGAATCTTTGAACGCACCTTGCGCTCCTTGGTATT----CCGA
GGAGCACACCTGTTTGAGTGTCGTGAAATTCTCAACCTAATTG-CCT-T-
TGTTGG-------------------TTCTGTTAGGCTTGGATAGTGGAGG
C-------TTGCTGAC------------TAC---T--------------T
GTTGATCAGCTTCTCTCAAATGCAT----TAGCTT-GG-T-TC----CTT
------GTG---GATCAGC-T----C-TCGGTGTGATA----ATTGTCTA
TGCCGTGA-CTG----A---GAAA---C------ATT-------------
----------------TGGCAAGC-TTCTAACT------GTCTCTTAGA-
-----GAGACATTTA-------TTATTTGACCCCCTAGTAACTGCGAGTG
A-AGCGGG-AAAAGCTCAAATTTAAAATCTGGCGGCTT-T----ACCGTC
CGAGTTGTAGTCTGGAGAAGTGCTTTCCGTGCTGGACCGTGTATAAGTCT
-TTTGGAATAGAGCGTCATAGAGGGTGAGAATCCCGTCTTTGACACGGAC
TACCAGTGCTTTGTGATGCGCTCTCAAAGAGTCGAGTTGTTTGGGAATGC
AGCTCAAAATGGGTGGTAAACTCC-ATCTAAAGCTAAATATTGGCGAGAG
ACCGATAGCGAAC-AAGTACCGTGAGGGAAAGATGAAAAGCACTTTGGAA
AGAGAGTTAAACAGT-ACGTGAAATTGCTGAAAGGGAAACACTTGAAGTC
AGTCGCGTTGTTCAGAACTCAGCCTTGC----TTC---CGCTTGGTGCA-
CTTTCTGG-ATAATGGGCC-AGCATCAA-TTTTGA-CCGTTGGAAAAGGG
TTGGGGGAATGTGGCA------CC-TTT--GGGTGTG-TTATAGCCTCCA
G-TCG-C--ATACAA-CGGTTGGGATTGAGGACCGCAGCGTGCC-GC---
--AA-GGCAGGGG-----TTC--GCC---CACT-TT--CGCGCTTAGGAT
GCTGGCATAATGGCTTTAAATGACCCGTCTTGAAACACGGACCAAGGAGT
CTAACATGCCTGCGAGTGTTTGGGTGGAAAACCCGAGCGCGTAATGAAAG
TAAAAGTTGAGACCTCTGTCGT-GGAGGGCATCGACGCCCGGACCTGACG
-TTCTCTGACGGTTCCGCGGTAGAGCATGTATGTTGGGACCCGAAAGATG
GTGAACTATGCCTGAATAGGGTGAAGCCAGAGGAAACTCTGGTGGAGGCT
CGTAGCGATTCTGACGTGCAAATCGATCGTCAAATTT-GGGTATA-GGGG
CGAAAGACTAAT--CGAACCATCTAGTAGCTGGTTCCTGCCGAAGTTTCC
CTCAGGATAGCAGAAACT--CATATCAGATTTATGTGGTAAAGCGAATGA
TTAGAGGCCTTGGGGTTGAAACAACC-TTAACCTATTCTCAAACTTTAAA
TAT-GTAAGAACGAGCCGTCGCTTGATTGGACCGCTCGGTGATTGAGAGT
TTCTAGTGGGCCATTTTTGGTAAGCAGAACTGGCGATGCGGGATGAACCG
AACGCG-AGGTTAAGGTGCCGGAATACACGCT--CATCAGACACCACAAA
AGGTGTTAGTTCATCTAGACAGCAGGACGGTGGCCATGGAAGTCGGAATC
CGCTAAGGAGTGTGTAACAACTCACCTGCCGAATGAACTAGCCCTGAAAA
TGGATGGCGCTCAAGCGTGTTACCCATACCTCGCCGTCAGCGTTTCAGTG
ACGCGTTGACGAGTAGGCAGGCGTGGAGGTCAGTGAAGAAGCC-CCCCTA
GTAACTGCGAGTGA-AGCGGG-AAAAGCTCAAATTTAAAATCTGGCGGCT
T-T----ACCGTCCGAGTTGTAGTCTGGAGAAGTGCTTTCCGTGCTGGAC
CGTGTATAAGTCT-TTTGGAATAGAGCGTCATAGAGGGTGAGAATCCCGT
CTTTGACACGGACTACCAGTGCTTTGTGATGCGCTCTCAAAGAGTCGAGT
TGTTTGGGAATGCAGCTCAAAATGGGTGGTAAACTCC-ATCTAAAGCTAA
ATATTGGCGAGAGACCGATAGCGAAC-AAGTACCGTGAGGGAAAGATGAA
AAGCACTTTGGAAAGAGAGTTAAACAGT-ACGTGAAATTGCTGAAAGGGA
AACACTTGAAGTCAGTCGCGTTGTTCAGAACTCAGCCTTGC----TTC--
-CGCTTGGTGCA-CTTTCTGG-ATAATGGGCC-AGCATCAA-TTTTGA-C
CGTTGGAAAAGGGTTGGGGGAATGTGGCA------CC-TTT--GGGTGTG
-TTATAGCCTCCAG-TCG-C--ATACAA-CGGTTGGGATTGAGGACCGCA
GCGTGCC-GC-----AA-GGCAGGGG-----TTC--GCC---CACT-TT-
-CGCGCTTAGGATGCTGGCATAATGGCTTTAAATGACCCGTCTTGAAACA
CGGACCAAGGAGTCTAACATGCCTGCGAGTGTTTGGGTGGAAAACCCGAG
CGCGTAATGAAAGTAAAAGTTGAGACCTCTGTCGT-GGAGGGCATCGACG
CCCGGACCTGACG-TTCTCTGACGGTTCCGCGGTAGAGCATGTATGTTGG
GACCCGAAAGATGGTGAACTATGCCTGAATAGGGTGAAGCCAGAGGAAAC
TCTGGTGGAGGCTCGTAGCGATTCTGACGTGCAAATCGATCGTCAAATTT
-GGGTATA-GGGGCGAAAGACTAAT--CGAACCATCTAGTAGCTGGTTCC
TGCCGAAGTTTCCCTCAGGATAGCAGAAACT--CATATCAGATTTATGTG
GTAAAGCGAATGATTAGAGGCCTTGGGGTTGAAACAACC-TTAACCTATT
CTCAAACTTTAAATAT-GTAAGAACGAGCCGTCGCTTGATTGGACCGCTC
GGTGATTGAGAGTTTCTAGTGGGCCATTTTTGGTAAGCAGAACTGGCGAT
GCGGGATGAACCGAACGCG-AGGTTAAGGTGCCGGAATACACGCT--CAT
CAGACACCACAAAAGGTGTTAGTTCATCTAGACAGCAGGACGGTGGCCAT
GGAAGTCGGAATCCGCTAAGGAGTGTGTAACAACTCACCTGCCGAATGAA
CTAGCCCTGAAAATGGATGGCGCTCAAGCGTGTTACCCATACCTCGCCGT
CAGCGTTTCAGTGACGCGTTGACGAGTAGGCAGGCGTGGAGGTCAGTGAA
GAAGCC-CCCCTAGTAACTGCGAGTGA-AGCGGG-AAAAGCTCAAATTTA
AAATCTGGCGGCTT-T----ACCGTCCGAGTTGTAGTCTGGAGAAGTGCT
TTCCGTGCTGGACCGTGTATAAGTCT-TTTGGAATAGAGCGTCATAGAGG
GTGAGAATCCCGTCTTTGACACGGACTACCAGTGCTTTGTGATGCGCTCT
CAAAGAGTCGAGTTGTTTGGGAATGCAGCTCAAAATGGGTGGTAAACTCC
-ATCTAAAGCTAAATATTGGCGAGAGACCGATAGCGAAC-AAGTACCGTG
AGGGAAAGATGAAAAGCACTTTGGAAAGAGAGTTAAACAGT-ACGTGAAA
TTGCTGAAAGGGAAACACTTGAAGTCAGTCGCGTTGTTCAGAACTCAGCC
TTGC----TTC---CGCTTGGTGCA-CTTTCTGG-ATAATGGGCC-AGCA
TCAA-TTTTGA-CCGTTGGAAAAGGGTTGGGGGAATGTGGCA------CC
-TTT--GGGTGTG-TTATAGCCTCCAG-TCG-C--ATACAA-CGGTTGGG
ATTGAGGACCGCAGCGTGCC-GC-----AA-GGCAGGGG-----TTC--G
CC---CACT-TT--CGCGCTTAGGATGCTGGCATAATGGCTTTAAATGAC
CCGTCTTGAAACACGGACCAAGGAGTCTAACATGCCTGCGAGTGTTTGGG
TGGAAAACCCGAGCGCGTAATGAAAGTAAAAGTTGAGACCTCTGTCGT-G
GAGGGCATCGACGCCCGGACCTGACG-TTCTCTGACGGTTCCGCGGTAGA
GCATGTATGTTGGGACCCGAAAGATGGTGAACTATGCCTGAATAGGGTGA
AGCCAGAGGAAACTCTGGTGGAGGCTCGTAGCGATTCTGACGTGCAAATC
GATCGTCAAATTT-GGGTATA-GGGGCGAAAGACTAAT--CGAACCATCT
AGTAGCTGGTTCCTGCCGAAGTTTCCCTCAGGATAGCAGAAACT--CATA
TCAGATTTATGTGGTAAAGCGAATGATTAGAGGCCTTGGGGTTGAAACAA
CC-TTAACCTATTCTCAAACTTTAAATAT-GTAAGAACGAGCCGTCGCTT
GATTGGACCGCTCGGTGATTGAGAGTTTCTAGTGGGCCATTTTTGGTAAG
CAGAACTGGCGATGCGGGATGAACCGAACGCG-AGGTTAAGGTGCCGGAA
TACACGCT--CATCAGACACCACAAAAGGTGTTAGTTCATCTAGACAGCA
GGACGGTGGCCATGGAAGTCGGAATCCGCTAAGGAGTGTGTAACAACTCA
CCTGCCGAATGAACTAGCCCTGAAAATGGATGGCGCTCAAGCGTGTTACC
CATACCTCGCCGTCAGCGTTTCAGTGACGCGTTGACGAGTAGGCAGGCGT
GGAGGTCAGTGAAGAAGCC-CCCCTAGTAACTGCGAGTGA-AGCGGG-AA
AAGCTCAAATTTAAAATCTGGCGGCTT-T----ACCGTCCGAGTTGTAGT
CTGGAGAAGTGCTTTCCGTGCTGGACCGTGTATAAGTCT-TTTGGAATAG
AGCGTCATAGAGGGTGAGAATCCCGTCTTTGACACGGACTACCAGTGCTT
TGTGATGCGCTCTCAAAGAGTCGAGTTGTTTGGGAATGCAGCTCAAAATG
GGTGGTAAACTCC-ATCTAAAGCTAAATATTGGCGAGAGACCGATAGCGA
AC-AAGTACCGTGAGGGAAAGATGAAAAGCACTTTGGAAAGAGAGTTAAA
CAGT-ACGTGAAATTGCTGAAAGGGAAACACTTGAAGTCAGTCGCGTTGT
TCAGAACTCAGCCTTGC----TTC---CGCTTGGTGCA-CTTTCTGG-AT
AATGGGCC-AGCATCAA-TTTTGA-CCGTTGGAAAAGGGTTGGGGGAATG
TGGCA------CC-TTT--GGGTGTG-TTATAGCCTCCAG-TCG-C--AT
ACAA-CGGTTGGGATTGAGGACCGCAGCGTGCC-GC-----AA-GGCAGG
GG-----TTC--GCC---CACT-TT--CGCGCTTAGGATGCTGGCATAAT
GGCTTTAAATGACCCGTCTTGAAACACGGACCAAGGAGTCTAACATGCCT
GCGAGTGTTTGGGTGGAAAACCCGAGCGCGTAATGAAAGTAAAAGTTGAG
ACCTCTGTCGT-GGAGGGCATCGACGCCCGGACCTGACG-TTCTCTGACG
GTTCCGCGGTAGAGCATGTATGTTGGGACCCGAAAGATGGTGAACTATGC
CTGAATAGGGTGAAGCCAGAGGAAACTCTGGTGGAGGCTCGTAGCGATTC
TGACGTGCAAATCGATCGTCAAATTT-GGGTATA-GGGGCGAAAGACTAA
T--CGAACCATCTAGTAGCTGGTTCCTGCCGAAGTTTCCCTCAGGATAGC
AGAAACT--CATATCAGATTTATGTGGTAAAGCGAATGATTAGAGGCCTT
GGGGTTGAAACAACC-TTAACCTATTCTCAAACTTTAAATAT-GTAAGAA
CGAGCCGTCGCTTGATTGGACCGCTCGGTGATTGAGAGTTTCTAGTGGGC
CATTTTTGGTAAGCAGAACTGGCGATGCGGGATGAACCGAACGCG-AGGT
TAAGGTGCCGGAATACACGCT--CATCAGACACCACAAAAGGTGTTAGTT
CATCTAGACAGCAGGACGGTGGCCATGGAAGTCGGAATCCGCTAAGGAGT
GTGTAACAACTCACCTGCCGAATGAACTAGCCCTGAAAATGGATGGCGCT
CAAGCGTGTTACCCATACCTCGCCGTCAGCGTTTCAGTGACGCGTTGACG
AGTAGGCAGGCGTGGAGGTCAGTGAAGAAGCC-CCCCTAGTAACTGCGAG
TGA-AGCGGG-AAAAGCTCAAATTTAAAATCTGGCGGCTT-T----ACCG
TCCGAGTTGTAGTCTGGAGAAGTGCTTTCCGTGCTGGACCGTGTATAAGT
CT-TTTGGAATAGAGCGTCATAGAGGGTGAGAATCCCGTCTTTGACACGG
ACTACCAGTGCTTTGTGATGCGCTCTCAAAGAGTCGAGTTGTTTGGGAAT
GCAGCTCAAAATGGGTGGTAAACTCC-ATCTAAAGCTAAATATTGGCGAG
AGACCGATAGCGAAC-AAGTACCGTGAGGGAAAGATGAAAAGCACTTTGG
AAAGAGAGTTAAACAGT-ACGTGAAATTGCTGAAAGGGAAACACTTGAAG
TCAGTCGCGTTGTTCAGAACTCAGCCTTGC----TTC---CGCTTGGTGC
A-CTTTCTGG-ATAATGGGCC-AGCATCAA-TTTTGA-CCGTTGGAAAAG
GGTTGGGGGAATGTGGCA------CC-TTT--GGGTGTG-TTATAGCCTC
CAG-TCG-C--ATACAA-CGGTTGGGATTGAGGACCGCAGCGTGCC-GC-
----AA-GGCAGGGG-----TTC--GCC---CACT-TT--CGCGCTTAGG
ATGCTGGCATAATGGCTTTAAATGACCCGTCTTGAAACACGGACCAAGGA
GTCTAACATGCCTGCGAGTGTTTGGGTGGAAAACCCGAGCGCGTAATGAA
AGTAAAAGTTGAGACCTCTGTCGT-GGAGGGCATCGACGCCCGGACCTGA
CG-TTCTCTGACGGTTCCGCGGTAGAGCATGTATGTTGGGACCCGAAAGA
TGGTGAACTATGCCTGAATAGGGTGAAGCCAGAGGAAACTCTGGTGGAGG
CTCGTAGCGATTCTGACGTGCAAATCGATCGTCAAATTT-GGGTATA-GG
GGCGAAAGACTAAT--CGAACCATCTAGTAGCTGGTTCCTGCCGAAGTTT
CCCTCAGGATAGCAGAAACT--CATATCAGATTTATGTGGTAAAGCGAAT
GATTAGAGGCCTTGGGGTTGAAACAACC-TTAACCTATTCTCAAACTTTA
AATAT-GTAAGAACGAGCCGTCGCTTGATTGGACCGCTCGGTGATTGAGA
GTTTCTAGTGGGCCATTTTTGGTAAGCAGAACTGGCGATGCGGGATGAAC
CGAACGCG-AGGTTAAGGTGCCGGAATACACGCT--CATCAGACACCACA
AAAGGTGTTAGTTCATCTAGACAGCAGGACGGTGGCCATGGAAGTCGGAA
TCCGCTAAGGAGTGTGTAACAACTCACCTGCCGAATGAACTAGCCCTGAA
AATGGATGGCGCTCAAGCGTGTTACCCATACCTCGCCGTCAGCGTTTCAG
TGACGCGTTGACGAGTAGGCAGGCGTGGAGGTCAGTGAAGAAGCC-
>24_Polyporaceae_Cerioporus_yunnanensis_CLZhao_27270
ATTAACGAGTC----TTGA-A---AGGGGTTGT-AGCTGGC-CTCA----
-------CCAGGCA-TGTGCTC-ACCCTG-C-TC--AA--ATC--C--AC
-------TCTACACCTGTGCACCTA-CTGTGGGT-TTG--------GT--
-ATTTGGG--------AGG--------------------CCTGGTTTCTT
ACTT-------------GGTCTTT----TGAG----------CCAA----
GCTCACG-T-TT-C--A-TTACAAACAC--TGT----AGT---ATCAGAA
TGTG----------TATCATGATGT----A----ACACA-T-C-------
--T------ATATACAACTTTCAGCAACGGATCTCTTGGCTCTCGCATCG
ATGAAGAACGCAGCGAAATGCGATAAGTAATGTGAATTGCAGAATTCAGT
GAATCATCGAATCTTTGAACGCACCTTGCGCTCCTTGGTATT----CCGA
GGAGCACACCTGTTTGAGTGTCGTGAAATTCTCAACCTAATTG-CCT-T-
TGTTGG-------------------TTCTGTTAGGCTTGGATAGTGGAGG
C-------TTGCTGAC------------TAC---T--------------T
GTTGATCAGCTTCTCTCAAATGCAT----TAGCTT-GG-T-TC----CTT
------GTG---GATCAGC-T----C-TCGGTGTGATA----ATTGTCTA
TGCCGTGA-CTG----A---GAAA---C------ATT-------------
----------------TGGCAAGC-TTCTAACT------GTCTCTTAGA-
-----GAGACATTTA-------TTATTTGAC----------CTGCGAGTG
A-AGCGGG-AAAAGCTCAAATTTAAAATCTGGCGGCTT-T----ACCGTC
CGAGTTGTAGTCTGGAGAAGTGCTTTCCGTGCTGGACCGTGTATAAGTCT
-TTTGGAATAGAGCGTCATAGAGGGTGAGAATCCCGTCTTTGACACGGAC
TACCAGTGCTTTGTGATGCGCTCTCAAAGAGTCGAGTTGTTTGGGAATGC
AGCTCAAAATGGGTGGTAAACTCC-ATCTAAAGCTAAATATTGGCGAGAG
ACCGATAGCGAAC-AAGTACCGTGAGGGAAAGATGAAAAGCACTTTGGAA
AGAGAGTTAAACAGT-ACGTGAAATTGCTGAAAGGGAAACACTTGAAGTC
AGTCGCGTTGTTCAGAACTCAGCCTTGC----TTC---CGCTTGGTGCA-
CTTTCTGG-ATAATGGGCC-AGCATCAA-TTTTGA-CCGTTGGAAAAGGG
TTGGGGGAATGTGGCA------CC-TTT--GGGTGTG-TTATAGCCTCCA
G-TCG-C--ATACAA-CGGTTGGGATTGAGGACCGCAGCGTGCC-GC---
--AA-GGCAGGGG-----TTC--GCC---CACT-TT--CGCGCTTAGGAT
GCTGGCATAATGGCTTTAAATGACCCGTCTTGAAACACGGACCAAGGAGT
CTAACATGCCTGCGAGTGTTTGGGTGGAAAACCCGAGCGCGTAATGAAAG
TAAAAGTTGAGACCTCTGTCGT-GGAGGGCATCGACGCCGGGACCTGACG
-TTCTCTGACGGTTCCGCGGTAGAGCATGTATGTTGGGACCCGAAAGATG
GTGAACTATGCCTGAATAGGGTGAAGCCAGAGGAAACTCTGGTGGAGGCT
CGTAGCGATTCTGACGTGCAAATCGATCGTCAAATTT-GGGTATA-GGGG
CGAAAGACTAAT--CGAACCATCTAGTAGCTGGTTCCTGCCGAAGTTTCC
CTCAGGATAGCAGAAACT--CATATCAGATTTATGTGGTAAAGCGAATGA
TTAGAGGCCTTGGGGTTGAAACAACC-TTAACCTATTCTCAAACTTTAAA
TAT-GTAAGAACGAGCCGTCGCTTGATTGGACCGCTCGGTGATTGAGAGT
TTCTAGTGGGCCATTTTTGGTAAGCAGAACTGGCGATGCGGGATGAACCG
AACGCG-AGGTTAAGGTGCCGGAATACACGCT--CATCAGACACCACAAA
AGGTGTTAGTTCATCTAGACAGCAGGACGGTGGCCATGGAAGTCGGAATC
CGCTAAGGAGTGTGTAACAACTCACCTGCCGAATGAACTAGCCCTGAAAA
TGGATGGCGCTCAAGCGTGTTACCCATACCTCGCCGTCAGCGTTTCAGTG
ACGCGTTGACGAGTAGGCAGGCGTGGAGGTCAGTGAAGAAGCC-------
----CTGCGAGTGA-AGCGGG-AAAAGCTCAAATTTAAAATCTGGCGGCT
T-T----ACCGTCCGAGTTGTAGTCTGGAGAAGTGCTTTCCGTGCTGGAC
CGTGTATAAGTCT-TTTGGAATAGAGCGTCATAGAGGGTGAGAATCCCGT
CTTTGACACGGACTACCAGTGCTTTGTGATGCGCTCTCAAAGAGTCGAGT
TGTTTGGGAATGCAGCTCAAAATGGGTGGTAAACTCC-ATCTAAAGCTAA
ATATTGGCGAGAGACCGATAGCGAAC-AAGTACCGTGAGGGAAAGATGAA
AAGCACTTTGGAAAGAGAGTTAAACAGT-ACGTGAAATTGCTGAAAGGGA
AACACTTGAAGTCAGTCGCGTTGTTCAGAACTCAGCCTTGC----TTC--
-CGCTTGGTGCA-CTTTCTGG-ATAATGGGCC-AGCATCAA-TTTTGA-C
CGTTGGAAAAGGGTTGGGGGAATGTGGCA------CC-TTT--GGGTGTG
-TTATAGCCTCCAG-TCG-C--ATACAA-CGGTTGGGATTGAGGACCGCA
GCGTGCC-GC-----AA-GGCAGGGG-----TTC--GCC---CACT-TT-
-CGCGCTTAGGATGCTGGCATAATGGCTTTAAATGACCCGTCTTGAAACA
CGGACCAAGGAGTCTAACATGCCTGCGAGTGTTTGGGTGGAAAACCCGAG
CGCGTAATGAAAGTAAAAGTTGAGACCTCTGTCGT-GGAGGGCATCGACG
CCGGGACCTGACG-TTCTCTGACGGTTCCGCGGTAGAGCATGTATGTTGG
GACCCGAAAGATGGTGAACTATGCCTGAATAGGGTGAAGCCAGAGGAAAC
TCTGGTGGAGGCTCGTAGCGATTCTGACGTGCAAATCGATCGTCAAATTT
-GGGTATA-GGGGCGAAAGACTAAT--CGAACCATCTAGTAGCTGGTTCC
TGCCGAAGTTTCCCTCAGGATAGCAGAAACT--CATATCAGATTTATGTG
GTAAAGCGAATGATTAGAGGCCTTGGGGTTGAAACAACC-TTAACCTATT
CTCAAACTTTAAATAT-GTAAGAACGAGCCGTCGCTTGATTGGACCGCTC
GGTGATTGAGAGTTTCTAGTGGGCCATTTTTGGTAAGCAGAACTGGCGAT
GCGGGATGAACCGAACGCG-AGGTTAAGGTGCCGGAATACACGCT--CAT
CAGACACCACAAAAGGTGTTAGTTCATCTAGACAGCAGGACGGTGGCCAT
GGAAGTCGGAATCCGCTAAGGAGTGTGTAACAACTCACCTGCCGAATGAA
CTAGCCCTGAAAATGGATGGCGCTCAAGCGTGTTACCCATACCTCGCCGT
CAGCGTTTCAGTGACGCGTTGACGAGTAGGCAGGCGTGGAGGTCAGTGAA
GAAGCC-----------CTGCGAGTGA-AGCGGG-AAAAGCTCAAATTTA
AAATCTGGCGGCTT-T----ACCGTCCGAGTTGTAGTCTGGAGAAGTGCT
TTCCGTGCTGGACCGTGTATAAGTCT-TTTGGAATAGAGCGTCATAGAGG
GTGAGAATCCCGTCTTTGACACGGACTACCAGTGCTTTGTGATGCGCTCT
CAAAGAGTCGAGTTGTTTGGGAATGCAGCTCAAAATGGGTGGTAAACTCC
-ATCTAAAGCTAAATATTGGCGAGAGACCGATAGCGAAC-AAGTACCGTG
AGGGAAAGATGAAAAGCACTTTGGAAAGAGAGTTAAACAGT-ACGTGAAA
TTGCTGAAAGGGAAACACTTGAAGTCAGTCGCGTTGTTCAGAACTCAGCC
TTGC----TTC---CGCTTGGTGCA-CTTTCTGG-ATAATGGGCC-AGCA
TCAA-TTTTGA-CCGTTGGAAAAGGGTTGGGGGAATGTGGCA------CC
-TTT--GGGTGTG-TTATAGCCTCCAG-TCG-C--ATACAA-CGGTTGGG
ATTGAGGACCGCAGCGTGCC-GC-----AA-GGCAGGGG-----TTC--G
CC---CACT-TT--CGCGCTTAGGATGCTGGCATAATGGCTTTAAATGAC
CCGTCTTGAAACACGGACCAAGGAGTCTAACATGCCTGCGAGTGTTTGGG
TGGAAAACCCGAGCGCGTAATGAAAGTAAAAGTTGAGACCTCTGTCGT-G
GAGGGCATCGACGCCGGGACCTGACG-TTCTCTGACGGTTCCGCGGTAGA
GCATGTATGTTGGGACCCGAAAGATGGTGAACTATGCCTGAATAGGGTGA
AGCCAGAGGAAACTCTGGTGGAGGCTCGTAGCGATTCTGACGTGCAAATC
GATCGTCAAATTT-GGGTATA-GGGGCGAAAGACTAAT--CGAACCATCT
AGTAGCTGGTTCCTGCCGAAGTTTCCCTCAGGATAGCAGAAACT--CATA
TCAGATTTATGTGGTAAAGCGAATGATTAGAGGCCTTGGGGTTGAAACAA
CC-TTAACCTATTCTCAAACTTTAAATAT-GTAAGAACGAGCCGTCGCTT
GATTGGACCGCTCGGTGATTGAGAGTTTCTAGTGGGCCATTTTTGGTAAG
CAGAACTGGCGATGCGGGATGAACCGAACGCG-AGGTTAAGGTGCCGGAA
TACACGCT--CATCAGACACCACAAAAGGTGTTAGTTCATCTAGACAGCA
GGACGGTGGCCATGGAAGTCGGAATCCGCTAAGGAGTGTGTAACAACTCA
CCTGCCGAATGAACTAGCCCTGAAAATGGATGGCGCTCAAGCGTGTTACC
CATACCTCGCCGTCAGCGTTTCAGTGACGCGTTGACGAGTAGGCAGGCGT
GGAGGTCAGTGAAGAAGCC-----------CTGCGAGTGA-AGCGGG-AA
AAGCTCAAATTTAAAATCTGGCGGCTT-T----ACCGTCCGAGTTGTAGT
CTGGAGAAGTGCTTTCCGTGCTGGACCGTGTATAAGTCT-TTTGGAATAG
AGCGTCATAGAGGGTGAGAATCCCGTCTTTGACACGGACTACCAGTGCTT
TGTGATGCGCTCTCAAAGAGTCGAGTTGTTTGGGAATGCAGCTCAAAATG
GGTGGTAAACTCC-ATCTAAAGCTAAATATTGGCGAGAGACCGATAGCGA
AC-AAGTACCGTGAGGGAAAGATGAAAAGCACTTTGGAAAGAGAGTTAAA
CAGT-ACGTGAAATTGCTGAAAGGGAAACACTTGAAGTCAGTCGCGTTGT
TCAGAACTCAGCCTTGC----TTC---CGCTTGGTGCA-CTTTCTGG-AT
AATGGGCC-AGCATCAA-TTTTGA-CCGTTGGAAAAGGGTTGGGGGAATG
TGGCA------CC-TTT--GGGTGTG-TTATAGCCTCCAG-TCG-C--AT
ACAA-CGGTTGGGATTGAGGACCGCAGCGTGCC-GC-----AA-GGCAGG
GG-----TTC--GCC---CACT-TT--CGCGCTTAGGATGCTGGCATAAT
GGCTTTAAATGACCCGTCTTGAAACACGGACCAAGGAGTCTAACATGCCT
GCGAGTGTTTGGGTGGAAAACCCGAGCGCGTAATGAAAGTAAAAGTTGAG
ACCTCTGTCGT-GGAGGGCATCGACGCCGGGACCTGACG-TTCTCTGACG
GTTCCGCGGTAGAGCATGTATGTTGGGACCCGAAAGATGGTGAACTATGC
CTGAATAGGGTGAAGCCAGAGGAAACTCTGGTGGAGGCTCGTAGCGATTC
TGACGTGCAAATCGATCGTCAAATTT-GGGTATA-GGGGCGAAAGACTAA
T--CGAACCATCTAGTAGCTGGTTCCTGCCGAAGTTTCCCTCAGGATAGC
AGAAACT--CATATCAGATTTATGTGGTAAAGCGAATGATTAGAGGCCTT
GGGGTTGAAACAACC-TTAACCTATTCTCAAACTTTAAATAT-GTAAGAA
CGAGCCGTCGCTTGATTGGACCGCTCGGTGATTGAGAGTTTCTAGTGGGC
CATTTTTGGTAAGCAGAACTGGCGATGCGGGATGAACCGAACGCG-AGGT
TAAGGTGCCGGAATACACGCT--CATCAGACACCACAAAAGGTGTTAGTT
CATCTAGACAGCAGGACGGTGGCCATGGAAGTCGGAATCCGCTAAGGAGT
GTGTAACAACTCACCTGCCGAATGAACTAGCCCTGAAAATGGATGGCGCT
CAAGCGTGTTACCCATACCTCGCCGTCAGCGTTTCAGTGACGCGTTGACG
AGTAGGCAGGCGTGGAGGTCAGTGAAGAAGCC-----------CTGCGAG
TGA-AGCGGG-AAAAGCTCAAATTTAAAATCTGGCGGCTT-T----ACCG
TCCGAGTTGTAGTCTGGAGAAGTGCTTTCCGTGCTGGACCGTGTATAAGT
CT-TTTGGAATAGAGCGTCATAGAGGGTGAGAATCCCGTCTTTGACACGG
ACTACCAGTGCTTTGTGATGCGCTCTCAAAGAGTCGAGTTGTTTGGGAAT
GCAGCTCAAAATGGGTGGTAAACTCC-ATCTAAAGCTAAATATTGGCGAG
AGACCGATAGCGAAC-AAGTACCGTGAGGGAAAGATGAAAAGCACTTTGG
AAAGAGAGTTAAACAGT-ACGTGAAATTGCTGAAAGGGAAACACTTGAAG
TCAGTCGCGTTGTTCAGAACTCAGCCTTGC----TTC---CGCTTGGTGC
A-CTTTCTGG-ATAATGGGCC-AGCATCAA-TTTTGA-CCGTTGGAAAAG
GGTTGGGGGAATGTGGCA------CC-TTT--GGGTGTG-TTATAGCCTC
CAG-TCG-C--ATACAA-CGGTTGGGATTGAGGACCGCAGCGTGCC-GC-
----AA-GGCAGGGG-----TTC--GCC---CACT-TT--CGCGCTTAGG
ATGCTGGCATAATGGCTTTAAATGACCCGTCTTGAAACACGGACCAAGGA
GTCTAACATGCCTGCGAGTGTTTGGGTGGAAAACCCGAGCGCGTAATGAA
AGTAAAAGTTGAGACCTCTGTCGT-GGAGGGCATCGACGCCGGGACCTGA
CG-TTCTCTGACGGTTCCGCGGTAGAGCATGTATGTTGGGACCCGAAAGA
TGGTGAACTATGCCTGAATAGGGTGAAGCCAGAGGAAACTCTGGTGGAGG
CTCGTAGCGATTCTGACGTGCAAATCGATCGTCAAATTT-GGGTATA-GG
GGCGAAAGACTAAT--CGAACCATCTAGTAGCTGGTTCCTGCCGAAGTTT
CCCTCAGGATAGCAGAAACT--CATATCAGATTTATGTGGTAAAGCGAAT
GATTAGAGGCCTTGGGGTTGAAACAACC-TTAACCTATTCTCAAACTTTA
AATAT-GTAAGAACGAGCCGTCGCTTGATTGGACCGCTCGGTGATTGAGA
GTTTCTAGTGGGCCATTTTTGGTAAGCAGAACTGGCGATGCGGGATGAAC
CGAACGCG-AGGTTAAGGTGCCGGAATACACGCT--CATCAGACACCACA
AAAGGTGTTAGTTCATCTAGACAGCAGGACGGTGGCCATGGAAGTCGGAA
TCCGCTAAGGAGTGTGTAACAACTCACCTGCCGAATGAACTAGCCCTGAA
AATGGATGGCGCTCAAGCGTGTTACCCATACCTCGCCGTCAGCGTTTCAG
TGACGCGTTGACGAGTAGGCAGGCGTGGAGGTCAGTGAAGAAGCC-
>24_Polyporaceae_Grammothele_duportii_Dai_17821
ATTAACGAGTTTG-------A---ACGGGTTGT-AGCTGGC-CTTC----
-------CGAGGCA-TGTGCAC-GCCCTG-C-TC--A----TC--C--AC
-------TCTACACCTGTGCACTTA-CTGTGGGT-TTC--------GA--
-TAGTCGT--------CGC---------------------GGGGTTCTAC
CTC--------------GCGCGGC----GATT----------CGGG----
GCTCACG---TT-T--A-TTACAAACGC--TTT----AGT---ATCAGAA
TGTA----------AACCGCGATAT---AA----ACGCA---T-------
--T------ATATACAACTTTCAGCAACGGATCTCTTGGCTCTCGCATCG
ATGAAGAACGCAGCGAAATGCGATAAGTAATGTGAATTGCAGAATTCAGT
GAATCATCGAATCTTTGAACGCACCTTGCGCTCCCCGGTATT----CCGA
GGAGCATGCCTGTTTGAGTGTCGTGAAATTCTCAACCTACAAA-CCC-T-
TG---------------------CGGTTCTGCAGGCTTGGAT-TTGGAGG
C-------TTGCTGGCTT-------------------------------T
TACAGTCGGCTCCTCTTAAAAGCAT----TAGCTC-GT---TC----CTT
------GCG---GATCGGC-T----C-TCGGTGTGATA----ATTGTCTA
CGCCGTGG-CTG----T---GAAG---C------GTT-------------
----------------CGGAGGGC-TTCTAATC------GTCTCGTTAG-
------AGACAGCTT--------CATTTGACCCCCTAGTAACTGCGAGTG
A-AGCGGG-AAGAGCTCAAATTTAAAATCTGGCGGTCT-T--TGGCCGTC
CGAGTTGTAGTCTGGAGAAGTGCTTTCCGCGCTGGACCGTGTACAAGTCT
-CTTGGAACAGAGCGTCATAGAGGGTGAGAATCCCGTCTTTGACACGGAC
TACCAGTGCTTTGTGATGCGCTCTCAAAGAGTCGAGTTGTTTGGGAATGC
AGCTCAAAATGGGTGGTAAATTCC-ATCTAAAGCTAAATATTGGCGAGAG
ACCGATAGCGAAC-AAGTACCGTGAGGGAAAGATGAAAAGCACTTTGGAA
AGAGAGTTAAACAGT-ACGTGAAATTGCTGAAAGGGAAACGCTTGAAGTC
AGTCGCGTCGGCCGGAACTCAGCCTTGC----TTC---GGCTTGGTGCA-
CTTTCCGG-TCGACGGGCC-AGCATCAA-TTTTGA-CCGTCGGAAAAGGG
CCGAGGGAATGTGGCA------CC-TTT--TGGTGTG-TTATAGCCTTCG
G-TCG-C--ATACGG-CGGTCGGGATTGAGGATCGCAGCGCGCC-GC---
--AA-GGCAGGGG-----TTC--GCC---CACT-TT--CGCGCTTAGGAT
GCTGGCATAATGGCTTTAAACGACCCGTCTTGAAACACGGACCAAGGAGT
CTAACTTGCATGCGAGTGTTTGGGTGGAAAACCCGAGCGCGTAATGAAAG
TGAAAGTCGAGACCTCTGTCGT-GGAGGGCACCGACGCCCGGACCAGACG
-TATTCTGACGGATCCGCGGTAGAGCATGTAGGTTGGGACCCGAAAGATG
GTGAACTATGCCTGAATAGGGTGAAGCCAGAGGAAACTCTGGTGGAGGCT
CGTAGCGATTCTGACGTGCAAATCGATCGTCAAATTT-GGGTATA-GGGG
CGAAAGACTAAT--CGAACCATCTAGTAGCTGGTTCCTGCCGAAGTTTCC
CTCAGGATAGCAGAAACT--CATATCAGATTTATGTGGTAAAGCGAATGA
TTAGAGGCCTTGGGGTTGAAACAACC-TTAACCTATTCTCAAACTTTAAA
TAT-GTAAGAACGAGCCGTCGCTTGATTGGACCGCTCGGCGATTGAGAGT
TTCTAGTGGGCCATTTTTGGTAAGCAGAACTGGCGATGCGGGATGAACCG
AACGCG-AGGTTAAGGTGCCGGAATACACGCT--CATCAGACACCACAAA
AGGTGTTAGTTCATCTAGACAGCAGGACGGTGGCCATGGAAGTCGGAATC
CGCTAAGGAGTGTGTAACAACTCACCTGCCGAATGAACTAGCCCTGAAAA
TGGATGGCGCTCAAGCGTGTTACCCATACCTCGCCGTCAGCGTTGAAGTG
ACGCGCTGACGAGTAGGCAGGCGTGGAGGTCAGTGAAGAAGCC-CCCCTA
GTAACTGCGAGTGA-AGCGGG-AAGAGCTCAAATTTAAAATCTGGCGGTC
T-T--TGGCCGTCCGAGTTGTAGTCTGGAGAAGTGCTTTCCGCGCTGGAC
CGTGTACAAGTCT-CTTGGAACAGAGCGTCATAGAGGGTGAGAATCCCGT
CTTTGACACGGACTACCAGTGCTTTGTGATGCGCTCTCAAAGAGTCGAGT
TGTTTGGGAATGCAGCTCAAAATGGGTGGTAAATTCC-ATCTAAAGCTAA
ATATTGGCGAGAGACCGATAGCGAAC-AAGTACCGTGAGGGAAAGATGAA
AAGCACTTTGGAAAGAGAGTTAAACAGT-ACGTGAAATTGCTGAAAGGGA
AACGCTTGAAGTCAGTCGCGTCGGCCGGAACTCAGCCTTGC----TTC--
-GGCTTGGTGCA-CTTTCCGG-TCGACGGGCC-AGCATCAA-TTTTGA-C
CGTCGGAAAAGGGCCGAGGGAATGTGGCA------CC-TTT--TGGTGTG
-TTATAGCCTTCGG-TCG-C--ATACGG-CGGTCGGGATTGAGGATCGCA
GCGCGCC-GC-----AA-GGCAGGGG-----TTC--GCC---CACT-TT-
-CGCGCTTAGGATGCTGGCATAATGGCTTTAAACGACCCGTCTTGAAACA
CGGACCAAGGAGTCTAACTTGCATGCGAGTGTTTGGGTGGAAAACCCGAG
CGCGTAATGAAAGTGAAAGTCGAGACCTCTGTCGT-GGAGGGCACCGACG
CCCGGACCAGACG-TATTCTGACGGATCCGCGGTAGAGCATGTAGGTTGG
GACCCGAAAGATGGTGAACTATGCCTGAATAGGGTGAAGCCAGAGGAAAC
TCTGGTGGAGGCTCGTAGCGATTCTGACGTGCAAATCGATCGTCAAATTT
-GGGTATA-GGGGCGAAAGACTAAT--CGAACCATCTAGTAGCTGGTTCC
TGCCGAAGTTTCCCTCAGGATAGCAGAAACT--CATATCAGATTTATGTG
GTAAAGCGAATGATTAGAGGCCTTGGGGTTGAAACAACC-TTAACCTATT
CTCAAACTTTAAATAT-GTAAGAACGAGCCGTCGCTTGATTGGACCGCTC
GGCGATTGAGAGTTTCTAGTGGGCCATTTTTGGTAAGCAGAACTGGCGAT
GCGGGATGAACCGAACGCG-AGGTTAAGGTGCCGGAATACACGCT--CAT
CAGACACCACAAAAGGTGTTAGTTCATCTAGACAGCAGGACGGTGGCCAT
GGAAGTCGGAATCCGCTAAGGAGTGTGTAACAACTCACCTGCCGAATGAA
CTAGCCCTGAAAATGGATGGCGCTCAAGCGTGTTACCCATACCTCGCCGT
CAGCGTTGAAGTGACGCGCTGACGAGTAGGCAGGCGTGGAGGTCAGTGAA
GAAGCC-CCCCTAGTAACTGCGAGTGA-AGCGGG-AAGAGCTCAAATTTA
AAATCTGGCGGTCT-T--TGGCCGTCCGAGTTGTAGTCTGGAGAAGTGCT
TTCCGCGCTGGACCGTGTACAAGTCT-CTTGGAACAGAGCGTCATAGAGG
GTGAGAATCCCGTCTTTGACACGGACTACCAGTGCTTTGTGATGCGCTCT
CAAAGAGTCGAGTTGTTTGGGAATGCAGCTCAAAATGGGTGGTAAATTCC
-ATCTAAAGCTAAATATTGGCGAGAGACCGATAGCGAAC-AAGTACCGTG
AGGGAAAGATGAAAAGCACTTTGGAAAGAGAGTTAAACAGT-ACGTGAAA
TTGCTGAAAGGGAAACGCTTGAAGTCAGTCGCGTCGGCCGGAACTCAGCC
TTGC----TTC---GGCTTGGTGCA-CTTTCCGG-TCGACGGGCC-AGCA
TCAA-TTTTGA-CCGTCGGAAAAGGGCCGAGGGAATGTGGCA------CC
-TTT--TGGTGTG-TTATAGCCTTCGG-TCG-C--ATACGG-CGGTCGGG
ATTGAGGATCGCAGCGCGCC-GC-----AA-GGCAGGGG-----TTC--G
CC---CACT-TT--CGCGCTTAGGATGCTGGCATAATGGCTTTAAACGAC
CCGTCTTGAAACACGGACCAAGGAGTCTAACTTGCATGCGAGTGTTTGGG
TGGAAAACCCGAGCGCGTAATGAAAGTGAAAGTCGAGACCTCTGTCGT-G
GAGGGCACCGACGCCCGGACCAGACG-TATTCTGACGGATCCGCGGTAGA
GCATGTAGGTTGGGACCCGAAAGATGGTGAACTATGCCTGAATAGGGTGA
AGCCAGAGGAAACTCTGGTGGAGGCTCGTAGCGATTCTGACGTGCAAATC
GATCGTCAAATTT-GGGTATA-GGGGCGAAAGACTAAT--CGAACCATCT
AGTAGCTGGTTCCTGCCGAAGTTTCCCTCAGGATAGCAGAAACT--CATA
TCAGATTTATGTGGTAAAGCGAATGATTAGAGGCCTTGGGGTTGAAACAA
CC-TTAACCTATTCTCAAACTTTAAATAT-GTAAGAACGAGCCGTCGCTT
GATTGGACCGCTCGGCGATTGAGAGTTTCTAGTGGGCCATTTTTGGTAAG
CAGAACTGGCGATGCGGGATGAACCGAACGCG-AGGTTAAGGTGCCGGAA
TACACGCT--CATCAGACACCACAAAAGGTGTTAGTTCATCTAGACAGCA
GGACGGTGGCCATGGAAGTCGGAATCCGCTAAGGAGTGTGTAACAACTCA
CCTGCCGAATGAACTAGCCCTGAAAATGGATGGCGCTCAAGCGTGTTACC
CATACCTCGCCGTCAGCGTTGAAGTGACGCGCTGACGAGTAGGCAGGCGT
GGAGGTCAGTGAAGAAGCC-CCCCTAGTAACTGCGAGTGA-AGCGGG-AA
GAGCTCAAATTTAAAATCTGGCGGTCT-T--TGGCCGTCCGAGTTGTAGT
CTGGAGAAGTGCTTTCCGCGCTGGACCGTGTACAAGTCT-CTTGGAACAG
AGCGTCATAGAGGGTGAGAATCCCGTCTTTGACACGGACTACCAGTGCTT
TGTGATGCGCTCTCAAAGAGTCGAGTTGTTTGGGAATGCAGCTCAAAATG
GGTGGTAAATTCC-ATCTAAAGCTAAATATTGGCGAGAGACCGATAGCGA
AC-AAGTACCGTGAGGGAAAGATGAAAAGCACTTTGGAAAGAGAGTTAAA
CAGT-ACGTGAAATTGCTGAAAGGGAAACGCTTGAAGTCAGTCGCGTCGG
CCGGAACTCAGCCTTGC----TTC---GGCTTGGTGCA-CTTTCCGG-TC
GACGGGCC-AGCATCAA-TTTTGA-CCGTCGGAAAAGGGCCGAGGGAATG
TGGCA------CC-TTT--TGGTGTG-TTATAGCCTTCGG-TCG-C--AT
ACGG-CGGTCGGGATTGAGGATCGCAGCGCGCC-GC-----AA-GGCAGG
GG-----TTC--GCC---CACT-TT--CGCGCTTAGGATGCTGGCATAAT
GGCTTTAAACGACCCGTCTTGAAACACGGACCAAGGAGTCTAACTTGCAT
GCGAGTGTTTGGGTGGAAAACCCGAGCGCGTAATGAAAGTGAAAGTCGAG
ACCTCTGTCGT-GGAGGGCACCGACGCCCGGACCAGACG-TATTCTGACG
GATCCGCGGTAGAGCATGTAGGTTGGGACCCGAAAGATGGTGAACTATGC
CTGAATAGGGTGAAGCCAGAGGAAACTCTGGTGGAGGCTCGTAGCGATTC
TGACGTGCAAATCGATCGTCAAATTT-GGGTATA-GGGGCGAAAGACTAA
T--CGAACCATCTAGTAGCTGGTTCCTGCCGAAGTTTCCCTCAGGATAGC
AGAAACT--CATATCAGATTTATGTGGTAAAGCGAATGATTAGAGGCCTT
GGGGTTGAAACAACC-TTAACCTATTCTCAAACTTTAAATAT-GTAAGAA
CGAGCCGTCGCTTGATTGGACCGCTCGGCGATTGAGAGTTTCTAGTGGGC
CATTTTTGGTAAGCAGAACTGGCGATGCGGGATGAACCGAACGCG-AGGT
TAAGGTGCCGGAATACACGCT--CATCAGACACCACAAAAGGTGTTAGTT
CATCTAGACAGCAGGACGGTGGCCATGGAAGTCGGAATCCGCTAAGGAGT
GTGTAACAACTCACCTGCCGAATGAACTAGCCCTGAAAATGGATGGCGCT
CAAGCGTGTTACCCATACCTCGCCGTCAGCGTTGAAGTGACGCGCTGACG
AGTAGGCAGGCGTGGAGGTCAGTGAAGAAGCC-CCCCTAGTAACTGCGAG
TGA-AGCGGG-AAGAGCTCAAATTTAAAATCTGGCGGTCT-T--TGGCCG
TCCGAGTTGTAGTCTGGAGAAGTGCTTTCCGCGCTGGACCGTGTACAAGT
CT-CTTGGAACAGAGCGTCATAGAGGGTGAGAATCCCGTCTTTGACACGG
ACTACCAGTGCTTTGTGATGCGCTCTCAAAGAGTCGAGTTGTTTGGGAAT
GCAGCTCAAAATGGGTGGTAAATTCC-ATCTAAAGCTAAATATTGGCGAG
AGACCGATAGCGAAC-AAGTACCGTGAGGGAAAGATGAAAAGCACTTTGG
AAAGAGAGTTAAACAGT-ACGTGAAATTGCTGAAAGGGAAACGCTTGAAG
TCAGTCGCGTCGGCCGGAACTCAGCCTTGC----TTC---GGCTTGGTGC
A-CTTTCCGG-TCGACGGGCC-AGCATCAA-TTTTGA-CCGTCGGAAAAG
GGCCGAGGGAATGTGGCA------CC-TTT--TGGTGTG-TTATAGCCTT
CGG-TCG-C--ATACGG-CGGTCGGGATTGAGGATCGCAGCGCGCC-GC-
----AA-GGCAGGGG-----TTC--GCC---CACT-TT--CGCGCTTAGG
ATGCTGGCATAATGGCTTTAAACGACCCGTCTTGAAACACGGACCAAGGA
GTCTAACTTGCATGCGAGTGTTTGGGTGGAAAACCCGAGCGCGTAATGAA
AGTGAAAGTCGAGACCTCTGTCGT-GGAGGGCACCGACGCCCGGACCAGA
CG-TATTCTGACGGATCCGCGGTAGAGCATGTAGGTTGGGACCCGAAAGA
TGGTGAACTATGCCTGAATAGGGTGAAGCCAGAGGAAACTCTGGTGGAGG
CTCGTAGCGATTCTGACGTGCAAATCGATCGTCAAATTT-GGGTATA-GG
GGCGAAAGACTAAT--CGAACCATCTAGTAGCTGGTTCCTGCCGAAGTTT
CCCTCAGGATAGCAGAAACT--CATATCAGATTTATGTGGTAAAGCGAAT
GATTAGAGGCCTTGGGGTTGAAACAACC-TTAACCTATTCTCAAACTTTA
AATAT-GTAAGAACGAGCCGTCGCTTGATTGGACCGCTCGGCGATTGAGA
GTTTCTAGTGGGCCATTTTTGGTAAGCAGAACTGGCGATGCGGGATGAAC
CGAACGCG-AGGTTAAGGTGCCGGAATACACGCT--CATCAGACACCACA
AAAGGTGTTAGTTCATCTAGACAGCAGGACGGTGGCCATGGAAGTCGGAA
TCCGCTAAGGAGTGTGTAACAACTCACCTGCCGAATGAACTAGCCCTGAA
AATGGATGGCGCTCAAGCGTGTTACCCATACCTCGCCGTCAGCGTTGAAG
TGACGCGCTGACGAGTAGGCAGGCGTGGAGGTCAGTGAAGAAGCC-
>24_Polyporaceae_Grammothele_duportii_Dai_21932
ATTAACGAGTTTG-------A---ACGGGTTGT-AGCTGGC-CTTC----
-------CGAGGCA-TGTGCAC-GCCCTG-C-TC--A----TC--C--AC
-------TCTACACCTGTGCACTTA-CTGTGGGT-TTC--------GA--
-TAGTCGT--------CAC---------------------GGGGTTCTAC
CTC--------------GCGCGGC----GATT----------CGGG----
GCTCACG---TT-T--A-TTACAAACGC--TTT----AGT---ATCAGAA
TGTA----------AACCGCGATAT---AA----ACGCA---T-------
--T------ATATACAACTTTCAGCAACGGATCTCTTGGCTCTCGCATCG
ATGAAGAACGCAGCGAAATGCGATAAGTAATGTGAATTGCAGAATTCAGT
GAATCATCGAATCTTTGAACGCACCTTGCGCTCCCCGGTATT----CCGA
GGAGCATGCCTGTTTGAGTGTCGTGAAATTCTCAACCTACAAA-CCC-T-
TG---------------------CGGTTCTGCAGGCTTGGAT-TTGGAGG
C-------TTGCTGGCTT-------------------------------T
TACGGTCGGCTCCTCTTAAAAGCAT----TAGCTC-GT---TC----CTT
------GCG---GATCGGC-T----C-TCGGTGTGATA----ATTGTCTA
CGCCGTGG-TTG----T---GAAG---C------GTT-------------
----------------TGGAGGGC-TTCTAATC------GTCTCGTTAG-
------AGACAGCTT--------CATTTGACCCCCTAGTAACTGCGAGTG
A-AGCGGG-AAGAGCTCAAATTTAAAATCTGGCGGTCT-T--TGGCCGTC
CGAGTTGTAGTCTGGAGAAGTGCTTTCCGCGCTGGACCGTGTACAAGTCT
-CTTGGAACAGAGCGTCATAGAGGGTGAGAATCCCGTCTTTGACACGGAC
TACCAGTGCTTTGTGATGCGCTCTCAAAGAGTCGAGTTGTTTGGGAATGC
AGCTCAAAATGGGTGGTAAATTCC-ATCTAAAGCTAAATATTGGCGAGAG
ACCGATAGCGAAC-AAGTACCGTGAGGGAAAGATGAAAAGCACTTTGGAA
AGAGAGTTAAACAGT-ACGTGAAATTGCTGAAAGGGAAACGCTTGAAGTC
AGTCGCGTCGGCCGGAACTCAGCCTTGC----TTC---GGCTTGGTGCA-
CTTTCCGG-TCGACGGGCC-AGCATCAA-TTTTGA-CCGTCGGAAAAGGG
CCGAGGGAATGTGGCA------CC-TTT--TGGTGTG-TTATAGCCTTCG
G-TCG-C--ATACGG-CGGTCGGGATTGAGGATCGCAGCGCGCC-GC---
--AA-GGCAGGGG-----TTC--GCC---CACT-TT--CGCGCTTAGGAT
GCTGGCATAATGGCTTTAAACGACCCGTCTTGAAACACGGACCAAGGAGT
CTAACTTGCATGCGAGTGTTTGGGTGGAAAACCCGAGCGCGTAATGAAAG
TGAAAGTCGAGACCTCTGTCGT-GGAGGGCACCGACGCCCGGACCAGACG
-TATTCTGACGGATCCGCGGTAGAGCATGTAGGTTGGGACCCGAAAGATG
GTGAACTATGCCTGAATAGGGTGAAGCCAGAGGAAACTCTGGTGGAGGCT
CGTAGCGATTCTGACGTGCAAATCGATCGTCAAATTT-GGGTATA-GGGG
CGAAAGACTAAT--CGAACCATCTAGTAGCTGGTTCCTGCCGAAGTTTCC
CTCAGGATAGCAGAAACT--CATATCAGATTTATGTGGTAAAGCGAATGA
TTAGAGGCCTTGGGGTTGAAACAACC-TTAACCTATTCTCAAACTTTAAA
TAT-GTAAGAACGAGCCGTCGCTTGATTGGACCGCTCGGCGATTGAGAGT
TTCTAGTGGGCCATTTTTGGTAAGCAGAACTGGCGATGCGGGATGAACCG
AACGCG-AGGTTAAGGTGCCGGAATACACGCT--CATCAGACACCACAAA
AGGTGTTAGTTCATCTAGACAGCAGGACGGTGGCCATGGAAGTCGGAATC
CGCTAAGGAGTGTGTAACAACTCACCTGCCGAATGAACTAGCCCTGAAAA
TGGATGGCGCTCAAGCGTGTTACCCATACCTCGCCGTCAGCGTTGAAGTG
ACGCGCTGACGAGTAGGCAGGCGTGGAGGTCA------------CCCCTA
GTAACTGCGAGTGA-AGCGGG-AAGAGCTCAAATTTAAAATCTGGCGGTC
T-T--TGGCCGTCCGAGTTGTAGTCTGGAGAAGTGCTTTCCGCGCTGGAC
CGTGTACAAGTCT-CTTGGAACAGAGCGTCATAGAGGGTGAGAATCCCGT
CTTTGACACGGACTACCAGTGCTTTGTGATGCGCTCTCAAAGAGTCGAGT
TGTTTGGGAATGCAGCTCAAAATGGGTGGTAAATTCC-ATCTAAAGCTAA
ATATTGGCGAGAGACCGATAGCGAAC-AAGTACCGTGAGGGAAAGATGAA
AAGCACTTTGGAAAGAGAGTTAAACAGT-ACGTGAAATTGCTGAAAGGGA
AACGCTTGAAGTCAGTCGCGTCGGCCGGAACTCAGCCTTGC----TTC--
-GGCTTGGTGCA-CTTTCCGG-TCGACGGGCC-AGCATCAA-TTTTGA-C
CGTCGGAAAAGGGCCGAGGGAATGTGGCA------CC-TTT--TGGTGTG
-TTATAGCCTTCGG-TCG-C--ATACGG-CGGTCGGGATTGAGGATCGCA
GCGCGCC-GC-----AA-GGCAGGGG-----TTC--GCC---CACT-TT-
-CGCGCTTAGGATGCTGGCATAATGGCTTTAAACGACCCGTCTTGAAACA
CGGACCAAGGAGTCTAACTTGCATGCGAGTGTTTGGGTGGAAAACCCGAG
CGCGTAATGAAAGTGAAAGTCGAGACCTCTGTCGT-GGAGGGCACCGACG
CCCGGACCAGACG-TATTCTGACGGATCCGCGGTAGAGCATGTAGGTTGG
GACCCGAAAGATGGTGAACTATGCCTGAATAGGGTGAAGCCAGAGGAAAC
TCTGGTGGAGGCTCGTAGCGATTCTGACGTGCAAATCGATCGTCAAATTT
-GGGTATA-GGGGCGAAAGACTAAT--CGAACCATCTAGTAGCTGGTTCC
TGCCGAAGTTTCCCTCAGGATAGCAGAAACT--CATATCAGATTTATGTG
GTAAAGCGAATGATTAGAGGCCTTGGGGTTGAAACAACC-TTAACCTATT
CTCAAACTTTAAATAT-GTAAGAACGAGCCGTCGCTTGATTGGACCGCTC
GGCGATTGAGAGTTTCTAGTGGGCCATTTTTGGTAAGCAGAACTGGCGAT
GCGGGATGAACCGAACGCG-AGGTTAAGGTGCCGGAATACACGCT--CAT
CAGACACCACAAAAGGTGTTAGTTCATCTAGACAGCAGGACGGTGGCCAT
GGAAGTCGGAATCCGCTAAGGAGTGTGTAACAACTCACCTGCCGAATGAA
CTAGCCCTGAAAATGGATGGCGCTCAAGCGTGTTACCCATACCTCGCCGT
CAGCGTTGAAGTGACGCGCTGACGAGTAGGCAGGCGTGGAGGTCA-----
-------CCCCTAGTAACTGCGAGTGA-AGCGGG-AAGAGCTCAAATTTA
AAATCTGGCGGTCT-T--TGGCCGTCCGAGTTGTAGTCTGGAGAAGTGCT
TTCCGCGCTGGACCGTGTACAAGTCT-CTTGGAACAGAGCGTCATAGAGG
GTGAGAATCCCGTCTTTGACACGGACTACCAGTGCTTTGTGATGCGCTCT
CAAAGAGTCGAGTTGTTTGGGAATGCAGCTCAAAATGGGTGGTAAATTCC
-ATCTAAAGCTAAATATTGGCGAGAGACCGATAGCGAAC-AAGTACCGTG
AGGGAAAGATGAAAAGCACTTTGGAAAGAGAGTTAAACAGT-ACGTGAAA
TTGCTGAAAGGGAAACGCTTGAAGTCAGTCGCGTCGGCCGGAACTCAGCC
TTGC----TTC---GGCTTGGTGCA-CTTTCCGG-TCGACGGGCC-AGCA
TCAA-TTTTGA-CCGTCGGAAAAGGGCCGAGGGAATGTGGCA------CC
-TTT--TGGTGTG-TTATAGCCTTCGG-TCG-C--ATACGG-CGGTCGGG
ATTGAGGATCGCAGCGCGCC-GC-----AA-GGCAGGGG-----TTC--G
CC---CACT-TT--CGCGCTTAGGATGCTGGCATAATGGCTTTAAACGAC
CCGTCTTGAAACACGGACCAAGGAGTCTAACTTGCATGCGAGTGTTTGGG
TGGAAAACCCGAGCGCGTAATGAAAGTGAAAGTCGAGACCTCTGTCGT-G
GAGGGCACCGACGCCCGGACCAGACG-TATTCTGACGGATCCGCGGTAGA
GCATGTAGGTTGGGACCCGAAAGATGGTGAACTATGCCTGAATAGGGTGA
AGCCAGAGGAAACTCTGGTGGAGGCTCGTAGCGATTCTGACGTGCAAATC
GATCGTCAAATTT-GGGTATA-GGGGCGAAAGACTAAT--CGAACCATCT
AGTAGCTGGTTCCTGCCGAAGTTTCCCTCAGGATAGCAGAAACT--CATA
TCAGATTTATGTGGTAAAGCGAATGATTAGAGGCCTTGGGGTTGAAACAA
CC-TTAACCTATTCTCAAACTTTAAATAT-GTAAGAACGAGCCGTCGCTT
GATTGGACCGCTCGGCGATTGAGAGTTTCTAGTGGGCCATTTTTGGTAAG
CAGAACTGGCGATGCGGGATGAACCGAACGCG-AGGTTAAGGTGCCGGAA
TACACGCT--CATCAGACACCACAAAAGGTGTTAGTTCATCTAGACAGCA
GGACGGTGGCCATGGAAGTCGGAATCCGCTAAGGAGTGTGTAACAACTCA
CCTGCCGAATGAACTAGCCCTGAAAATGGATGGCGCTCAAGCGTGTTACC
CATACCTCGCCGTCAGCGTTGAAGTGACGCGCTGACGAGTAGGCAGGCGT
GGAGGTCA------------CCCCTAGTAACTGCGAGTGA-AGCGGG-AA
GAGCTCAAATTTAAAATCTGGCGGTCT-T--TGGCCGTCCGAGTTGTAGT
CTGGAGAAGTGCTTTCCGCGCTGGACCGTGTACAAGTCT-CTTGGAACAG
AGCGTCATAGAGGGTGAGAATCCCGTCTTTGACACGGACTACCAGTGCTT
TGTGATGCGCTCTCAAAGAGTCGAGTTGTTTGGGAATGCAGCTCAAAATG
GGTGGTAAATTCC-ATCTAAAGCTAAATATTGGCGAGAGACCGATAGCGA
AC-AAGTACCGTGAGGGAAAGATGAAAAGCACTTTGGAAAGAGAGTTAAA
CAGT-ACGTGAAATTGCTGAAAGGGAAACGCTTGAAGTCAGTCGCGTCGG
CCGGAACTCAGCCTTGC----TTC---GGCTTGGTGCA-CTTTCCGG-TC
GACGGGCC-AGCATCAA-TTTTGA-CCGTCGGAAAAGGGCCGAGGGAATG
TGGCA------CC-TTT--TGGTGTG-TTATAGCCTTCGG-TCG-C--AT
ACGG-CGGTCGGGATTGAGGATCGCAGCGCGCC-GC-----AA-GGCAGG
GG-----TTC--GCC---CACT-TT--CGCGCTTAGGATGCTGGCATAAT
GGCTTTAAACGACCCGTCTTGAAACACGGACCAAGGAGTCTAACTTGCAT
GCGAGTGTTTGGGTGGAAAACCCGAGCGCGTAATGAAAGTGAAAGTCGAG
ACCTCTGTCGT-GGAGGGCACCGACGCCCGGACCAGACG-TATTCTGACG
GATCCGCGGTAGAGCATGTAGGTTGGGACCCGAAAGATGGTGAACTATGC
CTGAATAGGGTGAAGCCAGAGGAAACTCTGGTGGAGGCTCGTAGCGATTC
TGACGTGCAAATCGATCGTCAAATTT-GGGTATA-GGGGCGAAAGACTAA
T--CGAACCATCTAGTAGCTGGTTCCTGCCGAAGTTTCCCTCAGGATAGC
AGAAACT--CATATCAGATTTATGTGGTAAAGCGAATGATTAGAGGCCTT
GGGGTTGAAACAACC-TTAACCTATTCTCAAACTTTAAATAT-GTAAGAA
CGAGCCGTCGCTTGATTGGACCGCTCGGCGATTGAGAGTTTCTAGTGGGC
CATTTTTGGTAAGCAGAACTGGCGATGCGGGATGAACCGAACGCG-AGGT
TAAGGTGCCGGAATACACGCT--CATCAGACACCACAAAAGGTGTTAGTT
CATCTAGACAGCAGGACGGTGGCCATGGAAGTCGGAATCCGCTAAGGAGT
GTGTAACAACTCACCTGCCGAATGAACTAGCCCTGAAAATGGATGGCGCT
CAAGCGTGTTACCCATACCTCGCCGTCAGCGTTGAAGTGACGCGCTGACG
AGTAGGCAGGCGTGGAGGTCA------------CCCCTAGTAACTGCGAG
TGA-AGCGGG-AAGAGCTCAAATTTAAAATCTGGCGGTCT-T--TGGCCG
TCCGAGTTGTAGTCTGGAGAAGTGCTTTCCGCGCTGGACCGTGTACAAGT
CT-CTTGGAACAGAGCGTCATAGAGGGTGAGAATCCCGTCTTTGACACGG
ACTACCAGTGCTTTGTGATGCGCTCTCAAAGAGTCGAGTTGTTTGGGAAT
GCAGCTCAAAATGGGTGGTAAATTCC-ATCTAAAGCTAAATATTGGCGAG
AGACCGATAGCGAAC-AAGTACCGTGAGGGAAAGATGAAAAGCACTTTGG
AAAGAGAGTTAAACAGT-ACGTGAAATTGCTGAAAGGGAAACGCTTGAAG
TCAGTCGCGTCGGCCGGAACTCAGCCTTGC----TTC---GGCTTGGTGC
A-CTTTCCGG-TCGACGGGCC-AGCATCAA-TTTTGA-CCGTCGGAAAAG
GGCCGAGGGAATGTGGCA------CC-TTT--TGGTGTG-TTATAGCCTT
CGG-TCG-C--ATACGG-CGGTCGGGATTGAGGATCGCAGCGCGCC-GC-
----AA-GGCAGGGG-----TTC--GCC---CACT-TT--CGCGCTTAGG
ATGCTGGCATAATGGCTTTAAACGACCCGTCTTGAAACACGGACCAAGGA
GTCTAACTTGCATGCGAGTGTTTGGGTGGAAAACCCGAGCGCGTAATGAA
AGTGAAAGTCGAGACCTCTGTCGT-GGAGGGCACCGACGCCCGGACCAGA
CG-TATTCTGACGGATCCGCGGTAGAGCATGTAGGTTGGGACCCGAAAGA
TGGTGAACTATGCCTGAATAGGGTGAAGCCAGAGGAAACTCTGGTGGAGG
CTCGTAGCGATTCTGACGTGCAAATCGATCGTCAAATTT-GGGTATA-GG
GGCGAAAGACTAAT--CGAACCATCTAGTAGCTGGTTCCTGCCGAAGTTT
CCCTCAGGATAGCAGAAACT--CATATCAGATTTATGTGGTAAAGCGAAT
GATTAGAGGCCTTGGGGTTGAAACAACC-TTAACCTATTCTCAAACTTTA
AATAT-GTAAGAACGAGCCGTCGCTTGATTGGACCGCTCGGCGATTGAGA
GTTTCTAGTGGGCCATTTTTGGTAAGCAGAACTGGCGATGCGGGATGAAC
CGAACGCG-AGGTTAAGGTGCCGGAATACACGCT--CATCAGACACCACA
AAAGGTGTTAGTTCATCTAGACAGCAGGACGGTGGCCATGGAAGTCGGAA
TCCGCTAAGGAGTGTGTAACAACTCACCTGCCGAATGAACTAGCCCTGAA
AATGGATGGCGCTCAAGCGTGTTACCCATACCTCGCCGTCAGCGTTGAAG
TGACGCGCTGACGAGTAGGCAGGCGTGGAGGTCA------------
>24_Polyporaceae_Grammothele_hainanensis_Cui_14514
ATTAACGAGTTTG-------A---ACGGGTTGT-AGCTGGC-CTTC----
-------CGAGGCA-TGTGCAC-GCCCTG-C-TC--A----TC--C--AC
-------TCTACACCTGTGCACTTA-CTGTGGGT-TTC--------GA--
-GAGTCGT--------GTG---------------------GGCCCTCTGC
GGT--------------CTGCGTG----GCGA----------TCGG----
GCTCACG-T-TT-T--A-TTACAAACGC--TTC----AGT---ATCAGAA
TGTC----------TATTGCGATGT---AA----ACGCA-T-T-------
--T------ATATACAACTTTCAGCAACGGATCTCTTGGCTCTCGCATCG
ATGAAGAACGCAGCGAAATGCGATAAGTAATGTGAATTGCAGAATTCAGT
GAATCATCGAATCTTTGAACGCACCTTGCGCTCCTTGGTATT----CCGA
GGAGCATGCCTGTTTGAGTGTCGTGAAATTCTCAACCTACGAA-TCT-T-
TG--------------------CGGGTTCTGTAGGATTGGAT-TTGGAGG
C-------TTGCCGGC---------------------------------C
TGATATCGGCTCCTCTTAAAAKCAT----TAGCTC-GATT-TC----CTT
------GCG---GATCGGC-T----T-TCGGTGTGATA----ATTGTCTA
CGCCGTGA-CCG----T---GAAG---C------GTTT------------
----------------GGGAGGGC-TTCTAACC------GTCTCTTCTG-
------AGACAGCTT---------CATTGACCCCCTAGTAACTGCGAGTG
A-AGCGGG-AAGAGCTCAAATTTAAAATCTGGCGGTCT-T--TGGCCGTC
CGAGTTGTAGTCTGGAGAAGTGCTTTCCGCGCTGGACCGTGTATAAGTCT
-CTTGGAACAGAGCGTCATAGAGGGTGAGAATCCCGTCTTTGACACGGAC
TACCAGTGCTTTGTGATGCGCTCTCAAAGAGTCGAGTTGTTTGGGAATGC
AGCTCAAAATGGGTGGTAAATTCC-ATCTAAAGCTAAATATTGGCGAGAG
ACCGATAGCGAAC-AAGTACCGTGAGGGAAAGATGAAAAGCACTTTGGAA
AGAGAGTTAAACAGT-ACGTGAAATTGCTGAAAGGGAAACGCTTGAAGTC
AGTCACGTCGTCCGGAACTCAGCCTTGC----TTT---CGCTTGGTGCA-
CTTTCCGG-TTGACGGGCC-AGCATCAA-TTTTGA-TCGTCGGAAAAGGG
TCGAGGGAATGTGGCA------CC-TTC--GGGTGTG-TTATAGCCTTCG
G-TCG-C--ATACGG-CGGTCGGGATTGAGGATCGCAGCGCGCC-GC---
--AA-GGCAGGGG-----TTC--GCC---CACT-TT--CGCGCTTAGGAT
GCTGGCATAATGGCTTTAAACGACCCGTCTTGAAACACGGACCAAGGAGT
CTAACTTGCATGCGAGTGTTTGGGTGGAAAACCCGAGCGCGTAATGAAAG
TGAAAGTCGAGACCTCTGTCGT-GGAGGGCACCGACGCCCGGACCTGACG
-TTTTCTGAAGGATCCGCGGTAGAGCATGTAGGTTGGGACCCGAAAGATG
GTGAACTATGCCTGAATAGGGTGAAGCCAGAGGAAACTCTGGTGGAGGCT
CGTAGCGATTCTGACGTGCAAATCGATCGTCAAATTT-GGGTATA-GGGG
CGAAAGACTAAT--CGAACCATCTAGTAGCTGGTTCCTGCCGAAGTTTCC
CTCAGGATAGCAGAAACT--CGTATCAGATTTATGTGGTAAAGCGAATGA
TTAGAGGCCTTGGGGTTGAAACAACC-TTAACCTATTCTCAAACTTTAAA
TAT-GTAAGAACGAGCCGTCGCTTGATTGGACCGCTCGGCGATTGAGAGT
TTCTAGTGGGCCATTTTTGGTAAGCAGAACTGGCGATGCGGGATGAACCG
AACGCG-AGGTTAAGGTGCCGGAATACACGCT--CATCAGACACCACAAA
AGGTGTTAGTTCATCTAGACAGCAGGACGGTGGCCATGGAAGTCGGAATC
CGCTAAGGAGTGTGTAACAACTCACCTGCCGAATGAACTAGCCCTGAAAA
TGGATGGCGCTCAAGCGTGTTACCCATACCTCGCCGTCAGCGTTGAAGTG
ACGCGCTGACGAGTAGGCAGGCGTGGAGGTCAGTGAAGAAGCC-CCCCTA
GTAACTGCGAGTGA-AGCGGG-AAGAGCTCAAATTTAAAATCTGGCGGTC
T-T--TGGCCGTCCGAGTTGTAGTCTGGAGAAGTGCTTTCCGCGCTGGAC
CGTGTATAAGTCT-CTTGGAACAGAGCGTCATAGAGGGTGAGAATCCCGT
CTTTGACACGGACTACCAGTGCTTTGTGATGCGCTCTCAAAGAGTCGAGT
TGTTTGGGAATGCAGCTCAAAATGGGTGGTAAATTCC-ATCTAAAGCTAA
ATATTGGCGAGAGACCGATAGCGAAC-AAGTACCGTGAGGGAAAGATGAA
AAGCACTTTGGAAAGAGAGTTAAACAGT-ACGTGAAATTGCTGAAAGGGA
AACGCTTGAAGTCAGTCACGTCGTCCGGAACTCAGCCTTGC----TTT--
-CGCTTGGTGCA-CTTTCCGG-TTGACGGGCC-AGCATCAA-TTTTGA-T
CGTCGGAAAAGGGTCGAGGGAATGTGGCA------CC-TTC--GGGTGTG
-TTATAGCCTTCGG-TCG-C--ATACGG-CGGTCGGGATTGAGGATCGCA
GCGCGCC-GC-----AA-GGCAGGGG-----TTC--GCC---CACT-TT-
-CGCGCTTAGGATGCTGGCATAATGGCTTTAAACGACCCGTCTTGAAACA
CGGACCAAGGAGTCTAACTTGCATGCGAGTGTTTGGGTGGAAAACCCGAG
CGCGTAATGAAAGTGAAAGTCGAGACCTCTGTCGT-GGAGGGCACCGACG
CCCGGACCTGACG-TTTTCTGAAGGATCCGCGGTAGAGCATGTAGGTTGG
GACCCGAAAGATGGTGAACTATGCCTGAATAGGGTGAAGCCAGAGGAAAC
TCTGGTGGAGGCTCGTAGCGATTCTGACGTGCAAATCGATCGTCAAATTT
-GGGTATA-GGGGCGAAAGACTAAT--CGAACCATCTAGTAGCTGGTTCC
TGCCGAAGTTTCCCTCAGGATAGCAGAAACT--CGTATCAGATTTATGTG
GTAAAGCGAATGATTAGAGGCCTTGGGGTTGAAACAACC-TTAACCTATT
CTCAAACTTTAAATAT-GTAAGAACGAGCCGTCGCTTGATTGGACCGCTC
GGCGATTGAGAGTTTCTAGTGGGCCATTTTTGGTAAGCAGAACTGGCGAT
GCGGGATGAACCGAACGCG-AGGTTAAGGTGCCGGAATACACGCT--CAT
CAGACACCACAAAAGGTGTTAGTTCATCTAGACAGCAGGACGGTGGCCAT
GGAAGTCGGAATCCGCTAAGGAGTGTGTAACAACTCACCTGCCGAATGAA
CTAGCCCTGAAAATGGATGGCGCTCAAGCGTGTTACCCATACCTCGCCGT
CAGCGTTGAAGTGACGCGCTGACGAGTAGGCAGGCGTGGAGGTCAGTGAA
GAAGCC-CCCCTAGTAACTGCGAGTGA-AGCGGG-AAGAGCTCAAATTTA
AAATCTGGCGGTCT-T--TGGCCGTCCGAGTTGTAGTCTGGAGAAGTGCT
TTCCGCGCTGGACCGTGTATAAGTCT-CTTGGAACAGAGCGTCATAGAGG
GTGAGAATCCCGTCTTTGACACGGACTACCAGTGCTTTGTGATGCGCTCT
CAAAGAGTCGAGTTGTTTGGGAATGCAGCTCAAAATGGGTGGTAAATTCC
-ATCTAAAGCTAAATATTGGCGAGAGACCGATAGCGAAC-AAGTACCGTG
AGGGAAAGATGAAAAGCACTTTGGAAAGAGAGTTAAACAGT-ACGTGAAA
TTGCTGAAAGGGAAACGCTTGAAGTCAGTCACGTCGTCCGGAACTCAGCC
TTGC----TTT---CGCTTGGTGCA-CTTTCCGG-TTGACGGGCC-AGCA
TCAA-TTTTGA-TCGTCGGAAAAGGGTCGAGGGAATGTGGCA------CC
-TTC--GGGTGTG-TTATAGCCTTCGG-TCG-C--ATACGG-CGGTCGGG
ATTGAGGATCGCAGCGCGCC-GC-----AA-GGCAGGGG-----TTC--G
CC---CACT-TT--CGCGCTTAGGATGCTGGCATAATGGCTTTAAACGAC
CCGTCTTGAAACACGGACCAAGGAGTCTAACTTGCATGCGAGTGTTTGGG
TGGAAAACCCGAGCGCGTAATGAAAGTGAAAGTCGAGACCTCTGTCGT-G
GAGGGCACCGACGCCCGGACCTGACG-TTTTCTGAAGGATCCGCGGTAGA
GCATGTAGGTTGGGACCCGAAAGATGGTGAACTATGCCTGAATAGGGTGA
AGCCAGAGGAAACTCTGGTGGAGGCTCGTAGCGATTCTGACGTGCAAATC
GATCGTCAAATTT-GGGTATA-GGGGCGAAAGACTAAT--CGAACCATCT
AGTAGCTGGTTCCTGCCGAAGTTTCCCTCAGGATAGCAGAAACT--CGTA
TCAGATTTATGTGGTAAAGCGAATGATTAGAGGCCTTGGGGTTGAAACAA
CC-TTAACCTATTCTCAAACTTTAAATAT-GTAAGAACGAGCCGTCGCTT
GATTGGACCGCTCGGCGATTGAGAGTTTCTAGTGGGCCATTTTTGGTAAG
CAGAACTGGCGATGCGGGATGAACCGAACGCG-AGGTTAAGGTGCCGGAA
TACACGCT--CATCAGACACCACAAAAGGTGTTAGTTCATCTAGACAGCA
GGACGGTGGCCATGGAAGTCGGAATCCGCTAAGGAGTGTGTAACAACTCA
CCTGCCGAATGAACTAGCCCTGAAAATGGATGGCGCTCAAGCGTGTTACC
CATACCTCGCCGTCAGCGTTGAAGTGACGCGCTGACGAGTAGGCAGGCGT
GGAGGTCAGTGAAGAAGCC-CCCCTAGTAACTGCGAGTGA-AGCGGG-AA
GAGCTCAAATTTAAAATCTGGCGGTCT-T--TGGCCGTCCGAGTTGTAGT
CTGGAGAAGTGCTTTCCGCGCTGGACCGTGTATAAGTCT-CTTGGAACAG
AGCGTCATAGAGGGTGAGAATCCCGTCTTTGACACGGACTACCAGTGCTT
TGTGATGCGCTCTCAAAGAGTCGAGTTGTTTGGGAATGCAGCTCAAAATG
GGTGGTAAATTCC-ATCTAAAGCTAAATATTGGCGAGAGACCGATAGCGA
AC-AAGTACCGTGAGGGAAAGATGAAAAGCACTTTGGAAAGAGAGTTAAA
CAGT-ACGTGAAATTGCTGAAAGGGAAACGCTTGAAGTCAGTCACGTCGT
CCGGAACTCAGCCTTGC----TTT---CGCTTGGTGCA-CTTTCCGG-TT
GACGGGCC-AGCATCAA-TTTTGA-TCGTCGGAAAAGGGTCGAGGGAATG
TGGCA------CC-TTC--GGGTGTG-TTATAGCCTTCGG-TCG-C--AT
ACGG-CGGTCGGGATTGAGGATCGCAGCGCGCC-GC-----AA-GGCAGG
GG-----TTC--GCC---CACT-TT--CGCGCTTAGGATGCTGGCATAAT
GGCTTTAAACGACCCGTCTTGAAACACGGACCAAGGAGTCTAACTTGCAT
GCGAGTGTTTGGGTGGAAAACCCGAGCGCGTAATGAAAGTGAAAGTCGAG
ACCTCTGTCGT-GGAGGGCACCGACGCCCGGACCTGACG-TTTTCTGAAG
GATCCGCGGTAGAGCATGTAGGTTGGGACCCGAAAGATGGTGAACTATGC
CTGAATAGGGTGAAGCCAGAGGAAACTCTGGTGGAGGCTCGTAGCGATTC
TGACGTGCAAATCGATCGTCAAATTT-GGGTATA-GGGGCGAAAGACTAA
T--CGAACCATCTAGTAGCTGGTTCCTGCCGAAGTTTCCCTCAGGATAGC
AGAAACT--CGTATCAGATTTATGTGGTAAAGCGAATGATTAGAGGCCTT
GGGGTTGAAACAACC-TTAACCTATTCTCAAACTTTAAATAT-GTAAGAA
CGAGCCGTCGCTTGATTGGACCGCTCGGCGATTGAGAGTTTCTAGTGGGC
CATTTTTGGTAAGCAGAACTGGCGATGCGGGATGAACCGAACGCG-AGGT
TAAGGTGCCGGAATACACGCT--CATCAGACACCACAAAAGGTGTTAGTT
CATCTAGACAGCAGGACGGTGGCCATGGAAGTCGGAATCCGCTAAGGAGT
GTGTAACAACTCACCTGCCGAATGAACTAGCCCTGAAAATGGATGGCGCT
CAAGCGTGTTACCCATACCTCGCCGTCAGCGTTGAAGTGACGCGCTGACG
AGTAGGCAGGCGTGGAGGTCAGTGAAGAAGCC-CCCCTAGTAACTGCGAG
TGA-AGCGGG-AAGAGCTCAAATTTAAAATCTGGCGGTCT-T--TGGCCG
TCCGAGTTGTAGTCTGGAGAAGTGCTTTCCGCGCTGGACCGTGTATAAGT
CT-CTTGGAACAGAGCGTCATAGAGGGTGAGAATCCCGTCTTTGACACGG
ACTACCAGTGCTTTGTGATGCGCTCTCAAAGAGTCGAGTTGTTTGGGAAT
GCAGCTCAAAATGGGTGGTAAATTCC-ATCTAAAGCTAAATATTGGCGAG
AGACCGATAGCGAAC-AAGTACCGTGAGGGAAAGATGAAAAGCACTTTGG
AAAGAGAGTTAAACAGT-ACGTGAAATTGCTGAAAGGGAAACGCTTGAAG
TCAGTCACGTCGTCCGGAACTCAGCCTTGC----TTT---CGCTTGGTGC
A-CTTTCCGG-TTGACGGGCC-AGCATCAA-TTTTGA-TCGTCGGAAAAG
GGTCGAGGGAATGTGGCA------CC-TTC--GGGTGTG-TTATAGCCTT
CGG-TCG-C--ATACGG-CGGTCGGGATTGAGGATCGCAGCGCGCC-GC-
----AA-GGCAGGGG-----TTC--GCC---CACT-TT--CGCGCTTAGG
ATGCTGGCATAATGGCTTTAAACGACCCGTCTTGAAACACGGACCAAGGA
GTCTAACTTGCATGCGAGTGTTTGGGTGGAAAACCCGAGCGCGTAATGAA
AGTGAAAGTCGAGACCTCTGTCGT-GGAGGGCACCGACGCCCGGACCTGA
CG-TTTTCTGAAGGATCCGCGGTAGAGCATGTAGGTTGGGACCCGAAAGA
TGGTGAACTATGCCTGAATAGGGTGAAGCCAGAGGAAACTCTGGTGGAGG
CTCGTAGCGATTCTGACGTGCAAATCGATCGTCAAATTT-GGGTATA-GG
GGCGAAAGACTAAT--CGAACCATCTAGTAGCTGGTTCCTGCCGAAGTTT
CCCTCAGGATAGCAGAAACT--CGTATCAGATTTATGTGGTAAAGCGAAT
GATTAGAGGCCTTGGGGTTGAAACAACC-TTAACCTATTCTCAAACTTTA
AATAT-GTAAGAACGAGCCGTCGCTTGATTGGACCGCTCGGCGATTGAGA
GTTTCTAGTGGGCCATTTTTGGTAAGCAGAACTGGCGATGCGGGATGAAC
CGAACGCG-AGGTTAAGGTGCCGGAATACACGCT--CATCAGACACCACA
AAAGGTGTTAGTTCATCTAGACAGCAGGACGGTGGCCATGGAAGTCGGAA
TCCGCTAAGGAGTGTGTAACAACTCACCTGCCGAATGAACTAGCCCTGAA
AATGGATGGCGCTCAAGCGTGTTACCCATACCTCGCCGTCAGCGTTGAAG
TGACGCGCTGACGAGTAGGCAGGCGTGGAGGTCAGTGAAGAAGCC-
>24_Polyporaceae_Grammothele_hainanensis_Dai_16258
----ACGAGTTTG-------A---ACGGGTTGT-AGCTGGC-CTTC----
-------CGAGGCA-TGTGCAC-GCCCTG-C-TC--A----TC--C--AC
-------TCTACACCTGTGCACTTA-CTGTGGGT-TTC--------GA--
-GAGTCGT--------GTG---------------------GGCCCTCTGC
GGT--------------CTGCGTG----GCGA----------TCGG----
GCTCACG-T-TT-T--A-TTACAAACRC--TTC----AGT---ATCAGAA
TGTC----------TATTGCGATGT---AA----ACGCA-T-T-------
--T------ATATACAACTTTCAGCAACGGATCTCTTGGCTCTCGCATCG
ATGAAGAACGCAGCGAAATGCGATAAGTAATGTGAATTGCAGAATTCAGT
GAATCATCGAATCTTTGAACGCACCTTGCGCTCCTTGGTATT----CCGA
GGAGCATGCCTGTTTGAGTGTCGTGAAATTCTCAACCTACGAA-TCT-T-
TG--------------------CGGGTTCTGTAGGRTTGGAT-TTGGAGG
C-------TTGCCGGC---------------------------------C
TGATATCGGCTCCTCTTAAAAGCAT----TAGCTC-GATT-TC----CTT
------GCG---GATCGGC-T----T-TCGGTGTGATA----ATTGTCTA
CGCCGTGA-CCG----T---GAAG---C------GTTT------------
----------------GGGAGGGC-TTCTAACC------GTCTCTTCTG-
------AGACAGCTT---------CATTGACCCCCTAGTAACTGCGAGTG
A-AGCGGG-AAGAGCTCAAATTTAAAATCTGGCGGTCT-T--TGGCCGTC
CGAGTTGTAGTCTGGAGAAGTGCTTTCCGCGCTGGACCGTGTATAAGTCT
-CTTGGAACAGAGCGTCATAGAGGGTGAGAATCCCGTCTTTGACACGGAC
TACCAGTGCTTTGTGATGCGCTCTCAAAGAGTCGAGTTGTTTGGGAATGC
AGCTCAAAATGGGTGGTAAATTCC-ATCTAAAGCTAAATATTGGCGAGAG
ACCGATAGCGAAC-AAGTACCGTGAGGGAAAGATGAAAAGCACTTTGGAA
AGAGAGTTAAACAGT-ACGTGAAATTGCTGAAAGGGAAACGCTTGAAGTC
AGTCGCGTCGTCCGGAACTCAGCCTTGC----TTT---CGCTTGGTGCA-
CTTTCCGG-TCGACGGGCC-AGCATCAA-TTTTGA-TCGTCGGAAAAGGG
TCGAGGGAATGTGGCA------CC-TTC--GGGTGTG-TTATAGCCTTCG
G-TCG-C--ATACGG-CGGTCGGGATTGAGGATCGCAGCGCGCC-GC---
--AA-GGCAGGGG-----TTC--GCC---CACT-TT--CGCGCTTAGGAT
GCTGGCATAATGGCTTTAAACGACCCGTCTTGAAACACGGACCAAGGAGT
CTAACTTGCATGCGAGTGTTTGGGTGGAAAACCCGAGCGCGTAATGAAAG
TGAAAGTCGAGACCTCTGTCGT-GGAGGGCACCGACGCCCGGACCTGACG
-TTTTCTGAAGGATCCGCGGTAGAGCATGTAGGTTGGGACCCGAAAGATG
GTGAACTATGCCTGAATAGGGTGAAGCCAGAGGAAACTCTGGTGGAGGCT
CGTAGCGATTCTGACGTGCAAATCGATCGTCAAATTT-GGGTATA-GGGG
CGAAAGACTAAT--CGAACCATCTAGTAGCTGGTTCCTGCCGAAGTTTCC
CTCAGGATAGCAGAAACT--CGTATCAGATTTATGTGGTAAAGCGAATGA
TTAGAGGCCTTGGGGTTGAAACAACC-TTAACCTATTCTCAAACTTTAAA
TAT-GTAAGAACGAGCCGTCGCTTGATTGGACCGCTCGGCGATTGAGAGT
TTCTAGTGGGCCATTTTTGGTAAGCAGAACTGGCGATGCGGGATGAACCG
AACGCG-AGGTTAAGGTGCCGGAATACACGCT--CATCAGACACCACAAA
AGGTGTTAGTTCATCTAGACAGCAGGACGGTGGCCATGGAAGTCGGAATC
CGCTAAGGAGTGTGTAACAACTCACCTGCCGAATGAACTAGCCCTGAAAA
TGGATGGCGCTCAAGCGTGTTACCCATACCTCGCCGTCAGCGTTGAAGTG
ACGCGCTGACGAGTAGGCAGGCGTGGAGGTCAGTGAAGAAGCC-CCCCTA
GTAACTGCGAGTGA-AGCGGG-AAGAGCTCAAATTTAAAATCTGGCGGTC
T-T--TGGCCGTCCGAGTTGTAGTCTGGAGAAGTGCTTTCCGCGCTGGAC
CGTGTATAAGTCT-CTTGGAACAGAGCGTCATAGAGGGTGAGAATCCCGT
CTTTGACACGGACTACCAGTGCTTTGTGATGCGCTCTCAAAGAGTCGAGT
TGTTTGGGAATGCAGCTCAAAATGGGTGGTAAATTCC-ATCTAAAGCTAA
ATATTGGCGAGAGACCGATAGCGAAC-AAGTACCGTGAGGGAAAGATGAA
AAGCACTTTGGAAAGAGAGTTAAACAGT-ACGTGAAATTGCTGAAAGGGA
AACGCTTGAAGTCAGTCGCGTCGTCCGGAACTCAGCCTTGC----TTT--
-CGCTTGGTGCA-CTTTCCGG-TCGACGGGCC-AGCATCAA-TTTTGA-T
CGTCGGAAAAGGGTCGAGGGAATGTGGCA------CC-TTC--GGGTGTG
-TTATAGCCTTCGG-TCG-C--ATACGG-CGGTCGGGATTGAGGATCGCA
GCGCGCC-GC-----AA-GGCAGGGG-----TTC--GCC---CACT-TT-
-CGCGCTTAGGATGCTGGCATAATGGCTTTAAACGACCCGTCTTGAAACA
CGGACCAAGGAGTCTAACTTGCATGCGAGTGTTTGGGTGGAAAACCCGAG
CGCGTAATGAAAGTGAAAGTCGAGACCTCTGTCGT-GGAGGGCACCGACG
CCCGGACCTGACG-TTTTCTGAAGGATCCGCGGTAGAGCATGTAGGTTGG
GACCCGAAAGATGGTGAACTATGCCTGAATAGGGTGAAGCCAGAGGAAAC
TCTGGTGGAGGCTCGTAGCGATTCTGACGTGCAAATCGATCGTCAAATTT
-GGGTATA-GGGGCGAAAGACTAAT--CGAACCATCTAGTAGCTGGTTCC
TGCCGAAGTTTCCCTCAGGATAGCAGAAACT--CGTATCAGATTTATGTG
GTAAAGCGAATGATTAGAGGCCTTGGGGTTGAAACAACC-TTAACCTATT
CTCAAACTTTAAATAT-GTAAGAACGAGCCGTCGCTTGATTGGACCGCTC
GGCGATTGAGAGTTTCTAGTGGGCCATTTTTGGTAAGCAGAACTGGCGAT
GCGGGATGAACCGAACGCG-AGGTTAAGGTGCCGGAATACACGCT--CAT
CAGACACCACAAAAGGTGTTAGTTCATCTAGACAGCAGGACGGTGGCCAT
GGAAGTCGGAATCCGCTAAGGAGTGTGTAACAACTCACCTGCCGAATGAA
CTAGCCCTGAAAATGGATGGCGCTCAAGCGTGTTACCCATACCTCGCCGT
CAGCGTTGAAGTGACGCGCTGACGAGTAGGCAGGCGTGGAGGTCAGTGAA
GAAGCC-CCCCTAGTAACTGCGAGTGA-AGCGGG-AAGAGCTCAAATTTA
AAATCTGGCGGTCT-T--TGGCCGTCCGAGTTGTAGTCTGGAGAAGTGCT
TTCCGCGCTGGACCGTGTATAAGTCT-CTTGGAACAGAGCGTCATAGAGG
GTGAGAATCCCGTCTTTGACACGGACTACCAGTGCTTTGTGATGCGCTCT
CAAAGAGTCGAGTTGTTTGGGAATGCAGCTCAAAATGGGTGGTAAATTCC
-ATCTAAAGCTAAATATTGGCGAGAGACCGATAGCGAAC-AAGTACCGTG
AGGGAAAGATGAAAAGCACTTTGGAAAGAGAGTTAAACAGT-ACGTGAAA
TTGCTGAAAGGGAAACGCTTGAAGTCAGTCGCGTCGTCCGGAACTCAGCC
TTGC----TTT---CGCTTGGTGCA-CTTTCCGG-TCGACGGGCC-AGCA
TCAA-TTTTGA-TCGTCGGAAAAGGGTCGAGGGAATGTGGCA------CC
-TTC--GGGTGTG-TTATAGCCTTCGG-TCG-C--ATACGG-CGGTCGGG
ATTGAGGATCGCAGCGCGCC-GC-----AA-GGCAGGGG-----TTC--G
CC---CACT-TT--CGCGCTTAGGATGCTGGCATAATGGCTTTAAACGAC
CCGTCTTGAAACACGGACCAAGGAGTCTAACTTGCATGCGAGTGTTTGGG
TGGAAAACCCGAGCGCGTAATGAAAGTGAAAGTCGAGACCTCTGTCGT-G
GAGGGCACCGACGCCCGGACCTGACG-TTTTCTGAAGGATCCGCGGTAGA
GCATGTAGGTTGGGACCCGAAAGATGGTGAACTATGCCTGAATAGGGTGA
AGCCAGAGGAAACTCTGGTGGAGGCTCGTAGCGATTCTGACGTGCAAATC
GATCGTCAAATTT-GGGTATA-GGGGCGAAAGACTAAT--CGAACCATCT
AGTAGCTGGTTCCTGCCGAAGTTTCCCTCAGGATAGCAGAAACT--CGTA
TCAGATTTATGTGGTAAAGCGAATGATTAGAGGCCTTGGGGTTGAAACAA
CC-TTAACCTATTCTCAAACTTTAAATAT-GTAAGAACGAGCCGTCGCTT
GATTGGACCGCTCGGCGATTGAGAGTTTCTAGTGGGCCATTTTTGGTAAG
CAGAACTGGCGATGCGGGATGAACCGAACGCG-AGGTTAAGGTGCCGGAA
TACACGCT--CATCAGACACCACAAAAGGTGTTAGTTCATCTAGACAGCA
GGACGGTGGCCATGGAAGTCGGAATCCGCTAAGGAGTGTGTAACAACTCA
CCTGCCGAATGAACTAGCCCTGAAAATGGATGGCGCTCAAGCGTGTTACC
CATACCTCGCCGTCAGCGTTGAAGTGACGCGCTGACGAGTAGGCAGGCGT
GGAGGTCAGTGAAGAAGCC-CCCCTAGTAACTGCGAGTGA-AGCGGG-AA
GAGCTCAAATTTAAAATCTGGCGGTCT-T--TGGCCGTCCGAGTTGTAGT
CTGGAGAAGTGCTTTCCGCGCTGGACCGTGTATAAGTCT-CTTGGAACAG
AGCGTCATAGAGGGTGAGAATCCCGTCTTTGACACGGACTACCAGTGCTT
TGTGATGCGCTCTCAAAGAGTCGAGTTGTTTGGGAATGCAGCTCAAAATG
GGTGGTAAATTCC-ATCTAAAGCTAAATATTGGCGAGAGACCGATAGCGA
AC-AAGTACCGTGAGGGAAAGATGAAAAGCACTTTGGAAAGAGAGTTAAA
CAGT-ACGTGAAATTGCTGAAAGGGAAACGCTTGAAGTCAGTCGCGTCGT
CCGGAACTCAGCCTTGC----TTT---CGCTTGGTGCA-CTTTCCGG-TC
GACGGGCC-AGCATCAA-TTTTGA-TCGTCGGAAAAGGGTCGAGGGAATG
TGGCA------CC-TTC--GGGTGTG-TTATAGCCTTCGG-TCG-C--AT
ACGG-CGGTCGGGATTGAGGATCGCAGCGCGCC-GC-----AA-GGCAGG
GG-----TTC--GCC---CACT-TT--CGCGCTTAGGATGCTGGCATAAT
GGCTTTAAACGACCCGTCTTGAAACACGGACCAAGGAGTCTAACTTGCAT
GCGAGTGTTTGGGTGGAAAACCCGAGCGCGTAATGAAAGTGAAAGTCGAG
ACCTCTGTCGT-GGAGGGCACCGACGCCCGGACCTGACG-TTTTCTGAAG
GATCCGCGGTAGAGCATGTAGGTTGGGACCCGAAAGATGGTGAACTATGC
CTGAATAGGGTGAAGCCAGAGGAAACTCTGGTGGAGGCTCGTAGCGATTC
TGACGTGCAAATCGATCGTCAAATTT-GGGTATA-GGGGCGAAAGACTAA
T--CGAACCATCTAGTAGCTGGTTCCTGCCGAAGTTTCCCTCAGGATAGC
AGAAACT--CGTATCAGATTTATGTGGTAAAGCGAATGATTAGAGGCCTT
GGGGTTGAAACAACC-TTAACCTATTCTCAAACTTTAAATAT-GTAAGAA
CGAGCCGTCGCTTGATTGGACCGCTCGGCGATTGAGAGTTTCTAGTGGGC
CATTTTTGGTAAGCAGAACTGGCGATGCGGGATGAACCGAACGCG-AGGT
TAAGGTGCCGGAATACACGCT--CATCAGACACCACAAAAGGTGTTAGTT
CATCTAGACAGCAGGACGGTGGCCATGGAAGTCGGAATCCGCTAAGGAGT
GTGTAACAACTCACCTGCCGAATGAACTAGCCCTGAAAATGGATGGCGCT
CAAGCGTGTTACCCATACCTCGCCGTCAGCGTTGAAGTGACGCGCTGACG
AGTAGGCAGGCGTGGAGGTCAGTGAAGAAGCC-CCCCTAGTAACTGCGAG
TGA-AGCGGG-AAGAGCTCAAATTTAAAATCTGGCGGTCT-T--TGGCCG
TCCGAGTTGTAGTCTGGAGAAGTGCTTTCCGCGCTGGACCGTGTATAAGT
CT-CTTGGAACAGAGCGTCATAGAGGGTGAGAATCCCGTCTTTGACACGG
ACTACCAGTGCTTTGTGATGCGCTCTCAAAGAGTCGAGTTGTTTGGGAAT
GCAGCTCAAAATGGGTGGTAAATTCC-ATCTAAAGCTAAATATTGGCGAG
AGACCGATAGCGAAC-AAGTACCGTGAGGGAAAGATGAAAAGCACTTTGG
AAAGAGAGTTAAACAGT-ACGTGAAATTGCTGAAAGGGAAACGCTTGAAG
TCAGTCGCGTCGTCCGGAACTCAGCCTTGC----TTT---CGCTTGGTGC
A-CTTTCCGG-TCGACGGGCC-AGCATCAA-TTTTGA-TCGTCGGAAAAG
GGTCGAGGGAATGTGGCA------CC-TTC--GGGTGTG-TTATAGCCTT
CGG-TCG-C--ATACGG-CGGTCGGGATTGAGGATCGCAGCGCGCC-GC-
----AA-GGCAGGGG-----TTC--GCC---CACT-TT--CGCGCTTAGG
ATGCTGGCATAATGGCTTTAAACGACCCGTCTTGAAACACGGACCAAGGA
GTCTAACTTGCATGCGAGTGTTTGGGTGGAAAACCCGAGCGCGTAATGAA
AGTGAAAGTCGAGACCTCTGTCGT-GGAGGGCACCGACGCCCGGACCTGA
CG-TTTTCTGAAGGATCCGCGGTAGAGCATGTAGGTTGGGACCCGAAAGA
TGGTGAACTATGCCTGAATAGGGTGAAGCCAGAGGAAACTCTGGTGGAGG
CTCGTAGCGATTCTGACGTGCAAATCGATCGTCAAATTT-GGGTATA-GG
GGCGAAAGACTAAT--CGAACCATCTAGTAGCTGGTTCCTGCCGAAGTTT
CCCTCAGGATAGCAGAAACT--CGTATCAGATTTATGTGGTAAAGCGAAT
GATTAGAGGCCTTGGGGTTGAAACAACC-TTAACCTATTCTCAAACTTTA
AATAT-GTAAGAACGAGCCGTCGCTTGATTGGACCGCTCGGCGATTGAGA
GTTTCTAGTGGGCCATTTTTGGTAAGCAGAACTGGCGATGCGGGATGAAC
CGAACGCG-AGGTTAAGGTGCCGGAATACACGCT--CATCAGACACCACA
AAAGGTGTTAGTTCATCTAGACAGCAGGACGGTGGCCATGGAAGTCGGAA
TCCGCTAAGGAGTGTGTAACAACTCACCTGCCGAATGAACTAGCCCTGAA
AATGGATGGCGCTCAAGCGTGTTACCCATACCTCGCCGTCAGCGTTGAAG
TGACGCGCTGACGAGTAGGCAGGCGTGGAGGTCAGTGAAGAAGCC-
>24_Polyporaceae_Grammothele_lineata_Dai_18485
ATTAACGAGTT-----TGA-A---ACGGGTTGT-AGCTGGC-CTTC----
-------CGAGGCA-TGTGCAC-GCCCTG-C-TC--A----TC--C--AC
-------TCTACACCTGTGCACTTA-CTGTGGGT-TTC--------GA--
-TAATCGT--------TGT---------------------ATGGCTCCTT
ACGG----GGTGCTG-TATGCGGT----GAAT----------CGGA----
GCTCACG-T-TT-T--A-TCACAAACAC--TTT----AGT---ATCAGAA
TGTA----------TACCGCGATAT---AA----ACGCA-T-T-------
--A------TAATACAACTTTCAGCAACGGATCTCTTGGCTCTCGCATCG
ATGAAGAACGCAGCGAAATGCGATAAGTAATGTGAATTGCAGAATTCAGT
GAATCATCGAATCTTTGAACGCACCTTGCGCTCCTTGGTATT----CCGA
GGAGCATGCCTGTTTGAGTGTCGTGAAATTCTCAACTTACAGA-TCC-T-
--------------------------------------------------
--------------------------------------------------
--------------------------------------------------
--------------------------------------------------
----------------T---------------------------------
--------------------------------------------------
-------------------------------CCCCTAGTAACTGCGAGTG
A-AGCGGG-AAGAGCTCAAATTTAAAATCTGGCGGTCT-T--TGGCCGTC
CGAGTTGTAGTCTGGAGAAGTGTTTTCCGCGCTGGACCGTGTATAAGTCT
-CTTGGAACAGAGCGTCATAGAGGGTGAGAATCCCGTCTTTGACACGGAC
TACCAGTGCTTTGTGATGCGCTCTCAAAGAGTCGAGTTGTTTGGGAATGC
AGCTCAAAATGGGTGGTAAATTCC-ATCTAAAGCTAAATATTGGCGAGAG
ACCGATAGCGAAC-AAGTACCGTGAGGGAAAGATGAAAAGCACTTTGGAA
AGAGAGTTAAACAGT-ACGTGAAATTGCTGAAAGGGAAACGCTTGAAGTC
AGTCGCGTCGTCCGGAACTCAGCCTTGC----TTC---TGCTTGGTGCA-
CTTTCCGG-TCGACGGGCC-AGCATCAA-TTTTGA-CCGTCGGAAAAGGG
CCGAGGGAATGTGGCA------CC-TTC--GGGTGTG-TTATAGCCTTCG
G-TCG-C--ATACGG-CGGTTGGGATTGAGGATCGCAGCGCGCC-GC---
--AA-GGCAGGGG-----TTC--GCC---CACT-TT--CGCGCTTAGGAT
GCTGGCATAATGGCTTTAAACGACCCGTCTTGAAACACGGACCAAGGAGT
CTAACTTGCATGCGAGTGTTTGGGTGGAAAACCCGAGCGCGTAATGAAAG
TGAAAGTCGAGACCTCTGTCGT-GGAGGGCACCGACGCCCGGACCAGACG
-TTTACTGACGGATCCGCGGTAGAGCATGTAGGTTGGGACCCGAAAGATG
GTGAACTATGCCTGAATAGGGTGAAGCCAGAGGAAACTCTGGTGGAGGCT
CGTAGCGATTCTGACGTGCAAATCGATCGTCAAATTT-GGGTATA-GGGG
CGAAAGACTAAT--CGAACCATCTAGTAGCTGGTTCCTGCCGAAGTTTCC
CTCAGGATAGCAGAAACT--CATATCAGATTTATGTGGTAAAGCGAATGA
TTAGAGGCCTTGGGGTTGAAACAACC-TTAACCTATTCTCAAACTTTAAA
TAT-GTAAGAACGAGCCGTCTCTTGATTGGACCGCTCGGCGATTGAGAGT
TTCTAGTGGGCCATTTTTGGTAAGCAGAACTGGCGATGCGGGATGAACCG
AACGCG-AGGTTAAGGTGCCGGAATACACGCT--CATCAGACACCACAAA
AGGTGTTAGTTCATCTAGACAGCAGGACGGTGGCCATGGAAGTCGGAATC
CGCTAAGGAGTGTGTAACAACTCACCTGCCGAATGAACTAGCCCTGAAAA
GGGATGGCGCTCAAGCGTGTTACCCATACCTCGC----------------
--------------------------------------------CCCCTA
GTAACTGCGAGTGA-AGCGGG-AAGAGCTCAAATTTAAAATCTGGCGGTC
T-T--TGGCCGTCCGAGTTGTAGTCTGGAGAAGTGTTTTCCGCGCTGGAC
CGTGTATAAGTCT-CTTGGAACAGAGCGTCATAGAGGGTGAGAATCCCGT
CTTTGACACGGACTACCAGTGCTTTGTGATGCGCTCTCAAAGAGTCGAGT
TGTTTGGGAATGCAGCTCAAAATGGGTGGTAAATTCC-ATCTAAAGCTAA
ATATTGGCGAGAGACCGATAGCGAAC-AAGTACCGTGAGGGAAAGATGAA
AAGCACTTTGGAAAGAGAGTTAAACAGT-ACGTGAAATTGCTGAAAGGGA
AACGCTTGAAGTCAGTCGCGTCGTCCGGAACTCAGCCTTGC----TTC--
-TGCTTGGTGCA-CTTTCCGG-TCGACGGGCC-AGCATCAA-TTTTGA-C
CGTCGGAAAAGGGCCGAGGGAATGTGGCA------CC-TTC--GGGTGTG
-TTATAGCCTTCGG-TCG-C--ATACGG-CGGTTGGGATTGAGGATCGCA
GCGCGCC-GC-----AA-GGCAGGGG-----TTC--GCC---CACT-TT-
-CGCGCTTAGGATGCTGGCATAATGGCTTTAAACGACCCGTCTTGAAACA
CGGACCAAGGAGTCTAACTTGCATGCGAGTGTTTGGGTGGAAAACCCGAG
CGCGTAATGAAAGTGAAAGTCGAGACCTCTGTCGT-GGAGGGCACCGACG
CCCGGACCAGACG-TTTACTGACGGATCCGCGGTAGAGCATGTAGGTTGG
GACCCGAAAGATGGTGAACTATGCCTGAATAGGGTGAAGCCAGAGGAAAC
TCTGGTGGAGGCTCGTAGCGATTCTGACGTGCAAATCGATCGTCAAATTT
-GGGTATA-GGGGCGAAAGACTAAT--CGAACCATCTAGTAGCTGGTTCC
TGCCGAAGTTTCCCTCAGGATAGCAGAAACT--CATATCAGATTTATGTG
GTAAAGCGAATGATTAGAGGCCTTGGGGTTGAAACAACC-TTAACCTATT
CTCAAACTTTAAATAT-GTAAGAACGAGCCGTCTCTTGATTGGACCGCTC
GGCGATTGAGAGTTTCTAGTGGGCCATTTTTGGTAAGCAGAACTGGCGAT
GCGGGATGAACCGAACGCG-AGGTTAAGGTGCCGGAATACACGCT--CAT
CAGACACCACAAAAGGTGTTAGTTCATCTAGACAGCAGGACGGTGGCCAT
GGAAGTCGGAATCCGCTAAGGAGTGTGTAACAACTCACCTGCCGAATGAA
CTAGCCCTGAAAAGGGATGGCGCTCAAGCGTGTTACCCATACCTCGC---
--------------------------------------------------
-------CCCCTAGTAACTGCGAGTGA-AGCGGG-AAGAGCTCAAATTTA
AAATCTGGCGGTCT-T--TGGCCGTCCGAGTTGTAGTCTGGAGAAGTGTT
TTCCGCGCTGGACCGTGTATAAGTCT-CTTGGAACAGAGCGTCATAGAGG
GTGAGAATCCCGTCTTTGACACGGACTACCAGTGCTTTGTGATGCGCTCT
CAAAGAGTCGAGTTGTTTGGGAATGCAGCTCAAAATGGGTGGTAAATTCC
-ATCTAAAGCTAAATATTGGCGAGAGACCGATAGCGAAC-AAGTACCGTG
AGGGAAAGATGAAAAGCACTTTGGAAAGAGAGTTAAACAGT-ACGTGAAA
TTGCTGAAAGGGAAACGCTTGAAGTCAGTCGCGTCGTCCGGAACTCAGCC
TTGC----TTC---TGCTTGGTGCA-CTTTCCGG-TCGACGGGCC-AGCA
TCAA-TTTTGA-CCGTCGGAAAAGGGCCGAGGGAATGTGGCA------CC
-TTC--GGGTGTG-TTATAGCCTTCGG-TCG-C--ATACGG-CGGTTGGG
ATTGAGGATCGCAGCGCGCC-GC-----AA-GGCAGGGG-----TTC--G
CC---CACT-TT--CGCGCTTAGGATGCTGGCATAATGGCTTTAAACGAC
CCGTCTTGAAACACGGACCAAGGAGTCTAACTTGCATGCGAGTGTTTGGG
TGGAAAACCCGAGCGCGTAATGAAAGTGAAAGTCGAGACCTCTGTCGT-G
GAGGGCACCGACGCCCGGACCAGACG-TTTACTGACGGATCCGCGGTAGA
GCATGTAGGTTGGGACCCGAAAGATGGTGAACTATGCCTGAATAGGGTGA
AGCCAGAGGAAACTCTGGTGGAGGCTCGTAGCGATTCTGACGTGCAAATC
GATCGTCAAATTT-GGGTATA-GGGGCGAAAGACTAAT--CGAACCATCT
AGTAGCTGGTTCCTGCCGAAGTTTCCCTCAGGATAGCAGAAACT--CATA
TCAGATTTATGTGGTAAAGCGAATGATTAGAGGCCTTGGGGTTGAAACAA
CC-TTAACCTATTCTCAAACTTTAAATAT-GTAAGAACGAGCCGTCTCTT
GATTGGACCGCTCGGCGATTGAGAGTTTCTAGTGGGCCATTTTTGGTAAG
CAGAACTGGCGATGCGGGATGAACCGAACGCG-AGGTTAAGGTGCCGGAA
TACACGCT--CATCAGACACCACAAAAGGTGTTAGTTCATCTAGACAGCA
GGACGGTGGCCATGGAAGTCGGAATCCGCTAAGGAGTGTGTAACAACTCA
CCTGCCGAATGAACTAGCCCTGAAAAGGGATGGCGCTCAAGCGTGTTACC
CATACCTCGC----------------------------------------
--------------------CCCCTAGTAACTGCGAGTGA-AGCGGG-AA
GAGCTCAAATTTAAAATCTGGCGGTCT-T--TGGCCGTCCGAGTTGTAGT
CTGGAGAAGTGTTTTCCGCGCTGGACCGTGTATAAGTCT-CTTGGAACAG
AGCGTCATAGAGGGTGAGAATCCCGTCTTTGACACGGACTACCAGTGCTT
TGTGATGCGCTCTCAAAGAGTCGAGTTGTTTGGGAATGCAGCTCAAAATG
GGTGGTAAATTCC-ATCTAAAGCTAAATATTGGCGAGAGACCGATAGCGA
AC-AAGTACCGTGAGGGAAAGATGAAAAGCACTTTGGAAAGAGAGTTAAA
CAGT-ACGTGAAATTGCTGAAAGGGAAACGCTTGAAGTCAGTCGCGTCGT
CCGGAACTCAGCCTTGC----TTC---TGCTTGGTGCA-CTTTCCGG-TC
GACGGGCC-AGCATCAA-TTTTGA-CCGTCGGAAAAGGGCCGAGGGAATG
TGGCA------CC-TTC--GGGTGTG-TTATAGCCTTCGG-TCG-C--AT
ACGG-CGGTTGGGATTGAGGATCGCAGCGCGCC-GC-----AA-GGCAGG
GG-----TTC--GCC---CACT-TT--CGCGCTTAGGATGCTGGCATAAT
GGCTTTAAACGACCCGTCTTGAAACACGGACCAAGGAGTCTAACTTGCAT
GCGAGTGTTTGGGTGGAAAACCCGAGCGCGTAATGAAAGTGAAAGTCGAG
ACCTCTGTCGT-GGAGGGCACCGACGCCCGGACCAGACG-TTTACTGACG
GATCCGCGGTAGAGCATGTAGGTTGGGACCCGAAAGATGGTGAACTATGC
CTGAATAGGGTGAAGCCAGAGGAAACTCTGGTGGAGGCTCGTAGCGATTC
TGACGTGCAAATCGATCGTCAAATTT-GGGTATA-GGGGCGAAAGACTAA
T--CGAACCATCTAGTAGCTGGTTCCTGCCGAAGTTTCCCTCAGGATAGC
AGAAACT--CATATCAGATTTATGTGGTAAAGCGAATGATTAGAGGCCTT
GGGGTTGAAACAACC-TTAACCTATTCTCAAACTTTAAATAT-GTAAGAA
CGAGCCGTCTCTTGATTGGACCGCTCGGCGATTGAGAGTTTCTAGTGGGC
CATTTTTGGTAAGCAGAACTGGCGATGCGGGATGAACCGAACGCG-AGGT
TAAGGTGCCGGAATACACGCT--CATCAGACACCACAAAAGGTGTTAGTT
CATCTAGACAGCAGGACGGTGGCCATGGAAGTCGGAATCCGCTAAGGAGT
GTGTAACAACTCACCTGCCGAATGAACTAGCCCTGAAAAGGGATGGCGCT
CAAGCGTGTTACCCATACCTCGC---------------------------
---------------------------------CCCCTAGTAACTGCGAG
TGA-AGCGGG-AAGAGCTCAAATTTAAAATCTGGCGGTCT-T--TGGCCG
TCCGAGTTGTAGTCTGGAGAAGTGTTTTCCGCGCTGGACCGTGTATAAGT
CT-CTTGGAACAGAGCGTCATAGAGGGTGAGAATCCCGTCTTTGACACGG
ACTACCAGTGCTTTGTGATGCGCTCTCAAAGAGTCGAGTTGTTTGGGAAT
GCAGCTCAAAATGGGTGGTAAATTCC-ATCTAAAGCTAAATATTGGCGAG
AGACCGATAGCGAAC-AAGTACCGTGAGGGAAAGATGAAAAGCACTTTGG
AAAGAGAGTTAAACAGT-ACGTGAAATTGCTGAAAGGGAAACGCTTGAAG
TCAGTCGCGTCGTCCGGAACTCAGCCTTGC----TTC---TGCTTGGTGC
A-CTTTCCGG-TCGACGGGCC-AGCATCAA-TTTTGA-CCGTCGGAAAAG
GGCCGAGGGAATGTGGCA------CC-TTC--GGGTGTG-TTATAGCCTT
CGG-TCG-C--ATACGG-CGGTTGGGATTGAGGATCGCAGCGCGCC-GC-
----AA-GGCAGGGG-----TTC--GCC---CACT-TT--CGCGCTTAGG
ATGCTGGCATAATGGCTTTAAACGACCCGTCTTGAAACACGGACCAAGGA
GTCTAACTTGCATGCGAGTGTTTGGGTGGAAAACCCGAGCGCGTAATGAA
AGTGAAAGTCGAGACCTCTGTCGT-GGAGGGCACCGACGCCCGGACCAGA
CG-TTTACTGACGGATCCGCGGTAGAGCATGTAGGTTGGGACCCGAAAGA
TGGTGAACTATGCCTGAATAGGGTGAAGCCAGAGGAAACTCTGGTGGAGG
CTCGTAGCGATTCTGACGTGCAAATCGATCGTCAAATTT-GGGTATA-GG
GGCGAAAGACTAAT--CGAACCATCTAGTAGCTGGTTCCTGCCGAAGTTT
CCCTCAGGATAGCAGAAACT--CATATCAGATTTATGTGGTAAAGCGAAT
GATTAGAGGCCTTGGGGTTGAAACAACC-TTAACCTATTCTCAAACTTTA
AATAT-GTAAGAACGAGCCGTCTCTTGATTGGACCGCTCGGCGATTGAGA
GTTTCTAGTGGGCCATTTTTGGTAAGCAGAACTGGCGATGCGGGATGAAC
CGAACGCG-AGGTTAAGGTGCCGGAATACACGCT--CATCAGACACCACA
AAAGGTGTTAGTTCATCTAGACAGCAGGACGGTGGCCATGGAAGTCGGAA
TCCGCTAAGGAGTGTGTAACAACTCACCTGCCGAATGAACTAGCCCTGAA
AAGGGATGGCGCTCAAGCGTGTTACCCATACCTCGC--------------
----------------------------------------------
>24_Polyporaceae_Mariorajchenbergia_hubeiensis_Wei_2045
---------T-----TTTG-A---AGGGGCTGT-AGCTGGC-CTTC----
-------CGAGGCA-TGTGCAC-GCCCTG-C-TC--AA---TC--C--AC
-------TCTACACCTGTGCACTTA-CTGTGGGT-TTT--------GG--
-GAAAGTC--------TTT---------------GCG-------------
-----------------GGCTTTC------------------TCAG----
GCCTGCG-T-TTAT----CTACAAATCC-CTTT----TGT---ATCAGAA
TGTAAC------------GCATTGT----A----ATGCA-T-T-------
--T------ATATACAACTTTCAGCAACGGATCTCTTGGCTCTCGCATCG
ATGAAGAACGCAGCGAAATGCGATAAGTAATGTGAATTGCAGAATTCAGT
GAATCATCGAATCTTTGAACGCACCTTGCGCTCCTTGGTATT----CCTT
GGAGCACGCCTGTTTGAGTGTCGTGAAATTCTCAACTTACAGA-TCC-T-
TTATGG-------------------TTCTTGTGAGCTTGGATGTTGGAGG
T-------TTGCCGGTCGG---------------T--------------T
GTCCATCGGCTCCTTTGAAATGCAT----TAGCTT-GA-T-TC----CTT
------GTG---GATTGGC-T----T-TCGGTGTGATAC---TTTGTCTA
CGCCGTAA-CCG----T---GAAG---C------GTT-------------
----------------TGGCAAGC-TTCTAATG------GTCTTATTAG-
------AGACAAATA---------CATTGACCCCCTAGTAACTGCGAGTG
A-AGCGGG-AAGAGCTCAAATTTAAAATCTGGCGGT-G-T--TGGCCGTC
CGAGTTGTAGTCTGGAGAAGTGCTTTCCGCGCTGGACCGTGTACAAGTCT
-CTTGGAACAGAGCGTCATAGAGGGTGAGAATCCCGTCTTTGACACGGAT
TACCAGTGCTTTGTGATGCGCTCTCAAAGAGTCGAGTTGTTTGGGAATGC
AGCTCAAAATGGGTGGTAAATTCC-ATCTAAAGCTAAATATTGGCGAGAG
ACCGATAGCGAAC-AAGTACCGTGAGGGAAAGATGAAAAGCACTTTGGAA
AGAGAGTTAAACAGT-ACGTGAAATTGCTGAAAGGGAAACGCTTGAAGTC
AGTCGCGTTGTTTGGAACTCAGCCTTGC----TTT---TGCTTGGTGCA-
CTTTCTGA-ATGACGGGCC-AGCATCGA-TTTTGA-TTGTCGGATAAGGG
TTGAGGGAATGTGGCA------CC-TTC--GGGTGTG-TTATAGCCCTCA
G-TCG-C--ATACGG-CGGTTGGGATCGAGGTTCGCAGCGCGCC-GC---
--AA-GGCAGGGG-----TTT--ACC---CACT-TT--CGCGCTTAGGAT
GCTGGCATAATGGCTTTAAACGACCCGTCTTGAAACACGGACCAAGGAGT
CTAACATACCTGCGAGTGTTTGGGTGGAAAACCCGAGCGCGTAATGAAAG
TGAAAGTTGAGACCTCTGTCGT-GGAGGGCATCAACGCCCGGACCTGACG
-TTTTCTGACGGTTCCGCGGTAGAGCATGTATGTTGGGACCCGAAAGATG
GTGAACTATGCCTGAATAGGGTGAAGCCAGAGGAAACTCTGGTGGAGGCT
CGTAGCGATTCTGACGTGCAAATCGATCGTCAAATTT-GGGTATA-GGGG
CGAAAGACTAAT--CGAACCATCTAGTAGCTGGTTCCTGCCGAAGTTTCC
CTCAGGATAGCAGAAACT--CATATCAGATTTATGTGGTAAAGCGAATGA
TTAGAGGCCTTGGGGTTGAAACAACC-TTAACCTATTCTCAAACTTTAAA
TAT-GTAAGAACGAGCCGTCGCTTGATTGGACCGCTCGGTGATTGAGAGT
TTCTAGTGGGCCATTTTTGGTAAGCAGAACTGGCGATGCGGGATGAACCG
AACGTG-AGGTTAAGGTGCCGGAATACACGCT--CATCAGACACCACAAA
AGGTGTTAGTTCATCTAGACAGCAGGACGGTGGCCATGGAAGTCGGAATC
CGCTAAGGAGTGTGTAACAACTCACCTGCCGAATGAACTAGCCCTGAAAA
TGGATGGCGCTCAAGCGTGTTACCCATACCTCACCGTCAGCGTTGAAGTG
ACGCGTTGACGAGTAGGCAGGCGTGGAGGTCAGTGAAGAAGCC-CCCCTA
GTAACTGCGAGTGA-AGCGGG-AAGAGCTCAAATTTAAAATCTGGCGGT-
G-T--TGGCCGTCCGAGTTGTAGTCTGGAGAAGTGCTTTCCGCGCTGGAC
CGTGTACAAGTCT-CTTGGAACAGAGCGTCATAGAGGGTGAGAATCCCGT
CTTTGACACGGATTACCAGTGCTTTGTGATGCGCTCTCAAAGAGTCGAGT
TGTTTGGGAATGCAGCTCAAAATGGGTGGTAAATTCC-ATCTAAAGCTAA
ATATTGGCGAGAGACCGATAGCGAAC-AAGTACCGTGAGGGAAAGATGAA
AAGCACTTTGGAAAGAGAGTTAAACAGT-ACGTGAAATTGCTGAAAGGGA
AACGCTTGAAGTCAGTCGCGTTGTTTGGAACTCAGCCTTGC----TTT--
-TGCTTGGTGCA-CTTTCTGA-ATGACGGGCC-AGCATCGA-TTTTGA-T
TGTCGGATAAGGGTTGAGGGAATGTGGCA------CC-TTC--GGGTGTG
-TTATAGCCCTCAG-TCG-C--ATACGG-CGGTTGGGATCGAGGTTCGCA
GCGCGCC-GC-----AA-GGCAGGGG-----TTT--ACC---CACT-TT-
-CGCGCTTAGGATGCTGGCATAATGGCTTTAAACGACCCGTCTTGAAACA
CGGACCAAGGAGTCTAACATACCTGCGAGTGTTTGGGTGGAAAACCCGAG
CGCGTAATGAAAGTGAAAGTTGAGACCTCTGTCGT-GGAGGGCATCAACG
CCCGGACCTGACG-TTTTCTGACGGTTCCGCGGTAGAGCATGTATGTTGG
GACCCGAAAGATGGTGAACTATGCCTGAATAGGGTGAAGCCAGAGGAAAC
TCTGGTGGAGGCTCGTAGCGATTCTGACGTGCAAATCGATCGTCAAATTT
-GGGTATA-GGGGCGAAAGACTAAT--CGAACCATCTAGTAGCTGGTTCC
TGCCGAAGTTTCCCTCAGGATAGCAGAAACT--CATATCAGATTTATGTG
GTAAAGCGAATGATTAGAGGCCTTGGGGTTGAAACAACC-TTAACCTATT
CTCAAACTTTAAATAT-GTAAGAACGAGCCGTCGCTTGATTGGACCGCTC
GGTGATTGAGAGTTTCTAGTGGGCCATTTTTGGTAAGCAGAACTGGCGAT
GCGGGATGAACCGAACGTG-AGGTTAAGGTGCCGGAATACACGCT--CAT
CAGACACCACAAAAGGTGTTAGTTCATCTAGACAGCAGGACGGTGGCCAT
GGAAGTCGGAATCCGCTAAGGAGTGTGTAACAACTCACCTGCCGAATGAA
CTAGCCCTGAAAATGGATGGCGCTCAAGCGTGTTACCCATACCTCACCGT
CAGCGTTGAAGTGACGCGTTGACGAGTAGGCAGGCGTGGAGGTCAGTGAA
GAAGCC-CCCCTAGTAACTGCGAGTGA-AGCGGG-AAGAGCTCAAATTTA
AAATCTGGCGGT-G-T--TGGCCGTCCGAGTTGTAGTCTGGAGAAGTGCT
TTCCGCGCTGGACCGTGTACAAGTCT-CTTGGAACAGAGCGTCATAGAGG
GTGAGAATCCCGTCTTTGACACGGATTACCAGTGCTTTGTGATGCGCTCT
CAAAGAGTCGAGTTGTTTGGGAATGCAGCTCAAAATGGGTGGTAAATTCC
-ATCTAAAGCTAAATATTGGCGAGAGACCGATAGCGAAC-AAGTACCGTG
AGGGAAAGATGAAAAGCACTTTGGAAAGAGAGTTAAACAGT-ACGTGAAA
TTGCTGAAAGGGAAACGCTTGAAGTCAGTCGCGTTGTTTGGAACTCAGCC
TTGC----TTT---TGCTTGGTGCA-CTTTCTGA-ATGACGGGCC-AGCA
TCGA-TTTTGA-TTGTCGGATAAGGGTTGAGGGAATGTGGCA------CC
-TTC--GGGTGTG-TTATAGCCCTCAG-TCG-C--ATACGG-CGGTTGGG
ATCGAGGTTCGCAGCGCGCC-GC-----AA-GGCAGGGG-----TTT--A
CC---CACT-TT--CGCGCTTAGGATGCTGGCATAATGGCTTTAAACGAC
CCGTCTTGAAACACGGACCAAGGAGTCTAACATACCTGCGAGTGTTTGGG
TGGAAAACCCGAGCGCGTAATGAAAGTGAAAGTTGAGACCTCTGTCGT-G
GAGGGCATCAACGCCCGGACCTGACG-TTTTCTGACGGTTCCGCGGTAGA
GCATGTATGTTGGGACCCGAAAGATGGTGAACTATGCCTGAATAGGGTGA
AGCCAGAGGAAACTCTGGTGGAGGCTCGTAGCGATTCTGACGTGCAAATC
GATCGTCAAATTT-GGGTATA-GGGGCGAAAGACTAAT--CGAACCATCT
AGTAGCTGGTTCCTGCCGAAGTTTCCCTCAGGATAGCAGAAACT--CATA
TCAGATTTATGTGGTAAAGCGAATGATTAGAGGCCTTGGGGTTGAAACAA
CC-TTAACCTATTCTCAAACTTTAAATAT-GTAAGAACGAGCCGTCGCTT
GATTGGACCGCTCGGTGATTGAGAGTTTCTAGTGGGCCATTTTTGGTAAG
CAGAACTGGCGATGCGGGATGAACCGAACGTG-AGGTTAAGGTGCCGGAA
TACACGCT--CATCAGACACCACAAAAGGTGTTAGTTCATCTAGACAGCA
GGACGGTGGCCATGGAAGTCGGAATCCGCTAAGGAGTGTGTAACAACTCA
CCTGCCGAATGAACTAGCCCTGAAAATGGATGGCGCTCAAGCGTGTTACC
CATACCTCACCGTCAGCGTTGAAGTGACGCGTTGACGAGTAGGCAGGCGT
GGAGGTCAGTGAAGAAGCC-CCCCTAGTAACTGCGAGTGA-AGCGGG-AA
GAGCTCAAATTTAAAATCTGGCGGT-G-T--TGGCCGTCCGAGTTGTAGT
CTGGAGAAGTGCTTTCCGCGCTGGACCGTGTACAAGTCT-CTTGGAACAG
AGCGTCATAGAGGGTGAGAATCCCGTCTTTGACACGGATTACCAGTGCTT
TGTGATGCGCTCTCAAAGAGTCGAGTTGTTTGGGAATGCAGCTCAAAATG
GGTGGTAAATTCC-ATCTAAAGCTAAATATTGGCGAGAGACCGATAGCGA
AC-AAGTACCGTGAGGGAAAGATGAAAAGCACTTTGGAAAGAGAGTTAAA
CAGT-ACGTGAAATTGCTGAAAGGGAAACGCTTGAAGTCAGTCGCGTTGT
TTGGAACTCAGCCTTGC----TTT---TGCTTGGTGCA-CTTTCTGA-AT
GACGGGCC-AGCATCGA-TTTTGA-TTGTCGGATAAGGGTTGAGGGAATG
TGGCA------CC-TTC--GGGTGTG-TTATAGCCCTCAG-TCG-C--AT
ACGG-CGGTTGGGATCGAGGTTCGCAGCGCGCC-GC-----AA-GGCAGG
GG-----TTT--ACC---CACT-TT--CGCGCTTAGGATGCTGGCATAAT
GGCTTTAAACGACCCGTCTTGAAACACGGACCAAGGAGTCTAACATACCT
GCGAGTGTTTGGGTGGAAAACCCGAGCGCGTAATGAAAGTGAAAGTTGAG
ACCTCTGTCGT-GGAGGGCATCAACGCCCGGACCTGACG-TTTTCTGACG
GTTCCGCGGTAGAGCATGTATGTTGGGACCCGAAAGATGGTGAACTATGC
CTGAATAGGGTGAAGCCAGAGGAAACTCTGGTGGAGGCTCGTAGCGATTC
TGACGTGCAAATCGATCGTCAAATTT-GGGTATA-GGGGCGAAAGACTAA
T--CGAACCATCTAGTAGCTGGTTCCTGCCGAAGTTTCCCTCAGGATAGC
AGAAACT--CATATCAGATTTATGTGGTAAAGCGAATGATTAGAGGCCTT
GGGGTTGAAACAACC-TTAACCTATTCTCAAACTTTAAATAT-GTAAGAA
CGAGCCGTCGCTTGATTGGACCGCTCGGTGATTGAGAGTTTCTAGTGGGC
CATTTTTGGTAAGCAGAACTGGCGATGCGGGATGAACCGAACGTG-AGGT
TAAGGTGCCGGAATACACGCT--CATCAGACACCACAAAAGGTGTTAGTT
CATCTAGACAGCAGGACGGTGGCCATGGAAGTCGGAATCCGCTAAGGAGT
GTGTAACAACTCACCTGCCGAATGAACTAGCCCTGAAAATGGATGGCGCT
CAAGCGTGTTACCCATACCTCACCGTCAGCGTTGAAGTGACGCGTTGACG
AGTAGGCAGGCGTGGAGGTCAGTGAAGAAGCC-CCCCTAGTAACTGCGAG
TGA-AGCGGG-AAGAGCTCAAATTTAAAATCTGGCGGT-G-T--TGGCCG
TCCGAGTTGTAGTCTGGAGAAGTGCTTTCCGCGCTGGACCGTGTACAAGT
CT-CTTGGAACAGAGCGTCATAGAGGGTGAGAATCCCGTCTTTGACACGG
ATTACCAGTGCTTTGTGATGCGCTCTCAAAGAGTCGAGTTGTTTGGGAAT
GCAGCTCAAAATGGGTGGTAAATTCC-ATCTAAAGCTAAATATTGGCGAG
AGACCGATAGCGAAC-AAGTACCGTGAGGGAAAGATGAAAAGCACTTTGG
AAAGAGAGTTAAACAGT-ACGTGAAATTGCTGAAAGGGAAACGCTTGAAG
TCAGTCGCGTTGTTTGGAACTCAGCCTTGC----TTT---TGCTTGGTGC
A-CTTTCTGA-ATGACGGGCC-AGCATCGA-TTTTGA-TTGTCGGATAAG
GGTTGAGGGAATGTGGCA------CC-TTC--GGGTGTG-TTATAGCCCT
CAG-TCG-C--ATACGG-CGGTTGGGATCGAGGTTCGCAGCGCGCC-GC-
----AA-GGCAGGGG-----TTT--ACC---CACT-TT--CGCGCTTAGG
ATGCTGGCATAATGGCTTTAAACGACCCGTCTTGAAACACGGACCAAGGA
GTCTAACATACCTGCGAGTGTTTGGGTGGAAAACCCGAGCGCGTAATGAA
AGTGAAAGTTGAGACCTCTGTCGT-GGAGGGCATCAACGCCCGGACCTGA
CG-TTTTCTGACGGTTCCGCGGTAGAGCATGTATGTTGGGACCCGAAAGA
TGGTGAACTATGCCTGAATAGGGTGAAGCCAGAGGAAACTCTGGTGGAGG
CTCGTAGCGATTCTGACGTGCAAATCGATCGTCAAATTT-GGGTATA-GG
GGCGAAAGACTAAT--CGAACCATCTAGTAGCTGGTTCCTGCCGAAGTTT
CCCTCAGGATAGCAGAAACT--CATATCAGATTTATGTGGTAAAGCGAAT
GATTAGAGGCCTTGGGGTTGAAACAACC-TTAACCTATTCTCAAACTTTA
AATAT-GTAAGAACGAGCCGTCGCTTGATTGGACCGCTCGGTGATTGAGA
GTTTCTAGTGGGCCATTTTTGGTAAGCAGAACTGGCGATGCGGGATGAAC
CGAACGTG-AGGTTAAGGTGCCGGAATACACGCT--CATCAGACACCACA
AAAGGTGTTAGTTCATCTAGACAGCAGGACGGTGGCCATGGAAGTCGGAA
TCCGCTAAGGAGTGTGTAACAACTCACCTGCCGAATGAACTAGCCCTGAA
AATGGATGGCGCTCAAGCGTGTTACCCATACCTCACCGTCAGCGTTGAAG
TGACGCGTTGACGAGTAGGCAGGCGTGGAGGTCAGTGAAGAAGCC-
>24_Polyporaceae_Mariorajchenbergia_subcavernulosa_Cui_9252
---------T-----TTTG-A---AGGGGCTGT-AGCTGGC-CTTC----
-------CGAGGCA-TGTGCAC-GCCCTG-C-TC--AA---TC--C--AC
-------TCTACACCTGTGCACTTA-CTGTGGGT-TCT--------GG--
-GAAAGTC--------TTT---------------GCG-------------
-----------------GGCTTTC------------------TCGG----
GCCTGCG-T-TTAT----CTACAAATCC-CTTT----TGT---ATCAGAA
TGTAAC------------GCATTGT----A----ATGCA-T-C-------
--T------ATATACAACTTTCAGCAACGGATCTCTTGGCTCTCGCATCG
ATGAAGAACGCAGCGAAATGCGATAAGTAATGTGAATTGCAGAATTCAGT
GAATCATCGAATCTTTGAACGCACCTTGCGCTCCTTGGTATT----CCTT
GGAGCACGCCTGTTTGAGTGTCGTGAAATTCTCAACTTACAGA-TCC-T-
TTATGG-------------------TTCTTGTGAGCTTGGATGTTGGAGG
T-------TTGCCGGTCGG---------------T--------------T
GTCCATCGGCTCCTTTGAAATGCAT----TAGCTT-GA-T-TC----CTT
------GCG---GATTGGC-T----C-TCGGTGTGATAC---TTTGTCTA
CGCCGTGA-CCG----T---GAAG---C------GTT-------------
----------------TGGCAAGC-TTCTAATG------GTCTTATTAG-
------AGACAAATA---------CATTGACCCCCTAGTAACTGCGAGTG
A-AGCGGG-AAGAGCTCAAATTTAAAATCTGGCGGT-G-T--TGGCCGTC
CGAGTTGTAGTCTGGAGAAGTGCTTTCCGCGCTGGACCGTGTACAAGTCT
-CTTGGAACAGAGCGTCATAGAGGGTGAGAATCCCGTCTTTGACACGGAC
TACCAGTGCTTTGTGATGCGCTCTCAAAGAGTCGAGTTGTTTGGGAATGC
AGCTCAAAATGGGTGGTAAATTCC-ATCTAAAGCTAAATATTGGCGAGAG
ACCGATAGCGAAC-AAGTACCGTGAGGGAAAGATGAAAAGCACTTTGGAA
AGAGAGTTAAACAGT-ACGTGAAATTGCTGAAAGGGAAACGCTTGAAGTC
AGTCGCGTTGTTTGGAACTCAGCCTTGC----TTT---TGCTTGGTGCA-
CTTTCTGA-ATGACGGGCC-AGCATCGA-TTTTGA-TTGTCGGATAAGGG
TTGGGGGAATGTGGCA------CC-TTC--GGGTGTG-TTATAGCCCTCA
G-TCG-C--ATACGG-CGGTTGGGATCGAGGTTCGCAGCGCGCC-GC---
--AA-GGCAGGGG-----TTT--ACC---CACT-TT--CGCGCTTAGGAT
GCTGGCATAATGGCTTTAAACGACCCGTCTTGAAACACGGACCAAGGAGT
CTAACATACCTGCGAGTGTTTGGGTGGAAAACCCGAGCGCGTAATGAAAG
TGAAAGTTGAGACCTCTGTCGT-GGAGGGCATCAACGCCCGGACCTGACG
-TTTTCTGACGGTTCCGCGGTAGAGCATGTATGTTGGGACCCGAAAGATG
GTGAACTATGCCTGAATAGGGTGAAGCCAGAGGAAACTCTGGTGGAGGCT
CGTAGCGATTCTGACGTGCAAATCGATCGTCAAATTT-GGGTATA-GGGG
CGAAAGACTAAT--CGAACCATCTAGTAGCTGGTTCCTGCCGAAGTTTCC
CTCAGGATAGCAGAAACT--CATATCAGATTTATGTGGTAAAGCGAATGA
TTAGAGGCCTTGGGGTTGAAACAACC-TTAACCTATTCTCAAACTTTAAA
TAT-GTAAGAACGAGCCGTCGCTTGATTGGACCGCTCGGTGATTGAGAGT
TTCTAGTGGGCCATTTTTGGTAAGCAGAACTGGCGATGCGGGATGAACCG
AACGTG-AGGTTAAGGTGCCGGAATACACGCT--CATCAGACACCACAAA
AGGTGTTAGTTCATCTAGACAGCAGGACGGTGGCCATGGAAGTCGGAATC
CGCTAAGGAGTGTGTAACAACTCACCTGCCGAATGAACTAGCCCTGAAAA
TGGATGGCGCTCAAGCGTGTTACCCATACCTCACCGTCAGCGTTGAAGTG
ACGCGTTGACGAGTAGGCAGGCGTGGAGGTCAGTGAAGAAGCC-CCCCTA
GTAACTGCGAGTGA-AGCGGG-AAGAGCTCAAATTTAAAATCTGGCGGT-
G-T--TGGCCGTCCGAGTTGTAGTCTGGAGAAGTGCTTTCCGCGCTGGAC
CGTGTACAAGTCT-CTTGGAACAGAGCGTCATAGAGGGTGAGAATCCCGT
CTTTGACACGGACTACCAGTGCTTTGTGATGCGCTCTCAAAGAGTCGAGT
TGTTTGGGAATGCAGCTCAAAATGGGTGGTAAATTCC-ATCTAAAGCTAA
ATATTGGCGAGAGACCGATAGCGAAC-AAGTACCGTGAGGGAAAGATGAA
AAGCACTTTGGAAAGAGAGTTAAACAGT-ACGTGAAATTGCTGAAAGGGA
AACGCTTGAAGTCAGTCGCGTTGTTTGGAACTCAGCCTTGC----TTT--
-TGCTTGGTGCA-CTTTCTGA-ATGACGGGCC-AGCATCGA-TTTTGA-T
TGTCGGATAAGGGTTGGGGGAATGTGGCA------CC-TTC--GGGTGTG
-TTATAGCCCTCAG-TCG-C--ATACGG-CGGTTGGGATCGAGGTTCGCA
GCGCGCC-GC-----AA-GGCAGGGG-----TTT--ACC---CACT-TT-
-CGCGCTTAGGATGCTGGCATAATGGCTTTAAACGACCCGTCTTGAAACA
CGGACCAAGGAGTCTAACATACCTGCGAGTGTTTGGGTGGAAAACCCGAG
CGCGTAATGAAAGTGAAAGTTGAGACCTCTGTCGT-GGAGGGCATCAACG
CCCGGACCTGACG-TTTTCTGACGGTTCCGCGGTAGAGCATGTATGTTGG
GACCCGAAAGATGGTGAACTATGCCTGAATAGGGTGAAGCCAGAGGAAAC
TCTGGTGGAGGCTCGTAGCGATTCTGACGTGCAAATCGATCGTCAAATTT
-GGGTATA-GGGGCGAAAGACTAAT--CGAACCATCTAGTAGCTGGTTCC
TGCCGAAGTTTCCCTCAGGATAGCAGAAACT--CATATCAGATTTATGTG
GTAAAGCGAATGATTAGAGGCCTTGGGGTTGAAACAACC-TTAACCTATT
CTCAAACTTTAAATAT-GTAAGAACGAGCCGTCGCTTGATTGGACCGCTC
GGTGATTGAGAGTTTCTAGTGGGCCATTTTTGGTAAGCAGAACTGGCGAT
GCGGGATGAACCGAACGTG-AGGTTAAGGTGCCGGAATACACGCT--CAT
CAGACACCACAAAAGGTGTTAGTTCATCTAGACAGCAGGACGGTGGCCAT
GGAAGTCGGAATCCGCTAAGGAGTGTGTAACAACTCACCTGCCGAATGAA
CTAGCCCTGAAAATGGATGGCGCTCAAGCGTGTTACCCATACCTCACCGT
CAGCGTTGAAGTGACGCGTTGACGAGTAGGCAGGCGTGGAGGTCAGTGAA
GAAGCC-CCCCTAGTAACTGCGAGTGA-AGCGGG-AAGAGCTCAAATTTA
AAATCTGGCGGT-G-T--TGGCCGTCCGAGTTGTAGTCTGGAGAAGTGCT
TTCCGCGCTGGACCGTGTACAAGTCT-CTTGGAACAGAGCGTCATAGAGG
GTGAGAATCCCGTCTTTGACACGGACTACCAGTGCTTTGTGATGCGCTCT
CAAAGAGTCGAGTTGTTTGGGAATGCAGCTCAAAATGGGTGGTAAATTCC
-ATCTAAAGCTAAATATTGGCGAGAGACCGATAGCGAAC-AAGTACCGTG
AGGGAAAGATGAAAAGCACTTTGGAAAGAGAGTTAAACAGT-ACGTGAAA
TTGCTGAAAGGGAAACGCTTGAAGTCAGTCGCGTTGTTTGGAACTCAGCC
TTGC----TTT---TGCTTGGTGCA-CTTTCTGA-ATGACGGGCC-AGCA
TCGA-TTTTGA-TTGTCGGATAAGGGTTGGGGGAATGTGGCA------CC
-TTC--GGGTGTG-TTATAGCCCTCAG-TCG-C--ATACGG-CGGTTGGG
ATCGAGGTTCGCAGCGCGCC-GC-----AA-GGCAGGGG-----TTT--A
CC---CACT-TT--CGCGCTTAGGATGCTGGCATAATGGCTTTAAACGAC
CCGTCTTGAAACACGGACCAAGGAGTCTAACATACCTGCGAGTGTTTGGG
TGGAAAACCCGAGCGCGTAATGAAAGTGAAAGTTGAGACCTCTGTCGT-G
GAGGGCATCAACGCCCGGACCTGACG-TTTTCTGACGGTTCCGCGGTAGA
GCATGTATGTTGGGACCCGAAAGATGGTGAACTATGCCTGAATAGGGTGA
AGCCAGAGGAAACTCTGGTGGAGGCTCGTAGCGATTCTGACGTGCAAATC
GATCGTCAAATTT-GGGTATA-GGGGCGAAAGACTAAT--CGAACCATCT
AGTAGCTGGTTCCTGCCGAAGTTTCCCTCAGGATAGCAGAAACT--CATA
TCAGATTTATGTGGTAAAGCGAATGATTAGAGGCCTTGGGGTTGAAACAA
CC-TTAACCTATTCTCAAACTTTAAATAT-GTAAGAACGAGCCGTCGCTT
GATTGGACCGCTCGGTGATTGAGAGTTTCTAGTGGGCCATTTTTGGTAAG
CAGAACTGGCGATGCGGGATGAACCGAACGTG-AGGTTAAGGTGCCGGAA
TACACGCT--CATCAGACACCACAAAAGGTGTTAGTTCATCTAGACAGCA
GGACGGTGGCCATGGAAGTCGGAATCCGCTAAGGAGTGTGTAACAACTCA
CCTGCCGAATGAACTAGCCCTGAAAATGGATGGCGCTCAAGCGTGTTACC
CATACCTCACCGTCAGCGTTGAAGTGACGCGTTGACGAGTAGGCAGGCGT
GGAGGTCAGTGAAGAAGCC-CCCCTAGTAACTGCGAGTGA-AGCGGG-AA
GAGCTCAAATTTAAAATCTGGCGGT-G-T--TGGCCGTCCGAGTTGTAGT
CTGGAGAAGTGCTTTCCGCGCTGGACCGTGTACAAGTCT-CTTGGAACAG
AGCGTCATAGAGGGTGAGAATCCCGTCTTTGACACGGACTACCAGTGCTT
TGTGATGCGCTCTCAAAGAGTCGAGTTGTTTGGGAATGCAGCTCAAAATG
GGTGGTAAATTCC-ATCTAAAGCTAAATATTGGCGAGAGACCGATAGCGA
AC-AAGTACCGTGAGGGAAAGATGAAAAGCACTTTGGAAAGAGAGTTAAA
CAGT-ACGTGAAATTGCTGAAAGGGAAACGCTTGAAGTCAGTCGCGTTGT
TTGGAACTCAGCCTTGC----TTT---TGCTTGGTGCA-CTTTCTGA-AT
GACGGGCC-AGCATCGA-TTTTGA-TTGTCGGATAAGGGTTGGGGGAATG
TGGCA------CC-TTC--GGGTGTG-TTATAGCCCTCAG-TCG-C--AT
ACGG-CGGTTGGGATCGAGGTTCGCAGCGCGCC-GC-----AA-GGCAGG
GG-----TTT--ACC---CACT-TT--CGCGCTTAGGATGCTGGCATAAT
GGCTTTAAACGACCCGTCTTGAAACACGGACCAAGGAGTCTAACATACCT
GCGAGTGTTTGGGTGGAAAACCCGAGCGCGTAATGAAAGTGAAAGTTGAG
ACCTCTGTCGT-GGAGGGCATCAACGCCCGGACCTGACG-TTTTCTGACG
GTTCCGCGGTAGAGCATGTATGTTGGGACCCGAAAGATGGTGAACTATGC
CTGAATAGGGTGAAGCCAGAGGAAACTCTGGTGGAGGCTCGTAGCGATTC
TGACGTGCAAATCGATCGTCAAATTT-GGGTATA-GGGGCGAAAGACTAA
T--CGAACCATCTAGTAGCTGGTTCCTGCCGAAGTTTCCCTCAGGATAGC
AGAAACT--CATATCAGATTTATGTGGTAAAGCGAATGATTAGAGGCCTT
GGGGTTGAAACAACC-TTAACCTATTCTCAAACTTTAAATAT-GTAAGAA
CGAGCCGTCGCTTGATTGGACCGCTCGGTGATTGAGAGTTTCTAGTGGGC
CATTTTTGGTAAGCAGAACTGGCGATGCGGGATGAACCGAACGTG-AGGT
TAAGGTGCCGGAATACACGCT--CATCAGACACCACAAAAGGTGTTAGTT
CATCTAGACAGCAGGACGGTGGCCATGGAAGTCGGAATCCGCTAAGGAGT
GTGTAACAACTCACCTGCCGAATGAACTAGCCCTGAAAATGGATGGCGCT
CAAGCGTGTTACCCATACCTCACCGTCAGCGTTGAAGTGACGCGTTGACG
AGTAGGCAGGCGTGGAGGTCAGTGAAGAAGCC-CCCCTAGTAACTGCGAG
TGA-AGCGGG-AAGAGCTCAAATTTAAAATCTGGCGGT-G-T--TGGCCG
TCCGAGTTGTAGTCTGGAGAAGTGCTTTCCGCGCTGGACCGTGTACAAGT
CT-CTTGGAACAGAGCGTCATAGAGGGTGAGAATCCCGTCTTTGACACGG
ACTACCAGTGCTTTGTGATGCGCTCTCAAAGAGTCGAGTTGTTTGGGAAT
GCAGCTCAAAATGGGTGGTAAATTCC-ATCTAAAGCTAAATATTGGCGAG
AGACCGATAGCGAAC-AAGTACCGTGAGGGAAAGATGAAAAGCACTTTGG
AAAGAGAGTTAAACAGT-ACGTGAAATTGCTGAAAGGGAAACGCTTGAAG
TCAGTCGCGTTGTTTGGAACTCAGCCTTGC----TTT---TGCTTGGTGC
A-CTTTCTGA-ATGACGGGCC-AGCATCGA-TTTTGA-TTGTCGGATAAG
GGTTGGGGGAATGTGGCA------CC-TTC--GGGTGTG-TTATAGCCCT
CAG-TCG-C--ATACGG-CGGTTGGGATCGAGGTTCGCAGCGCGCC-GC-
----AA-GGCAGGGG-----TTT--ACC---CACT-TT--CGCGCTTAGG
ATGCTGGCATAATGGCTTTAAACGACCCGTCTTGAAACACGGACCAAGGA
GTCTAACATACCTGCGAGTGTTTGGGTGGAAAACCCGAGCGCGTAATGAA
AGTGAAAGTTGAGACCTCTGTCGT-GGAGGGCATCAACGCCCGGACCTGA
CG-TTTTCTGACGGTTCCGCGGTAGAGCATGTATGTTGGGACCCGAAAGA
TGGTGAACTATGCCTGAATAGGGTGAAGCCAGAGGAAACTCTGGTGGAGG
CTCGTAGCGATTCTGACGTGCAAATCGATCGTCAAATTT-GGGTATA-GG
GGCGAAAGACTAAT--CGAACCATCTAGTAGCTGGTTCCTGCCGAAGTTT
CCCTCAGGATAGCAGAAACT--CATATCAGATTTATGTGGTAAAGCGAAT
GATTAGAGGCCTTGGGGTTGAAACAACC-TTAACCTATTCTCAAACTTTA
AATAT-GTAAGAACGAGCCGTCGCTTGATTGGACCGCTCGGTGATTGAGA
GTTTCTAGTGGGCCATTTTTGGTAAGCAGAACTGGCGATGCGGGATGAAC
CGAACGTG-AGGTTAAGGTGCCGGAATACACGCT--CATCAGACACCACA
AAAGGTGTTAGTTCATCTAGACAGCAGGACGGTGGCCATGGAAGTCGGAA
TCCGCTAAGGAGTGTGTAACAACTCACCTGCCGAATGAACTAGCCCTGAA
AATGGATGGCGCTCAAGCGTGTTACCCATACCTCACCGTCAGCGTTGAAG
TGACGCGTTGACGAGTAGGCAGGCGTGGAGGTCAGTGAAGAAGCC-
>24_Polyporaceae_Mariorajchenbergia_hubeiensis_Dai_18102
ATTATCGAGT-----TTTG-A---AGGGGCTGT-AGCTGGC-CTTC----
-------CGAGGCA-TGTGCAC-GCCCTG-C-TC--AA---TC--C--AC
-------TCTACACCTGTGCACTTA-CTGTGGGT-TTT--------GG--
-GAAAGTC--------TTT---------------GCG-------------
-----------------GGCTTTC------------------TCAG----
GCCTGCG-T-TTAT----CTACAAATCC-CTTT----TGT---ATCAGAA
TGTAAC------------GCATTGT----A----ATGCA-T-T-------
--T------ATATACAACTTTCAGCAACGGATCTCTTGGCTCTCGCATCG
ATGAAGAACGCAGCGAAATGCGATAAGTAATGTGAATTGCAGAATTCAGT
GAATCATCGAATCTTTGAACGCACCTTGCGCTCCTTGGTATT----CCTT
GGAGCACGCCTGTTTGAGTGTCGTGAAATTCTCAACTTACAGA-TCC-T-
TTATGG-------------------TTCTTGTGAGCTTGGATGTTGGAGG
T-------TTGCCGGTCGG---------------T--------------T
GTCCATCGGCTCCTTTGAAATGCAT----TAGCTT-GA-T-TC----CTT
------GTG---GATTGGC-T----T-TCGGTGTGATAC---TTTGTCTA
CGCCGTAA-CCG----T---GAAG---C------GTT-------------
----------------TGGCAAGC-TTCTAATG------GTCTTATTAG-
------AGACAAATA---------CATTGACTCCCTAGTAACTGCGAGTG
A-AGCGGG-AAGAGCTCAAATTTAAAATCTGGCGGT-G-T--TGGCCGTC
CGAGTTGTAGTCTGGAGAAGTGCTTTCCGCGCTGGACCGTGTACAAGTCT
-CTTGGAACAGAGCGTCATAGAGGGTGAGAATCCCGTCTTTGACACGGAT
TACCAGTGCTTTGTGATGCGCTCTCAAAGAGTCGAGTTGTTTGGGAATGC
AGCTCAAAATGGGTGGTAAATTCC-ATCTAAAGCTAAATATTGGCGAGAG
ACCGATAGCGAAC-AAGTACCGTGAGGGAAAGATGAAAAGCACTTTGGAA
AGAGAGTTAAACAGT-ACGTGAAATTGCTGAAAGGGAAACGCTTGAAGTC
AGTCGCGTTGTTTGGAACTCAGCCTTGC----TTT---TGCTTGGTGCA-
CTTTCTGA-ATGACGGGCC-AGCATCGA-TTTTGA-TTGTCGGATAAGGG
TTGAGGGAATGTGGCA------CC-TTC--GGGTGTG-TTATAGCCCTCA
G-TCG-C--ATACGG-CGGTTGGGATCGAGGTTCGCAGCGCGCC-GC---
--AA-GGCAGGGG-----TTT--ACC---CACT-TT--CGCGCTTAGGAT
GCTGGCATAATGGCTTTAAACGACCCGTCTTGAAACACGGACCAAGGAGT
CTAACATACCTGCGAGTGTTTGGGTGGAAAACCCGAGCGCGTAATGAAAG
TGAAAGTTGAGACCTCTGTCGT-GGAGGGCATCAACGCCCGGACCTGACG
-TTTTCTGACGGTTCCGCGGTAGAGCATGTATGTTGGGACCCGAAAGATG
GTGAACTATGCCTGAATAGGGTGAAGCCAGAGGAAACTCTGGTGGAGGCT
CGTAGCGATTCTGACGTGCAAATCGATCGTCAAATTT-GGGTATA-GGGG
CGAAAGACTAAT--CGAACCATCTAGTAGCTGGTTCCTGCCGAAGTTTCC
CTCAGGATAGCAGAAACT--CATATCAGATTTATGTGGTAAAGCGAATGA
TTAGAGGCCTTGGGGTTGAAACAACC-TTAACCTATTCTCAAACTTTAAA
TAT-GTAAGAACGAGCCGTCGCTTGATTGGACCGCTCGGTGATTGAGAGT
TTCTAGTGGGCCATTTTTGGTAAGCAGAACTGGCGATGCGGGATGAACCG
AACGTG-AGGTTAAGGTGCCGGAATACACGCT--CATCAGACACCACAAA
AGGTGTTAGTTCATCTAGACAGCAGGACGGTGGCCATGGAAGTCGGAATC
CGCTAAGGAGTGTGTAACAACTCACCTGCCGAATGAACTAGCCCTGAAAA
TGGATGGCGCTCAAGCGTGTTACCCATACCTCACCGTCAGCGTTGAAGTG
ACGCGTTGACGAGTAGGCAGGCGTGGAGGTCAGTGAAGAAGCC-TCCCTA
GTAACTGCGAGTGA-AGCGGG-AAGAGCTCAAATTTAAAATCTGGCGGT-
G-T--TGGCCGTCCGAGTTGTAGTCTGGAGAAGTGCTTTCCGCGCTGGAC
CGTGTACAAGTCT-CTTGGAACAGAGCGTCATAGAGGGTGAGAATCCCGT
CTTTGACACGGATTACCAGTGCTTTGTGATGCGCTCTCAAAGAGTCGAGT
TGTTTGGGAATGCAGCTCAAAATGGGTGGTAAATTCC-ATCTAAAGCTAA
ATATTGGCGAGAGACCGATAGCGAAC-AAGTACCGTGAGGGAAAGATGAA
AAGCACTTTGGAAAGAGAGTTAAACAGT-ACGTGAAATTGCTGAAAGGGA
AACGCTTGAAGTCAGTCGCGTTGTTTGGAACTCAGCCTTGC----TTT--
-TGCTTGGTGCA-CTTTCTGA-ATGACGGGCC-AGCATCGA-TTTTGA-T
TGTCGGATAAGGGTTGAGGGAATGTGGCA------CC-TTC--GGGTGTG
-TTATAGCCCTCAG-TCG-C--ATACGG-CGGTTGGGATCGAGGTTCGCA
GCGCGCC-GC-----AA-GGCAGGGG-----TTT--ACC---CACT-TT-
-CGCGCTTAGGATGCTGGCATAATGGCTTTAAACGACCCGTCTTGAAACA
CGGACCAAGGAGTCTAACATACCTGCGAGTGTTTGGGTGGAAAACCCGAG
CGCGTAATGAAAGTGAAAGTTGAGACCTCTGTCGT-GGAGGGCATCAACG
CCCGGACCTGACG-TTTTCTGACGGTTCCGCGGTAGAGCATGTATGTTGG
GACCCGAAAGATGGTGAACTATGCCTGAATAGGGTGAAGCCAGAGGAAAC
TCTGGTGGAGGCTCGTAGCGATTCTGACGTGCAAATCGATCGTCAAATTT
-GGGTATA-GGGGCGAAAGACTAAT--CGAACCATCTAGTAGCTGGTTCC
TGCCGAAGTTTCCCTCAGGATAGCAGAAACT--CATATCAGATTTATGTG
GTAAAGCGAATGATTAGAGGCCTTGGGGTTGAAACAACC-TTAACCTATT
CTCAAACTTTAAATAT-GTAAGAACGAGCCGTCGCTTGATTGGACCGCTC
GGTGATTGAGAGTTTCTAGTGGGCCATTTTTGGTAAGCAGAACTGGCGAT
GCGGGATGAACCGAACGTG-AGGTTAAGGTGCCGGAATACACGCT--CAT
CAGACACCACAAAAGGTGTTAGTTCATCTAGACAGCAGGACGGTGGCCAT
GGAAGTCGGAATCCGCTAAGGAGTGTGTAACAACTCACCTGCCGAATGAA
CTAGCCCTGAAAATGGATGGCGCTCAAGCGTGTTACCCATACCTCACCGT
CAGCGTTGAAGTGACGCGTTGACGAGTAGGCAGGCGTGGAGGTCAGTGAA
GAAGCC-TCCCTAGTAACTGCGAGTGA-AGCGGG-AAGAGCTCAAATTTA
AAATCTGGCGGT-G-T--TGGCCGTCCGAGTTGTAGTCTGGAGAAGTGCT
TTCCGCGCTGGACCGTGTACAAGTCT-CTTGGAACAGAGCGTCATAGAGG
GTGAGAATCCCGTCTTTGACACGGATTACCAGTGCTTTGTGATGCGCTCT
CAAAGAGTCGAGTTGTTTGGGAATGCAGCTCAAAATGGGTGGTAAATTCC
-ATCTAAAGCTAAATATTGGCGAGAGACCGATAGCGAAC-AAGTACCGTG
AGGGAAAGATGAAAAGCACTTTGGAAAGAGAGTTAAACAGT-ACGTGAAA
TTGCTGAAAGGGAAACGCTTGAAGTCAGTCGCGTTGTTTGGAACTCAGCC
TTGC----TTT---TGCTTGGTGCA-CTTTCTGA-ATGACGGGCC-AGCA
TCGA-TTTTGA-TTGTCGGATAAGGGTTGAGGGAATGTGGCA------CC
-TTC--GGGTGTG-TTATAGCCCTCAG-TCG-C--ATACGG-CGGTTGGG
ATCGAGGTTCGCAGCGCGCC-GC-----AA-GGCAGGGG-----TTT--A
CC---CACT-TT--CGCGCTTAGGATGCTGGCATAATGGCTTTAAACGAC
CCGTCTTGAAACACGGACCAAGGAGTCTAACATACCTGCGAGTGTTTGGG
TGGAAAACCCGAGCGCGTAATGAAAGTGAAAGTTGAGACCTCTGTCGT-G
GAGGGCATCAACGCCCGGACCTGACG-TTTTCTGACGGTTCCGCGGTAGA
GCATGTATGTTGGGACCCGAAAGATGGTGAACTATGCCTGAATAGGGTGA
AGCCAGAGGAAACTCTGGTGGAGGCTCGTAGCGATTCTGACGTGCAAATC
GATCGTCAAATTT-GGGTATA-GGGGCGAAAGACTAAT--CGAACCATCT
AGTAGCTGGTTCCTGCCGAAGTTTCCCTCAGGATAGCAGAAACT--CATA
TCAGATTTATGTGGTAAAGCGAATGATTAGAGGCCTTGGGGTTGAAACAA
CC-TTAACCTATTCTCAAACTTTAAATAT-GTAAGAACGAGCCGTCGCTT
GATTGGACCGCTCGGTGATTGAGAGTTTCTAGTGGGCCATTTTTGGTAAG
CAGAACTGGCGATGCGGGATGAACCGAACGTG-AGGTTAAGGTGCCGGAA
TACACGCT--CATCAGACACCACAAAAGGTGTTAGTTCATCTAGACAGCA
GGACGGTGGCCATGGAAGTCGGAATCCGCTAAGGAGTGTGTAACAACTCA
CCTGCCGAATGAACTAGCCCTGAAAATGGATGGCGCTCAAGCGTGTTACC
CATACCTCACCGTCAGCGTTGAAGTGACGCGTTGACGAGTAGGCAGGCGT
GGAGGTCAGTGAAGAAGCC-TCCCTAGTAACTGCGAGTGA-AGCGGG-AA
GAGCTCAAATTTAAAATCTGGCGGT-G-T--TGGCCGTCCGAGTTGTAGT
CTGGAGAAGTGCTTTCCGCGCTGGACCGTGTACAAGTCT-CTTGGAACAG
AGCGTCATAGAGGGTGAGAATCCCGTCTTTGACACGGATTACCAGTGCTT
TGTGATGCGCTCTCAAAGAGTCGAGTTGTTTGGGAATGCAGCTCAAAATG
GGTGGTAAATTCC-ATCTAAAGCTAAATATTGGCGAGAGACCGATAGCGA
AC-AAGTACCGTGAGGGAAAGATGAAAAGCACTTTGGAAAGAGAGTTAAA
CAGT-ACGTGAAATTGCTGAAAGGGAAACGCTTGAAGTCAGTCGCGTTGT
TTGGAACTCAGCCTTGC----TTT---TGCTTGGTGCA-CTTTCTGA-AT
GACGGGCC-AGCATCGA-TTTTGA-TTGTCGGATAAGGGTTGAGGGAATG
TGGCA------CC-TTC--GGGTGTG-TTATAGCCCTCAG-TCG-C--AT
ACGG-CGGTTGGGATCGAGGTTCGCAGCGCGCC-GC-----AA-GGCAGG
GG-----TTT--ACC---CACT-TT--CGCGCTTAGGATGCTGGCATAAT
GGCTTTAAACGACCCGTCTTGAAACACGGACCAAGGAGTCTAACATACCT
GCGAGTGTTTGGGTGGAAAACCCGAGCGCGTAATGAAAGTGAAAGTTGAG
ACCTCTGTCGT-GGAGGGCATCAACGCCCGGACCTGACG-TTTTCTGACG
GTTCCGCGGTAGAGCATGTATGTTGGGACCCGAAAGATGGTGAACTATGC
CTGAATAGGGTGAAGCCAGAGGAAACTCTGGTGGAGGCTCGTAGCGATTC
TGACGTGCAAATCGATCGTCAAATTT-GGGTATA-GGGGCGAAAGACTAA
T--CGAACCATCTAGTAGCTGGTTCCTGCCGAAGTTTCCCTCAGGATAGC
AGAAACT--CATATCAGATTTATGTGGTAAAGCGAATGATTAGAGGCCTT
GGGGTTGAAACAACC-TTAACCTATTCTCAAACTTTAAATAT-GTAAGAA
CGAGCCGTCGCTTGATTGGACCGCTCGGTGATTGAGAGTTTCTAGTGGGC
CATTTTTGGTAAGCAGAACTGGCGATGCGGGATGAACCGAACGTG-AGGT
TAAGGTGCCGGAATACACGCT--CATCAGACACCACAAAAGGTGTTAGTT
CATCTAGACAGCAGGACGGTGGCCATGGAAGTCGGAATCCGCTAAGGAGT
GTGTAACAACTCACCTGCCGAATGAACTAGCCCTGAAAATGGATGGCGCT
CAAGCGTGTTACCCATACCTCACCGTCAGCGTTGAAGTGACGCGTTGACG
AGTAGGCAGGCGTGGAGGTCAGTGAAGAAGCC-TCCCTAGTAACTGCGAG
TGA-AGCGGG-AAGAGCTCAAATTTAAAATCTGGCGGT-G-T--TGGCCG
TCCGAGTTGTAGTCTGGAGAAGTGCTTTCCGCGCTGGACCGTGTACAAGT
CT-CTTGGAACAGAGCGTCATAGAGGGTGAGAATCCCGTCTTTGACACGG
ATTACCAGTGCTTTGTGATGCGCTCTCAAAGAGTCGAGTTGTTTGGGAAT
GCAGCTCAAAATGGGTGGTAAATTCC-ATCTAAAGCTAAATATTGGCGAG
AGACCGATAGCGAAC-AAGTACCGTGAGGGAAAGATGAAAAGCACTTTGG
AAAGAGAGTTAAACAGT-ACGTGAAATTGCTGAAAGGGAAACGCTTGAAG
TCAGTCGCGTTGTTTGGAACTCAGCCTTGC----TTT---TGCTTGGTGC
A-CTTTCTGA-ATGACGGGCC-AGCATCGA-TTTTGA-TTGTCGGATAAG
GGTTGAGGGAATGTGGCA------CC-TTC--GGGTGTG-TTATAGCCCT
CAG-TCG-C--ATACGG-CGGTTGGGATCGAGGTTCGCAGCGCGCC-GC-
----AA-GGCAGGGG-----TTT--ACC---CACT-TT--CGCGCTTAGG
ATGCTGGCATAATGGCTTTAAACGACCCGTCTTGAAACACGGACCAAGGA
GTCTAACATACCTGCGAGTGTTTGGGTGGAAAACCCGAGCGCGTAATGAA
AGTGAAAGTTGAGACCTCTGTCGT-GGAGGGCATCAACGCCCGGACCTGA
CG-TTTTCTGACGGTTCCGCGGTAGAGCATGTATGTTGGGACCCGAAAGA
TGGTGAACTATGCCTGAATAGGGTGAAGCCAGAGGAAACTCTGGTGGAGG
CTCGTAGCGATTCTGACGTGCAAATCGATCGTCAAATTT-GGGTATA-GG
GGCGAAAGACTAAT--CGAACCATCTAGTAGCTGGTTCCTGCCGAAGTTT
CCCTCAGGATAGCAGAAACT--CATATCAGATTTATGTGGTAAAGCGAAT
GATTAGAGGCCTTGGGGTTGAAACAACC-TTAACCTATTCTCAAACTTTA
AATAT-GTAAGAACGAGCCGTCGCTTGATTGGACCGCTCGGTGATTGAGA
GTTTCTAGTGGGCCATTTTTGGTAAGCAGAACTGGCGATGCGGGATGAAC
CGAACGTG-AGGTTAAGGTGCCGGAATACACGCT--CATCAGACACCACA
AAAGGTGTTAGTTCATCTAGACAGCAGGACGGTGGCCATGGAAGTCGGAA
TCCGCTAAGGAGTGTGTAACAACTCACCTGCCGAATGAACTAGCCCTGAA
AATGGATGGCGCTCAAGCGTGTTACCCATACCTCACCGTCAGCGTTGAAG
TGACGCGTTGACGAGTAGGCAGGCGTGGAGGTCAGTGAAGAAGCC-
>24_Polyporaceae_Mariorajchenbergia_subcavernulosa_Cui_14247
ATTATCGAGTT----TTGA-A---AGGGGCTGT-AGCTGGC-CTTC----
-------CGAGGCA-TGTGCAC-GCCCTG-C-TC--AA---TC--C--AC
-------TCTACACCTGTGCACTTA-CTGTGGGT-TCT--------GG--
-GAAAGTC--------TTT---------------GCG-------------
-----------------GGCTTTC------------------TCGG----
GCCTGCG-T-TTAT----CTACAAATCC-CTTT----TGT---ATCAGAA
TGTAAC------------GCATTGT----A----ATGCA-T-C-------
--T------ATATACAACTTTCAGCAACGGATCTCTTGGCTCTCGCATCG
ATGAAGAACGCAGCGAAATGCGATAAGTAATGTGAATTGCAGAATTCAGT
GAATCATCGAATCTTTGAACGCACCTTGCGCTCCTTGGTATT----CCTT
GGAGCACGCCTGTTTGAGTGTCGTGAAATTCTCAACTTACAGA-TCC-T-
TTATGG-------------------TTCTTGTGAGCTTGGATGTTGGAGG
T-------TTGCCGGTCGG---------------T--------------T
GTCCATCGGCTCCTTTGAAATGCAT----TAGCTT-GA-T-TC----CTT
------GCG---GATTGGC-T----C-TCGGTGTGATAC---TTTGTCTA
CGCCGTGA-CCG----T---GAAG---C------GTT-------------
----------------TGGCAAGC-TTCTAATG------GTCTTATTAG-
------AGACAAATA---------CATTGACCCCCTAGTAACTGCGAGTG
A-AGCGGG-AAGAGCTCAAATTTAAAATCTGGCGGT-G-T--TGGCCGTC
CGAGTTGTAGTCTGGAGAAGTGCTTTCCGCGCTGGACCGTGTACAAGTCT
-CTTGGAACAGAGCGTCATAGAGGGTGAGAATCCCGTCTTTGACACGGAC
TACCAGTGCTTTGTGATGCGCTCTCAAAGAGTCGAGTTGTTTGGGAATGC
AGCTCAAAATGGGTGGTAAATTCC-ATCTAAAGCTAAATATTGGCGAGAG
ACCGATAGCGAAC-AAGTACCGTGAGGGAAAGATGAAAAGCACTTTGGAA
AGAGAGTTAAACAGT-ACGTGAAATTGCTGAAAGGGAAACGCTTGAAGTC
AGTCGCGTTGTTTGGAACTCAGCCTTGC----TTT---TGCTTGGTGCA-
CTTTCTGA-ATGACGGGCC-AGCATCGA-TTTTGA-TTGTCGGATAAGGG
TTGGGGGAATGTGGCA------CC-TTC--GGGTGTG-TTATAGCCCTCA
G-TCG-C--ATACGG-CGGTTGGGATCGAGGTTTGCAGCGCGCC-GC---
--AA-GGCAGGGG-----TTT--ACC---CACT-TT--CGCGCTTAGGAT
GCTGGCATAATGGCTTTAAACGACCCGTCTTGAAACACGGACCAAGGAGT
CTAACATACCTGCGAGTGTTTGGGTGGAAAACCCGAGCGCGTAATGAAAG
TGAAAGTTGAGACCTCTGTCGT-GGAGGGCATCAACGCCCGGACCTGACG
-TTTTCTGACGGTTCCGCGGTAGAGCATGTATGTTGGGACCCGAAAGATG
GTGAACTATGCCTGAATAGGGTGAAGCCAGAGGAAACTCTGGTGGAGGCT
CGTAGCGATTCTGACGTGCAAATCGATCGTCAAATTT-GGGTATA-GGGG
CGAAAGACTAAT--CGAACCATCTAGTAGCTGGTTCCTGCCGAAGTTTCC
CTCAGGATAGCAGAAACT--CATATCAGATTTATGTGGTAAAGCGAATGA
TTAGAGGCCTTGGGGTTGAAACAACC-TTAACCTATTCTCAAACTTTAAA
TAT-GTAAGAACGAGCCGTCGCTTGATTGGACCGCTCGGTGATTGAGAGT
TTCTAGTGGGCCATTTTTGGTAAGCAGAACTGGCGATGCGGGATGAACCG
AACGTG-AGGTTAAGGTGCCGGAATACACGCT--CATCAGACACCACAAA
AGGTGTTAGTTCATCTAGACAGCAGGACGGTGGCCATGGAAGTCGGAATC
CGCTAAGGAGTGTGTAACAACTCACCTGCCGAATGAACTAGCCCTGAAAA
TGGATGGCGCTCAAGCGTGTTACCCATACCTCACCGTCAGCGTTGAAGTG
ACGCGTTGACGAGTAGGCAGGCGTGGAGGTCAGTGAAGAAGCC-CCCCTA
GTAACTGCGAGTGA-AGCGGG-AAGAGCTCAAATTTAAAATCTGGCGGT-
G-T--TGGCCGTCCGAGTTGTAGTCTGGAGAAGTGCTTTCCGCGCTGGAC
CGTGTACAAGTCT-CTTGGAACAGAGCGTCATAGAGGGTGAGAATCCCGT
CTTTGACACGGACTACCAGTGCTTTGTGATGCGCTCTCAAAGAGTCGAGT
TGTTTGGGAATGCAGCTCAAAATGGGTGGTAAATTCC-ATCTAAAGCTAA
ATATTGGCGAGAGACCGATAGCGAAC-AAGTACCGTGAGGGAAAGATGAA
AAGCACTTTGGAAAGAGAGTTAAACAGT-ACGTGAAATTGCTGAAAGGGA
AACGCTTGAAGTCAGTCGCGTTGTTTGGAACTCAGCCTTGC----TTT--
-TGCTTGGTGCA-CTTTCTGA-ATGACGGGCC-AGCATCGA-TTTTGA-T
TGTCGGATAAGGGTTGGGGGAATGTGGCA------CC-TTC--GGGTGTG
-TTATAGCCCTCAG-TCG-C--ATACGG-CGGTTGGGATCGAGGTTTGCA
GCGCGCC-GC-----AA-GGCAGGGG-----TTT--ACC---CACT-TT-
-CGCGCTTAGGATGCTGGCATAATGGCTTTAAACGACCCGTCTTGAAACA
CGGACCAAGGAGTCTAACATACCTGCGAGTGTTTGGGTGGAAAACCCGAG
CGCGTAATGAAAGTGAAAGTTGAGACCTCTGTCGT-GGAGGGCATCAACG
CCCGGACCTGACG-TTTTCTGACGGTTCCGCGGTAGAGCATGTATGTTGG
GACCCGAAAGATGGTGAACTATGCCTGAATAGGGTGAAGCCAGAGGAAAC
TCTGGTGGAGGCTCGTAGCGATTCTGACGTGCAAATCGATCGTCAAATTT
-GGGTATA-GGGGCGAAAGACTAAT--CGAACCATCTAGTAGCTGGTTCC
TGCCGAAGTTTCCCTCAGGATAGCAGAAACT--CATATCAGATTTATGTG
GTAAAGCGAATGATTAGAGGCCTTGGGGTTGAAACAACC-TTAACCTATT
CTCAAACTTTAAATAT-GTAAGAACGAGCCGTCGCTTGATTGGACCGCTC
GGTGATTGAGAGTTTCTAGTGGGCCATTTTTGGTAAGCAGAACTGGCGAT
GCGGGATGAACCGAACGTG-AGGTTAAGGTGCCGGAATACACGCT--CAT
CAGACACCACAAAAGGTGTTAGTTCATCTAGACAGCAGGACGGTGGCCAT
GGAAGTCGGAATCCGCTAAGGAGTGTGTAACAACTCACCTGCCGAATGAA
CTAGCCCTGAAAATGGATGGCGCTCAAGCGTGTTACCCATACCTCACCGT
CAGCGTTGAAGTGACGCGTTGACGAGTAGGCAGGCGTGGAGGTCAGTGAA
GAAGCC-CCCCTAGTAACTGCGAGTGA-AGCGGG-AAGAGCTCAAATTTA
AAATCTGGCGGT-G-T--TGGCCGTCCGAGTTGTAGTCTGGAGAAGTGCT
TTCCGCGCTGGACCGTGTACAAGTCT-CTTGGAACAGAGCGTCATAGAGG
GTGAGAATCCCGTCTTTGACACGGACTACCAGTGCTTTGTGATGCGCTCT
CAAAGAGTCGAGTTGTTTGGGAATGCAGCTCAAAATGGGTGGTAAATTCC
-ATCTAAAGCTAAATATTGGCGAGAGACCGATAGCGAAC-AAGTACCGTG
AGGGAAAGATGAAAAGCACTTTGGAAAGAGAGTTAAACAGT-ACGTGAAA
TTGCTGAAAGGGAAACGCTTGAAGTCAGTCGCGTTGTTTGGAACTCAGCC
TTGC----TTT---TGCTTGGTGCA-CTTTCTGA-ATGACGGGCC-AGCA
TCGA-TTTTGA-TTGTCGGATAAGGGTTGGGGGAATGTGGCA------CC
-TTC--GGGTGTG-TTATAGCCCTCAG-TCG-C--ATACGG-CGGTTGGG
ATCGAGGTTTGCAGCGCGCC-GC-----AA-GGCAGGGG-----TTT--A
CC---CACT-TT--CGCGCTTAGGATGCTGGCATAATGGCTTTAAACGAC
CCGTCTTGAAACACGGACCAAGGAGTCTAACATACCTGCGAGTGTTTGGG
TGGAAAACCCGAGCGCGTAATGAAAGTGAAAGTTGAGACCTCTGTCGT-G
GAGGGCATCAACGCCCGGACCTGACG-TTTTCTGACGGTTCCGCGGTAGA
GCATGTATGTTGGGACCCGAAAGATGGTGAACTATGCCTGAATAGGGTGA
AGCCAGAGGAAACTCTGGTGGAGGCTCGTAGCGATTCTGACGTGCAAATC
GATCGTCAAATTT-GGGTATA-GGGGCGAAAGACTAAT--CGAACCATCT
AGTAGCTGGTTCCTGCCGAAGTTTCCCTCAGGATAGCAGAAACT--CATA
TCAGATTTATGTGGTAAAGCGAATGATTAGAGGCCTTGGGGTTGAAACAA
CC-TTAACCTATTCTCAAACTTTAAATAT-GTAAGAACGAGCCGTCGCTT
GATTGGACCGCTCGGTGATTGAGAGTTTCTAGTGGGCCATTTTTGGTAAG
CAGAACTGGCGATGCGGGATGAACCGAACGTG-AGGTTAAGGTGCCGGAA
TACACGCT--CATCAGACACCACAAAAGGTGTTAGTTCATCTAGACAGCA
GGACGGTGGCCATGGAAGTCGGAATCCGCTAAGGAGTGTGTAACAACTCA
CCTGCCGAATGAACTAGCCCTGAAAATGGATGGCGCTCAAGCGTGTTACC
CATACCTCACCGTCAGCGTTGAAGTGACGCGTTGACGAGTAGGCAGGCGT
GGAGGTCAGTGAAGAAGCC-CCCCTAGTAACTGCGAGTGA-AGCGGG-AA
GAGCTCAAATTTAAAATCTGGCGGT-G-T--TGGCCGTCCGAGTTGTAGT
CTGGAGAAGTGCTTTCCGCGCTGGACCGTGTACAAGTCT-CTTGGAACAG
AGCGTCATAGAGGGTGAGAATCCCGTCTTTGACACGGACTACCAGTGCTT
TGTGATGCGCTCTCAAAGAGTCGAGTTGTTTGGGAATGCAGCTCAAAATG
GGTGGTAAATTCC-ATCTAAAGCTAAATATTGGCGAGAGACCGATAGCGA
AC-AAGTACCGTGAGGGAAAGATGAAAAGCACTTTGGAAAGAGAGTTAAA
CAGT-ACGTGAAATTGCTGAAAGGGAAACGCTTGAAGTCAGTCGCGTTGT
TTGGAACTCAGCCTTGC----TTT---TGCTTGGTGCA-CTTTCTGA-AT
GACGGGCC-AGCATCGA-TTTTGA-TTGTCGGATAAGGGTTGGGGGAATG
TGGCA------CC-TTC--GGGTGTG-TTATAGCCCTCAG-TCG-C--AT
ACGG-CGGTTGGGATCGAGGTTTGCAGCGCGCC-GC-----AA-GGCAGG
GG-----TTT--ACC---CACT-TT--CGCGCTTAGGATGCTGGCATAAT
GGCTTTAAACGACCCGTCTTGAAACACGGACCAAGGAGTCTAACATACCT
GCGAGTGTTTGGGTGGAAAACCCGAGCGCGTAATGAAAGTGAAAGTTGAG
ACCTCTGTCGT-GGAGGGCATCAACGCCCGGACCTGACG-TTTTCTGACG
GTTCCGCGGTAGAGCATGTATGTTGGGACCCGAAAGATGGTGAACTATGC
CTGAATAGGGTGAAGCCAGAGGAAACTCTGGTGGAGGCTCGTAGCGATTC
TGACGTGCAAATCGATCGTCAAATTT-GGGTATA-GGGGCGAAAGACTAA
T--CGAACCATCTAGTAGCTGGTTCCTGCCGAAGTTTCCCTCAGGATAGC
AGAAACT--CATATCAGATTTATGTGGTAAAGCGAATGATTAGAGGCCTT
GGGGTTGAAACAACC-TTAACCTATTCTCAAACTTTAAATAT-GTAAGAA
CGAGCCGTCGCTTGATTGGACCGCTCGGTGATTGAGAGTTTCTAGTGGGC
CATTTTTGGTAAGCAGAACTGGCGATGCGGGATGAACCGAACGTG-AGGT
TAAGGTGCCGGAATACACGCT--CATCAGACACCACAAAAGGTGTTAGTT
CATCTAGACAGCAGGACGGTGGCCATGGAAGTCGGAATCCGCTAAGGAGT
GTGTAACAACTCACCTGCCGAATGAACTAGCCCTGAAAATGGATGGCGCT
CAAGCGTGTTACCCATACCTCACCGTCAGCGTTGAAGTGACGCGTTGACG
AGTAGGCAGGCGTGGAGGTCAGTGAAGAAGCC-CCCCTAGTAACTGCGAG
TGA-AGCGGG-AAGAGCTCAAATTTAAAATCTGGCGGT-G-T--TGGCCG
TCCGAGTTGTAGTCTGGAGAAGTGCTTTCCGCGCTGGACCGTGTACAAGT
CT-CTTGGAACAGAGCGTCATAGAGGGTGAGAATCCCGTCTTTGACACGG
ACTACCAGTGCTTTGTGATGCGCTCTCAAAGAGTCGAGTTGTTTGGGAAT
GCAGCTCAAAATGGGTGGTAAATTCC-ATCTAAAGCTAAATATTGGCGAG
AGACCGATAGCGAAC-AAGTACCGTGAGGGAAAGATGAAAAGCACTTTGG
AAAGAGAGTTAAACAGT-ACGTGAAATTGCTGAAAGGGAAACGCTTGAAG
TCAGTCGCGTTGTTTGGAACTCAGCCTTGC----TTT---TGCTTGGTGC
A-CTTTCTGA-ATGACGGGCC-AGCATCGA-TTTTGA-TTGTCGGATAAG
GGTTGGGGGAATGTGGCA------CC-TTC--GGGTGTG-TTATAGCCCT
CAG-TCG-C--ATACGG-CGGTTGGGATCGAGGTTTGCAGCGCGCC-GC-
----AA-GGCAGGGG-----TTT--ACC---CACT-TT--CGCGCTTAGG
ATGCTGGCATAATGGCTTTAAACGACCCGTCTTGAAACACGGACCAAGGA
GTCTAACATACCTGCGAGTGTTTGGGTGGAAAACCCGAGCGCGTAATGAA
AGTGAAAGTTGAGACCTCTGTCGT-GGAGGGCATCAACGCCCGGACCTGA
CG-TTTTCTGACGGTTCCGCGGTAGAGCATGTATGTTGGGACCCGAAAGA
TGGTGAACTATGCCTGAATAGGGTGAAGCCAGAGGAAACTCTGGTGGAGG
CTCGTAGCGATTCTGACGTGCAAATCGATCGTCAAATTT-GGGTATA-GG
GGCGAAAGACTAAT--CGAACCATCTAGTAGCTGGTTCCTGCCGAAGTTT
CCCTCAGGATAGCAGAAACT--CATATCAGATTTATGTGGTAAAGCGAAT
GATTAGAGGCCTTGGGGTTGAAACAACC-TTAACCTATTCTCAAACTTTA
AATAT-GTAAGAACGAGCCGTCGCTTGATTGGACCGCTCGGTGATTGAGA
GTTTCTAGTGGGCCATTTTTGGTAAGCAGAACTGGCGATGCGGGATGAAC
CGAACGTG-AGGTTAAGGTGCCGGAATACACGCT--CATCAGACACCACA
AAAGGTGTTAGTTCATCTAGACAGCAGGACGGTGGCCATGGAAGTCGGAA
TCCGCTAAGGAGTGTGTAACAACTCACCTGCCGAATGAACTAGCCCTGAA
AATGGATGGCGCTCAAGCGTGTTACCCATACCTCACCGTCAGCGTTGAAG
TGACGCGTTGACGAGTAGGCAGGCGTGGAGGTCAGTGAAGAAGCC-
>24_Polyporaceae_Mariorajchenbergia_australiae_Dai_18657
ATTATCGAGTT----TTGA-----ATGGGTTGT-AGCTGGC-CTCC----
-------CGAGGCA-TGTGCAC-GCCCTG-C-TC--AT---TC--C--AC
-------TCTACACCTGTGCACTTA-CTGTGGGT-TCC--------AG--
-AGGACGC--------CTT------------TAGGGG-------------
-----------------TGGTTTT------------------CTGG----
GCTCATG-T-TT-T--ATTTACAAGCAC--TTC----AGT---ATTAGAA
TGTG----------TCTTGCGTTGT----A----ACGCA-C-C-------
--T------ATATACAACTTTCAGCAACGGATCTCTTGGCTCTCGCATCG
ATGAAGAACGCAGCGAAATGCGATAAGTAATGTGAATTGCAGAATTCAGT
GAATCATCGAATCTTTGAACGCACCTTGCGCTCCTTGGTATT----CCTT
GGAGCACGCCTGTTTGAGTGTCGTGAAATTCTCAACTTGCAAA-CCT-T-
TG-TGG-------------------TCATTGTAAGCTTGGAT-GTGGAGG
--TC----TTGCCGGC------------------T-------------AT
TATTGTTGGCTCCTCTGAAATGCAT----TAGCTT-GA-T-TC----CTT
------GCG---GATCGGC-T----C-TCGGTGTGATA----ATTGTCTA
CGCCGTGA-CCG----T---GAAG---T------GTT---------TTT-
--------------------------------------------------
-------------------------------CCCCTAGTAACTGCGAGTG
A-AGCGGG-AAAAGCTCAAATTTAAAATCTGGCGGT-A-T--TGGCCGTC
CGAGTTGTAGTCTGGAGAAGTACTTTCCGCGCTGGACCGTGTACAAGTCT
-CTTGGAACAGAGCGTCATAGAGGGTGAGAATCCCGTCTTTGACACGGAC
TACCAGTGCTTTGTGATGTGCTCTCAAAGAGTCGAGTTGTTTGGGAATGC
AGCTCAAAATGGGTGGTAAATTCC-ATCTAAAGCTAAATATTGGCGAGAG
ACCGATAGCGAAC-AAGTACCGTGAGGGAAAGATGAAAAGCACTTTGGAA
AGAGAGTTAAACAGT-ACGTGAAATTGCTGAAAGGGAAACGCTTGAAGTC
AGTCGCGTTGTTCAGAACTCAGCCTTGC----TTC---TGCTTGGTGCA-
CTTTCTGA-ATGACGGGCC-AGCATCAA-TTTTGA-TTGTCGGATAAGGA
TTGGAGGAATGTGACA------CC-TTC--GGGTGTG-TTATAGCCTTCA
G-TCG-C--ATACGG-CGGTTGGGATTGAGGTACGCAGCGCGCC-GC---
--AA-GGCAGGGG-----TTC--GCC---CACT-TT--CGCGCTTAGGAT
GCTGGCATAATGGCTTTAAACGACCCGTCTTGAAACACGGACCAAGGAGT
CTAACATACCTGCGAGTGTTTGGGTGGAAAACCCGAGCGCGTAATGAAAG
TAAAAGTTGAGACCTCTGTCGT-GGAGGGCATTGACGCCCGGACCTGACG
-TTCTCTGACGGCTCCGCGGTAGAGCATGTATGTTGGGACCCGAAAGATG
GTGAACTATGCCTGAATAGGGTGAAGCCAGAGGAAACTCTGGTGGAGGCT
CGTAGCGATTCTGACGTGCAAATCGATCGTCAAATTT-GGGTATA-GGGG
CGAAAGACTAAT--CGAACCATCTAGTAGCTGGTTCCTGCCGAAGTTTCC
CTCAGGATAGCAGAAACT--CATATCAGATTTATGTGGTAAAGCGAATGA
TTAGAGGCCTTGGGGTTGTAACAACC-TTAACCTATTCTCAAACTTTAAA
TAT-GTAAGAACGAGCCGTCGCTTGATTGGACCGCTCGGTGATTGAGAGT
TTCTAGTGGGCCATTTTTGGTAAGCAGAACTGGCGATGCGGGATGAACCG
AACGCG-AGGTTAAGGTGCCGGAATACACGCT--CATCAGACACCACAAA
AGGTGTTAGTTCATCTAGACAGCAGGACGGTGGCCATGGAAGTCGGAACC
CGCTAAGGAGTGTGTAACAACTCACCTGCCGAATGAACTAGCCCTGAAAA
TGGATGGCGCTCAAGCGTGTTACCCATACCTCGCCGTCAGCGTTGAAGTG
ACGCGCTGACGAGTAGGCAGGCGTGGAGGTCAGTGAAGAAGCC-CCCCTA
GTAACTGCGAGTGA-AGCGGG-AAAAGCTCAAATTTAAAATCTGGCGGT-
A-T--TGGCCGTCCGAGTTGTAGTCTGGAGAAGTACTTTCCGCGCTGGAC
CGTGTACAAGTCT-CTTGGAACAGAGCGTCATAGAGGGTGAGAATCCCGT
CTTTGACACGGACTACCAGTGCTTTGTGATGTGCTCTCAAAGAGTCGAGT
TGTTTGGGAATGCAGCTCAAAATGGGTGGTAAATTCC-ATCTAAAGCTAA
ATATTGGCGAGAGACCGATAGCGAAC-AAGTACCGTGAGGGAAAGATGAA
AAGCACTTTGGAAAGAGAGTTAAACAGT-ACGTGAAATTGCTGAAAGGGA
AACGCTTGAAGTCAGTCGCGTTGTTCAGAACTCAGCCTTGC----TTC--
-TGCTTGGTGCA-CTTTCTGA-ATGACGGGCC-AGCATCAA-TTTTGA-T
TGTCGGATAAGGATTGGAGGAATGTGACA------CC-TTC--GGGTGTG
-TTATAGCCTTCAG-TCG-C--ATACGG-CGGTTGGGATTGAGGTACGCA
GCGCGCC-GC-----AA-GGCAGGGG-----TTC--GCC---CACT-TT-
-CGCGCTTAGGATGCTGGCATAATGGCTTTAAACGACCCGTCTTGAAACA
CGGACCAAGGAGTCTAACATACCTGCGAGTGTTTGGGTGGAAAACCCGAG
CGCGTAATGAAAGTAAAAGTTGAGACCTCTGTCGT-GGAGGGCATTGACG
CCCGGACCTGACG-TTCTCTGACGGCTCCGCGGTAGAGCATGTATGTTGG
GACCCGAAAGATGGTGAACTATGCCTGAATAGGGTGAAGCCAGAGGAAAC
TCTGGTGGAGGCTCGTAGCGATTCTGACGTGCAAATCGATCGTCAAATTT
-GGGTATA-GGGGCGAAAGACTAAT--CGAACCATCTAGTAGCTGGTTCC
TGCCGAAGTTTCCCTCAGGATAGCAGAAACT--CATATCAGATTTATGTG
GTAAAGCGAATGATTAGAGGCCTTGGGGTTGTAACAACC-TTAACCTATT
CTCAAACTTTAAATAT-GTAAGAACGAGCCGTCGCTTGATTGGACCGCTC
GGTGATTGAGAGTTTCTAGTGGGCCATTTTTGGTAAGCAGAACTGGCGAT
GCGGGATGAACCGAACGCG-AGGTTAAGGTGCCGGAATACACGCT--CAT
CAGACACCACAAAAGGTGTTAGTTCATCTAGACAGCAGGACGGTGGCCAT
GGAAGTCGGAACCCGCTAAGGAGTGTGTAACAACTCACCTGCCGAATGAA
CTAGCCCTGAAAATGGATGGCGCTCAAGCGTGTTACCCATACCTCGCCGT
CAGCGTTGAAGTGACGCGCTGACGAGTAGGCAGGCGTGGAGGTCAGTGAA
GAAGCC-CCCCTAGTAACTGCGAGTGA-AGCGGG-AAAAGCTCAAATTTA
AAATCTGGCGGT-A-T--TGGCCGTCCGAGTTGTAGTCTGGAGAAGTACT
TTCCGCGCTGGACCGTGTACAAGTCT-CTTGGAACAGAGCGTCATAGAGG
GTGAGAATCCCGTCTTTGACACGGACTACCAGTGCTTTGTGATGTGCTCT
CAAAGAGTCGAGTTGTTTGGGAATGCAGCTCAAAATGGGTGGTAAATTCC
-ATCTAAAGCTAAATATTGGCGAGAGACCGATAGCGAAC-AAGTACCGTG
AGGGAAAGATGAAAAGCACTTTGGAAAGAGAGTTAAACAGT-ACGTGAAA
TTGCTGAAAGGGAAACGCTTGAAGTCAGTCGCGTTGTTCAGAACTCAGCC
TTGC----TTC---TGCTTGGTGCA-CTTTCTGA-ATGACGGGCC-AGCA
TCAA-TTTTGA-TTGTCGGATAAGGATTGGAGGAATGTGACA------CC
-TTC--GGGTGTG-TTATAGCCTTCAG-TCG-C--ATACGG-CGGTTGGG
ATTGAGGTACGCAGCGCGCC-GC-----AA-GGCAGGGG-----TTC--G
CC---CACT-TT--CGCGCTTAGGATGCTGGCATAATGGCTTTAAACGAC
CCGTCTTGAAACACGGACCAAGGAGTCTAACATACCTGCGAGTGTTTGGG
TGGAAAACCCGAGCGCGTAATGAAAGTAAAAGTTGAGACCTCTGTCGT-G
GAGGGCATTGACGCCCGGACCTGACG-TTCTCTGACGGCTCCGCGGTAGA
GCATGTATGTTGGGACCCGAAAGATGGTGAACTATGCCTGAATAGGGTGA
AGCCAGAGGAAACTCTGGTGGAGGCTCGTAGCGATTCTGACGTGCAAATC
GATCGTCAAATTT-GGGTATA-GGGGCGAAAGACTAAT--CGAACCATCT
AGTAGCTGGTTCCTGCCGAAGTTTCCCTCAGGATAGCAGAAACT--CATA
TCAGATTTATGTGGTAAAGCGAATGATTAGAGGCCTTGGGGTTGTAACAA
CC-TTAACCTATTCTCAAACTTTAAATAT-GTAAGAACGAGCCGTCGCTT
GATTGGACCGCTCGGTGATTGAGAGTTTCTAGTGGGCCATTTTTGGTAAG
CAGAACTGGCGATGCGGGATGAACCGAACGCG-AGGTTAAGGTGCCGGAA
TACACGCT--CATCAGACACCACAAAAGGTGTTAGTTCATCTAGACAGCA
GGACGGTGGCCATGGAAGTCGGAACCCGCTAAGGAGTGTGTAACAACTCA
CCTGCCGAATGAACTAGCCCTGAAAATGGATGGCGCTCAAGCGTGTTACC
CATACCTCGCCGTCAGCGTTGAAGTGACGCGCTGACGAGTAGGCAGGCGT
GGAGGTCAGTGAAGAAGCC-CCCCTAGTAACTGCGAGTGA-AGCGGG-AA
AAGCTCAAATTTAAAATCTGGCGGT-A-T--TGGCCGTCCGAGTTGTAGT
CTGGAGAAGTACTTTCCGCGCTGGACCGTGTACAAGTCT-CTTGGAACAG
AGCGTCATAGAGGGTGAGAATCCCGTCTTTGACACGGACTACCAGTGCTT
TGTGATGTGCTCTCAAAGAGTCGAGTTGTTTGGGAATGCAGCTCAAAATG
GGTGGTAAATTCC-ATCTAAAGCTAAATATTGGCGAGAGACCGATAGCGA
AC-AAGTACCGTGAGGGAAAGATGAAAAGCACTTTGGAAAGAGAGTTAAA
CAGT-ACGTGAAATTGCTGAAAGGGAAACGCTTGAAGTCAGTCGCGTTGT
TCAGAACTCAGCCTTGC----TTC---TGCTTGGTGCA-CTTTCTGA-AT
GACGGGCC-AGCATCAA-TTTTGA-TTGTCGGATAAGGATTGGAGGAATG
TGACA------CC-TTC--GGGTGTG-TTATAGCCTTCAG-TCG-C--AT
ACGG-CGGTTGGGATTGAGGTACGCAGCGCGCC-GC-----AA-GGCAGG
GG-----TTC--GCC---CACT-TT--CGCGCTTAGGATGCTGGCATAAT
GGCTTTAAACGACCCGTCTTGAAACACGGACCAAGGAGTCTAACATACCT
GCGAGTGTTTGGGTGGAAAACCCGAGCGCGTAATGAAAGTAAAAGTTGAG
ACCTCTGTCGT-GGAGGGCATTGACGCCCGGACCTGACG-TTCTCTGACG
GCTCCGCGGTAGAGCATGTATGTTGGGACCCGAAAGATGGTGAACTATGC
CTGAATAGGGTGAAGCCAGAGGAAACTCTGGTGGAGGCTCGTAGCGATTC
TGACGTGCAAATCGATCGTCAAATTT-GGGTATA-GGGGCGAAAGACTAA
T--CGAACCATCTAGTAGCTGGTTCCTGCCGAAGTTTCCCTCAGGATAGC
AGAAACT--CATATCAGATTTATGTGGTAAAGCGAATGATTAGAGGCCTT
GGGGTTGTAACAACC-TTAACCTATTCTCAAACTTTAAATAT-GTAAGAA
CGAGCCGTCGCTTGATTGGACCGCTCGGTGATTGAGAGTTTCTAGTGGGC
CATTTTTGGTAAGCAGAACTGGCGATGCGGGATGAACCGAACGCG-AGGT
TAAGGTGCCGGAATACACGCT--CATCAGACACCACAAAAGGTGTTAGTT
CATCTAGACAGCAGGACGGTGGCCATGGAAGTCGGAACCCGCTAAGGAGT
GTGTAACAACTCACCTGCCGAATGAACTAGCCCTGAAAATGGATGGCGCT
CAAGCGTGTTACCCATACCTCGCCGTCAGCGTTGAAGTGACGCGCTGACG
AGTAGGCAGGCGTGGAGGTCAGTGAAGAAGCC-CCCCTAGTAACTGCGAG
TGA-AGCGGG-AAAAGCTCAAATTTAAAATCTGGCGGT-A-T--TGGCCG
TCCGAGTTGTAGTCTGGAGAAGTACTTTCCGCGCTGGACCGTGTACAAGT
CT-CTTGGAACAGAGCGTCATAGAGGGTGAGAATCCCGTCTTTGACACGG
ACTACCAGTGCTTTGTGATGTGCTCTCAAAGAGTCGAGTTGTTTGGGAAT
GCAGCTCAAAATGGGTGGTAAATTCC-ATCTAAAGCTAAATATTGGCGAG
AGACCGATAGCGAAC-AAGTACCGTGAGGGAAAGATGAAAAGCACTTTGG
AAAGAGAGTTAAACAGT-ACGTGAAATTGCTGAAAGGGAAACGCTTGAAG
TCAGTCGCGTTGTTCAGAACTCAGCCTTGC----TTC---TGCTTGGTGC
A-CTTTCTGA-ATGACGGGCC-AGCATCAA-TTTTGA-TTGTCGGATAAG
GATTGGAGGAATGTGACA------CC-TTC--GGGTGTG-TTATAGCCTT
CAG-TCG-C--ATACGG-CGGTTGGGATTGAGGTACGCAGCGCGCC-GC-
----AA-GGCAGGGG-----TTC--GCC---CACT-TT--CGCGCTTAGG
ATGCTGGCATAATGGCTTTAAACGACCCGTCTTGAAACACGGACCAAGGA
GTCTAACATACCTGCGAGTGTTTGGGTGGAAAACCCGAGCGCGTAATGAA
AGTAAAAGTTGAGACCTCTGTCGT-GGAGGGCATTGACGCCCGGACCTGA
CG-TTCTCTGACGGCTCCGCGGTAGAGCATGTATGTTGGGACCCGAAAGA
TGGTGAACTATGCCTGAATAGGGTGAAGCCAGAGGAAACTCTGGTGGAGG
CTCGTAGCGATTCTGACGTGCAAATCGATCGTCAAATTT-GGGTATA-GG
GGCGAAAGACTAAT--CGAACCATCTAGTAGCTGGTTCCTGCCGAAGTTT
CCCTCAGGATAGCAGAAACT--CATATCAGATTTATGTGGTAAAGCGAAT
GATTAGAGGCCTTGGGGTTGTAACAACC-TTAACCTATTCTCAAACTTTA
AATAT-GTAAGAACGAGCCGTCGCTTGATTGGACCGCTCGGTGATTGAGA
GTTTCTAGTGGGCCATTTTTGGTAAGCAGAACTGGCGATGCGGGATGAAC
CGAACGCG-AGGTTAAGGTGCCGGAATACACGCT--CATCAGACACCACA
AAAGGTGTTAGTTCATCTAGACAGCAGGACGGTGGCCATGGAAGTCGGAA
CCCGCTAAGGAGTGTGTAACAACTCACCTGCCGAATGAACTAGCCCTGAA
AATGGATGGCGCTCAAGCGTGTTACCCATACCTCGCCGTCAGCGTTGAAG
TGACGCGCTGACGAGTAGGCAGGCGTGGAGGTCAGTGAAGAAGCC-
>24_Polyporaceae_Trametes_cinnabarina_Dai_14386
--------GTT----CTGA-A---AGGGGTTGT-AGCTGGC-CTTC----
-------CGAGGCA-TGTGCAC-GCCCTG-C-TC--A----TC--C--AC
-------TCTACACCTGTGCACTTA-CTGTAGGT-TTG--------GC--
-GTGGGCT--------TCG-GGGGCCTCCGGG------------CTTT--
-----------------CGAGGCA----TTCT----------GCCG----
GCCTATG-T-AA-C--A-CTACAAACAC-ATAA----AGT---AACAGAA
TGTC-----------ATCGC-GTCT----A----ACGCA-C-A-------
--T------AAATACAACTTTCAGCAACGGATCTCTTGGCTCTCGCATCG
ATGAAGAACGCAGCGAAATGCGATAAGTAATGTGAATTGCAGAATTCAGT
GAATCATCGAATCTTTGAACGCACCTTGCGCTCCTTGGTATT----CCGA
GGAGCATGCCTGTTTGAGTGTCATGGAATTCTCAACCCACACG-TCC-T-
TG---------------------TGATGATGTGGGCTTGGAT-TTGGAGG
--CT-----TGCTGGCCC----------------T--------------T
GTGGGTCAGCTCCTCTTGAATGCAT----TAGCTT-GA-T-TC----CGT
------GCG---GATCGGC-T----C-TCAGTGTGATA----ATTGTCTA
CGCTGTGA-CCG----T---GAAG---C------GTT-------------
----------------TGGCGAGC-TTCTAATC------GTCCCATAAG-
------GGACAACAA--------ACCTTGAC-CCCTAGTAACTGCGAGTG
A-AGCGGG-AACAGCTCAAATTTAAAATCTGGCGGTCT-T--TGGCCGTC
CGAGTTGTAGTCTGGAGAAGTGCTTTCCGCGCTGGACCGTGTATAAGTCT
-CTTGGAACAGAGCGTCATAGAGGGTGAGAATCCCGTCTTTGACACGGAC
TACCAGTGCTTTGTGATGCGCTCTCAAAGAGTCGCGTTGTTTGGGAATGC
AGCGCAAAATGGGTGGTGAATTCC-ATCTAAAGCTAAATATTGGCGAGAG
ACCGATAGCGAAC-AAGTACCGTGAGGGAAAGATGAAAAGCACTTTGGAA
AGAGAGTTAAACAGT-ACGTGAAATTGCTGAAAGGGAAACGCTTGAAGTC
AGTCGCGTTGTCCGGGACTCAGCCTTGC----TTC---GGCTTGGTGCA-
CTTCCCGG-ATGACGGGCC-AGCATCGA-TTTTGA-CCGCTGGAAAAGGG
CTGGAGGAATGTGGCA------CC-TTC--GGGTGTG-TTATAGCCTCCA
G-TCG-C--ATACGG-CGGTTGGGATCGAGGAACGCAGCACGCCTTT---
--AC-GGCGGGGG-----TTC--GCC---CACC-TT--CGTGCTTAGGAT
GCTGGCATAATGGCTTTAAACGACCCGTCTTGAAACACGGACCAAGGAGT
CTAACATGCCTGCGAGTGTTTGGGTGGAAAACCCGAGCGCGTAATGAAAG
TGAAAGTCGGGACCTCTGTCGT-GGAGGGCACCGACGCCCGGACCTGACG
-TTCTCTGACGGATCCGCGGTAGAGCATGTATGTTGGGACCCGAAAGATG
GTGAACTATGCCTGAATAGGGTGAAGCCAGAGGAAACTCTGGTGGAGGCT
CGTAGCGATTCTGACGTGCAAATCGATCGTCAAATTT-GGGTATA-GGGG
CGAAAGACTAAT--CGAACCATCTAGTAGCTGGTTCCTGCCGAAGTTTCC
CTCAGGATAGCAGAAACT--CATATCAGATTTATGTGGTAAAGCGAATGA
TTAGAGGCCTTGGGGTTGAAACAACC-TTAACCTATTCTCAAACTTTAAA
TAT-GTAAGAACGAGCCGTCGCTTGATTGGACCGCTCGGCGATTGAGAGT
TTCTAGTGGGCCATTTTTGGTAAGCAGAACTGGCGATGCGGGATGAACCG
AACGCG-AGGTTAAGGTGCCGGAATACACGCT--CATCAGACACCACAAA
AGGTGTTAGTTCATCTAGACAGCAGGACGGTGGCCATGGAAGTCGGAATC
CGCTAAGGAGTGTGTAACAACTCACCTGCCGAATGAACTAGCCCTGAAAA
TGGATGGCGCTCAAGCGTGTTACCCATACCTCGCCGTCAGCGTTTAAGTG
ACGCGCTGACGAGTAGGCAGGCGTGGAGGTCAGTGAAGAAGCC--CCCTA
GTAACTGCGAGTGA-AGCGGG-AACAGCTCAAATTTAAAATCTGGCGGTC
T-T--TGGCCGTCCGAGTTGTAGTCTGGAGAAGTGCTTTCCGCGCTGGAC
CGTGTATAAGTCT-CTTGGAACAGAGCGTCATAGAGGGTGAGAATCCCGT
CTTTGACACGGACTACCAGTGCTTTGTGATGCGCTCTCAAAGAGTCGCGT
TGTTTGGGAATGCAGCGCAAAATGGGTGGTGAATTCC-ATCTAAAGCTAA
ATATTGGCGAGAGACCGATAGCGAAC-AAGTACCGTGAGGGAAAGATGAA
AAGCACTTTGGAAAGAGAGTTAAACAGT-ACGTGAAATTGCTGAAAGGGA
AACGCTTGAAGTCAGTCGCGTTGTCCGGGACTCAGCCTTGC----TTC--
-GGCTTGGTGCA-CTTCCCGG-ATGACGGGCC-AGCATCGA-TTTTGA-C
CGCTGGAAAAGGGCTGGAGGAATGTGGCA------CC-TTC--GGGTGTG
-TTATAGCCTCCAG-TCG-C--ATACGG-CGGTTGGGATCGAGGAACGCA
GCACGCCTTT-----AC-GGCGGGGG-----TTC--GCC---CACC-TT-
-CGTGCTTAGGATGCTGGCATAATGGCTTTAAACGACCCGTCTTGAAACA
CGGACCAAGGAGTCTAACATGCCTGCGAGTGTTTGGGTGGAAAACCCGAG
CGCGTAATGAAAGTGAAAGTCGGGACCTCTGTCGT-GGAGGGCACCGACG
CCCGGACCTGACG-TTCTCTGACGGATCCGCGGTAGAGCATGTATGTTGG
GACCCGAAAGATGGTGAACTATGCCTGAATAGGGTGAAGCCAGAGGAAAC
TCTGGTGGAGGCTCGTAGCGATTCTGACGTGCAAATCGATCGTCAAATTT
-GGGTATA-GGGGCGAAAGACTAAT--CGAACCATCTAGTAGCTGGTTCC
TGCCGAAGTTTCCCTCAGGATAGCAGAAACT--CATATCAGATTTATGTG
GTAAAGCGAATGATTAGAGGCCTTGGGGTTGAAACAACC-TTAACCTATT
CTCAAACTTTAAATAT-GTAAGAACGAGCCGTCGCTTGATTGGACCGCTC
GGCGATTGAGAGTTTCTAGTGGGCCATTTTTGGTAAGCAGAACTGGCGAT
GCGGGATGAACCGAACGCG-AGGTTAAGGTGCCGGAATACACGCT--CAT
CAGACACCACAAAAGGTGTTAGTTCATCTAGACAGCAGGACGGTGGCCAT
GGAAGTCGGAATCCGCTAAGGAGTGTGTAACAACTCACCTGCCGAATGAA
CTAGCCCTGAAAATGGATGGCGCTCAAGCGTGTTACCCATACCTCGCCGT
CAGCGTTTAAGTGACGCGCTGACGAGTAGGCAGGCGTGGAGGTCAGTGAA
GAAGCC--CCCTAGTAACTGCGAGTGA-AGCGGG-AACAGCTCAAATTTA
AAATCTGGCGGTCT-T--TGGCCGTCCGAGTTGTAGTCTGGAGAAGTGCT
TTCCGCGCTGGACCGTGTATAAGTCT-CTTGGAACAGAGCGTCATAGAGG
GTGAGAATCCCGTCTTTGACACGGACTACCAGTGCTTTGTGATGCGCTCT
CAAAGAGTCGCGTTGTTTGGGAATGCAGCGCAAAATGGGTGGTGAATTCC
-ATCTAAAGCTAAATATTGGCGAGAGACCGATAGCGAAC-AAGTACCGTG
AGGGAAAGATGAAAAGCACTTTGGAAAGAGAGTTAAACAGT-ACGTGAAA
TTGCTGAAAGGGAAACGCTTGAAGTCAGTCGCGTTGTCCGGGACTCAGCC
TTGC----TTC---GGCTTGGTGCA-CTTCCCGG-ATGACGGGCC-AGCA
TCGA-TTTTGA-CCGCTGGAAAAGGGCTGGAGGAATGTGGCA------CC
-TTC--GGGTGTG-TTATAGCCTCCAG-TCG-C--ATACGG-CGGTTGGG
ATCGAGGAACGCAGCACGCCTTT-----AC-GGCGGGGG-----TTC--G
CC---CACC-TT--CGTGCTTAGGATGCTGGCATAATGGCTTTAAACGAC
CCGTCTTGAAACACGGACCAAGGAGTCTAACATGCCTGCGAGTGTTTGGG
TGGAAAACCCGAGCGCGTAATGAAAGTGAAAGTCGGGACCTCTGTCGT-G
GAGGGCACCGACGCCCGGACCTGACG-TTCTCTGACGGATCCGCGGTAGA
GCATGTATGTTGGGACCCGAAAGATGGTGAACTATGCCTGAATAGGGTGA
AGCCAGAGGAAACTCTGGTGGAGGCTCGTAGCGATTCTGACGTGCAAATC
GATCGTCAAATTT-GGGTATA-GGGGCGAAAGACTAAT--CGAACCATCT
AGTAGCTGGTTCCTGCCGAAGTTTCCCTCAGGATAGCAGAAACT--CATA
TCAGATTTATGTGGTAAAGCGAATGATTAGAGGCCTTGGGGTTGAAACAA
CC-TTAACCTATTCTCAAACTTTAAATAT-GTAAGAACGAGCCGTCGCTT
GATTGGACCGCTCGGCGATTGAGAGTTTCTAGTGGGCCATTTTTGGTAAG
CAGAACTGGCGATGCGGGATGAACCGAACGCG-AGGTTAAGGTGCCGGAA
TACACGCT--CATCAGACACCACAAAAGGTGTTAGTTCATCTAGACAGCA
GGACGGTGGCCATGGAAGTCGGAATCCGCTAAGGAGTGTGTAACAACTCA
CCTGCCGAATGAACTAGCCCTGAAAATGGATGGCGCTCAAGCGTGTTACC
CATACCTCGCCGTCAGCGTTTAAGTGACGCGCTGACGAGTAGGCAGGCGT
GGAGGTCAGTGAAGAAGCC--CCCTAGTAACTGCGAGTGA-AGCGGG-AA
CAGCTCAAATTTAAAATCTGGCGGTCT-T--TGGCCGTCCGAGTTGTAGT
CTGGAGAAGTGCTTTCCGCGCTGGACCGTGTATAAGTCT-CTTGGAACAG
AGCGTCATAGAGGGTGAGAATCCCGTCTTTGACACGGACTACCAGTGCTT
TGTGATGCGCTCTCAAAGAGTCGCGTTGTTTGGGAATGCAGCGCAAAATG
GGTGGTGAATTCC-ATCTAAAGCTAAATATTGGCGAGAGACCGATAGCGA
AC-AAGTACCGTGAGGGAAAGATGAAAAGCACTTTGGAAAGAGAGTTAAA
CAGT-ACGTGAAATTGCTGAAAGGGAAACGCTTGAAGTCAGTCGCGTTGT
CCGGGACTCAGCCTTGC----TTC---GGCTTGGTGCA-CTTCCCGG-AT
GACGGGCC-AGCATCGA-TTTTGA-CCGCTGGAAAAGGGCTGGAGGAATG
TGGCA------CC-TTC--GGGTGTG-TTATAGCCTCCAG-TCG-C--AT
ACGG-CGGTTGGGATCGAGGAACGCAGCACGCCTTT-----AC-GGCGGG
GG-----TTC--GCC---CACC-TT--CGTGCTTAGGATGCTGGCATAAT
GGCTTTAAACGACCCGTCTTGAAACACGGACCAAGGAGTCTAACATGCCT
GCGAGTGTTTGGGTGGAAAACCCGAGCGCGTAATGAAAGTGAAAGTCGGG
ACCTCTGTCGT-GGAGGGCACCGACGCCCGGACCTGACG-TTCTCTGACG
GATCCGCGGTAGAGCATGTATGTTGGGACCCGAAAGATGGTGAACTATGC
CTGAATAGGGTGAAGCCAGAGGAAACTCTGGTGGAGGCTCGTAGCGATTC
TGACGTGCAAATCGATCGTCAAATTT-GGGTATA-GGGGCGAAAGACTAA
T--CGAACCATCTAGTAGCTGGTTCCTGCCGAAGTTTCCCTCAGGATAGC
AGAAACT--CATATCAGATTTATGTGGTAAAGCGAATGATTAGAGGCCTT
GGGGTTGAAACAACC-TTAACCTATTCTCAAACTTTAAATAT-GTAAGAA
CGAGCCGTCGCTTGATTGGACCGCTCGGCGATTGAGAGTTTCTAGTGGGC
CATTTTTGGTAAGCAGAACTGGCGATGCGGGATGAACCGAACGCG-AGGT
TAAGGTGCCGGAATACACGCT--CATCAGACACCACAAAAGGTGTTAGTT
CATCTAGACAGCAGGACGGTGGCCATGGAAGTCGGAATCCGCTAAGGAGT
GTGTAACAACTCACCTGCCGAATGAACTAGCCCTGAAAATGGATGGCGCT
CAAGCGTGTTACCCATACCTCGCCGTCAGCGTTTAAGTGACGCGCTGACG
AGTAGGCAGGCGTGGAGGTCAGTGAAGAAGCC--CCCTAGTAACTGCGAG
TGA-AGCGGG-AACAGCTCAAATTTAAAATCTGGCGGTCT-T--TGGCCG
TCCGAGTTGTAGTCTGGAGAAGTGCTTTCCGCGCTGGACCGTGTATAAGT
CT-CTTGGAACAGAGCGTCATAGAGGGTGAGAATCCCGTCTTTGACACGG
ACTACCAGTGCTTTGTGATGCGCTCTCAAAGAGTCGCGTTGTTTGGGAAT
GCAGCGCAAAATGGGTGGTGAATTCC-ATCTAAAGCTAAATATTGGCGAG
AGACCGATAGCGAAC-AAGTACCGTGAGGGAAAGATGAAAAGCACTTTGG
AAAGAGAGTTAAACAGT-ACGTGAAATTGCTGAAAGGGAAACGCTTGAAG
TCAGTCGCGTTGTCCGGGACTCAGCCTTGC----TTC---GGCTTGGTGC
A-CTTCCCGG-ATGACGGGCC-AGCATCGA-TTTTGA-CCGCTGGAAAAG
GGCTGGAGGAATGTGGCA------CC-TTC--GGGTGTG-TTATAGCCTC
CAG-TCG-C--ATACGG-CGGTTGGGATCGAGGAACGCAGCACGCCTTT-
----AC-GGCGGGGG-----TTC--GCC---CACC-TT--CGTGCTTAGG
ATGCTGGCATAATGGCTTTAAACGACCCGTCTTGAAACACGGACCAAGGA
GTCTAACATGCCTGCGAGTGTTTGGGTGGAAAACCCGAGCGCGTAATGAA
AGTGAAAGTCGGGACCTCTGTCGT-GGAGGGCACCGACGCCCGGACCTGA
CG-TTCTCTGACGGATCCGCGGTAGAGCATGTATGTTGGGACCCGAAAGA
TGGTGAACTATGCCTGAATAGGGTGAAGCCAGAGGAAACTCTGGTGGAGG
CTCGTAGCGATTCTGACGTGCAAATCGATCGTCAAATTT-GGGTATA-GG
GGCGAAAGACTAAT--CGAACCATCTAGTAGCTGGTTCCTGCCGAAGTTT
CCCTCAGGATAGCAGAAACT--CATATCAGATTTATGTGGTAAAGCGAAT
GATTAGAGGCCTTGGGGTTGAAACAACC-TTAACCTATTCTCAAACTTTA
AATAT-GTAAGAACGAGCCGTCGCTTGATTGGACCGCTCGGCGATTGAGA
GTTTCTAGTGGGCCATTTTTGGTAAGCAGAACTGGCGATGCGGGATGAAC
CGAACGCG-AGGTTAAGGTGCCGGAATACACGCT--CATCAGACACCACA
AAAGGTGTTAGTTCATCTAGACAGCAGGACGGTGGCCATGGAAGTCGGAA
TCCGCTAAGGAGTGTGTAACAACTCACCTGCCGAATGAACTAGCCCTGAA
AATGGATGGCGCTCAAGCGTGTTACCCATACCTCGCCGTCAGCGTTTAAG
TGACGCGCTGACGAGTAGGCAGGCGTGGAGGTCAGTGAAGAAGCC-
>24_Polyporaceae_Trametes_sanguinea_Cui_7091
--------GTT----CTGA-A---AGGGGTTGT-AGCTGGC-CTTC----
-------CGGGGCA-TGTGCAC-ACCCTG-C-TC--A----TC--C--AC
-------TCTACACCTGTGCACTTA-CTGTAGGT-TTG--------GC--
-GTGGGCT--------TCG--GGGCCTCCGGG------------TCTT--
-----------------TGAGGCA----TTCT----------GCCG----
GCCTATG-T-AT-C--A-CTACAAACAC-ATAA----AGT---AACAGAA
TGTA-----------TTAGC-GTCT----A----ACGCA-T-C-------
--T------AAATACAACTTTCAGCAACGGATCTCTTGGCTCTCGCATCG
ATGAAGAACGCAGCGAAATGCGATAAGTAATGTGAATTGCAGAATTCAGT
GAATCATCGAATCTTTGAACGCACCTTGCGCTCCTTGGTATT----CCGA
GGAGCATGCCTGTTTGAGTGTCATGGAATTCTCAACCCACACG-TCC-T-
TG---------------------TGATGCTGTGGGCTTGGAC-TTGGAGG
--CT-----TGCTGGCCC----------------T--------------C
GTCGGTCGGCTCCTCTTGAATGCAT----TAGCTT-GA-T-TC----CGT
------GCG---GATCGGC-T----C-TCAGTGTGATA----ATTGTCTA
CGCTGTGA-CCG----T---GAAG---C------GTT-------------
----------------TGGCGAGC-TTCTAACC------GTCCTGTATG-
------GGACAACCT----------CTTGAC-CCCTAGTAACTGCGAGTG
A-AGCGGG-AAAAGCTCAAATTTAAAATCTGGCGGTCT-T--TGGCCGTC
CGAGTTGTAGTCTGGAGAAGTGCTTTCCGCGCTGGACCGTGTATAAGTCT
-CTTGGAACAGAGCGTCATAGAGGGTGAGAATCCCGTCTTTGACACGGAC
TACCAGTGCTTTGTGATGCGCTCTCAAAGAGTCGCGTTGTTTGGGAATGC
AGCGCAAAATGGGTGGTGAATTCC-ATCTAAAGCTAAATATTGGCGAGAG
ACCGATAGCGAAC-AAGTACCGTGAGGGAAAGATGAAAAGCACTTTGGAA
AGAGAGTTAAACAGT-ACGTGAAATTGCTGAAAGGGAAACGCTTGAAGTC
AGTCGCGTTGTCCGGGACTCAGCCTTGC----TTC---GGCTTGGTGCA-
CTTTCCGG-ATGACGGGCC-AGCATCGA-TTTTGA-CCGCTGGAAAAGGG
CTGGAGGAATGTGGCA------CC-TTC--GGGTGTG-TTATAGCCTCCA
G-TCG-C--ATACGG-CGGTTGGGATCGAGGAACGCAGCACGCC-TT---
--AC-GGCGGGGG-----TTC--GCC---CACC-TT--CGTGCTTAGGAT
GCTGGCATAATGGCTTTAAACGACCCGTCTTGAAACACGGACCAAGGAGT
CTAACATGCCTGCGAGTGTTTGGGTGGAAAACCCGAGCGCGTAATGAAAG
TGAAAGTCGGGACCTCTGTCGT-GGAGGGCACCGACGCCCGGACCTGACG
-TTCTCTGACGGATCCGCGGTAGAGCATGTATGTTGGGACCCGAAAGATG
GTGAACTATGCCTGAATAGGGTGAAGCCAGAGGAAACTCTGGTGGAGGCT
CGTAGCGATTCTGACGTGCAAATCGATCGTCAAATTT-GGGTATA-GGGG
CGAAAGACTAAT--CGAACCATCTAGTAGCTGGTTCCTGCCGAAGTTTCC
CTCAGGATAGCAGAAACT--CATATCAGATTTATGTGGTAAAGCGAATGA
TTAGAGGCCTTGGGGTTGAAACAACC-TTAACCTATTCTCAAACTTTAAA
TAT-GTAAGAACGAGCCGTCACTTGATTGGACCGCTCGGCGATTGAGAGT
TTCTAGTGGGCCATTTTTGGTAAGCAGAACTGGCGATGCGGGATGAACCG
AACGCG-AGGTTAAGGTGCCGGAATACACGCT--CATCAGACACCACAAA
AGGTGTTAGTTCATCTAGACAGCAGGACGGTGGCCATGGAAGTCGGAATC
CGCTAAGGAGTGTGTAACAACTCACCTGCCGAATGAACTAGCCCTGAAAA
TGGATGGCGCTCAAGCGTGTTACCCATACCTCGCCGTCAGCGTTTAAGTG
ACGCGCTGACGAGTAGGCAGGCGTGGAGGTCAGTGAAGAAGCC--CCCTA
GTAACTGCGAGTGA-AGCGGG-AAAAGCTCAAATTTAAAATCTGGCGGTC
T-T--TGGCCGTCCGAGTTGTAGTCTGGAGAAGTGCTTTCCGCGCTGGAC
CGTGTATAAGTCT-CTTGGAACAGAGCGTCATAGAGGGTGAGAATCCCGT
CTTTGACACGGACTACCAGTGCTTTGTGATGCGCTCTCAAAGAGTCGCGT
TGTTTGGGAATGCAGCGCAAAATGGGTGGTGAATTCC-ATCTAAAGCTAA
ATATTGGCGAGAGACCGATAGCGAAC-AAGTACCGTGAGGGAAAGATGAA
AAGCACTTTGGAAAGAGAGTTAAACAGT-ACGTGAAATTGCTGAAAGGGA
AACGCTTGAAGTCAGTCGCGTTGTCCGGGACTCAGCCTTGC----TTC--
-GGCTTGGTGCA-CTTTCCGG-ATGACGGGCC-AGCATCGA-TTTTGA-C
CGCTGGAAAAGGGCTGGAGGAATGTGGCA------CC-TTC--GGGTGTG
-TTATAGCCTCCAG-TCG-C--ATACGG-CGGTTGGGATCGAGGAACGCA
GCACGCC-TT-----AC-GGCGGGGG-----TTC--GCC---CACC-TT-
-CGTGCTTAGGATGCTGGCATAATGGCTTTAAACGACCCGTCTTGAAACA
CGGACCAAGGAGTCTAACATGCCTGCGAGTGTTTGGGTGGAAAACCCGAG
CGCGTAATGAAAGTGAAAGTCGGGACCTCTGTCGT-GGAGGGCACCGACG
CCCGGACCTGACG-TTCTCTGACGGATCCGCGGTAGAGCATGTATGTTGG
GACCCGAAAGATGGTGAACTATGCCTGAATAGGGTGAAGCCAGAGGAAAC
TCTGGTGGAGGCTCGTAGCGATTCTGACGTGCAAATCGATCGTCAAATTT
-GGGTATA-GGGGCGAAAGACTAAT--CGAACCATCTAGTAGCTGGTTCC
TGCCGAAGTTTCCCTCAGGATAGCAGAAACT--CATATCAGATTTATGTG
GTAAAGCGAATGATTAGAGGCCTTGGGGTTGAAACAACC-TTAACCTATT
CTCAAACTTTAAATAT-GTAAGAACGAGCCGTCACTTGATTGGACCGCTC
GGCGATTGAGAGTTTCTAGTGGGCCATTTTTGGTAAGCAGAACTGGCGAT
GCGGGATGAACCGAACGCG-AGGTTAAGGTGCCGGAATACACGCT--CAT
CAGACACCACAAAAGGTGTTAGTTCATCTAGACAGCAGGACGGTGGCCAT
GGAAGTCGGAATCCGCTAAGGAGTGTGTAACAACTCACCTGCCGAATGAA
CTAGCCCTGAAAATGGATGGCGCTCAAGCGTGTTACCCATACCTCGCCGT
CAGCGTTTAAGTGACGCGCTGACGAGTAGGCAGGCGTGGAGGTCAGTGAA
GAAGCC--CCCTAGTAACTGCGAGTGA-AGCGGG-AAAAGCTCAAATTTA
AAATCTGGCGGTCT-T--TGGCCGTCCGAGTTGTAGTCTGGAGAAGTGCT
TTCCGCGCTGGACCGTGTATAAGTCT-CTTGGAACAGAGCGTCATAGAGG
GTGAGAATCCCGTCTTTGACACGGACTACCAGTGCTTTGTGATGCGCTCT
CAAAGAGTCGCGTTGTTTGGGAATGCAGCGCAAAATGGGTGGTGAATTCC
-ATCTAAAGCTAAATATTGGCGAGAGACCGATAGCGAAC-AAGTACCGTG
AGGGAAAGATGAAAAGCACTTTGGAAAGAGAGTTAAACAGT-ACGTGAAA
TTGCTGAAAGGGAAACGCTTGAAGTCAGTCGCGTTGTCCGGGACTCAGCC
TTGC----TTC---GGCTTGGTGCA-CTTTCCGG-ATGACGGGCC-AGCA
TCGA-TTTTGA-CCGCTGGAAAAGGGCTGGAGGAATGTGGCA------CC
-TTC--GGGTGTG-TTATAGCCTCCAG-TCG-C--ATACGG-CGGTTGGG
ATCGAGGAACGCAGCACGCC-TT-----AC-GGCGGGGG-----TTC--G
CC---CACC-TT--CGTGCTTAGGATGCTGGCATAATGGCTTTAAACGAC
CCGTCTTGAAACACGGACCAAGGAGTCTAACATGCCTGCGAGTGTTTGGG
TGGAAAACCCGAGCGCGTAATGAAAGTGAAAGTCGGGACCTCTGTCGT-G
GAGGGCACCGACGCCCGGACCTGACG-TTCTCTGACGGATCCGCGGTAGA
GCATGTATGTTGGGACCCGAAAGATGGTGAACTATGCCTGAATAGGGTGA
AGCCAGAGGAAACTCTGGTGGAGGCTCGTAGCGATTCTGACGTGCAAATC
GATCGTCAAATTT-GGGTATA-GGGGCGAAAGACTAAT--CGAACCATCT
AGTAGCTGGTTCCTGCCGAAGTTTCCCTCAGGATAGCAGAAACT--CATA
TCAGATTTATGTGGTAAAGCGAATGATTAGAGGCCTTGGGGTTGAAACAA
CC-TTAACCTATTCTCAAACTTTAAATAT-GTAAGAACGAGCCGTCACTT
GATTGGACCGCTCGGCGATTGAGAGTTTCTAGTGGGCCATTTTTGGTAAG
CAGAACTGGCGATGCGGGATGAACCGAACGCG-AGGTTAAGGTGCCGGAA
TACACGCT--CATCAGACACCACAAAAGGTGTTAGTTCATCTAGACAGCA
GGACGGTGGCCATGGAAGTCGGAATCCGCTAAGGAGTGTGTAACAACTCA
CCTGCCGAATGAACTAGCCCTGAAAATGGATGGCGCTCAAGCGTGTTACC
CATACCTCGCCGTCAGCGTTTAAGTGACGCGCTGACGAGTAGGCAGGCGT
GGAGGTCAGTGAAGAAGCC--CCCTAGTAACTGCGAGTGA-AGCGGG-AA
AAGCTCAAATTTAAAATCTGGCGGTCT-T--TGGCCGTCCGAGTTGTAGT
CTGGAGAAGTGCTTTCCGCGCTGGACCGTGTATAAGTCT-CTTGGAACAG
AGCGTCATAGAGGGTGAGAATCCCGTCTTTGACACGGACTACCAGTGCTT
TGTGATGCGCTCTCAAAGAGTCGCGTTGTTTGGGAATGCAGCGCAAAATG
GGTGGTGAATTCC-ATCTAAAGCTAAATATTGGCGAGAGACCGATAGCGA
AC-AAGTACCGTGAGGGAAAGATGAAAAGCACTTTGGAAAGAGAGTTAAA
CAGT-ACGTGAAATTGCTGAAAGGGAAACGCTTGAAGTCAGTCGCGTTGT
CCGGGACTCAGCCTTGC----TTC---GGCTTGGTGCA-CTTTCCGG-AT
GACGGGCC-AGCATCGA-TTTTGA-CCGCTGGAAAAGGGCTGGAGGAATG
TGGCA------CC-TTC--GGGTGTG-TTATAGCCTCCAG-TCG-C--AT
ACGG-CGGTTGGGATCGAGGAACGCAGCACGCC-TT-----AC-GGCGGG
GG-----TTC--GCC---CACC-TT--CGTGCTTAGGATGCTGGCATAAT
GGCTTTAAACGACCCGTCTTGAAACACGGACCAAGGAGTCTAACATGCCT
GCGAGTGTTTGGGTGGAAAACCCGAGCGCGTAATGAAAGTGAAAGTCGGG
ACCTCTGTCGT-GGAGGGCACCGACGCCCGGACCTGACG-TTCTCTGACG
GATCCGCGGTAGAGCATGTATGTTGGGACCCGAAAGATGGTGAACTATGC
CTGAATAGGGTGAAGCCAGAGGAAACTCTGGTGGAGGCTCGTAGCGATTC
TGACGTGCAAATCGATCGTCAAATTT-GGGTATA-GGGGCGAAAGACTAA
T--CGAACCATCTAGTAGCTGGTTCCTGCCGAAGTTTCCCTCAGGATAGC
AGAAACT--CATATCAGATTTATGTGGTAAAGCGAATGATTAGAGGCCTT
GGGGTTGAAACAACC-TTAACCTATTCTCAAACTTTAAATAT-GTAAGAA
CGAGCCGTCACTTGATTGGACCGCTCGGCGATTGAGAGTTTCTAGTGGGC
CATTTTTGGTAAGCAGAACTGGCGATGCGGGATGAACCGAACGCG-AGGT
TAAGGTGCCGGAATACACGCT--CATCAGACACCACAAAAGGTGTTAGTT
CATCTAGACAGCAGGACGGTGGCCATGGAAGTCGGAATCCGCTAAGGAGT
GTGTAACAACTCACCTGCCGAATGAACTAGCCCTGAAAATGGATGGCGCT
CAAGCGTGTTACCCATACCTCGCCGTCAGCGTTTAAGTGACGCGCTGACG
AGTAGGCAGGCGTGGAGGTCAGTGAAGAAGCC--CCCTAGTAACTGCGAG
TGA-AGCGGG-AAAAGCTCAAATTTAAAATCTGGCGGTCT-T--TGGCCG
TCCGAGTTGTAGTCTGGAGAAGTGCTTTCCGCGCTGGACCGTGTATAAGT
CT-CTTGGAACAGAGCGTCATAGAGGGTGAGAATCCCGTCTTTGACACGG
ACTACCAGTGCTTTGTGATGCGCTCTCAAAGAGTCGCGTTGTTTGGGAAT
GCAGCGCAAAATGGGTGGTGAATTCC-ATCTAAAGCTAAATATTGGCGAG
AGACCGATAGCGAAC-AAGTACCGTGAGGGAAAGATGAAAAGCACTTTGG
AAAGAGAGTTAAACAGT-ACGTGAAATTGCTGAAAGGGAAACGCTTGAAG
TCAGTCGCGTTGTCCGGGACTCAGCCTTGC----TTC---GGCTTGGTGC
A-CTTTCCGG-ATGACGGGCC-AGCATCGA-TTTTGA-CCGCTGGAAAAG
GGCTGGAGGAATGTGGCA------CC-TTC--GGGTGTG-TTATAGCCTC
CAG-TCG-C--ATACGG-CGGTTGGGATCGAGGAACGCAGCACGCC-TT-
----AC-GGCGGGGG-----TTC--GCC---CACC-TT--CGTGCTTAGG
ATGCTGGCATAATGGCTTTAAACGACCCGTCTTGAAACACGGACCAAGGA
GTCTAACATGCCTGCGAGTGTTTGGGTGGAAAACCCGAGCGCGTAATGAA
AGTGAAAGTCGGGACCTCTGTCGT-GGAGGGCACCGACGCCCGGACCTGA
CG-TTCTCTGACGGATCCGCGGTAGAGCATGTATGTTGGGACCCGAAAGA
TGGTGAACTATGCCTGAATAGGGTGAAGCCAGAGGAAACTCTGGTGGAGG
CTCGTAGCGATTCTGACGTGCAAATCGATCGTCAAATTT-GGGTATA-GG
GGCGAAAGACTAAT--CGAACCATCTAGTAGCTGGTTCCTGCCGAAGTTT
CCCTCAGGATAGCAGAAACT--CATATCAGATTTATGTGGTAAAGCGAAT
GATTAGAGGCCTTGGGGTTGAAACAACC-TTAACCTATTCTCAAACTTTA
AATAT-GTAAGAACGAGCCGTCACTTGATTGGACCGCTCGGCGATTGAGA
GTTTCTAGTGGGCCATTTTTGGTAAGCAGAACTGGCGATGCGGGATGAAC
CGAACGCG-AGGTTAAGGTGCCGGAATACACGCT--CATCAGACACCACA
AAAGGTGTTAGTTCATCTAGACAGCAGGACGGTGGCCATGGAAGTCGGAA
TCCGCTAAGGAGTGTGTAACAACTCACCTGCCGAATGAACTAGCCCTGAA
AATGGATGGCGCTCAAGCGTGTTACCCATACCTCGCCGTCAGCGTTTAAG
TGACGCGCTGACGAGTAGGCAGGCGTGGAGGTCAGTGAAGAAGCC-
>24_Polyporaceae_Polyporus_tuberaster_Dai_11271
----ACGAGTC----TTGA-C---ACGGGTTGC-AGCTGGC-CTTTCT--
---CGCGAGAGGCA-TGTGCTC-GCCTTTGC-TC--A---ATC--C--AC
-------TCTACACCCGTGCACTTA-CTGTGGGT-TTT--------TG--
-GTCGGAG--------GGG--------------------------TTGCG
C----TCCGGCGCGGCTTCCTTTG----AAAC----------CTCG----
ACCCACG-T-TT-C--A-CTACAAACAC-------AATGT---ATTAGAA
TGTC----------TATTGCGATGT---TA----ACGCA-T-T-------
--T------ATATACAACTTTCAGCAACGGATCTCTTGGCTCTCGCATCG
ATGAAGAACGCAGCGAAATGCGATAAGTAATGTGAATTGCAGAATTCAGT
GAATCATCGAATCTTTGAACGCACCTTGCGCTCCTTGGCATT----CCGA
GGAGCACGCCTGTTTGAGTGTCATGAAATTCTCAACCTGCGAG-ATC-C-
TTGTGG------------------TCTTCGTAAGGCTTGGACTTTGGAGG
--CTT---TTGTCGGCGA--------------------------------
--TTGTCGGCTCCTCTCAAATGCAT----TAGCTT-GG-T-TC----CTT
------GCG---GATCGGC-T----T-TCGGTGTGATA----GTTGTCTA
CGCCGTGA-CCG----T---GAAG---C------GTT---------TT--
-----------------GGCGAGC-TTCTAGCC------GTCTCGTTCG-
------AGACTTATTC------TTCATTGACCCCCTAGTAACTGCGAGTG
A-AGCGGG-AAGAGCTCAAATTTAAAATCTGGCGGTCT-T--TGGCCGTC
CGAGTTGTAGTCTGGAGAAGTGCTTTCCGCGCTGGACCGTGTATAAGTCT
-CTTGGAACAGAGCGTCATAGAGGGTGAGAATCCCGTCTTTGACACGGAC
TACCAGTGCTTTGTGATGCGCTCTCAAAGAGTCGAGTTGTTTGGGAATGC
AGCTCAAAATGGGTGGTAAATTCC-ATCTAAAGCTAAATATTGGCGAGAG
ACCGATAGCGAAC-AAGTACCGTGAGGGAAAGATGAAAAGCACTTTGGAA
AGAGAGTTAAACAGT-ACGTGAAATTGCTGAAAGGGAAACGCTTGAAGTC
AGCCGCGTTGTTTGGAACTCAGCCTTGC----TTT---CGCTTGGTGCA-
CTTTCTGA-ACGACGGGCC-AGCATCGA-TTTTGA-CCGTTGGAAAAGGG
TTGGGGGAATGTGGCA------CC-TTC--GGGTGTG-TTATAGCCCCTG
G-TCG-C--ATACGG-CGGTTGGGATCGAGGAACGCAGCGCGCC-GC---
--AA-GGCAGGGA----CTTT--GTC---CACT-TT--CGCGCTTAGGAT
GCTGGCATAATGGCTTTAAACGACCCGTCTTGAAACACGGACCAAGGAGT
CTAACATACCTGCGAGTGTTTGGGTGGAAAACCCGAGCGCGTAATGAAAG
TGAAAGTTGAGACCTCTGTCGT-GGAGGGCACCGACGCCCGGACCTGACG
-TTCTCTGACGGATCCGCGGTAGAGCATGTATGTTGGGACCCGAAAGATG
GTGAACTATGCCTGAATAGGGTGAAGCCAGAGGAAACTCTGGTGGAGGCT
CGTAGCGATTCTGACGTGCAAATCGATCGTCAAATTT-GGGTATA-GGGG
CGAAAGACTAAT--CGAACCATCTAGTAGCTGGTTCCTGCCGAAGTTTCC
CTCAGGATAGCAGAAACT--CATATCAGATTTATGTGGTAAAGCGAATGA
TTAGAGGCCTTGGGGTTGAAACAACC-TTAACCTATTCTCAAACTTTAAA
TAT-GTAAGAACGAGCCGTCGCTTGATTGGACCGCTCGGCGATTGAGAGT
TTCTAGTGGGCCATTTTTGGTAAGCAGAACTGGCGATGCGGGATGAACCG
AACGCG-AGGTTAAGGTGCCGGAATACACGCT--CATCAGACACCACAAA
AGGTGTTAGTTCATCTAGACAGCAGGACGGTGGCCATGGAAGTCGGAACC
CGCTAAGGAGTGTGTAACAACTCACCTGCCGAATGAACTAGCCCTGAAAA
TGGATGGCGCTCAAGCGTGTTACCCATACCTCGCCGTCAGCGTTTAAGTG
ACGCGCTGACGAGTAGGCAGGCGTGGAGGTCAGTGAAGAAGCC-CCCCTA
GTAACTGCGAGTGA-AGCGGG-AAGAGCTCAAATTTAAAATCTGGCGGTC
T-T--TGGCCGTCCGAGTTGTAGTCTGGAGAAGTGCTTTCCGCGCTGGAC
CGTGTATAAGTCT-CTTGGAACAGAGCGTCATAGAGGGTGAGAATCCCGT
CTTTGACACGGACTACCAGTGCTTTGTGATGCGCTCTCAAAGAGTCGAGT
TGTTTGGGAATGCAGCTCAAAATGGGTGGTAAATTCC-ATCTAAAGCTAA
ATATTGGCGAGAGACCGATAGCGAAC-AAGTACCGTGAGGGAAAGATGAA
AAGCACTTTGGAAAGAGAGTTAAACAGT-ACGTGAAATTGCTGAAAGGGA
AACGCTTGAAGTCAGCCGCGTTGTTTGGAACTCAGCCTTGC----TTT--
-CGCTTGGTGCA-CTTTCTGA-ACGACGGGCC-AGCATCGA-TTTTGA-C
CGTTGGAAAAGGGTTGGGGGAATGTGGCA------CC-TTC--GGGTGTG
-TTATAGCCCCTGG-TCG-C--ATACGG-CGGTTGGGATCGAGGAACGCA
GCGCGCC-GC-----AA-GGCAGGGA----CTTT--GTC---CACT-TT-
-CGCGCTTAGGATGCTGGCATAATGGCTTTAAACGACCCGTCTTGAAACA
CGGACCAAGGAGTCTAACATACCTGCGAGTGTTTGGGTGGAAAACCCGAG
CGCGTAATGAAAGTGAAAGTTGAGACCTCTGTCGT-GGAGGGCACCGACG
CCCGGACCTGACG-TTCTCTGACGGATCCGCGGTAGAGCATGTATGTTGG
GACCCGAAAGATGGTGAACTATGCCTGAATAGGGTGAAGCCAGAGGAAAC
TCTGGTGGAGGCTCGTAGCGATTCTGACGTGCAAATCGATCGTCAAATTT
-GGGTATA-GGGGCGAAAGACTAAT--CGAACCATCTAGTAGCTGGTTCC
TGCCGAAGTTTCCCTCAGGATAGCAGAAACT--CATATCAGATTTATGTG
GTAAAGCGAATGATTAGAGGCCTTGGGGTTGAAACAACC-TTAACCTATT
CTCAAACTTTAAATAT-GTAAGAACGAGCCGTCGCTTGATTGGACCGCTC
GGCGATTGAGAGTTTCTAGTGGGCCATTTTTGGTAAGCAGAACTGGCGAT
GCGGGATGAACCGAACGCG-AGGTTAAGGTGCCGGAATACACGCT--CAT
CAGACACCACAAAAGGTGTTAGTTCATCTAGACAGCAGGACGGTGGCCAT
GGAAGTCGGAACCCGCTAAGGAGTGTGTAACAACTCACCTGCCGAATGAA
CTAGCCCTGAAAATGGATGGCGCTCAAGCGTGTTACCCATACCTCGCCGT
CAGCGTTTAAGTGACGCGCTGACGAGTAGGCAGGCGTGGAGGTCAGTGAA
GAAGCC-CCCCTAGTAACTGCGAGTGA-AGCGGG-AAGAGCTCAAATTTA
AAATCTGGCGGTCT-T--TGGCCGTCCGAGTTGTAGTCTGGAGAAGTGCT
TTCCGCGCTGGACCGTGTATAAGTCT-CTTGGAACAGAGCGTCATAGAGG
GTGAGAATCCCGTCTTTGACACGGACTACCAGTGCTTTGTGATGCGCTCT
CAAAGAGTCGAGTTGTTTGGGAATGCAGCTCAAAATGGGTGGTAAATTCC
-ATCTAAAGCTAAATATTGGCGAGAGACCGATAGCGAAC-AAGTACCGTG
AGGGAAAGATGAAAAGCACTTTGGAAAGAGAGTTAAACAGT-ACGTGAAA
TTGCTGAAAGGGAAACGCTTGAAGTCAGCCGCGTTGTTTGGAACTCAGCC
TTGC----TTT---CGCTTGGTGCA-CTTTCTGA-ACGACGGGCC-AGCA
TCGA-TTTTGA-CCGTTGGAAAAGGGTTGGGGGAATGTGGCA------CC
-TTC--GGGTGTG-TTATAGCCCCTGG-TCG-C--ATACGG-CGGTTGGG
ATCGAGGAACGCAGCGCGCC-GC-----AA-GGCAGGGA----CTTT--G
TC---CACT-TT--CGCGCTTAGGATGCTGGCATAATGGCTTTAAACGAC
CCGTCTTGAAACACGGACCAAGGAGTCTAACATACCTGCGAGTGTTTGGG
TGGAAAACCCGAGCGCGTAATGAAAGTGAAAGTTGAGACCTCTGTCGT-G
GAGGGCACCGACGCCCGGACCTGACG-TTCTCTGACGGATCCGCGGTAGA
GCATGTATGTTGGGACCCGAAAGATGGTGAACTATGCCTGAATAGGGTGA
AGCCAGAGGAAACTCTGGTGGAGGCTCGTAGCGATTCTGACGTGCAAATC
GATCGTCAAATTT-GGGTATA-GGGGCGAAAGACTAAT--CGAACCATCT
AGTAGCTGGTTCCTGCCGAAGTTTCCCTCAGGATAGCAGAAACT--CATA
TCAGATTTATGTGGTAAAGCGAATGATTAGAGGCCTTGGGGTTGAAACAA
CC-TTAACCTATTCTCAAACTTTAAATAT-GTAAGAACGAGCCGTCGCTT
GATTGGACCGCTCGGCGATTGAGAGTTTCTAGTGGGCCATTTTTGGTAAG
CAGAACTGGCGATGCGGGATGAACCGAACGCG-AGGTTAAGGTGCCGGAA
TACACGCT--CATCAGACACCACAAAAGGTGTTAGTTCATCTAGACAGCA
GGACGGTGGCCATGGAAGTCGGAACCCGCTAAGGAGTGTGTAACAACTCA
CCTGCCGAATGAACTAGCCCTGAAAATGGATGGCGCTCAAGCGTGTTACC
CATACCTCGCCGTCAGCGTTTAAGTGACGCGCTGACGAGTAGGCAGGCGT
GGAGGTCAGTGAAGAAGCC-CCCCTAGTAACTGCGAGTGA-AGCGGG-AA
GAGCTCAAATTTAAAATCTGGCGGTCT-T--TGGCCGTCCGAGTTGTAGT
CTGGAGAAGTGCTTTCCGCGCTGGACCGTGTATAAGTCT-CTTGGAACAG
AGCGTCATAGAGGGTGAGAATCCCGTCTTTGACACGGACTACCAGTGCTT
TGTGATGCGCTCTCAAAGAGTCGAGTTGTTTGGGAATGCAGCTCAAAATG
GGTGGTAAATTCC-ATCTAAAGCTAAATATTGGCGAGAGACCGATAGCGA
AC-AAGTACCGTGAGGGAAAGATGAAAAGCACTTTGGAAAGAGAGTTAAA
CAGT-ACGTGAAATTGCTGAAAGGGAAACGCTTGAAGTCAGCCGCGTTGT
TTGGAACTCAGCCTTGC----TTT---CGCTTGGTGCA-CTTTCTGA-AC
GACGGGCC-AGCATCGA-TTTTGA-CCGTTGGAAAAGGGTTGGGGGAATG
TGGCA------CC-TTC--GGGTGTG-TTATAGCCCCTGG-TCG-C--AT
ACGG-CGGTTGGGATCGAGGAACGCAGCGCGCC-GC-----AA-GGCAGG
GA----CTTT--GTC---CACT-TT--CGCGCTTAGGATGCTGGCATAAT
GGCTTTAAACGACCCGTCTTGAAACACGGACCAAGGAGTCTAACATACCT
GCGAGTGTTTGGGTGGAAAACCCGAGCGCGTAATGAAAGTGAAAGTTGAG
ACCTCTGTCGT-GGAGGGCACCGACGCCCGGACCTGACG-TTCTCTGACG
GATCCGCGGTAGAGCATGTATGTTGGGACCCGAAAGATGGTGAACTATGC
CTGAATAGGGTGAAGCCAGAGGAAACTCTGGTGGAGGCTCGTAGCGATTC
TGACGTGCAAATCGATCGTCAAATTT-GGGTATA-GGGGCGAAAGACTAA
T--CGAACCATCTAGTAGCTGGTTCCTGCCGAAGTTTCCCTCAGGATAGC
AGAAACT--CATATCAGATTTATGTGGTAAAGCGAATGATTAGAGGCCTT
GGGGTTGAAACAACC-TTAACCTATTCTCAAACTTTAAATAT-GTAAGAA
CGAGCCGTCGCTTGATTGGACCGCTCGGCGATTGAGAGTTTCTAGTGGGC
CATTTTTGGTAAGCAGAACTGGCGATGCGGGATGAACCGAACGCG-AGGT
TAAGGTGCCGGAATACACGCT--CATCAGACACCACAAAAGGTGTTAGTT
CATCTAGACAGCAGGACGGTGGCCATGGAAGTCGGAACCCGCTAAGGAGT
GTGTAACAACTCACCTGCCGAATGAACTAGCCCTGAAAATGGATGGCGCT
CAAGCGTGTTACCCATACCTCGCCGTCAGCGTTTAAGTGACGCGCTGACG
AGTAGGCAGGCGTGGAGGTCAGTGAAGAAGCC-CCCCTAGTAACTGCGAG
TGA-AGCGGG-AAGAGCTCAAATTTAAAATCTGGCGGTCT-T--TGGCCG
TCCGAGTTGTAGTCTGGAGAAGTGCTTTCCGCGCTGGACCGTGTATAAGT
CT-CTTGGAACAGAGCGTCATAGAGGGTGAGAATCCCGTCTTTGACACGG
ACTACCAGTGCTTTGTGATGCGCTCTCAAAGAGTCGAGTTGTTTGGGAAT
GCAGCTCAAAATGGGTGGTAAATTCC-ATCTAAAGCTAAATATTGGCGAG
AGACCGATAGCGAAC-AAGTACCGTGAGGGAAAGATGAAAAGCACTTTGG
AAAGAGAGTTAAACAGT-ACGTGAAATTGCTGAAAGGGAAACGCTTGAAG
TCAGCCGCGTTGTTTGGAACTCAGCCTTGC----TTT---CGCTTGGTGC
A-CTTTCTGA-ACGACGGGCC-AGCATCGA-TTTTGA-CCGTTGGAAAAG
GGTTGGGGGAATGTGGCA------CC-TTC--GGGTGTG-TTATAGCCCC
TGG-TCG-C--ATACGG-CGGTTGGGATCGAGGAACGCAGCGCGCC-GC-
----AA-GGCAGGGA----CTTT--GTC---CACT-TT--CGCGCTTAGG
ATGCTGGCATAATGGCTTTAAACGACCCGTCTTGAAACACGGACCAAGGA
GTCTAACATACCTGCGAGTGTTTGGGTGGAAAACCCGAGCGCGTAATGAA
AGTGAAAGTTGAGACCTCTGTCGT-GGAGGGCACCGACGCCCGGACCTGA
CG-TTCTCTGACGGATCCGCGGTAGAGCATGTATGTTGGGACCCGAAAGA
TGGTGAACTATGCCTGAATAGGGTGAAGCCAGAGGAAACTCTGGTGGAGG
CTCGTAGCGATTCTGACGTGCAAATCGATCGTCAAATTT-GGGTATA-GG
GGCGAAAGACTAAT--CGAACCATCTAGTAGCTGGTTCCTGCCGAAGTTT
CCCTCAGGATAGCAGAAACT--CATATCAGATTTATGTGGTAAAGCGAAT
GATTAGAGGCCTTGGGGTTGAAACAACC-TTAACCTATTCTCAAACTTTA
AATAT-GTAAGAACGAGCCGTCGCTTGATTGGACCGCTCGGCGATTGAGA
GTTTCTAGTGGGCCATTTTTGGTAAGCAGAACTGGCGATGCGGGATGAAC
CGAACGCG-AGGTTAAGGTGCCGGAATACACGCT--CATCAGACACCACA
AAAGGTGTTAGTTCATCTAGACAGCAGGACGGTGGCCATGGAAGTCGGAA
CCCGCTAAGGAGTGTGTAACAACTCACCTGCCGAATGAACTAGCCCTGAA
AATGGATGGCGCTCAAGCGTGTTACCCATACCTCGCCGTCAGCGTTTAAG
TGACGCGCTGACGAGTAGGCAGGCGTGGAGGTCAGTGAAGAAGCC-
>24_Polyporaceae_Polyporus_tuberaster_Dai_12462
----ACGAGTC----TTGA-C---ACGGGTTGC-AGCTGGC-CTTTCT--
---TGCGAGAGGCA-TGTGCTC-GCCTTTGC-TC--A---ATC--C--AC
-------TCTACACCTGTGCACTTA-CTGTGGGT-TTT--------TG--
-GTCGGAG--------GGG--------------------------TTGCG
C----TCCGGCGTGG-CTCCTTTG----AAAC----------CTTG----
ACCCACG-T-TT-C--A-CTACAAACAC-------GATGT---ATCAGAA
TGTC----------TATTGCGATGT---TA----ACGCA-T-T-------
--T------ATATACAACTTTCAGCAACGGATCTCTTGGCTCTCGCATCG
ATGAAGAACGCAGCGAAATGCGATAAGTAATGTGAATTGCAGAATTCAGT
GAATCATCGAATCTTTGAACGCACCTTGCGCTCCTTGGCATT----CCGA
GGAGCACGCCTGTTTGAGTGTCATGAAATTCTCAACCTGCGAG-ATC-C-
TTGTGG-----------------TCTTTCGTAAGGCTTGGACTTTGGAGG
--CTT---TTGTCGGCGA--------------------------------
--TTGTCGACTCCTCTCAAATGCAT----TAGCTT-GG-T-TC----CTT
------GCG---GATCGGC-T----T-TCGGTGTGATA----GTTGTCTA
CGCCGTGA-CCG----T---GAAG---C------GTT---------TT--
-----------------GGCGAGC-TTCTAACC------GTCTCGTTCG-
------AGACTTATTC------TTCATTGACCCCCTAGTAACTGCGAGTG
A-AGCGGG-AAGAGCTCAAATTTAAAATCTGGCGGTCT-T--TGGCCGTC
CGAGTTGTAGTCTGGAGAAGTGCTTTCCGCGCTGGACCGTGTATAAGTCT
-CTTGGAACAGAGCGTCATAGAGGGTGAGAATCCCGTCTCTGACACGGAC
TACCAGTGCTTTGTGATGCGCTCTCAAAGAGTCGAGTTGTTTGGGAATGC
AGCTCAAAATGGGTGGTAAATTCC-ATCTAAAGCTAAATATTGGCGAGAG
ACCGATAGCGAAC-AAGTACCGTGAGGGAAAGATGAAAAGCACTTTGGAA
AGAGAGTTAAACAGT-ACGTGAAATTGCTGAAAGGGAAACGCTTGAAGTC
AGTCGCGTTGTTCGGAACTCAGCCTTGC----TTT---CGCTTGGTGCA-
CTTTCTGA-ACGACGGGCC-AGCATCGA-TTTCGA-CCGTCGGAAAAGGG
TTGGGGGAATGTGGCA------CC-TTC--GGGTGTG-TTATAGCCCCTG
G-TCG-C--ATGCGG-CGGTTGGGATYGAGGAACGCAGCGCGCC-GC---
--AA-GGCAGGGA----CTTT--GTC---CACT-TT--CGCGCTTAGGAT
GCTGGCATAATGGCTTTAAACGACCCGTCTTGAAACACGGACCAAGGAGT
CTAACATACCTGCGAGTGTTTGGGTGGAAAACCCGAGCGCGTAATGAAAG
TGAAAGTTGAGACCTCTGTCGT-GGAGGGCACCGACGCCCGGACCTGACG
-TTCTCTGACGGATCCGCGGTAGAGCATGTATGTTGGGACCCGAAAGATG
GTGAACTATGCCTGAATAGGGTGAAGCCAGAGGAAACTCTGGTGGAGGCT
CGTAGCGATTCTGACGTGCAAATCGATCGTCAAATTT-GGGTATA-GGGG
CGAAAGACTAAT--CGAACCATCTAGTAGCTGGTTCCTGCCGAAGTTTCC
CTCAGGATAGCAGAAACT--CATATCAGATTTATGTGGTAAAGCGAATGA
TTAGAGGCCTTGGGGTTGAAACAACC-TTAACCTATTCTCAAACTTTAAA
TAT-GTAAGAACGAGCCGTCGCTTGATTGGACCGCTCGGTGATTGAGAGT
TTCTAGTGGGCCATTTTTGGTAAGCAGAACTGGCGATGCGGGATGAACCG
AACGCG-AGGTTAAGGTGCCGGAATACACGCT--CATCAGACACCACAAA
AGGTGTTAGTTCATCTAGACAGCAGGACGGTGGCCATGGAAGTCGGAACC
CGCTAAGGAGTGTGTAACAACTCACCTGCCGAATGAACTAGCCCTGAAAA
TGGATGGCGCTCAAGCGTGTTACCCATACCTCGCCGTCAGCGTTTAAGTG
ACGCGCTGACGAGTAGGCAGGCGTGGAGGTCAGTGAAGAAGCC-CCCCTA
GTAACTGCGAGTGA-AGCGGG-AAGAGCTCAAATTTAAAATCTGGCGGTC
T-T--TGGCCGTCCGAGTTGTAGTCTGGAGAAGTGCTTTCCGCGCTGGAC
CGTGTATAAGTCT-CTTGGAACAGAGCGTCATAGAGGGTGAGAATCCCGT
CTCTGACACGGACTACCAGTGCTTTGTGATGCGCTCTCAAAGAGTCGAGT
TGTTTGGGAATGCAGCTCAAAATGGGTGGTAAATTCC-ATCTAAAGCTAA
ATATTGGCGAGAGACCGATAGCGAAC-AAGTACCGTGAGGGAAAGATGAA
AAGCACTTTGGAAAGAGAGTTAAACAGT-ACGTGAAATTGCTGAAAGGGA
AACGCTTGAAGTCAGTCGCGTTGTTCGGAACTCAGCCTTGC----TTT--
-CGCTTGGTGCA-CTTTCTGA-ACGACGGGCC-AGCATCGA-TTTCGA-C
CGTCGGAAAAGGGTTGGGGGAATGTGGCA------CC-TTC--GGGTGTG
-TTATAGCCCCTGG-TCG-C--ATGCGG-CGGTTGGGATYGAGGAACGCA
GCGCGCC-GC-----AA-GGCAGGGA----CTTT--GTC---CACT-TT-
-CGCGCTTAGGATGCTGGCATAATGGCTTTAAACGACCCGTCTTGAAACA
CGGACCAAGGAGTCTAACATACCTGCGAGTGTTTGGGTGGAAAACCCGAG
CGCGTAATGAAAGTGAAAGTTGAGACCTCTGTCGT-GGAGGGCACCGACG
CCCGGACCTGACG-TTCTCTGACGGATCCGCGGTAGAGCATGTATGTTGG
GACCCGAAAGATGGTGAACTATGCCTGAATAGGGTGAAGCCAGAGGAAAC
TCTGGTGGAGGCTCGTAGCGATTCTGACGTGCAAATCGATCGTCAAATTT
-GGGTATA-GGGGCGAAAGACTAAT--CGAACCATCTAGTAGCTGGTTCC
TGCCGAAGTTTCCCTCAGGATAGCAGAAACT--CATATCAGATTTATGTG
GTAAAGCGAATGATTAGAGGCCTTGGGGTTGAAACAACC-TTAACCTATT
CTCAAACTTTAAATAT-GTAAGAACGAGCCGTCGCTTGATTGGACCGCTC
GGTGATTGAGAGTTTCTAGTGGGCCATTTTTGGTAAGCAGAACTGGCGAT
GCGGGATGAACCGAACGCG-AGGTTAAGGTGCCGGAATACACGCT--CAT
CAGACACCACAAAAGGTGTTAGTTCATCTAGACAGCAGGACGGTGGCCAT
GGAAGTCGGAACCCGCTAAGGAGTGTGTAACAACTCACCTGCCGAATGAA
CTAGCCCTGAAAATGGATGGCGCTCAAGCGTGTTACCCATACCTCGCCGT
CAGCGTTTAAGTGACGCGCTGACGAGTAGGCAGGCGTGGAGGTCAGTGAA
GAAGCC-CCCCTAGTAACTGCGAGTGA-AGCGGG-AAGAGCTCAAATTTA
AAATCTGGCGGTCT-T--TGGCCGTCCGAGTTGTAGTCTGGAGAAGTGCT
TTCCGCGCTGGACCGTGTATAAGTCT-CTTGGAACAGAGCGTCATAGAGG
GTGAGAATCCCGTCTCTGACACGGACTACCAGTGCTTTGTGATGCGCTCT
CAAAGAGTCGAGTTGTTTGGGAATGCAGCTCAAAATGGGTGGTAAATTCC
-ATCTAAAGCTAAATATTGGCGAGAGACCGATAGCGAAC-AAGTACCGTG
AGGGAAAGATGAAAAGCACTTTGGAAAGAGAGTTAAACAGT-ACGTGAAA
TTGCTGAAAGGGAAACGCTTGAAGTCAGTCGCGTTGTTCGGAACTCAGCC
TTGC----TTT---CGCTTGGTGCA-CTTTCTGA-ACGACGGGCC-AGCA
TCGA-TTTCGA-CCGTCGGAAAAGGGTTGGGGGAATGTGGCA------CC
-TTC--GGGTGTG-TTATAGCCCCTGG-TCG-C--ATGCGG-CGGTTGGG
ATYGAGGAACGCAGCGCGCC-GC-----AA-GGCAGGGA----CTTT--G
TC---CACT-TT--CGCGCTTAGGATGCTGGCATAATGGCTTTAAACGAC
CCGTCTTGAAACACGGACCAAGGAGTCTAACATACCTGCGAGTGTTTGGG
TGGAAAACCCGAGCGCGTAATGAAAGTGAAAGTTGAGACCTCTGTCGT-G
GAGGGCACCGACGCCCGGACCTGACG-TTCTCTGACGGATCCGCGGTAGA
GCATGTATGTTGGGACCCGAAAGATGGTGAACTATGCCTGAATAGGGTGA
AGCCAGAGGAAACTCTGGTGGAGGCTCGTAGCGATTCTGACGTGCAAATC
GATCGTCAAATTT-GGGTATA-GGGGCGAAAGACTAAT--CGAACCATCT
AGTAGCTGGTTCCTGCCGAAGTTTCCCTCAGGATAGCAGAAACT--CATA
TCAGATTTATGTGGTAAAGCGAATGATTAGAGGCCTTGGGGTTGAAACAA
CC-TTAACCTATTCTCAAACTTTAAATAT-GTAAGAACGAGCCGTCGCTT
GATTGGACCGCTCGGTGATTGAGAGTTTCTAGTGGGCCATTTTTGGTAAG
CAGAACTGGCGATGCGGGATGAACCGAACGCG-AGGTTAAGGTGCCGGAA
TACACGCT--CATCAGACACCACAAAAGGTGTTAGTTCATCTAGACAGCA
GGACGGTGGCCATGGAAGTCGGAACCCGCTAAGGAGTGTGTAACAACTCA
CCTGCCGAATGAACTAGCCCTGAAAATGGATGGCGCTCAAGCGTGTTACC
CATACCTCGCCGTCAGCGTTTAAGTGACGCGCTGACGAGTAGGCAGGCGT
GGAGGTCAGTGAAGAAGCC-CCCCTAGTAACTGCGAGTGA-AGCGGG-AA
GAGCTCAAATTTAAAATCTGGCGGTCT-T--TGGCCGTCCGAGTTGTAGT
CTGGAGAAGTGCTTTCCGCGCTGGACCGTGTATAAGTCT-CTTGGAACAG
AGCGTCATAGAGGGTGAGAATCCCGTCTCTGACACGGACTACCAGTGCTT
TGTGATGCGCTCTCAAAGAGTCGAGTTGTTTGGGAATGCAGCTCAAAATG
GGTGGTAAATTCC-ATCTAAAGCTAAATATTGGCGAGAGACCGATAGCGA
AC-AAGTACCGTGAGGGAAAGATGAAAAGCACTTTGGAAAGAGAGTTAAA
CAGT-ACGTGAAATTGCTGAAAGGGAAACGCTTGAAGTCAGTCGCGTTGT
TCGGAACTCAGCCTTGC----TTT---CGCTTGGTGCA-CTTTCTGA-AC
GACGGGCC-AGCATCGA-TTTCGA-CCGTCGGAAAAGGGTTGGGGGAATG
TGGCA------CC-TTC--GGGTGTG-TTATAGCCCCTGG-TCG-C--AT
GCGG-CGGTTGGGATYGAGGAACGCAGCGCGCC-GC-----AA-GGCAGG
GA----CTTT--GTC---CACT-TT--CGCGCTTAGGATGCTGGCATAAT
GGCTTTAAACGACCCGTCTTGAAACACGGACCAAGGAGTCTAACATACCT
GCGAGTGTTTGGGTGGAAAACCCGAGCGCGTAATGAAAGTGAAAGTTGAG
ACCTCTGTCGT-GGAGGGCACCGACGCCCGGACCTGACG-TTCTCTGACG
GATCCGCGGTAGAGCATGTATGTTGGGACCCGAAAGATGGTGAACTATGC
CTGAATAGGGTGAAGCCAGAGGAAACTCTGGTGGAGGCTCGTAGCGATTC
TGACGTGCAAATCGATCGTCAAATTT-GGGTATA-GGGGCGAAAGACTAA
T--CGAACCATCTAGTAGCTGGTTCCTGCCGAAGTTTCCCTCAGGATAGC
AGAAACT--CATATCAGATTTATGTGGTAAAGCGAATGATTAGAGGCCTT
GGGGTTGAAACAACC-TTAACCTATTCTCAAACTTTAAATAT-GTAAGAA
CGAGCCGTCGCTTGATTGGACCGCTCGGTGATTGAGAGTTTCTAGTGGGC
CATTTTTGGTAAGCAGAACTGGCGATGCGGGATGAACCGAACGCG-AGGT
TAAGGTGCCGGAATACACGCT--CATCAGACACCACAAAAGGTGTTAGTT
CATCTAGACAGCAGGACGGTGGCCATGGAAGTCGGAACCCGCTAAGGAGT
GTGTAACAACTCACCTGCCGAATGAACTAGCCCTGAAAATGGATGGCGCT
CAAGCGTGTTACCCATACCTCGCCGTCAGCGTTTAAGTGACGCGCTGACG
AGTAGGCAGGCGTGGAGGTCAGTGAAGAAGCC-CCCCTAGTAACTGCGAG
TGA-AGCGGG-AAGAGCTCAAATTTAAAATCTGGCGGTCT-T--TGGCCG
TCCGAGTTGTAGTCTGGAGAAGTGCTTTCCGCGCTGGACCGTGTATAAGT
CT-CTTGGAACAGAGCGTCATAGAGGGTGAGAATCCCGTCTCTGACACGG
ACTACCAGTGCTTTGTGATGCGCTCTCAAAGAGTCGAGTTGTTTGGGAAT
GCAGCTCAAAATGGGTGGTAAATTCC-ATCTAAAGCTAAATATTGGCGAG
AGACCGATAGCGAAC-AAGTACCGTGAGGGAAAGATGAAAAGCACTTTGG
AAAGAGAGTTAAACAGT-ACGTGAAATTGCTGAAAGGGAAACGCTTGAAG
TCAGTCGCGTTGTTCGGAACTCAGCCTTGC----TTT---CGCTTGGTGC
A-CTTTCTGA-ACGACGGGCC-AGCATCGA-TTTCGA-CCGTCGGAAAAG
GGTTGGGGGAATGTGGCA------CC-TTC--GGGTGTG-TTATAGCCCC
TGG-TCG-C--ATGCGG-CGGTTGGGATYGAGGAACGCAGCGCGCC-GC-
----AA-GGCAGGGA----CTTT--GTC---CACT-TT--CGCGCTTAGG
ATGCTGGCATAATGGCTTTAAACGACCCGTCTTGAAACACGGACCAAGGA
GTCTAACATACCTGCGAGTGTTTGGGTGGAAAACCCGAGCGCGTAATGAA
AGTGAAAGTTGAGACCTCTGTCGT-GGAGGGCACCGACGCCCGGACCTGA
CG-TTCTCTGACGGATCCGCGGTAGAGCATGTATGTTGGGACCCGAAAGA
TGGTGAACTATGCCTGAATAGGGTGAAGCCAGAGGAAACTCTGGTGGAGG
CTCGTAGCGATTCTGACGTGCAAATCGATCGTCAAATTT-GGGTATA-GG
GGCGAAAGACTAAT--CGAACCATCTAGTAGCTGGTTCCTGCCGAAGTTT
CCCTCAGGATAGCAGAAACT--CATATCAGATTTATGTGGTAAAGCGAAT
GATTAGAGGCCTTGGGGTTGAAACAACC-TTAACCTATTCTCAAACTTTA
AATAT-GTAAGAACGAGCCGTCGCTTGATTGGACCGCTCGGTGATTGAGA
GTTTCTAGTGGGCCATTTTTGGTAAGCAGAACTGGCGATGCGGGATGAAC
CGAACGCG-AGGTTAAGGTGCCGGAATACACGCT--CATCAGACACCACA
AAAGGTGTTAGTTCATCTAGACAGCAGGACGGTGGCCATGGAAGTCGGAA
CCCGCTAAGGAGTGTGTAACAACTCACCTGCCGAATGAACTAGCCCTGAA
AATGGATGGCGCTCAAGCGTGTTACCCATACCTCGCCGTCAGCGTTTAAG
TGACGCGCTGACGAGTAGGCAGGCGTGGAGGTCAGTGAAGAAGCC-
>28_Sarcoporiaceae_Sarcoporia_polyspora_Cui_16977
ATTATCGAATT-----TGA-A---AGGGGTTGT-AGCTGGC-CTTA----
--------ACGGCA-TGTGCAC-ACCCCG-T-TC--AC--ATC--C--AT
-----CTCTAACCCCTGTGAACGTT-CTGTAGAT-CGG--------TT--
-TTTGGGC--------CTT-------------------------CTCTTT
CGGG-------------AGTCGGT----CCTG----------ACCC----
CTCTATG-T-TT-C--A-TTTAAACTCC---------AGTCAGTTCAGAA
TGTAAC------------GC-GTCT----A----ACGCA---C-------
--A------TAATACAACTTTCAGCAACGGATCTCTTGGCTCTCGCATCG
ATGAAGAACGCAGCGAAATGCGATAAGTAATGTGAATTGCAGAATTCAGT
GAATCATCGAATCTTTGAACGCACCTTGCGCTCCTTGGTATT----CCGA
GGAGCATGCCTGTTTGAGTGTCATGGAAATATCAACTCTTTTC-ACC-T-
TG----------------------TGTGAATTGAGCTTGGAC-TTGGAGG
--CTT---GTGCTGGC------------TCTCT----------------T
TTGAACCGGCTCCTCTTGAAAGCAT----TAGCTT-GA-A-CC----TGG
------TCG---GATCGGC-T----T-TCGGTGTGATA----ATTGTCTA
CGCCGTGG-TCG----T---GAAGG--C------ATCT------------
------------TGTGGGATCAGC-TTACAGTC------GTCTTCGGAC-
------ATATATCAT--------TTTATGACCCCCTAGTAACTGCGAGTG
A-AGCGGG-AAAAGCTCAAATTTAAAATCTGGCGGTCT-T--TGGCCGTC
CGAGTTGTAGTCTGGAGAAGTGCTTTCCGCGCTGGACCGTGTACAAGTCT
-CTTGGAACAGAGCGTCATAGAGGGTGAGAATCCCGTCTTTGACACGGAC
TACCAGTGCTTTGTGATGCGCTCTCAAAGAGTCGAGTTGTTTGGGAATGC
AGCTCAAAATGGGTGGTAAATTCC-ATCTAAAGCTAAATATTGGCGAGAG
ACCGATAGCGAAC-AAGTACCGTGAGGGAAAGATGAAAAGCACTTTGGAA
AGAGAGTTAAACAGT-ACGTGAAATTGCTGAAAGGGAAACGCTTGAAGTC
AGTCGCGTTGGCCGGAACTCAGCCTTGC----TTT---CGCTTGGTGCA-
CTTTCCGG-TCGACGGGCC-AGCATCGA-TTTTGA-TCGTCGGATAAAGG
TTGAAGGAATGTGGCA------CC-CTC--GGGTGTG-TTATAGCCTTCA
G-TCA-C--ATACGA-TGGTTGGGATCGAGGAACTCAGCACACCTTT---
--AT-GGTCGGGG-----TTC--GCC---CACG-CT--TGTGCTTAGGAT
GCTGGCGTAATGGCTTTAAACGACCCGTCTTGAAACACGGACCAAGGAGT
CTAACATGCCTGCGAGTGTTTGGGTGGTAAACCCGAGCGCGTAATGAAAG
TGAAAGTTGAGACCTCTGTCGT-GGAGGGCATCGACGCCCGGACCAGACC
-TTCTGTGACGGATCCGCGGTAGAGCATGTATGTTGGGACCCGAAAGATG
GTGAACTATGCCTGAATAGGGTGAAGCCAGAGGAAACTCTGGTGGAGGCT
CGTAGCGATTCTGACGTGCAAATCGATCGTCAAATTT-GGGTATA-GGGG
CGAAAGACTAAT--CGAACCATCTAGTAGCTGGTTCCTGCCGAAGTTTCC
CTCAGGATAGCAGAAACT--CGTATCAGATTTATGTGGTAAAGCGAATGA
TTAGAGGCCTTGGGGTTGAAACAACC-TTAACCTATTCTCAAACTTTAAA
TAT-GTAAGAACGAGCCGTCACTTGATTGGACCGCTCGGCGATTGAGAGT
TTCTAGTGGGCCATTTTTGGTAAGCAGAACTGGCGATGCGGGATGAACCG
AACGTG-AGGTTAAGGTGCCGGAATACACGCT--CATCAGACACCACAAA
AGGTGTTAGTTCATCTAGACAGCAGGACGGTGGCCATGGAAGTCGGAATC
CGCTAAGGAGTGTGTAACAACTCACCTGCCGAATGAACTAGCCCTGAAAA
TGGATGGCGCTCAAGCGTGTTACCCATACCTCACCGTCAGCGTTGAAGTG
ACGCGTTGACGAGTAGGCAGGCGTGGAGGTCAGTGAAGAAGCC-CCCCTA
GTAACTGCGAGTGA-AGCGGG-AAAAGCTCAAATTTAAAATCTGGCGGTC
T-T--TGGCCGTCCGAGTTGTAGTCTGGAGAAGTGCTTTCCGCGCTGGAC
CGTGTACAAGTCT-CTTGGAACAGAGCGTCATAGAGGGTGAGAATCCCGT
CTTTGACACGGACTACCAGTGCTTTGTGATGCGCTCTCAAAGAGTCGAGT
TGTTTGGGAATGCAGCTCAAAATGGGTGGTAAATTCC-ATCTAAAGCTAA
ATATTGGCGAGAGACCGATAGCGAAC-AAGTACCGTGAGGGAAAGATGAA
AAGCACTTTGGAAAGAGAGTTAAACAGT-ACGTGAAATTGCTGAAAGGGA
AACGCTTGAAGTCAGTCGCGTTGGCCGGAACTCAGCCTTGC----TTT--
-CGCTTGGTGCA-CTTTCCGG-TCGACGGGCC-AGCATCGA-TTTTGA-T
CGTCGGATAAAGGTTGAAGGAATGTGGCA------CC-CTC--GGGTGTG
-TTATAGCCTTCAG-TCA-C--ATACGA-TGGTTGGGATCGAGGAACTCA
GCACACCTTT-----AT-GGTCGGGG-----TTC--GCC---CACG-CT-
-TGTGCTTAGGATGCTGGCGTAATGGCTTTAAACGACCCGTCTTGAAACA
CGGACCAAGGAGTCTAACATGCCTGCGAGTGTTTGGGTGGTAAACCCGAG
CGCGTAATGAAAGTGAAAGTTGAGACCTCTGTCGT-GGAGGGCATCGACG
CCCGGACCAGACC-TTCTGTGACGGATCCGCGGTAGAGCATGTATGTTGG
GACCCGAAAGATGGTGAACTATGCCTGAATAGGGTGAAGCCAGAGGAAAC
TCTGGTGGAGGCTCGTAGCGATTCTGACGTGCAAATCGATCGTCAAATTT
-GGGTATA-GGGGCGAAAGACTAAT--CGAACCATCTAGTAGCTGGTTCC
TGCCGAAGTTTCCCTCAGGATAGCAGAAACT--CGTATCAGATTTATGTG
GTAAAGCGAATGATTAGAGGCCTTGGGGTTGAAACAACC-TTAACCTATT
CTCAAACTTTAAATAT-GTAAGAACGAGCCGTCACTTGATTGGACCGCTC
GGCGATTGAGAGTTTCTAGTGGGCCATTTTTGGTAAGCAGAACTGGCGAT
GCGGGATGAACCGAACGTG-AGGTTAAGGTGCCGGAATACACGCT--CAT
CAGACACCACAAAAGGTGTTAGTTCATCTAGACAGCAGGACGGTGGCCAT
GGAAGTCGGAATCCGCTAAGGAGTGTGTAACAACTCACCTGCCGAATGAA
CTAGCCCTGAAAATGGATGGCGCTCAAGCGTGTTACCCATACCTCACCGT
CAGCGTTGAAGTGACGCGTTGACGAGTAGGCAGGCGTGGAGGTCAGTGAA
GAAGCC-CCCCTAGTAACTGCGAGTGA-AGCGGG-AAAAGCTCAAATTTA
AAATCTGGCGGTCT-T--TGGCCGTCCGAGTTGTAGTCTGGAGAAGTGCT
TTCCGCGCTGGACCGTGTACAAGTCT-CTTGGAACAGAGCGTCATAGAGG
GTGAGAATCCCGTCTTTGACACGGACTACCAGTGCTTTGTGATGCGCTCT
CAAAGAGTCGAGTTGTTTGGGAATGCAGCTCAAAATGGGTGGTAAATTCC
-ATCTAAAGCTAAATATTGGCGAGAGACCGATAGCGAAC-AAGTACCGTG
AGGGAAAGATGAAAAGCACTTTGGAAAGAGAGTTAAACAGT-ACGTGAAA
TTGCTGAAAGGGAAACGCTTGAAGTCAGTCGCGTTGGCCGGAACTCAGCC
TTGC----TTT---CGCTTGGTGCA-CTTTCCGG-TCGACGGGCC-AGCA
TCGA-TTTTGA-TCGTCGGATAAAGGTTGAAGGAATGTGGCA------CC
-CTC--GGGTGTG-TTATAGCCTTCAG-TCA-C--ATACGA-TGGTTGGG
ATCGAGGAACTCAGCACACCTTT-----AT-GGTCGGGG-----TTC--G
CC---CACG-CT--TGTGCTTAGGATGCTGGCGTAATGGCTTTAAACGAC
CCGTCTTGAAACACGGACCAAGGAGTCTAACATGCCTGCGAGTGTTTGGG
TGGTAAACCCGAGCGCGTAATGAAAGTGAAAGTTGAGACCTCTGTCGT-G
GAGGGCATCGACGCCCGGACCAGACC-TTCTGTGACGGATCCGCGGTAGA
GCATGTATGTTGGGACCCGAAAGATGGTGAACTATGCCTGAATAGGGTGA
AGCCAGAGGAAACTCTGGTGGAGGCTCGTAGCGATTCTGACGTGCAAATC
GATCGTCAAATTT-GGGTATA-GGGGCGAAAGACTAAT--CGAACCATCT
AGTAGCTGGTTCCTGCCGAAGTTTCCCTCAGGATAGCAGAAACT--CGTA
TCAGATTTATGTGGTAAAGCGAATGATTAGAGGCCTTGGGGTTGAAACAA
CC-TTAACCTATTCTCAAACTTTAAATAT-GTAAGAACGAGCCGTCACTT
GATTGGACCGCTCGGCGATTGAGAGTTTCTAGTGGGCCATTTTTGGTAAG
CAGAACTGGCGATGCGGGATGAACCGAACGTG-AGGTTAAGGTGCCGGAA
TACACGCT--CATCAGACACCACAAAAGGTGTTAGTTCATCTAGACAGCA
GGACGGTGGCCATGGAAGTCGGAATCCGCTAAGGAGTGTGTAACAACTCA
CCTGCCGAATGAACTAGCCCTGAAAATGGATGGCGCTCAAGCGTGTTACC
CATACCTCACCGTCAGCGTTGAAGTGACGCGTTGACGAGTAGGCAGGCGT
GGAGGTCAGTGAAGAAGCC-CCCCTAGTAACTGCGAGTGA-AGCGGG-AA
AAGCTCAAATTTAAAATCTGGCGGTCT-T--TGGCCGTCCGAGTTGTAGT
CTGGAGAAGTGCTTTCCGCGCTGGACCGTGTACAAGTCT-CTTGGAACAG
AGCGTCATAGAGGGTGAGAATCCCGTCTTTGACACGGACTACCAGTGCTT
TGTGATGCGCTCTCAAAGAGTCGAGTTGTTTGGGAATGCAGCTCAAAATG
GGTGGTAAATTCC-ATCTAAAGCTAAATATTGGCGAGAGACCGATAGCGA
AC-AAGTACCGTGAGGGAAAGATGAAAAGCACTTTGGAAAGAGAGTTAAA
CAGT-ACGTGAAATTGCTGAAAGGGAAACGCTTGAAGTCAGTCGCGTTGG
CCGGAACTCAGCCTTGC----TTT---CGCTTGGTGCA-CTTTCCGG-TC
GACGGGCC-AGCATCGA-TTTTGA-TCGTCGGATAAAGGTTGAAGGAATG
TGGCA------CC-CTC--GGGTGTG-TTATAGCCTTCAG-TCA-C--AT
ACGA-TGGTTGGGATCGAGGAACTCAGCACACCTTT-----AT-GGTCGG
GG-----TTC--GCC---CACG-CT--TGTGCTTAGGATGCTGGCGTAAT
GGCTTTAAACGACCCGTCTTGAAACACGGACCAAGGAGTCTAACATGCCT
GCGAGTGTTTGGGTGGTAAACCCGAGCGCGTAATGAAAGTGAAAGTTGAG
ACCTCTGTCGT-GGAGGGCATCGACGCCCGGACCAGACC-TTCTGTGACG
GATCCGCGGTAGAGCATGTATGTTGGGACCCGAAAGATGGTGAACTATGC
CTGAATAGGGTGAAGCCAGAGGAAACTCTGGTGGAGGCTCGTAGCGATTC
TGACGTGCAAATCGATCGTCAAATTT-GGGTATA-GGGGCGAAAGACTAA
T--CGAACCATCTAGTAGCTGGTTCCTGCCGAAGTTTCCCTCAGGATAGC
AGAAACT--CGTATCAGATTTATGTGGTAAAGCGAATGATTAGAGGCCTT
GGGGTTGAAACAACC-TTAACCTATTCTCAAACTTTAAATAT-GTAAGAA
CGAGCCGTCACTTGATTGGACCGCTCGGCGATTGAGAGTTTCTAGTGGGC
CATTTTTGGTAAGCAGAACTGGCGATGCGGGATGAACCGAACGTG-AGGT
TAAGGTGCCGGAATACACGCT--CATCAGACACCACAAAAGGTGTTAGTT
CATCTAGACAGCAGGACGGTGGCCATGGAAGTCGGAATCCGCTAAGGAGT
GTGTAACAACTCACCTGCCGAATGAACTAGCCCTGAAAATGGATGGCGCT
CAAGCGTGTTACCCATACCTCACCGTCAGCGTTGAAGTGACGCGTTGACG
AGTAGGCAGGCGTGGAGGTCAGTGAAGAAGCC-CCCCTAGTAACTGCGAG
TGA-AGCGGG-AAAAGCTCAAATTTAAAATCTGGCGGTCT-T--TGGCCG
TCCGAGTTGTAGTCTGGAGAAGTGCTTTCCGCGCTGGACCGTGTACAAGT
CT-CTTGGAACAGAGCGTCATAGAGGGTGAGAATCCCGTCTTTGACACGG
ACTACCAGTGCTTTGTGATGCGCTCTCAAAGAGTCGAGTTGTTTGGGAAT
GCAGCTCAAAATGGGTGGTAAATTCC-ATCTAAAGCTAAATATTGGCGAG
AGACCGATAGCGAAC-AAGTACCGTGAGGGAAAGATGAAAAGCACTTTGG
AAAGAGAGTTAAACAGT-ACGTGAAATTGCTGAAAGGGAAACGCTTGAAG
TCAGTCGCGTTGGCCGGAACTCAGCCTTGC----TTT---CGCTTGGTGC
A-CTTTCCGG-TCGACGGGCC-AGCATCGA-TTTTGA-TCGTCGGATAAA
GGTTGAAGGAATGTGGCA------CC-CTC--GGGTGTG-TTATAGCCTT
CAG-TCA-C--ATACGA-TGGTTGGGATCGAGGAACTCAGCACACCTTT-
----AT-GGTCGGGG-----TTC--GCC---CACG-CT--TGTGCTTAGG
ATGCTGGCGTAATGGCTTTAAACGACCCGTCTTGAAACACGGACCAAGGA
GTCTAACATGCCTGCGAGTGTTTGGGTGGTAAACCCGAGCGCGTAATGAA
AGTGAAAGTTGAGACCTCTGTCGT-GGAGGGCATCGACGCCCGGACCAGA
CC-TTCTGTGACGGATCCGCGGTAGAGCATGTATGTTGGGACCCGAAAGA
TGGTGAACTATGCCTGAATAGGGTGAAGCCAGAGGAAACTCTGGTGGAGG
CTCGTAGCGATTCTGACGTGCAAATCGATCGTCAAATTT-GGGTATA-GG
GGCGAAAGACTAAT--CGAACCATCTAGTAGCTGGTTCCTGCCGAAGTTT
CCCTCAGGATAGCAGAAACT--CGTATCAGATTTATGTGGTAAAGCGAAT
GATTAGAGGCCTTGGGGTTGAAACAACC-TTAACCTATTCTCAAACTTTA
AATAT-GTAAGAACGAGCCGTCACTTGATTGGACCGCTCGGCGATTGAGA
GTTTCTAGTGGGCCATTTTTGGTAAGCAGAACTGGCGATGCGGGATGAAC
CGAACGTG-AGGTTAAGGTGCCGGAATACACGCT--CATCAGACACCACA
AAAGGTGTTAGTTCATCTAGACAGCAGGACGGTGGCCATGGAAGTCGGAA
TCCGCTAAGGAGTGTGTAACAACTCACCTGCCGAATGAACTAGCCCTGAA
AATGGATGGCGCTCAAGCGTGTTACCCATACCTCACCGTCAGCGTTGAAG
TGACGCGTTGACGAGTAGGCAGGCGTGGAGGTCAGTGAAGAAGCC-
>28_Sarcoporiaceae_Sarcoporia_polyspora_Cui_16995
ATTATCGAATT-----TG--A---AGGGGTTGT-AGCTGGC-CTTA----
--------ACGGCA-TGTGCAC-ACCCCG-T-TC--AC--ATC--C--AT
-----CTCTAACCCCTGTGAACGTT-CTGTAGAT-CGG--------TT--
-TTTGGGC--------CTT-------------------------CTCTTT
CGGG-------------AGTCGGT----CCTG----------ACCC----
CTCTATG-T-TT-C--A-TTTAAACTCC---------AGTCAGTTCAGAA
TGTAAC------------GC-GTCT----A----ACGCA---C-------
--A------TAATACAACTTTCAGCAACGGATCTCTTGGCTCTCGCATCG
ATGAAGAACGCAGCGAAATGCGATAAGTAATGTGAATTGCAGAATTCAGT
GAATCATCGAATCTTTGAACGCACCTTGCGCTCCTTGGTATT----CCGA
GGAGCATGCCTGTTTGAGTGTCATGGAAATATCAACTCTTTTC-ACC-T-
TG----------------------TGTGAATTGAGCTTGGAC-TTGGAGG
--CTT---GTGCTGGC------------TCTCT----------------T
TTGAACCGGCTCCTCTTGAAAGCAT----TAGCTT-GA-A-CC----TGG
------TCG---GATCGGC-T----T-TCGGTGTGATA----ATTGTCTA
CGCCGTGG-TCG----T---GAAGG--C------ATCT------------
------------TGTGGGATCAGC-TTACAGTC------GTCTTCGGAC-
------ATATATCAT--------TTTATGACCCCCTAGTAACTGCGAGTG
A-AGCGGG-AAAAGCTCAAATTTAAAATCTGGCGGTCT-T--TGGCCGTC
CGAGTTGTAGTCTGGAGAAGTGCTTTCCGCGCTGGACCGTGTACAAGTCT
-CTTGGAACAGAGCGTCATAGAGGGTGAGAATCCCGTCTTTGACACGGAC
TACCAGTGCTTTGTGATGCGCTCTCAAAGAGTCGAGTTGTTTGGGAATGC
AGCTCAAAATGGGTGGTAAATTCC-ATCTAAAGCTAAATATTGGCGAGAG
ACCGATAGCGAAC-AAGTACCGTGAGGGAAAGATGAAAAGCACTTTGGAA
AGAGAGTTAAACAGT-ACGTGAAATTGCTGAAAGGGAAACGCTTGAAGTC
AGTCGCGTTGGCCGGAACTCAGCCTTGC----TTT---CGCTTGGTGCA-
CTTTCCGG-TCGACGGGCC-AGCATCGA-TTTTGA-TCGTCGGATAAAGG
TTGAAGGAATGTGGCA------CC-CTC--GGGTGTG-TTATAGCCTTCA
G-TCA-C--ATACGA-TGGTTGGGATCGAGGAACTCAGCACACCTTT---
--AT-GGTCGGGG-----TTC--GCC---CACG-CT--TGTGCTTAGGAT
GCTGGCGTAATGGCTTTAAACGACCCGTCTTGAAACACGGACCAAGGAGT
CTAACATGCCTGCGAGTGTTTGGGTGGTAAACCCGAGCGCGTAATGAAAG
TGAAAGTTGAGACCTCTGTCGT-GGAGGGCATCGACGCCCGGACCAGACC
-TTCTGTGACGGATCCGCGGTAGAGCATGTATGTTGGGACCCGAAAGATG
GTGAACTATGCCTGAATAGGGTGAAGCCAGAGGAAACTCTGGTGGAGGCT
CGTAGCGATTCTGACGTGCAAATCGATCGTCAAATTT-GGGTATA-GGGG
CGAAAGACTAAT--CGAACCATCTAGTAGCTGGTTCCTGCCGAAGTTTCC
CTCAGGATAGCAGAAACT--CGTATCAGATTTATGTGGTAAAGCGAATGA
TTAGAGGCCTTGGGGTTGAAACAACC-TTAACCTATTCTCAAACTTTAAA
TAT-GTAAGAACGAGCCGTCACTTGATTGGACCGCTCGGCGATTGAGAGT
TTCTAGTGGGCCATTTTTGGTAAGCAGAACTGGCGATGCGGGATGAACCG
AACGTG-AGGTTAAGGTGCCGGAATACACGCT--CATCAGACACCACAAA
AGGTGTTAGTTCATCTAGACAGCAGGACGGTGGCCATGGAAGTCGGAATC
CGCTAAGGAGTGTGTAACAACTCACCTGCCGAATGAACTAGCCCTGAAAA
TGGATGGCGCTCAAGCGTGTTACCCATACCTCACCGTCAGCGTTGAAGTG
ACGCGTTGACGAGTAGGCAGGCGTGGAGGTCAGTGAAGAAGCC-CCCCTA
GTAACTGCGAGTGA-AGCGGG-AAAAGCTCAAATTTAAAATCTGGCGGTC
T-T--TGGCCGTCCGAGTTGTAGTCTGGAGAAGTGCTTTCCGCGCTGGAC
CGTGTACAAGTCT-CTTGGAACAGAGCGTCATAGAGGGTGAGAATCCCGT
CTTTGACACGGACTACCAGTGCTTTGTGATGCGCTCTCAAAGAGTCGAGT
TGTTTGGGAATGCAGCTCAAAATGGGTGGTAAATTCC-ATCTAAAGCTAA
ATATTGGCGAGAGACCGATAGCGAAC-AAGTACCGTGAGGGAAAGATGAA
AAGCACTTTGGAAAGAGAGTTAAACAGT-ACGTGAAATTGCTGAAAGGGA
AACGCTTGAAGTCAGTCGCGTTGGCCGGAACTCAGCCTTGC----TTT--
-CGCTTGGTGCA-CTTTCCGG-TCGACGGGCC-AGCATCGA-TTTTGA-T
CGTCGGATAAAGGTTGAAGGAATGTGGCA------CC-CTC--GGGTGTG
-TTATAGCCTTCAG-TCA-C--ATACGA-TGGTTGGGATCGAGGAACTCA
GCACACCTTT-----AT-GGTCGGGG-----TTC--GCC---CACG-CT-
-TGTGCTTAGGATGCTGGCGTAATGGCTTTAAACGACCCGTCTTGAAACA
CGGACCAAGGAGTCTAACATGCCTGCGAGTGTTTGGGTGGTAAACCCGAG
CGCGTAATGAAAGTGAAAGTTGAGACCTCTGTCGT-GGAGGGCATCGACG
CCCGGACCAGACC-TTCTGTGACGGATCCGCGGTAGAGCATGTATGTTGG
GACCCGAAAGATGGTGAACTATGCCTGAATAGGGTGAAGCCAGAGGAAAC
TCTGGTGGAGGCTCGTAGCGATTCTGACGTGCAAATCGATCGTCAAATTT
-GGGTATA-GGGGCGAAAGACTAAT--CGAACCATCTAGTAGCTGGTTCC
TGCCGAAGTTTCCCTCAGGATAGCAGAAACT--CGTATCAGATTTATGTG
GTAAAGCGAATGATTAGAGGCCTTGGGGTTGAAACAACC-TTAACCTATT
CTCAAACTTTAAATAT-GTAAGAACGAGCCGTCACTTGATTGGACCGCTC
GGCGATTGAGAGTTTCTAGTGGGCCATTTTTGGTAAGCAGAACTGGCGAT
GCGGGATGAACCGAACGTG-AGGTTAAGGTGCCGGAATACACGCT--CAT
CAGACACCACAAAAGGTGTTAGTTCATCTAGACAGCAGGACGGTGGCCAT
GGAAGTCGGAATCCGCTAAGGAGTGTGTAACAACTCACCTGCCGAATGAA
CTAGCCCTGAAAATGGATGGCGCTCAAGCGTGTTACCCATACCTCACCGT
CAGCGTTGAAGTGACGCGTTGACGAGTAGGCAGGCGTGGAGGTCAGTGAA
GAAGCC-CCCCTAGTAACTGCGAGTGA-AGCGGG-AAAAGCTCAAATTTA
AAATCTGGCGGTCT-T--TGGCCGTCCGAGTTGTAGTCTGGAGAAGTGCT
TTCCGCGCTGGACCGTGTACAAGTCT-CTTGGAACAGAGCGTCATAGAGG
GTGAGAATCCCGTCTTTGACACGGACTACCAGTGCTTTGTGATGCGCTCT
CAAAGAGTCGAGTTGTTTGGGAATGCAGCTCAAAATGGGTGGTAAATTCC
-ATCTAAAGCTAAATATTGGCGAGAGACCGATAGCGAAC-AAGTACCGTG
AGGGAAAGATGAAAAGCACTTTGGAAAGAGAGTTAAACAGT-ACGTGAAA
TTGCTGAAAGGGAAACGCTTGAAGTCAGTCGCGTTGGCCGGAACTCAGCC
TTGC----TTT---CGCTTGGTGCA-CTTTCCGG-TCGACGGGCC-AGCA
TCGA-TTTTGA-TCGTCGGATAAAGGTTGAAGGAATGTGGCA------CC
-CTC--GGGTGTG-TTATAGCCTTCAG-TCA-C--ATACGA-TGGTTGGG
ATCGAGGAACTCAGCACACCTTT-----AT-GGTCGGGG-----TTC--G
CC---CACG-CT--TGTGCTTAGGATGCTGGCGTAATGGCTTTAAACGAC
CCGTCTTGAAACACGGACCAAGGAGTCTAACATGCCTGCGAGTGTTTGGG
TGGTAAACCCGAGCGCGTAATGAAAGTGAAAGTTGAGACCTCTGTCGT-G
GAGGGCATCGACGCCCGGACCAGACC-TTCTGTGACGGATCCGCGGTAGA
GCATGTATGTTGGGACCCGAAAGATGGTGAACTATGCCTGAATAGGGTGA
AGCCAGAGGAAACTCTGGTGGAGGCTCGTAGCGATTCTGACGTGCAAATC
GATCGTCAAATTT-GGGTATA-GGGGCGAAAGACTAAT--CGAACCATCT
AGTAGCTGGTTCCTGCCGAAGTTTCCCTCAGGATAGCAGAAACT--CGTA
TCAGATTTATGTGGTAAAGCGAATGATTAGAGGCCTTGGGGTTGAAACAA
CC-TTAACCTATTCTCAAACTTTAAATAT-GTAAGAACGAGCCGTCACTT
GATTGGACCGCTCGGCGATTGAGAGTTTCTAGTGGGCCATTTTTGGTAAG
CAGAACTGGCGATGCGGGATGAACCGAACGTG-AGGTTAAGGTGCCGGAA
TACACGCT--CATCAGACACCACAAAAGGTGTTAGTTCATCTAGACAGCA
GGACGGTGGCCATGGAAGTCGGAATCCGCTAAGGAGTGTGTAACAACTCA
CCTGCCGAATGAACTAGCCCTGAAAATGGATGGCGCTCAAGCGTGTTACC
CATACCTCACCGTCAGCGTTGAAGTGACGCGTTGACGAGTAGGCAGGCGT
GGAGGTCAGTGAAGAAGCC-CCCCTAGTAACTGCGAGTGA-AGCGGG-AA
AAGCTCAAATTTAAAATCTGGCGGTCT-T--TGGCCGTCCGAGTTGTAGT
CTGGAGAAGTGCTTTCCGCGCTGGACCGTGTACAAGTCT-CTTGGAACAG
AGCGTCATAGAGGGTGAGAATCCCGTCTTTGACACGGACTACCAGTGCTT
TGTGATGCGCTCTCAAAGAGTCGAGTTGTTTGGGAATGCAGCTCAAAATG
GGTGGTAAATTCC-ATCTAAAGCTAAATATTGGCGAGAGACCGATAGCGA
AC-AAGTACCGTGAGGGAAAGATGAAAAGCACTTTGGAAAGAGAGTTAAA
CAGT-ACGTGAAATTGCTGAAAGGGAAACGCTTGAAGTCAGTCGCGTTGG
CCGGAACTCAGCCTTGC----TTT---CGCTTGGTGCA-CTTTCCGG-TC
GACGGGCC-AGCATCGA-TTTTGA-TCGTCGGATAAAGGTTGAAGGAATG
TGGCA------CC-CTC--GGGTGTG-TTATAGCCTTCAG-TCA-C--AT
ACGA-TGGTTGGGATCGAGGAACTCAGCACACCTTT-----AT-GGTCGG
GG-----TTC--GCC---CACG-CT--TGTGCTTAGGATGCTGGCGTAAT
GGCTTTAAACGACCCGTCTTGAAACACGGACCAAGGAGTCTAACATGCCT
GCGAGTGTTTGGGTGGTAAACCCGAGCGCGTAATGAAAGTGAAAGTTGAG
ACCTCTGTCGT-GGAGGGCATCGACGCCCGGACCAGACC-TTCTGTGACG
GATCCGCGGTAGAGCATGTATGTTGGGACCCGAAAGATGGTGAACTATGC
CTGAATAGGGTGAAGCCAGAGGAAACTCTGGTGGAGGCTCGTAGCGATTC
TGACGTGCAAATCGATCGTCAAATTT-GGGTATA-GGGGCGAAAGACTAA
T--CGAACCATCTAGTAGCTGGTTCCTGCCGAAGTTTCCCTCAGGATAGC
AGAAACT--CGTATCAGATTTATGTGGTAAAGCGAATGATTAGAGGCCTT
GGGGTTGAAACAACC-TTAACCTATTCTCAAACTTTAAATAT-GTAAGAA
CGAGCCGTCACTTGATTGGACCGCTCGGCGATTGAGAGTTTCTAGTGGGC
CATTTTTGGTAAGCAGAACTGGCGATGCGGGATGAACCGAACGTG-AGGT
TAAGGTGCCGGAATACACGCT--CATCAGACACCACAAAAGGTGTTAGTT
CATCTAGACAGCAGGACGGTGGCCATGGAAGTCGGAATCCGCTAAGGAGT
GTGTAACAACTCACCTGCCGAATGAACTAGCCCTGAAAATGGATGGCGCT
CAAGCGTGTTACCCATACCTCACCGTCAGCGTTGAAGTGACGCGTTGACG
AGTAGGCAGGCGTGGAGGTCAGTGAAGAAGCC-CCCCTAGTAACTGCGAG
TGA-AGCGGG-AAAAGCTCAAATTTAAAATCTGGCGGTCT-T--TGGCCG
TCCGAGTTGTAGTCTGGAGAAGTGCTTTCCGCGCTGGACCGTGTACAAGT
CT-CTTGGAACAGAGCGTCATAGAGGGTGAGAATCCCGTCTTTGACACGG
ACTACCAGTGCTTTGTGATGCGCTCTCAAAGAGTCGAGTTGTTTGGGAAT
GCAGCTCAAAATGGGTGGTAAATTCC-ATCTAAAGCTAAATATTGGCGAG
AGACCGATAGCGAAC-AAGTACCGTGAGGGAAAGATGAAAAGCACTTTGG
AAAGAGAGTTAAACAGT-ACGTGAAATTGCTGAAAGGGAAACGCTTGAAG
TCAGTCGCGTTGGCCGGAACTCAGCCTTGC----TTT---CGCTTGGTGC
A-CTTTCCGG-TCGACGGGCC-AGCATCGA-TTTTGA-TCGTCGGATAAA
GGTTGAAGGAATGTGGCA------CC-CTC--GGGTGTG-TTATAGCCTT
CAG-TCA-C--ATACGA-TGGTTGGGATCGAGGAACTCAGCACACCTTT-
----AT-GGTCGGGG-----TTC--GCC---CACG-CT--TGTGCTTAGG
ATGCTGGCGTAATGGCTTTAAACGACCCGTCTTGAAACACGGACCAAGGA
GTCTAACATGCCTGCGAGTGTTTGGGTGGTAAACCCGAGCGCGTAATGAA
AGTGAAAGTTGAGACCTCTGTCGT-GGAGGGCATCGACGCCCGGACCAGA
CC-TTCTGTGACGGATCCGCGGTAGAGCATGTATGTTGGGACCCGAAAGA
TGGTGAACTATGCCTGAATAGGGTGAAGCCAGAGGAAACTCTGGTGGAGG
CTCGTAGCGATTCTGACGTGCAAATCGATCGTCAAATTT-GGGTATA-GG
GGCGAAAGACTAAT--CGAACCATCTAGTAGCTGGTTCCTGCCGAAGTTT
CCCTCAGGATAGCAGAAACT--CGTATCAGATTTATGTGGTAAAGCGAAT
GATTAGAGGCCTTGGGGTTGAAACAACC-TTAACCTATTCTCAAACTTTA
AATAT-GTAAGAACGAGCCGTCACTTGATTGGACCGCTCGGCGATTGAGA
GTTTCTAGTGGGCCATTTTTGGTAAGCAGAACTGGCGATGCGGGATGAAC
CGAACGTG-AGGTTAAGGTGCCGGAATACACGCT--CATCAGACACCACA
AAAGGTGTTAGTTCATCTAGACAGCAGGACGGTGGCCATGGAAGTCGGAA
TCCGCTAAGGAGTGTGTAACAACTCACCTGCCGAATGAACTAGCCCTGAA
AATGGATGGCGCTCAAGCGTGTTACCCATACCTCACCGTCAGCGTTGAAG
TGACGCGTTGACGAGTAGGCAGGCGTGGAGGTCAGTGAAGAAGCC-
>9_Gelatoporiaceae_Cinereomyces_lindbladii_H_19911
---ATTGAAT-----TTGA-A---AGGGGTTGT-AGCTGGC-CTTT----
-----TGCGAGGCA-TGTGCAC-ACCCTG-C-TC--A----TC--C----
------ATTCACACCTGTGCACACT--TGTAGGT-TAG--------AT--
-GCGGACT--------GGG------------------------GACCCTG
TGT--------------TCTCGGT----GCAA----------GTCT----
GCCTATG-T-CT------TTACATACTCTGTTC----AGT---CAACGAA
TGTA----------ATCTGC-GATA----A----ACGCA-T-T-------
--T------TAATACAACTTTCAGCAACGGATCTCTTGGCTCTCGCATCG
ATGAAGAACGCAGCGAAATGCGATAAGTAATGTGAATTGCAGAATTCAGT
GAATCATCGAATCTTTGAACGCACCTTGCGCCCCTTGGTATT----CCGA
GGGGCACACCCGTTTGAGTGTCGTGAAATTCTCAACTCAAATG-CTT-T-
TG---------------------CGAGCATTTGGGCTTGGAC-TTGGGGG
--TC-----TGCCGGCCT--------------------------------
--GTCTCGGCTCCCCTTGAATGCAT----TAGCTC-GG-A-CC----CTT
------GCG---GATCAGC-T----A-TCGGTGTGATA----ATTGTCTA
CGCCGTGGTTTG----T---GATG---C--C-ACCTTTCAG----GTGT-
------------TGAGGGATCGGC-TTCTAATC------GTCCCCCCCG-
------GGACAATTA--------ACTTTGAANCCCTAGTAACTGCGAGTG
A-AGCGGG-AAAAGCTCAAATTTAAAATCTGGCGGTCT-T--TGGCCGTC
CGAGTTGTAGTCTGGAGAAGTGCTTTCCGCGCTGGACCGTGTATAAGTCT
-CCTGGAACGGAGCGTCATAGAGGGTGAGAATCCCGTCTTTGACACGGAC
TACCAGTGCTCTGTGATGCGCTCTCAAAGAGTCGAGTTGTTTGGGAATGC
AGCTCAAAATGGGTGGTGAATTCC-ATCTAAAGCTAAATATTGGCGAGAG
ACCGATAGCGAAC-AAGTACCGTGAGGGAAAGATGAAAAGCACTTTGGAA
AGAGAGTTAAACAGT-ACGTGAAATTGCTGAAAGGGAAACGCTTGAAGTC
AGTCGCGTCAGCCGGAAATCAGCCTTGC----TTC---CGCTTGGTGTA-
CTTTCTGG-TTGACGGGCC-AGCATCGA-TTTTGA-CCGTTGGAAAAAGG
CAGAGGGAATGTGGCA------CC-TTC--GGGTGTG-TTATAGCCCTCT
G-TTG-C--ATACAA-CGGTTGGGATCGAGGAACTCAGCACGCCTTC---
--AT-GGTCGGGG-----TTC--GCC---CACG-TT--CGTGCTTAGGAT
GCTGGCGTAATGGCTTTAAACGACCCGTCTTGAAACACGGACCAAGGAGT
CTAACATGCCTGCGAGTGTTTGGGTGGAAAACCCGAGCGCGTAATGAAAG
TGAAAGTCGGGACCTCTGTCAT-GGAGGGCACCGAYGCCCGGACCTGAAG
-TTCTCTGACGGATCCGCGGTGGAGCATGTATGTTGGGACCCGAAAGATG
GTGAACTATGCCTGAATAGGGTGAAGCCAGAGGAAACTCTGGTGGAGGCT
CGTAGCGATTCTGACGTGCAAATCGATCGTCAAATTT-GGGTATA-GGGG
CGAAAGACTAAT--CGAACCATCTAGTAGCTGGTTCCTGCCGAAGTTTCC
CTCAGGATAGCAGAAACT--CGTATCAGATTTATGTGGTAAAGCGAATGA
TTAGAGGCCTTGGGGTTGAAACAACC-TTAACCTATTCTCAAACTTTAAA
TAT-GTAAGAACGAGCCGTCACTTGATTGGACCGCTCGGCGATTGAGAGT
TTCTAGTGGGCCATTTTTGGTAAGCAGAACTGGCGATGCGGGATGAACCG
AACGTG-AGGTTAAGGTGCCGGAATACACGCT--CATCAGACACCACAAA
AGGTGTTAGTTCATCTAGACAGCAGGACGGTGGCCATGGAAGTCGGAATC
CGCTAAGGAGTGTGTAACAACTCACCTGCCGAATGAACTAGCCCTGAAAA
TGGATGGCGCTCAAGCGTGTTACCCATACCTCACCGTCAGCGTTGAAGTG
ACGCGCTGACGAGTAGGCAGGCGTGGAGGTCAGTGAAGAAGCC-NCCCTA
GTAACTGCGAGTGA-AGCGGG-AAAAGCTCAAATTTAAAATCTGGCGGTC
T-T--TGGCCGTCCGAGTTGTAGTCTGGAGAAGTGCTTTCCGCGCTGGAC
CGTGTATAAGTCT-CCTGGAACGGAGCGTCATAGAGGGTGAGAATCCCGT
CTTTGACACGGACTACCAGTGCTCTGTGATGCGCTCTCAAAGAGTCGAGT
TGTTTGGGAATGCAGCTCAAAATGGGTGGTGAATTCC-ATCTAAAGCTAA
ATATTGGCGAGAGACCGATAGCGAAC-AAGTACCGTGAGGGAAAGATGAA
AAGCACTTTGGAAAGAGAGTTAAACAGT-ACGTGAAATTGCTGAAAGGGA
AACGCTTGAAGTCAGTCGCGTCAGCCGGAAATCAGCCTTGC----TTC--
-CGCTTGGTGTA-CTTTCTGG-TTGACGGGCC-AGCATCGA-TTTTGA-C
CGTTGGAAAAAGGCAGAGGGAATGTGGCA------CC-TTC--GGGTGTG
-TTATAGCCCTCTG-TTG-C--ATACAA-CGGTTGGGATCGAGGAACTCA
GCACGCCTTC-----AT-GGTCGGGG-----TTC--GCC---CACG-TT-
-CGTGCTTAGGATGCTGGCGTAATGGCTTTAAACGACCCGTCTTGAAACA
CGGACCAAGGAGTCTAACATGCCTGCGAGTGTTTGGGTGGAAAACCCGAG
CGCGTAATGAAAGTGAAAGTCGGGACCTCTGTCAT-GGAGGGCACCGAYG
CCCGGACCTGAAG-TTCTCTGACGGATCCGCGGTGGAGCATGTATGTTGG
GACCCGAAAGATGGTGAACTATGCCTGAATAGGGTGAAGCCAGAGGAAAC
TCTGGTGGAGGCTCGTAGCGATTCTGACGTGCAAATCGATCGTCAAATTT
-GGGTATA-GGGGCGAAAGACTAAT--CGAACCATCTAGTAGCTGGTTCC
TGCCGAAGTTTCCCTCAGGATAGCAGAAACT--CGTATCAGATTTATGTG
GTAAAGCGAATGATTAGAGGCCTTGGGGTTGAAACAACC-TTAACCTATT
CTCAAACTTTAAATAT-GTAAGAACGAGCCGTCACTTGATTGGACCGCTC
GGCGATTGAGAGTTTCTAGTGGGCCATTTTTGGTAAGCAGAACTGGCGAT
GCGGGATGAACCGAACGTG-AGGTTAAGGTGCCGGAATACACGCT--CAT
CAGACACCACAAAAGGTGTTAGTTCATCTAGACAGCAGGACGGTGGCCAT
GGAAGTCGGAATCCGCTAAGGAGTGTGTAACAACTCACCTGCCGAATGAA
CTAGCCCTGAAAATGGATGGCGCTCAAGCGTGTTACCCATACCTCACCGT
CAGCGTTGAAGTGACGCGCTGACGAGTAGGCAGGCGTGGAGGTCAGTGAA
GAAGCC-NCCCTAGTAACTGCGAGTGA-AGCGGG-AAAAGCTCAAATTTA
AAATCTGGCGGTCT-T--TGGCCGTCCGAGTTGTAGTCTGGAGAAGTGCT
TTCCGCGCTGGACCGTGTATAAGTCT-CCTGGAACGGAGCGTCATAGAGG
GTGAGAATCCCGTCTTTGACACGGACTACCAGTGCTCTGTGATGCGCTCT
CAAAGAGTCGAGTTGTTTGGGAATGCAGCTCAAAATGGGTGGTGAATTCC
-ATCTAAAGCTAAATATTGGCGAGAGACCGATAGCGAAC-AAGTACCGTG
AGGGAAAGATGAAAAGCACTTTGGAAAGAGAGTTAAACAGT-ACGTGAAA
TTGCTGAAAGGGAAACGCTTGAAGTCAGTCGCGTCAGCCGGAAATCAGCC
TTGC----TTC---CGCTTGGTGTA-CTTTCTGG-TTGACGGGCC-AGCA
TCGA-TTTTGA-CCGTTGGAAAAAGGCAGAGGGAATGTGGCA------CC
-TTC--GGGTGTG-TTATAGCCCTCTG-TTG-C--ATACAA-CGGTTGGG
ATCGAGGAACTCAGCACGCCTTC-----AT-GGTCGGGG-----TTC--G
CC---CACG-TT--CGTGCTTAGGATGCTGGCGTAATGGCTTTAAACGAC
CCGTCTTGAAACACGGACCAAGGAGTCTAACATGCCTGCGAGTGTTTGGG
TGGAAAACCCGAGCGCGTAATGAAAGTGAAAGTCGGGACCTCTGTCAT-G
GAGGGCACCGAYGCCCGGACCTGAAG-TTCTCTGACGGATCCGCGGTGGA
GCATGTATGTTGGGACCCGAAAGATGGTGAACTATGCCTGAATAGGGTGA
AGCCAGAGGAAACTCTGGTGGAGGCTCGTAGCGATTCTGACGTGCAAATC
GATCGTCAAATTT-GGGTATA-GGGGCGAAAGACTAAT--CGAACCATCT
AGTAGCTGGTTCCTGCCGAAGTTTCCCTCAGGATAGCAGAAACT--CGTA
TCAGATTTATGTGGTAAAGCGAATGATTAGAGGCCTTGGGGTTGAAACAA
CC-TTAACCTATTCTCAAACTTTAAATAT-GTAAGAACGAGCCGTCACTT
GATTGGACCGCTCGGCGATTGAGAGTTTCTAGTGGGCCATTTTTGGTAAG
CAGAACTGGCGATGCGGGATGAACCGAACGTG-AGGTTAAGGTGCCGGAA
TACACGCT--CATCAGACACCACAAAAGGTGTTAGTTCATCTAGACAGCA
GGACGGTGGCCATGGAAGTCGGAATCCGCTAAGGAGTGTGTAACAACTCA
CCTGCCGAATGAACTAGCCCTGAAAATGGATGGCGCTCAAGCGTGTTACC
CATACCTCACCGTCAGCGTTGAAGTGACGCGCTGACGAGTAGGCAGGCGT
GGAGGTCAGTGAAGAAGCC-NCCCTAGTAACTGCGAGTGA-AGCGGG-AA
AAGCTCAAATTTAAAATCTGGCGGTCT-T--TGGCCGTCCGAGTTGTAGT
CTGGAGAAGTGCTTTCCGCGCTGGACCGTGTATAAGTCT-CCTGGAACGG
AGCGTCATAGAGGGTGAGAATCCCGTCTTTGACACGGACTACCAGTGCTC
TGTGATGCGCTCTCAAAGAGTCGAGTTGTTTGGGAATGCAGCTCAAAATG
GGTGGTGAATTCC-ATCTAAAGCTAAATATTGGCGAGAGACCGATAGCGA
AC-AAGTACCGTGAGGGAAAGATGAAAAGCACTTTGGAAAGAGAGTTAAA
CAGT-ACGTGAAATTGCTGAAAGGGAAACGCTTGAAGTCAGTCGCGTCAG
CCGGAAATCAGCCTTGC----TTC---CGCTTGGTGTA-CTTTCTGG-TT
GACGGGCC-AGCATCGA-TTTTGA-CCGTTGGAAAAAGGCAGAGGGAATG
TGGCA------CC-TTC--GGGTGTG-TTATAGCCCTCTG-TTG-C--AT
ACAA-CGGTTGGGATCGAGGAACTCAGCACGCCTTC-----AT-GGTCGG
GG-----TTC--GCC---CACG-TT--CGTGCTTAGGATGCTGGCGTAAT
GGCTTTAAACGACCCGTCTTGAAACACGGACCAAGGAGTCTAACATGCCT
GCGAGTGTTTGGGTGGAAAACCCGAGCGCGTAATGAAAGTGAAAGTCGGG
ACCTCTGTCAT-GGAGGGCACCGAYGCCCGGACCTGAAG-TTCTCTGACG
GATCCGCGGTGGAGCATGTATGTTGGGACCCGAAAGATGGTGAACTATGC
CTGAATAGGGTGAAGCCAGAGGAAACTCTGGTGGAGGCTCGTAGCGATTC
TGACGTGCAAATCGATCGTCAAATTT-GGGTATA-GGGGCGAAAGACTAA
T--CGAACCATCTAGTAGCTGGTTCCTGCCGAAGTTTCCCTCAGGATAGC
AGAAACT--CGTATCAGATTTATGTGGTAAAGCGAATGATTAGAGGCCTT
GGGGTTGAAACAACC-TTAACCTATTCTCAAACTTTAAATAT-GTAAGAA
CGAGCCGTCACTTGATTGGACCGCTCGGCGATTGAGAGTTTCTAGTGGGC
CATTTTTGGTAAGCAGAACTGGCGATGCGGGATGAACCGAACGTG-AGGT
TAAGGTGCCGGAATACACGCT--CATCAGACACCACAAAAGGTGTTAGTT
CATCTAGACAGCAGGACGGTGGCCATGGAAGTCGGAATCCGCTAAGGAGT
GTGTAACAACTCACCTGCCGAATGAACTAGCCCTGAAAATGGATGGCGCT
CAAGCGTGTTACCCATACCTCACCGTCAGCGTTGAAGTGACGCGCTGACG
AGTAGGCAGGCGTGGAGGTCAGTGAAGAAGCC-NCCCTAGTAACTGCGAG
TGA-AGCGGG-AAAAGCTCAAATTTAAAATCTGGCGGTCT-T--TGGCCG
TCCGAGTTGTAGTCTGGAGAAGTGCTTTCCGCGCTGGACCGTGTATAAGT
CT-CCTGGAACGGAGCGTCATAGAGGGTGAGAATCCCGTCTTTGACACGG
ACTACCAGTGCTCTGTGATGCGCTCTCAAAGAGTCGAGTTGTTTGGGAAT
GCAGCTCAAAATGGGTGGTGAATTCC-ATCTAAAGCTAAATATTGGCGAG
AGACCGATAGCGAAC-AAGTACCGTGAGGGAAAGATGAAAAGCACTTTGG
AAAGAGAGTTAAACAGT-ACGTGAAATTGCTGAAAGGGAAACGCTTGAAG
TCAGTCGCGTCAGCCGGAAATCAGCCTTGC----TTC---CGCTTGGTGT
A-CTTTCTGG-TTGACGGGCC-AGCATCGA-TTTTGA-CCGTTGGAAAAA
GGCAGAGGGAATGTGGCA------CC-TTC--GGGTGTG-TTATAGCCCT
CTG-TTG-C--ATACAA-CGGTTGGGATCGAGGAACTCAGCACGCCTTC-
----AT-GGTCGGGG-----TTC--GCC---CACG-TT--CGTGCTTAGG
ATGCTGGCGTAATGGCTTTAAACGACCCGTCTTGAAACACGGACCAAGGA
GTCTAACATGCCTGCGAGTGTTTGGGTGGAAAACCCGAGCGCGTAATGAA
AGTGAAAGTCGGGACCTCTGTCAT-GGAGGGCACCGAYGCCCGGACCTGA
AG-TTCTCTGACGGATCCGCGGTGGAGCATGTATGTTGGGACCCGAAAGA
TGGTGAACTATGCCTGAATAGGGTGAAGCCAGAGGAAACTCTGGTGGAGG
CTCGTAGCGATTCTGACGTGCAAATCGATCGTCAAATTT-GGGTATA-GG
GGCGAAAGACTAAT--CGAACCATCTAGTAGCTGGTTCCTGCCGAAGTTT
CCCTCAGGATAGCAGAAACT--CGTATCAGATTTATGTGGTAAAGCGAAT
GATTAGAGGCCTTGGGGTTGAAACAACC-TTAACCTATTCTCAAACTTTA
AATAT-GTAAGAACGAGCCGTCACTTGATTGGACCGCTCGGCGATTGAGA
GTTTCTAGTGGGCCATTTTTGGTAAGCAGAACTGGCGATGCGGGATGAAC
CGAACGTG-AGGTTAAGGTGCCGGAATACACGCT--CATCAGACACCACA
AAAGGTGTTAGTTCATCTAGACAGCAGGACGGTGGCCATGGAAGTCGGAA
TCCGCTAAGGAGTGTGTAACAACTCACCTGCCGAATGAACTAGCCCTGAA
AATGGATGGCGCTCAAGCGTGTTACCCATACCTCACCGTCAGCGTTGAAG
TGACGCGCTGACGAGTAGGCAGGCGTGGAGGTCAGTGAAGAAGCC-
>9_Gelatoporiaceae_Cinereomyces_lindbladii_CBS_290_71
ATTATTGAAT-----TTGA-A---AGGGGTTGT-AGCTGGC-CTTT----
-----TGCGAGGCA-TGTGCAC-ACCCTG-C-TC--A----TC--C----
------ATTCACACCTGTGCACACT--TGTAGGT-TAG--------AT--
-GCGGACT--------GGG------------------------GACCCTG
TGT--------------TCTCGGT----GCAA----------GTCT----
GCCTATG-T-CT------TTACATACTCCGTTC----AGT---CAACGAA
TGTA----------ATCTGC-GATA----A----ACGCA-T-T-------
--T------TAATACAACTTTCAGCAACGGATCTCTTGGCTCTCGCATCG
ATGAAGAACGCAGCGAAATGCGATAAGTAATGTGAATTGCAGAATTCAGT
GAATCATCGAATCTTTGAACGCACCTTGCGCCCCTTGGTATT----CCGA
GGGGCACACCCGTTTGAGTGTCGTGAAATTCTCAACTCAAATG-CTT-T-
TG---------------------CGAGCATTTGGGCTTGGAC-TTGGGGG
--TC-----TGCCGGCCT--------------------------------
--GTCTCGGCTCCCCTTGAATGCAT----TAGCTC-GG-A-CC----CTT
------GCG---GATCAGC-T----A-TCGGTGTGATA----ATTGTCTA
CGCCGTGGTTTG----T---GATG---C--C-ACCTTTCAG----GTGT-
------------TGAGGGATCGGC-TTCTAATC------GTCCCCCCCG-
------GGACAATTA-------ACTTTTGAA-------------------
--------------------------------------------------
--------------------------------------------------
--------------------------------------------------
--------------------------------------------------
--------------------------------------------------
--------------------------------------------------
--------------------------------------------------
--------------------------------------------------
--------------------------------------------------
--------------------------------------------------
--------------------------------------------------
--------------------------------------------------
--------------------------------------------------
--------------------------------------------------
--------------------------------------------------
--------------------------------------------------
--------------------------------------------------
--------------------------------------------------
--------------------------------------------------
--------------------------------------------------
--------------------------------------------------
--------------------------------------------------
--------------------------------------------------
--------------------------------------------------
--------------------------------------------------
--------------------------------------------------
--------------------------------------------------
--------------------------------------------------
--------------------------------------------------
--------------------------------------------------
--------------------------------------------------
--------------------------------------------------
--------------------------------------------------
--------------------------------------------------
--------------------------------------------------
--------------------------------------------------
--------------------------------------------------
--------------------------------------------------
--------------------------------------------------
--------------------------------------------------
--------------------------------------------------
--------------------------------------------------
--------------------------------------------------
--------------------------------------------------
--------------------------------------------------
--------------------------------------------------
--------------------------------------------------
--------------------------------------------------
--------------------------------------------------
--------------------------------------------------
--------------------------------------------------
--------------------------------------------------
--------------------------------------------------
--------------------------------------------------
--------------------------------------------------
--------------------------------------------------
--------------------------------------------------
--------------------------------------------------
--------------------------------------------------
--------------------------------------------------
--------------------------------------------------
--------------------------------------------------
--------------------------------------------------
--------------------------------------------------
--------------------------------------------------
--------------------------------------------------
--------------------------------------------------
--------------------------------------------------
--------------------------------------------------
--------------------------------------------------
--------------------------------------------------
--------------------------------------------------
--------------------------------------------------
--------------------------------------------------
--------------------------------------------------
--------------------------------------------------
--------------------------------------------------
--------------------------------------------------
--------------------------------------------------
--------------------------------------------------
--------------------------------------------------
--------------------------------------------------
--------------------------------------------------
--------------------------------------------------
--------------------------------------------------
--------------------------------------------------
--------------------------------------------------
--------------------------------------------------
--------------------------------------------------
--------------------------------------------------
--------------------------------------------------
--------------------------------------------------
--------------------------------------------------
--------------------------------------------------
--------------------------------------------------
--------------------------------------------------
--------------------------------------------------
--------------------------------------------------
--------------------------------------------------
--------------------------------------------------
--------------------------------------------------
--------------------------------------------------
--------------------------------------------------
--------------------------------------------------
--------------------------------------------------
--------------------------------------------------
--------------------------------------------------
--------------------------------------------------
--------------------------------------------------
--------------------------------------------------
--------------------------------------------------
--------------------------------------------------
--------------------------------------------------
--------------------------------------------------
--------------------------------------------------
--------------------------------------------------
--------------------------------------------------
--------------------------------------------------
--------------------------------------------------
--------------------------------------------------
--------------------------------------------------
--------------------------------------------------
--------------------------------------------------
--------------------------------------------------
--------------------------------------------------
--------------------------------------------------
--------------------------------------------------
--------------------------------------------------
--------------------------------------------------
--------------------------------------------------
--------------------------------------------------
--------------------------------------------------
--------------------------------------------------
--------------------------------------------------
--------------------------------------------------
--------------------------------------------------
--------------------------------------------------
--------------------------------------------------
--------------------------------------------------
--------------------------------------------------
----------------------------------------------
>12_Hyphodermataceae_Hyphoderma_litschaueri_NH_7603_GB
--------------------------------------------------
--------------------------------------------------
--------------------------------------------------
--------------------------------------------------
--------------------------------------------------
--------------------------------------------------
--------------------------------------------------
--------------------------------------------------
----------------------ATAAGT-ATGTGAATTGCAGAATTCAGT
GAATCATCGAATCTTTGAACGCACCTTGCGCTCCTTGGTATT----CCGA
GGAGCATGCCTGTTTGAGTGTCATGTAATCCTCAATCCCCTTT-AGT-T-
TT----------------------TACTGACTGGGATTGGATCTTGGAGG
--------TTGCTGGTTG--------ATTCTT------------------
--CAATCAGCTCCTCTTAAATGCAT----TAGTGT-GA-A-CC----CTT
-----GCTC---AAGTGTT-C----T-CCAGTGTAATA----ATTATTTG
CGCTGCTA-GAG---AC---TTGG---C------ATT-------------
---------TACAGTGATTCATGC-TTCCAATC------ATCCCTTGTG-
------GGATAAC---------ATACTTTGCCCCCTAGTAACTGCGAGTG
A-AGCGGG-AAAAGCTCAAATTTAAAATCTGACAGTCT-T--TGGCTGTC
CGAGTTGTAATCTGGAGAAGTGTTTTCCGCGCTGGACCGTGTACAAGTCT
-CTTGGAACAGAGCGTCATAGAGGGTGAGAATCCCGTCTTTGACACGGAC
TACCAGTGCTTTGTGATGCGCTTTCAAAGAGTCGAGTTGTTTGGGAATGC
AGCTCAAAATGGGTGGTAAATTCC-ATCTAAAGCTAAATATTGGCGAGAG
ACCGATAGCGAAC-AAGTACCGTGAGGGAAAGATGAAAAGCACTTTGGAA
AGAGAGTTAAACAGT-ACGTGAAATTGCTGAAAGGGAAACGCTTG-AGTC
AGTCGCGTTGTTCAGAACTCAGCCTTAC----TTT---TGTTTGGTGTA-
TTTTCTGT-TCGACGGGCC-AGCATCAA-TTTTGA-CCATTGGAAAAGGG
CCAGAGGAATGTGGCA------CC-TTC--GGGTGTG-TTATAGTCTTTG
G-TCG-C--ATACAA-TGGTTGGGATTGAGGATCTCAGCATGCCTTT---
---T-GGCCGGGG-----TTC--GCC---CACG-TT--CATGCTTAGGAT
GCTGGCGTAATGGCTTTAAACGACCNGTCTTGAAACACGGACCAAGGAGT
CTAACATGCCTGCGAGTGTTTGGGTGGAAAACCCGAGCGCGTAATGAAAG
TGAAAGTTGGGATCCCTGTCGT-GGGGAGCACCGACGCCCGGACCAGACC
-TTCTGTGACGGCTCCGCGGTAGAGCATGTATGTTGGGACCCGAAAGATG
GTGAACTATGCCTGAATAGGGTGAAGCCAGAGGAAACTCTGGTGGAGGCT
CGTAGCGATTCTGACGTGCAAATCGATCGTCAAATTT-GGGTATA-GGGG
CGAAAGACTAAT--CGAACCATCTAGTAGCTG------------------
--------------------------------------------------
--------------------------------------------------
--------------------------------------------------
--------------------------------------------------
--------------------------------------------------
--------------------------------------------------
--------------------------------------------------
--------------------------------------------------
--------------------------------------------CCCCTA
GTAACTGCGAGTGA-AGCGGG-AAAAGCTCAAATTTAAAATCTGACAGTC
T-T--TGGCTGTCCGAGTTGTAATCTGGAGAAGTGTTTTCCGCGCTGGAC
CGTGTACAAGTCT-CTTGGAACAGAGCGTCATAGAGGGTGAGAATCCCGT
CTTTGACACGGACTACCAGTGCTTTGTGATGCGCTTTCAAAGAGTCGAGT
TGTTTGGGAATGCAGCTCAAAATGGGTGGTAAATTCC-ATCTAAAGCTAA
ATATTGGCGAGAGACCGATAGCGAAC-AAGTACCGTGAGGGAAAGATGAA
AAGCACTTTGGAAAGAGAGTTAAACAGT-ACGTGAAATTGCTGAAAGGGA
AACGCTTG-AGTCAGTCGCGTTGTTCAGAACTCAGCCTTAC----TTT--
-TGTTTGGTGTA-TTTTCTGT-TCGACGGGCC-AGCATCAA-TTTTGA-C
CATTGGAAAAGGGCCAGAGGAATGTGGCA------CC-TTC--GGGTGTG
-TTATAGTCTTTGG-TCG-C--ATACAA-TGGTTGGGATTGAGGATCTCA
GCATGCCTTT------T-GGCCGGGG-----TTC--GCC---CACG-TT-
-CATGCTTAGGATGCTGGCGTAATGGCTTTAAACGACCNGTCTTGAAACA
CGGACCAAGGAGTCTAACATGCCTGCGAGTGTTTGGGTGGAAAACCCGAG
CGCGTAATGAAAGTGAAAGTTGGGATCCCTGTCGT-GGGGAGCACCGACG
CCCGGACCAGACC-TTCTGTGACGGCTCCGCGGTAGAGCATGTATGTTGG
GACCCGAAAGATGGTGAACTATGCCTGAATAGGGTGAAGCCAGAGGAAAC
TCTGGTGGAGGCTCGTAGCGATTCTGACGTGCAAATCGATCGTCAAATTT
-GGGTATA-GGGGCGAAAGACTAAT--CGAACCATCTAGTAGCTG-----
--------------------------------------------------
--------------------------------------------------
--------------------------------------------------
--------------------------------------------------
--------------------------------------------------
--------------------------------------------------
--------------------------------------------------
--------------------------------------------------
--------------------------------------------------
-------CCCCTAGTAACTGCGAGTGA-AGCGGG-AAAAGCTCAAATTTA
AAATCTGACAGTCT-T--TGGCTGTCCGAGTTGTAATCTGGAGAAGTGTT
TTCCGCGCTGGACCGTGTACAAGTCT-CTTGGAACAGAGCGTCATAGAGG
GTGAGAATCCCGTCTTTGACACGGACTACCAGTGCTTTGTGATGCGCTTT
CAAAGAGTCGAGTTGTTTGGGAATGCAGCTCAAAATGGGTGGTAAATTCC
-ATCTAAAGCTAAATATTGGCGAGAGACCGATAGCGAAC-AAGTACCGTG
AGGGAAAGATGAAAAGCACTTTGGAAAGAGAGTTAAACAGT-ACGTGAAA
TTGCTGAAAGGGAAACGCTTG-AGTCAGTCGCGTTGTTCAGAACTCAGCC
TTAC----TTT---TGTTTGGTGTA-TTTTCTGT-TCGACGGGCC-AGCA
TCAA-TTTTGA-CCATTGGAAAAGGGCCAGAGGAATGTGGCA------CC
-TTC--GGGTGTG-TTATAGTCTTTGG-TCG-C--ATACAA-TGGTTGGG
ATTGAGGATCTCAGCATGCCTTT------T-GGCCGGGG-----TTC--G
CC---CACG-TT--CATGCTTAGGATGCTGGCGTAATGGCTTTAAACGAC
CNGTCTTGAAACACGGACCAAGGAGTCTAACATGCCTGCGAGTGTTTGGG
TGGAAAACCCGAGCGCGTAATGAAAGTGAAAGTTGGGATCCCTGTCGT-G
GGGAGCACCGACGCCCGGACCAGACC-TTCTGTGACGGCTCCGCGGTAGA
GCATGTATGTTGGGACCCGAAAGATGGTGAACTATGCCTGAATAGGGTGA
AGCCAGAGGAAACTCTGGTGGAGGCTCGTAGCGATTCTGACGTGCAAATC
GATCGTCAAATTT-GGGTATA-GGGGCGAAAGACTAAT--CGAACCATCT
AGTAGCTG------------------------------------------
--------------------------------------------------
--------------------------------------------------
--------------------------------------------------
--------------------------------------------------
--------------------------------------------------
--------------------------------------------------
--------------------------------------------------
--------------------------------------------------
--------------------CCCCTAGTAACTGCGAGTGA-AGCGGG-AA
AAGCTCAAATTTAAAATCTGACAGTCT-T--TGGCTGTCCGAGTTGTAAT
CTGGAGAAGTGTTTTCCGCGCTGGACCGTGTACAAGTCT-CTTGGAACAG
AGCGTCATAGAGGGTGAGAATCCCGTCTTTGACACGGACTACCAGTGCTT
TGTGATGCGCTTTCAAAGAGTCGAGTTGTTTGGGAATGCAGCTCAAAATG
GGTGGTAAATTCC-ATCTAAAGCTAAATATTGGCGAGAGACCGATAGCGA
AC-AAGTACCGTGAGGGAAAGATGAAAAGCACTTTGGAAAGAGAGTTAAA
CAGT-ACGTGAAATTGCTGAAAGGGAAACGCTTG-AGTCAGTCGCGTTGT
TCAGAACTCAGCCTTAC----TTT---TGTTTGGTGTA-TTTTCTGT-TC
GACGGGCC-AGCATCAA-TTTTGA-CCATTGGAAAAGGGCCAGAGGAATG
TGGCA------CC-TTC--GGGTGTG-TTATAGTCTTTGG-TCG-C--AT
ACAA-TGGTTGGGATTGAGGATCTCAGCATGCCTTT------T-GGCCGG
GG-----TTC--GCC---CACG-TT--CATGCTTAGGATGCTGGCGTAAT
GGCTTTAAACGACCNGTCTTGAAACACGGACCAAGGAGTCTAACATGCCT
GCGAGTGTTTGGGTGGAAAACCCGAGCGCGTAATGAAAGTGAAAGTTGGG
ATCCCTGTCGT-GGGGAGCACCGACGCCCGGACCAGACC-TTCTGTGACG
GCTCCGCGGTAGAGCATGTATGTTGGGACCCGAAAGATGGTGAACTATGC
CTGAATAGGGTGAAGCCAGAGGAAACTCTGGTGGAGGCTCGTAGCGATTC
TGACGTGCAAATCGATCGTCAAATTT-GGGTATA-GGGGCGAAAGACTAA
T--CGAACCATCTAGTAGCTG-----------------------------
--------------------------------------------------
--------------------------------------------------
--------------------------------------------------
--------------------------------------------------
--------------------------------------------------
--------------------------------------------------
--------------------------------------------------
--------------------------------------------------
---------------------------------CCCCTAGTAACTGCGAG
TGA-AGCGGG-AAAAGCTCAAATTTAAAATCTGACAGTCT-T--TGGCTG
TCCGAGTTGTAATCTGGAGAAGTGTTTTCCGCGCTGGACCGTGTACAAGT
CT-CTTGGAACAGAGCGTCATAGAGGGTGAGAATCCCGTCTTTGACACGG
ACTACCAGTGCTTTGTGATGCGCTTTCAAAGAGTCGAGTTGTTTGGGAAT
GCAGCTCAAAATGGGTGGTAAATTCC-ATCTAAAGCTAAATATTGGCGAG
AGACCGATAGCGAAC-AAGTACCGTGAGGGAAAGATGAAAAGCACTTTGG
AAAGAGAGTTAAACAGT-ACGTGAAATTGCTGAAAGGGAAACGCTTG-AG
TCAGTCGCGTTGTTCAGAACTCAGCCTTAC----TTT---TGTTTGGTGT
A-TTTTCTGT-TCGACGGGCC-AGCATCAA-TTTTGA-CCATTGGAAAAG
GGCCAGAGGAATGTGGCA------CC-TTC--GGGTGTG-TTATAGTCTT
TGG-TCG-C--ATACAA-TGGTTGGGATTGAGGATCTCAGCATGCCTTT-
-----T-GGCCGGGG-----TTC--GCC---CACG-TT--CATGCTTAGG
ATGCTGGCGTAATGGCTTTAAACGACCNGTCTTGAAACACGGACCAAGGA
GTCTAACATGCCTGCGAGTGTTTGGGTGGAAAACCCGAGCGCGTAATGAA
AGTGAAAGTTGGGATCCCTGTCGT-GGGGAGCACCGACGCCCGGACCAGA
CC-TTCTGTGACGGCTCCGCGGTAGAGCATGTATGTTGGGACCCGAAAGA
TGGTGAACTATGCCTGAATAGGGTGAAGCCAGAGGAAACTCTGGTGGAGG
CTCGTAGCGATTCTGACGTGCAAATCGATCGTCAAATTT-GGGTATA-GG
GGCGAAAGACTAAT--CGAACCATCTAGTAGCTG----------------
--------------------------------------------------
--------------------------------------------------
--------------------------------------------------
--------------------------------------------------
--------------------------------------------------
--------------------------------------------------
--------------------------------------------------
--------------------------------------------------
----------------------------------------------
>13_Hypochniciaceae_Bulbillomyces_farinosus_NH_9933_GB
--------------------------------------------------
--------------------------------------------------
--------------------------------------------------
--------------------------------------------------
--------------------------------------------------
--------------------------------------------------
--------------------------------------------------
--------------------------------------------------
----------------AATGCGATAAGTAATGTGAATTGCAGAATTCAGT
GAATCATCGAATCTTTGAACGCACCTTGCGCTCCTTGGTATT----CCGA
GGAGCATGCCTGTTTGAGTGTCATGGTATTCTCAACTCCACTC-GTT---
TC---------------------TGACGGGTGAGAGTTGGAT-GTGGAGG
T-------CTGCTGGTGC-------------------------------T
TGTCATCAGCTCCTCTTAAATGCAT----TAGTGC-GG-A-TG----TTT
------TCC---AAACGTT------C-TCAGTGTGATA----ATTGTCTA
CGCTGTGA-GTG----T---GAGG---T------TTT-------------
-----------CTCAAGTCTGTGC-TTCCAACC------GTCCCGCGAG-
------GGACAAT---------TCTTTTGACCCCCTAGTAACTGCGAGTG
A-AGCGGG-AAAAGCTCAAATTTAAAATCTGGCGGTCT-T--TGGCCGTC
CGAGTTGTAGTCTGGAGAAGTGTTTTCCGCGCTGGACCGTGTACAAGTCT
-CTTGGAATAGAGCGTCATAGAGGGTGAGAATCCCGTCTTTGACACGGAC
TACCAGTGCTTTGTGATGCGCTCTCGAAGAGTCGAGTTGTTTGGGAATGC
AGCTCAAAATGGGAGGTAAATTCC-TTCTAAAGCTAAATATTGGCGAGAG
ACCGATAGCGAAC-AAGTACCGTGAGGGAAAGATGAAAAGCACTTTGGAA
AGAGAGTTAAACAGT-ACGTGAAATTGCTAAAAGGGAAACGCTTGAAGTC
AGTC-CGTTGCTCGGAACTCAGCCCGGC----TTC---TGCTTGGTGCA-
TTTACCGA-GTGACGGGCC-AGCATCAA-TTTTGA-CCGTCGGATAAAGG
TCTTGGGAATGTGGCA------TC-TTC--GGATGTG-TTATAGCCCTTG
G-TCG-C--ATACGA-CGGTTGGGATTGAGGATCGCAGCATGCCTTT---
--AC-GGTCGGGG-----TTC--GCC---CACG-TT--CATGCTTAGGAT
GCTGGCGTAATGGCTTTAAACGACCCGTCTTGAAACACGGACCAAGGAGT
CTAACATGCCTGCGAGTGTTTGGGTGGAAAACCCGAGCGCGTAATGAAAG
TGATAGTTGGGATCCCTGTCGT-GGGGAGCACCGACGCCCGGACCAGATG
-TTTTCGGACGGATCCGCGGTAGAGCATGTATGTTGGGACCCGAAAGATG
GTGAACTATGCCTGAATAGGGTGAAGCCAGAGGAAACTCTGGTGGAGGCT
CGTAGCGATTCTGACGTGCAAATCGATCGTCAAATTT-GGGTATA-GGGG
CGAAAGACTAAT--CGAACCATCTAGTAGCTGGTTCCTGCCGAAGTTTCC
CTCAGGATAGCNGAAACT--CATGTCAGATTTATGTGGTANAGCNAATNA
TTAGAGGCCTTGGGGTTBAAACAACC-TTAACCTATTCTCAAACTTTNAA
TAT-GTANGAACGAGCCGTCACTTGATTGGACCGCTCGGCGATTGAGAGT
TTCTAGTGGGCCATTTTTGGTAAGACGAACTGGCGATGCGGGATGAACCG
AACGCG-AGGTTAAGGTGCCGGAATACACGCT--CATCAGACACCACANA
AGGTGTTAGTTCATCTAGACAGCAGGACGGTGGCCATNGAAGTCGGAATC
CGCTAAGGAGTGTGTAACAACTCACCTGCCGAATGAACTAGCCCTNNNAA
TGGATGGCGCTCAAGCGTGTTACCCATACCTCGCCGTCAGTGTTGAAG--
--------------------------------------------CCCCTA
GTAACTGCGAGTGA-AGCGGG-AAAAGCTCAAATTTAAAATCTGGCGGTC
T-T--TGGCCGTCCGAGTTGTAGTCTGGAGAAGTGTTTTCCGCGCTGGAC
CGTGTACAAGTCT-CTTGGAATAGAGCGTCATAGAGGGTGAGAATCCCGT
CTTTGACACGGACTACCAGTGCTTTGTGATGCGCTCTCGAAGAGTCGAGT
TGTTTGGGAATGCAGCTCAAAATGGGAGGTAAATTCC-TTCTAAAGCTAA
ATATTGGCGAGAGACCGATAGCGAAC-AAGTACCGTGAGGGAAAGATGAA
AAGCACTTTGGAAAGAGAGTTAAACAGT-ACGTGAAATTGCTAAAAGGGA
AACGCTTGAAGTCAGTC-CGTTGCTCGGAACTCAGCCCGGC----TTC--
-TGCTTGGTGCA-TTTACCGA-GTGACGGGCC-AGCATCAA-TTTTGA-C
CGTCGGATAAAGGTCTTGGGAATGTGGCA------TC-TTC--GGATGTG
-TTATAGCCCTTGG-TCG-C--ATACGA-CGGTTGGGATTGAGGATCGCA
GCATGCCTTT-----AC-GGTCGGGG-----TTC--GCC---CACG-TT-
-CATGCTTAGGATGCTGGCGTAATGGCTTTAAACGACCCGTCTTGAAACA
CGGACCAAGGAGTCTAACATGCCTGCGAGTGTTTGGGTGGAAAACCCGAG
CGCGTAATGAAAGTGATAGTTGGGATCCCTGTCGT-GGGGAGCACCGACG
CCCGGACCAGATG-TTTTCGGACGGATCCGCGGTAGAGCATGTATGTTGG
GACCCGAAAGATGGTGAACTATGCCTGAATAGGGTGAAGCCAGAGGAAAC
TCTGGTGGAGGCTCGTAGCGATTCTGACGTGCAAATCGATCGTCAAATTT
-GGGTATA-GGGGCGAAAGACTAAT--CGAACCATCTAGTAGCTGGTTCC
TGCCGAAGTTTCCCTCAGGATAGCNGAAACT--CATGTCAGATTTATGTG
GTANAGCNAATNATTAGAGGCCTTGGGGTTBAAACAACC-TTAACCTATT
CTCAAACTTTNAATAT-GTANGAACGAGCCGTCACTTGATTGGACCGCTC
GGCGATTGAGAGTTTCTAGTGGGCCATTTTTGGTAAGACGAACTGGCGAT
GCGGGATGAACCGAACGCG-AGGTTAAGGTGCCGGAATACACGCT--CAT
CAGACACCACANAAGGTGTTAGTTCATCTAGACAGCAGGACGGTGGCCAT
NGAAGTCGGAATCCGCTAAGGAGTGTGTAACAACTCACCTGCCGAATGAA
CTAGCCCTNNNAATGGATGGCGCTCAAGCGTGTTACCCATACCTCGCCGT
CAGTGTTGAAG---------------------------------------
-------CCCCTAGTAACTGCGAGTGA-AGCGGG-AAAAGCTCAAATTTA
AAATCTGGCGGTCT-T--TGGCCGTCCGAGTTGTAGTCTGGAGAAGTGTT
TTCCGCGCTGGACCGTGTACAAGTCT-CTTGGAATAGAGCGTCATAGAGG
GTGAGAATCCCGTCTTTGACACGGACTACCAGTGCTTTGTGATGCGCTCT
CGAAGAGTCGAGTTGTTTGGGAATGCAGCTCAAAATGGGAGGTAAATTCC
-TTCTAAAGCTAAATATTGGCGAGAGACCGATAGCGAAC-AAGTACCGTG
AGGGAAAGATGAAAAGCACTTTGGAAAGAGAGTTAAACAGT-ACGTGAAA
TTGCTAAAAGGGAAACGCTTGAAGTCAGTC-CGTTGCTCGGAACTCAGCC
CGGC----TTC---TGCTTGGTGCA-TTTACCGA-GTGACGGGCC-AGCA
TCAA-TTTTGA-CCGTCGGATAAAGGTCTTGGGAATGTGGCA------TC
-TTC--GGATGTG-TTATAGCCCTTGG-TCG-C--ATACGA-CGGTTGGG
ATTGAGGATCGCAGCATGCCTTT-----AC-GGTCGGGG-----TTC--G
CC---CACG-TT--CATGCTTAGGATGCTGGCGTAATGGCTTTAAACGAC
CCGTCTTGAAACACGGACCAAGGAGTCTAACATGCCTGCGAGTGTTTGGG
TGGAAAACCCGAGCGCGTAATGAAAGTGATAGTTGGGATCCCTGTCGT-G
GGGAGCACCGACGCCCGGACCAGATG-TTTTCGGACGGATCCGCGGTAGA
GCATGTATGTTGGGACCCGAAAGATGGTGAACTATGCCTGAATAGGGTGA
AGCCAGAGGAAACTCTGGTGGAGGCTCGTAGCGATTCTGACGTGCAAATC
GATCGTCAAATTT-GGGTATA-GGGGCGAAAGACTAAT--CGAACCATCT
AGTAGCTGGTTCCTGCCGAAGTTTCCCTCAGGATAGCNGAAACT--CATG
TCAGATTTATGTGGTANAGCNAATNATTAGAGGCCTTGGGGTTBAAACAA
CC-TTAACCTATTCTCAAACTTTNAATAT-GTANGAACGAGCCGTCACTT
GATTGGACCGCTCGGCGATTGAGAGTTTCTAGTGGGCCATTTTTGGTAAG
ACGAACTGGCGATGCGGGATGAACCGAACGCG-AGGTTAAGGTGCCGGAA
TACACGCT--CATCAGACACCACANAAGGTGTTAGTTCATCTAGACAGCA
GGACGGTGGCCATNGAAGTCGGAATCCGCTAAGGAGTGTGTAACAACTCA
CCTGCCGAATGAACTAGCCCTNNNAATGGATGGCGCTCAAGCGTGTTACC
CATACCTCGCCGTCAGTGTTGAAG--------------------------
--------------------CCCCTAGTAACTGCGAGTGA-AGCGGG-AA
AAGCTCAAATTTAAAATCTGGCGGTCT-T--TGGCCGTCCGAGTTGTAGT
CTGGAGAAGTGTTTTCCGCGCTGGACCGTGTACAAGTCT-CTTGGAATAG
AGCGTCATAGAGGGTGAGAATCCCGTCTTTGACACGGACTACCAGTGCTT
TGTGATGCGCTCTCGAAGAGTCGAGTTGTTTGGGAATGCAGCTCAAAATG
GGAGGTAAATTCC-TTCTAAAGCTAAATATTGGCGAGAGACCGATAGCGA
AC-AAGTACCGTGAGGGAAAGATGAAAAGCACTTTGGAAAGAGAGTTAAA
CAGT-ACGTGAAATTGCTAAAAGGGAAACGCTTGAAGTCAGTC-CGTTGC
TCGGAACTCAGCCCGGC----TTC---TGCTTGGTGCA-TTTACCGA-GT
GACGGGCC-AGCATCAA-TTTTGA-CCGTCGGATAAAGGTCTTGGGAATG
TGGCA------TC-TTC--GGATGTG-TTATAGCCCTTGG-TCG-C--AT
ACGA-CGGTTGGGATTGAGGATCGCAGCATGCCTTT-----AC-GGTCGG
GG-----TTC--GCC---CACG-TT--CATGCTTAGGATGCTGGCGTAAT
GGCTTTAAACGACCCGTCTTGAAACACGGACCAAGGAGTCTAACATGCCT
GCGAGTGTTTGGGTGGAAAACCCGAGCGCGTAATGAAAGTGATAGTTGGG
ATCCCTGTCGT-GGGGAGCACCGACGCCCGGACCAGATG-TTTTCGGACG
GATCCGCGGTAGAGCATGTATGTTGGGACCCGAAAGATGGTGAACTATGC
CTGAATAGGGTGAAGCCAGAGGAAACTCTGGTGGAGGCTCGTAGCGATTC
TGACGTGCAAATCGATCGTCAAATTT-GGGTATA-GGGGCGAAAGACTAA
T--CGAACCATCTAGTAGCTGGTTCCTGCCGAAGTTTCCCTCAGGATAGC
NGAAACT--CATGTCAGATTTATGTGGTANAGCNAATNATTAGAGGCCTT
GGGGTTBAAACAACC-TTAACCTATTCTCAAACTTTNAATAT-GTANGAA
CGAGCCGTCACTTGATTGGACCGCTCGGCGATTGAGAGTTTCTAGTGGGC
CATTTTTGGTAAGACGAACTGGCGATGCGGGATGAACCGAACGCG-AGGT
TAAGGTGCCGGAATACACGCT--CATCAGACACCACANAAGGTGTTAGTT
CATCTAGACAGCAGGACGGTGGCCATNGAAGTCGGAATCCGCTAAGGAGT
GTGTAACAACTCACCTGCCGAATGAACTAGCCCTNNNAATGGATGGCGCT
CAAGCGTGTTACCCATACCTCGCCGTCAGTGTTGAAG-------------
---------------------------------CCCCTAGTAACTGCGAG
TGA-AGCGGG-AAAAGCTCAAATTTAAAATCTGGCGGTCT-T--TGGCCG
TCCGAGTTGTAGTCTGGAGAAGTGTTTTCCGCGCTGGACCGTGTACAAGT
CT-CTTGGAATAGAGCGTCATAGAGGGTGAGAATCCCGTCTTTGACACGG
ACTACCAGTGCTTTGTGATGCGCTCTCGAAGAGTCGAGTTGTTTGGGAAT
GCAGCTCAAAATGGGAGGTAAATTCC-TTCTAAAGCTAAATATTGGCGAG
AGACCGATAGCGAAC-AAGTACCGTGAGGGAAAGATGAAAAGCACTTTGG
AAAGAGAGTTAAACAGT-ACGTGAAATTGCTAAAAGGGAAACGCTTGAAG
TCAGTC-CGTTGCTCGGAACTCAGCCCGGC----TTC---TGCTTGGTGC
A-TTTACCGA-GTGACGGGCC-AGCATCAA-TTTTGA-CCGTCGGATAAA
GGTCTTGGGAATGTGGCA------TC-TTC--GGATGTG-TTATAGCCCT
TGG-TCG-C--ATACGA-CGGTTGGGATTGAGGATCGCAGCATGCCTTT-
----AC-GGTCGGGG-----TTC--GCC---CACG-TT--CATGCTTAGG
ATGCTGGCGTAATGGCTTTAAACGACCCGTCTTGAAACACGGACCAAGGA
GTCTAACATGCCTGCGAGTGTTTGGGTGGAAAACCCGAGCGCGTAATGAA
AGTGATAGTTGGGATCCCTGTCGT-GGGGAGCACCGACGCCCGGACCAGA
TG-TTTTCGGACGGATCCGCGGTAGAGCATGTATGTTGGGACCCGAAAGA
TGGTGAACTATGCCTGAATAGGGTGAAGCCAGAGGAAACTCTGGTGGAGG
CTCGTAGCGATTCTGACGTGCAAATCGATCGTCAAATTT-GGGTATA-GG
GGCGAAAGACTAAT--CGAACCATCTAGTAGCTGGTTCCTGCCGAAGTTT
CCCTCAGGATAGCNGAAACT--CATGTCAGATTTATGTGGTANAGCNAAT
NATTAGAGGCCTTGGGGTTBAAACAACC-TTAACCTATTCTCAAACTTTN
AATAT-GTANGAACGAGCCGTCACTTGATTGGACCGCTCGGCGATTGAGA
GTTTCTAGTGGGCCATTTTTGGTAAGACGAACTGGCGATGCGGGATGAAC
CGAACGCG-AGGTTAAGGTGCCGGAATACACGCT--CATCAGACACCACA
NAAGGTGTTAGTTCATCTAGACAGCAGGACGGTGGCCATNGAAGTCGGAA
TCCGCTAAGGAGTGTGTAACAACTCACCTGCCGAATGAACTAGCCCTNNN
AATGGATGGCGCTCAAGCGTGTTACCCATACCTCGCCGTCAGTGTTGAAG
----------------------------------------------
>13_Hypochniciaceae_Hypochnicium_bombycinum_Otto_Miettinen_9441_H
--------------------A---CGGGGTTGT-AGCTGGC-CTTT----
-------ACGGGCA-TGTGCAC-GCCTCG-C-TC--A----TC--C--AA
ATTCT--TACACCCCTGTGCACTTT-ACATGGAA-TAA--------TT--
-GGGATTG--------TCT------------------------GCTTCAC
GGC--------------GGATTTG----AACA----------ATCG----
TTCTGTG-A-TT-T--A-TTATAAACGC--TTC----AGT----TTAGAA
TGTC----------ATCTGC-GTTT----A----ACGCA---T-------
--T------AAATACAACTTTTAGCAACGGATCTCTTGGCTCTCGCATCG
ATGAAGAACGCAGCGAAATGCGATAAGTAATGTGAATTGCAGAATTCAGT
GAATCATCGAATCTTTGAACGCACCTTGCGCTCCTTGGTATT----CCGA
GGAGCATGCCTGTTTGAGTGTCATGGTACTCTCAATTCTTTAC-ATT---
TT---------------------TGATGTGAATGAATTGGAT-GTGGAGG
T-------CTGCCGGTGT-------------------------------T
TACCATCGGCTCCTCTTAAATGCAT----TAGCGC-GA-A-TG----TTT
------ACC---AAACGTT-C----C-TCAGTGTGATA----ATTGTCTA
CGCTGTGG-TAG----T---GAGG---T------TTC-------------
-----------ATTAAATTCGTGC-TTCTAACC------GTCCTTCAAT-
------GGACAAT---------AACTATGACCCCCTAGTAACTGCGAGTG
A-AGCGGG-AAAAGCTCAAATTTAAAATCTGGCGGTCT-T--TGGCTGTC
CGAGTTGTAGTCTGGAGAAGTGTTTTCCGCGCTGGACCGTGTACAAGTCT
-CTTGGAATAGAGCGTCATAGAGGGTGAGAATCCCGTCTTTGACACGGAC
TACCAGTGCTTTGTGATGCGCTCTCAAAGAGTCGAGTTGTTTGGGAATGC
AGCTCAAAATGGGAGGTAAATTCC-TTCTAAAGCTAAATATTGGCGAGAG
ACCGATAGCGAAC-AAGTACCGTGAGGGAAAGATGAAAAGCACTTTGGAA
AGAGAGTTAAACAGT-ACGTGAAATTGCTAAAAGGGAAACGATTGAAGTC
AGTCGCGTCATTCAGAACTCAGCCTGGC----TTT---TGCTTGGTGCA-
CTTTCTGT-TTGACGGGCC-AGCATCAA-TTTTGA-CCGTTGGATAAAGG
CTTTGGGAATGTGGCA------TC-TTC--GGATGTG-TTATAGCCCATT
G-TTG-C--ATACAC-CGGTTGGGATTGAGGATCACAGCATGCCTTT---
--AT-GGTCGGGG-----TTC--GCC---CACG-TT--CATGCTTAGGAT
GCTGGCGTAATGGCTTTAAACGACCCGTCTTGAAACACGGACCAAGGAGT
CTAACATGCCTGCGAGTGTTTGGGTGGAAAACCCGAGCGCGTAATGAAAG
TGATAGTTGGGATCCCTGTCGT-GGGGAGCACCGACGCCCGGACCAGACC
-TTTTGTGACGGATCCGCGGTAGAGCATGTATGTTGGGACCCGAAAGATG
GTGAACTATGCCTGAATAGGGTGAAGCCAGAGGAAACTCTGGTGGAGGCT
CGTAGCGATTCTGACGTGCAAATCGATCGTCAAATTT-GGGTATA-GGGG
CGAAAGACTAAT--CGAACCATCTAGTAGCTGGTTCCTGCCGAAGTTTCC
CTCAGGATAGCAGAAACT--CATGTCAGATTTATGTGGTAAAGCGAATGA
TTAGAGGCCTTGGGGTTGAAACAACC-TTAACCTATTCTCAAACTTTAAA
TAT-GTAAGAACGAGCCGTCACTTGATTGGACCGCTCGGCGATTGAGAGT
TTCTAGTGGGCCATTTTTGGTAAGCAGAACTGGCGATGCGGGATGAACCG
AACGCG-AGGTTAAGGTGCCGGAATTTACGCT--CATCAGACACCACAAA
AGGTGTTAGTTCATCTAGACAGCAGGACGGTGGCCATGGAAGTCGGAATC
CGCTAAGGAGTGTGTAACAACTCACCTGCCGAATGAACTAGCCCTGAAAA
TGGATGGCGCTCAAGCGTGATACCCATACCTCGCCGTCAGTGTTAAAGTG
ATGCACTGACGAGTAGGCAGGCGTGGAGGTTTGTGAAGAAGCC-CCCCTA
GTAACTGCGAGTGA-AGCGGG-AAAAGCTCAAATTTAAAATCTGGCGGTC
T-T--TGGCTGTCCGAGTTGTAGTCTGGAGAAGTGTTTTCCGCGCTGGAC
CGTGTACAAGTCT-CTTGGAATAGAGCGTCATAGAGGGTGAGAATCCCGT
CTTTGACACGGACTACCAGTGCTTTGTGATGCGCTCTCAAAGAGTCGAGT
TGTTTGGGAATGCAGCTCAAAATGGGAGGTAAATTCC-TTCTAAAGCTAA
ATATTGGCGAGAGACCGATAGCGAAC-AAGTACCGTGAGGGAAAGATGAA
AAGCACTTTGGAAAGAGAGTTAAACAGT-ACGTGAAATTGCTAAAAGGGA
AACGATTGAAGTCAGTCGCGTCATTCAGAACTCAGCCTGGC----TTT--
-TGCTTGGTGCA-CTTTCTGT-TTGACGGGCC-AGCATCAA-TTTTGA-C
CGTTGGATAAAGGCTTTGGGAATGTGGCA------TC-TTC--GGATGTG
-TTATAGCCCATTG-TTG-C--ATACAC-CGGTTGGGATTGAGGATCACA
GCATGCCTTT-----AT-GGTCGGGG-----TTC--GCC---CACG-TT-
-CATGCTTAGGATGCTGGCGTAATGGCTTTAAACGACCCGTCTTGAAACA
CGGACCAAGGAGTCTAACATGCCTGCGAGTGTTTGGGTGGAAAACCCGAG
CGCGTAATGAAAGTGATAGTTGGGATCCCTGTCGT-GGGGAGCACCGACG
CCCGGACCAGACC-TTTTGTGACGGATCCGCGGTAGAGCATGTATGTTGG
GACCCGAAAGATGGTGAACTATGCCTGAATAGGGTGAAGCCAGAGGAAAC
TCTGGTGGAGGCTCGTAGCGATTCTGACGTGCAAATCGATCGTCAAATTT
-GGGTATA-GGGGCGAAAGACTAAT--CGAACCATCTAGTAGCTGGTTCC
TGCCGAAGTTTCCCTCAGGATAGCAGAAACT--CATGTCAGATTTATGTG
GTAAAGCGAATGATTAGAGGCCTTGGGGTTGAAACAACC-TTAACCTATT
CTCAAACTTTAAATAT-GTAAGAACGAGCCGTCACTTGATTGGACCGCTC
GGCGATTGAGAGTTTCTAGTGGGCCATTTTTGGTAAGCAGAACTGGCGAT
GCGGGATGAACCGAACGCG-AGGTTAAGGTGCCGGAATTTACGCT--CAT
CAGACACCACAAAAGGTGTTAGTTCATCTAGACAGCAGGACGGTGGCCAT
GGAAGTCGGAATCCGCTAAGGAGTGTGTAACAACTCACCTGCCGAATGAA
CTAGCCCTGAAAATGGATGGCGCTCAAGCGTGATACCCATACCTCGCCGT
CAGTGTTAAAGTGATGCACTGACGAGTAGGCAGGCGTGGAGGTTTGTGAA
GAAGCC-CCCCTAGTAACTGCGAGTGA-AGCGGG-AAAAGCTCAAATTTA
AAATCTGGCGGTCT-T--TGGCTGTCCGAGTTGTAGTCTGGAGAAGTGTT
TTCCGCGCTGGACCGTGTACAAGTCT-CTTGGAATAGAGCGTCATAGAGG
GTGAGAATCCCGTCTTTGACACGGACTACCAGTGCTTTGTGATGCGCTCT
CAAAGAGTCGAGTTGTTTGGGAATGCAGCTCAAAATGGGAGGTAAATTCC
-TTCTAAAGCTAAATATTGGCGAGAGACCGATAGCGAAC-AAGTACCGTG
AGGGAAAGATGAAAAGCACTTTGGAAAGAGAGTTAAACAGT-ACGTGAAA
TTGCTAAAAGGGAAACGATTGAAGTCAGTCGCGTCATTCAGAACTCAGCC
TGGC----TTT---TGCTTGGTGCA-CTTTCTGT-TTGACGGGCC-AGCA
TCAA-TTTTGA-CCGTTGGATAAAGGCTTTGGGAATGTGGCA------TC
-TTC--GGATGTG-TTATAGCCCATTG-TTG-C--ATACAC-CGGTTGGG
ATTGAGGATCACAGCATGCCTTT-----AT-GGTCGGGG-----TTC--G
CC---CACG-TT--CATGCTTAGGATGCTGGCGTAATGGCTTTAAACGAC
CCGTCTTGAAACACGGACCAAGGAGTCTAACATGCCTGCGAGTGTTTGGG
TGGAAAACCCGAGCGCGTAATGAAAGTGATAGTTGGGATCCCTGTCGT-G
GGGAGCACCGACGCCCGGACCAGACC-TTTTGTGACGGATCCGCGGTAGA
GCATGTATGTTGGGACCCGAAAGATGGTGAACTATGCCTGAATAGGGTGA
AGCCAGAGGAAACTCTGGTGGAGGCTCGTAGCGATTCTGACGTGCAAATC
GATCGTCAAATTT-GGGTATA-GGGGCGAAAGACTAAT--CGAACCATCT
AGTAGCTGGTTCCTGCCGAAGTTTCCCTCAGGATAGCAGAAACT--CATG
TCAGATTTATGTGGTAAAGCGAATGATTAGAGGCCTTGGGGTTGAAACAA
CC-TTAACCTATTCTCAAACTTTAAATAT-GTAAGAACGAGCCGTCACTT
GATTGGACCGCTCGGCGATTGAGAGTTTCTAGTGGGCCATTTTTGGTAAG
CAGAACTGGCGATGCGGGATGAACCGAACGCG-AGGTTAAGGTGCCGGAA
TTTACGCT--CATCAGACACCACAAAAGGTGTTAGTTCATCTAGACAGCA
GGACGGTGGCCATGGAAGTCGGAATCCGCTAAGGAGTGTGTAACAACTCA
CCTGCCGAATGAACTAGCCCTGAAAATGGATGGCGCTCAAGCGTGATACC
CATACCTCGCCGTCAGTGTTAAAGTGATGCACTGACGAGTAGGCAGGCGT
GGAGGTTTGTGAAGAAGCC-CCCCTAGTAACTGCGAGTGA-AGCGGG-AA
AAGCTCAAATTTAAAATCTGGCGGTCT-T--TGGCTGTCCGAGTTGTAGT
CTGGAGAAGTGTTTTCCGCGCTGGACCGTGTACAAGTCT-CTTGGAATAG
AGCGTCATAGAGGGTGAGAATCCCGTCTTTGACACGGACTACCAGTGCTT
TGTGATGCGCTCTCAAAGAGTCGAGTTGTTTGGGAATGCAGCTCAAAATG
GGAGGTAAATTCC-TTCTAAAGCTAAATATTGGCGAGAGACCGATAGCGA
AC-AAGTACCGTGAGGGAAAGATGAAAAGCACTTTGGAAAGAGAGTTAAA
CAGT-ACGTGAAATTGCTAAAAGGGAAACGATTGAAGTCAGTCGCGTCAT
TCAGAACTCAGCCTGGC----TTT---TGCTTGGTGCA-CTTTCTGT-TT
GACGGGCC-AGCATCAA-TTTTGA-CCGTTGGATAAAGGCTTTGGGAATG
TGGCA------TC-TTC--GGATGTG-TTATAGCCCATTG-TTG-C--AT
ACAC-CGGTTGGGATTGAGGATCACAGCATGCCTTT-----AT-GGTCGG
GG-----TTC--GCC---CACG-TT--CATGCTTAGGATGCTGGCGTAAT
GGCTTTAAACGACCCGTCTTGAAACACGGACCAAGGAGTCTAACATGCCT
GCGAGTGTTTGGGTGGAAAACCCGAGCGCGTAATGAAAGTGATAGTTGGG
ATCCCTGTCGT-GGGGAGCACCGACGCCCGGACCAGACC-TTTTGTGACG
GATCCGCGGTAGAGCATGTATGTTGGGACCCGAAAGATGGTGAACTATGC
CTGAATAGGGTGAAGCCAGAGGAAACTCTGGTGGAGGCTCGTAGCGATTC
TGACGTGCAAATCGATCGTCAAATTT-GGGTATA-GGGGCGAAAGACTAA
T--CGAACCATCTAGTAGCTGGTTCCTGCCGAAGTTTCCCTCAGGATAGC
AGAAACT--CATGTCAGATTTATGTGGTAAAGCGAATGATTAGAGGCCTT
GGGGTTGAAACAACC-TTAACCTATTCTCAAACTTTAAATAT-GTAAGAA
CGAGCCGTCACTTGATTGGACCGCTCGGCGATTGAGAGTTTCTAGTGGGC
CATTTTTGGTAAGCAGAACTGGCGATGCGGGATGAACCGAACGCG-AGGT
TAAGGTGCCGGAATTTACGCT--CATCAGACACCACAAAAGGTGTTAGTT
CATCTAGACAGCAGGACGGTGGCCATGGAAGTCGGAATCCGCTAAGGAGT
GTGTAACAACTCACCTGCCGAATGAACTAGCCCTGAAAATGGATGGCGCT
CAAGCGTGATACCCATACCTCGCCGTCAGTGTTAAAGTGATGCACTGACG
AGTAGGCAGGCGTGGAGGTTTGTGAAGAAGCC-CCCCTAGTAACTGCGAG
TGA-AGCGGG-AAAAGCTCAAATTTAAAATCTGGCGGTCT-T--TGGCTG
TCCGAGTTGTAGTCTGGAGAAGTGTTTTCCGCGCTGGACCGTGTACAAGT
CT-CTTGGAATAGAGCGTCATAGAGGGTGAGAATCCCGTCTTTGACACGG
ACTACCAGTGCTTTGTGATGCGCTCTCAAAGAGTCGAGTTGTTTGGGAAT
GCAGCTCAAAATGGGAGGTAAATTCC-TTCTAAAGCTAAATATTGGCGAG
AGACCGATAGCGAAC-AAGTACCGTGAGGGAAAGATGAAAAGCACTTTGG
AAAGAGAGTTAAACAGT-ACGTGAAATTGCTAAAAGGGAAACGATTGAAG
TCAGTCGCGTCATTCAGAACTCAGCCTGGC----TTT---TGCTTGGTGC
A-CTTTCTGT-TTGACGGGCC-AGCATCAA-TTTTGA-CCGTTGGATAAA
GGCTTTGGGAATGTGGCA------TC-TTC--GGATGTG-TTATAGCCCA
TTG-TTG-C--ATACAC-CGGTTGGGATTGAGGATCACAGCATGCCTTT-
----AT-GGTCGGGG-----TTC--GCC---CACG-TT--CATGCTTAGG
ATGCTGGCGTAATGGCTTTAAACGACCCGTCTTGAAACACGGACCAAGGA
GTCTAACATGCCTGCGAGTGTTTGGGTGGAAAACCCGAGCGCGTAATGAA
AGTGATAGTTGGGATCCCTGTCGT-GGGGAGCACCGACGCCCGGACCAGA
CC-TTTTGTGACGGATCCGCGGTAGAGCATGTATGTTGGGACCCGAAAGA
TGGTGAACTATGCCTGAATAGGGTGAAGCCAGAGGAAACTCTGGTGGAGG
CTCGTAGCGATTCTGACGTGCAAATCGATCGTCAAATTT-GGGTATA-GG
GGCGAAAGACTAAT--CGAACCATCTAGTAGCTGGTTCCTGCCGAAGTTT
CCCTCAGGATAGCAGAAACT--CATGTCAGATTTATGTGGTAAAGCGAAT
GATTAGAGGCCTTGGGGTTGAAACAACC-TTAACCTATTCTCAAACTTTA
AATAT-GTAAGAACGAGCCGTCACTTGATTGGACCGCTCGGCGATTGAGA
GTTTCTAGTGGGCCATTTTTGGTAAGCAGAACTGGCGATGCGGGATGAAC
CGAACGCG-AGGTTAAGGTGCCGGAATTTACGCT--CATCAGACACCACA
AAAGGTGTTAGTTCATCTAGACAGCAGGACGGTGGCCATGGAAGTCGGAA
TCCGCTAAGGAGTGTGTAACAACTCACCTGCCGAATGAACTAGCCCTGAA
AATGGATGGCGCTCAAGCGTGATACCCATACCTCGCCGTCAGTGTTAAAG
TGATGCACTGACGAGTAGGCAGGCGTGGAGGTTTGTGAAGAAGCC-
>13_Hypochniciaceae_Hypochnicium_karstenii_NH_10924
--------------------------------------------------
--------------------------------------------------
--------------------------------------------------
--------------------------------------------------
--------------------------------------------------
--------------------------------------------------
--------------------------------------------------
--------------------------------------------------
------------------------ATAATATGTGAATTGCAGAATTCAGT
GAATCATCGAATCTTTGAACGCACCTTGCGCTCCTTGGTATT----CCGA
GGAGCATGCCTGTTTGAGTGTCATGGTACTCTCAATTCTTTAC-ATT---
TT---------------------CGATGTGAATGAATTGGAT-GTGGAGG
T-------CTGCCGGTGT-------------------------------T
TATCATCGGCTCCTCTTAAATGTAT----TAGCGC-GA-A-TG----TTT
------ACC---AAACGTT-C----C-TCAGTGTGATA----ATTGTCTA
CGCTGTGG-TAG----T---GAGG---T------TTC-------------
-----------ATTAAGTTCGTGC-TTCTAACC------GTCCTTCAAT-
------GGACAAT---------AACTTTGACCCCCTAGTAACTGCGAGTG
A-AGCGGG-AAAAGCTCAAATTTAAAATCTGGCGGTCT-T--TGGCTGTC
CGAGTTGTAGTCTGGAGAAGTGTTTTCCGCGCTGGACCGTGTACAAGTCT
-CTTGGAATAGAGCGTCATAGAGGGTGAGAATCCCGTCTTTGACACGGAC
TACCAGTGCTTTGTGATGCGCTCTCAAAGAGTCGAGTTGTTTGGGAATGC
AGCTCAAAATGGGAGGTAAATTCC-TTCTAAAGCTAAATATTGGCGAGAG
ACCGATAGCGAAC-AAGTACCGTGAGGGAAAGATGAAAAGCACTTTGGAA
AGAGAGTTAAACAGTGACGTGAAATTGCTAAAAGGGAAACGATTGAAGTC
AGTCGCGTCATTCAGAACTCAGCCTGGC----TTT---TGCTTGGTGCA-
CTTTCTGT-TTGACGGGCC-AGCATCAA-TTTTGA-CCGTTGGATAAAGG
CTTTGGGAATGTGGCA------TC-TTC--GGATGTG-TTATAGCCCATT
G-TTG-C--ATACAC-CGGTTGGGATTGAGGATCACAGCATGCCTTT---
--AT-GGTCGGGG-----TTC--GCC---CACG-TT--CATGCTTAGGAT
GCTGGCGTAATGGCTTTAAACGACCNGTCTTGAAACACGGACCAAGGAGT
CTAACATGCCTGCGAGTGTTTGGGTGGAAAACCCGAGCGCGTAATGAAAG
TGATAGTTGGGATCCCTGTCGT-GGGGAGCACCGACGCCCGGACCAGACC
-TTTTGTGACGGATCCGCGGTAGAGCATGTATGTTGGGACCCGAAAGATG
GTGAACTATGCCTGAATAGGGTGAAGCCAGAGGAAACTCTGGTGGAGGCT
CGTAGCGATTCTGACGTGCAAATCGATCGTCAAATTT-GGGTATA-GGG-
-CGAAGACTAAT--CGAACCATCTAGTAGCTG------------------
--------------------------------------------------
--------------------------------------------------
--------------------------------------------------
--------------------------------------------------
--------------------------------------------------
--------------------------------------------------
--------------------------------------------------
--------------------------------------------------
--------------------------------------------CCCCTA
GTAACTGCGAGTGA-AGCGGG-AAAAGCTCAAATTTAAAATCTGGCGGTC
T-T--TGGCTGTCCGAGTTGTAGTCTGGAGAAGTGTTTTCCGCGCTGGAC
CGTGTACAAGTCT-CTTGGAATAGAGCGTCATAGAGGGTGAGAATCCCGT
CTTTGACACGGACTACCAGTGCTTTGTGATGCGCTCTCAAAGAGTCGAGT
TGTTTGGGAATGCAGCTCAAAATGGGAGGTAAATTCC-TTCTAAAGCTAA
ATATTGGCGAGAGACCGATAGCGAAC-AAGTACCGTGAGGGAAAGATGAA
AAGCACTTTGGAAAGAGAGTTAAACAGTGACGTGAAATTGCTAAAAGGGA
AACGATTGAAGTCAGTCGCGTCATTCAGAACTCAGCCTGGC----TTT--
-TGCTTGGTGCA-CTTTCTGT-TTGACGGGCC-AGCATCAA-TTTTGA-C
CGTTGGATAAAGGCTTTGGGAATGTGGCA------TC-TTC--GGATGTG
-TTATAGCCCATTG-TTG-C--ATACAC-CGGTTGGGATTGAGGATCACA
GCATGCCTTT-----AT-GGTCGGGG-----TTC--GCC---CACG-TT-
-CATGCTTAGGATGCTGGCGTAATGGCTTTAAACGACCNGTCTTGAAACA
CGGACCAAGGAGTCTAACATGCCTGCGAGTGTTTGGGTGGAAAACCCGAG
CGCGTAATGAAAGTGATAGTTGGGATCCCTGTCGT-GGGGAGCACCGACG
CCCGGACCAGACC-TTTTGTGACGGATCCGCGGTAGAGCATGTATGTTGG
GACCCGAAAGATGGTGAACTATGCCTGAATAGGGTGAAGCCAGAGGAAAC
TCTGGTGGAGGCTCGTAGCGATTCTGACGTGCAAATCGATCGTCAAATTT
-GGGTATA-GGG--CGAAGACTAAT--CGAACCATCTAGTAGCTG-----
--------------------------------------------------
--------------------------------------------------
--------------------------------------------------
--------------------------------------------------
--------------------------------------------------
--------------------------------------------------
--------------------------------------------------
--------------------------------------------------
--------------------------------------------------
-------CCCCTAGTAACTGCGAGTGA-AGCGGG-AAAAGCTCAAATTTA
AAATCTGGCGGTCT-T--TGGCTGTCCGAGTTGTAGTCTGGAGAAGTGTT
TTCCGCGCTGGACCGTGTACAAGTCT-CTTGGAATAGAGCGTCATAGAGG
GTGAGAATCCCGTCTTTGACACGGACTACCAGTGCTTTGTGATGCGCTCT
CAAAGAGTCGAGTTGTTTGGGAATGCAGCTCAAAATGGGAGGTAAATTCC
-TTCTAAAGCTAAATATTGGCGAGAGACCGATAGCGAAC-AAGTACCGTG
AGGGAAAGATGAAAAGCACTTTGGAAAGAGAGTTAAACAGTGACGTGAAA
TTGCTAAAAGGGAAACGATTGAAGTCAGTCGCGTCATTCAGAACTCAGCC
TGGC----TTT---TGCTTGGTGCA-CTTTCTGT-TTGACGGGCC-AGCA
TCAA-TTTTGA-CCGTTGGATAAAGGCTTTGGGAATGTGGCA------TC
-TTC--GGATGTG-TTATAGCCCATTG-TTG-C--ATACAC-CGGTTGGG
ATTGAGGATCACAGCATGCCTTT-----AT-GGTCGGGG-----TTC--G
CC---CACG-TT--CATGCTTAGGATGCTGGCGTAATGGCTTTAAACGAC
CNGTCTTGAAACACGGACCAAGGAGTCTAACATGCCTGCGAGTGTTTGGG
TGGAAAACCCGAGCGCGTAATGAAAGTGATAGTTGGGATCCCTGTCGT-G
GGGAGCACCGACGCCCGGACCAGACC-TTTTGTGACGGATCCGCGGTAGA
GCATGTATGTTGGGACCCGAAAGATGGTGAACTATGCCTGAATAGGGTGA
AGCCAGAGGAAACTCTGGTGGAGGCTCGTAGCGATTCTGACGTGCAAATC
GATCGTCAAATTT-GGGTATA-GGG--CGAAGACTAAT--CGAACCATCT
AGTAGCTG------------------------------------------
--------------------------------------------------
--------------------------------------------------
--------------------------------------------------
--------------------------------------------------
--------------------------------------------------
--------------------------------------------------
--------------------------------------------------
--------------------------------------------------
--------------------CCCCTAGTAACTGCGAGTGA-AGCGGG-AA
AAGCTCAAATTTAAAATCTGGCGGTCT-T--TGGCTGTCCGAGTTGTAGT
CTGGAGAAGTGTTTTCCGCGCTGGACCGTGTACAAGTCT-CTTGGAATAG
AGCGTCATAGAGGGTGAGAATCCCGTCTTTGACACGGACTACCAGTGCTT
TGTGATGCGCTCTCAAAGAGTCGAGTTGTTTGGGAATGCAGCTCAAAATG
GGAGGTAAATTCC-TTCTAAAGCTAAATATTGGCGAGAGACCGATAGCGA
AC-AAGTACCGTGAGGGAAAGATGAAAAGCACTTTGGAAAGAGAGTTAAA
CAGTGACGTGAAATTGCTAAAAGGGAAACGATTGAAGTCAGTCGCGTCAT
TCAGAACTCAGCCTGGC----TTT---TGCTTGGTGCA-CTTTCTGT-TT
GACGGGCC-AGCATCAA-TTTTGA-CCGTTGGATAAAGGCTTTGGGAATG
TGGCA------TC-TTC--GGATGTG-TTATAGCCCATTG-TTG-C--AT
ACAC-CGGTTGGGATTGAGGATCACAGCATGCCTTT-----AT-GGTCGG
GG-----TTC--GCC---CACG-TT--CATGCTTAGGATGCTGGCGTAAT
GGCTTTAAACGACCNGTCTTGAAACACGGACCAAGGAGTCTAACATGCCT
GCGAGTGTTTGGGTGGAAAACCCGAGCGCGTAATGAAAGTGATAGTTGGG
ATCCCTGTCGT-GGGGAGCACCGACGCCCGGACCAGACC-TTTTGTGACG
GATCCGCGGTAGAGCATGTATGTTGGGACCCGAAAGATGGTGAACTATGC
CTGAATAGGGTGAAGCCAGAGGAAACTCTGGTGGAGGCTCGTAGCGATTC
TGACGTGCAAATCGATCGTCAAATTT-GGGTATA-GGG--CGAAGACTAA
T--CGAACCATCTAGTAGCTG-----------------------------
--------------------------------------------------
--------------------------------------------------
--------------------------------------------------
--------------------------------------------------
--------------------------------------------------
--------------------------------------------------
--------------------------------------------------
--------------------------------------------------
---------------------------------CCCCTAGTAACTGCGAG
TGA-AGCGGG-AAAAGCTCAAATTTAAAATCTGGCGGTCT-T--TGGCTG
TCCGAGTTGTAGTCTGGAGAAGTGTTTTCCGCGCTGGACCGTGTACAAGT
CT-CTTGGAATAGAGCGTCATAGAGGGTGAGAATCCCGTCTTTGACACGG
ACTACCAGTGCTTTGTGATGCGCTCTCAAAGAGTCGAGTTGTTTGGGAAT
GCAGCTCAAAATGGGAGGTAAATTCC-TTCTAAAGCTAAATATTGGCGAG
AGACCGATAGCGAAC-AAGTACCGTGAGGGAAAGATGAAAAGCACTTTGG
AAAGAGAGTTAAACAGTGACGTGAAATTGCTAAAAGGGAAACGATTGAAG
TCAGTCGCGTCATTCAGAACTCAGCCTGGC----TTT---TGCTTGGTGC
A-CTTTCTGT-TTGACGGGCC-AGCATCAA-TTTTGA-CCGTTGGATAAA
GGCTTTGGGAATGTGGCA------TC-TTC--GGATGTG-TTATAGCCCA
TTG-TTG-C--ATACAC-CGGTTGGGATTGAGGATCACAGCATGCCTTT-
----AT-GGTCGGGG-----TTC--GCC---CACG-TT--CATGCTTAGG
ATGCTGGCGTAATGGCTTTAAACGACCNGTCTTGAAACACGGACCAAGGA
GTCTAACATGCCTGCGAGTGTTTGGGTGGAAAACCCGAGCGCGTAATGAA
AGTGATAGTTGGGATCCCTGTCGT-GGGGAGCACCGACGCCCGGACCAGA
CC-TTTTGTGACGGATCCGCGGTAGAGCATGTATGTTGGGACCCGAAAGA
TGGTGAACTATGCCTGAATAGGGTGAAGCCAGAGGAAACTCTGGTGGAGG
CTCGTAGCGATTCTGACGTGCAAATCGATCGTCAAATTT-GGGTATA-GG
G--CGAAGACTAAT--CGAACCATCTAGTAGCTG----------------
--------------------------------------------------
--------------------------------------------------
--------------------------------------------------
--------------------------------------------------
--------------------------------------------------
--------------------------------------------------
--------------------------------------------------
--------------------------------------------------
----------------------------------------------
>13_Hypochniciaceae_Gyrophanopsis_polonense_NH_11337_GB
--------------------------------------------------
--------------------------------------------------
--------------------------------------------------
--------------------------------------------------
--------------------------------------------------
--------------------------------------------------
--------------------------------------------------
--------------------------------------------------
----------------------ATAAGTA--TGTGATTGCAGAATTCAGT
GAATCATCGAATCTTTGAACGCACCTTGCGCTCCTTGGTATT----CCGA
GGAGCATGCCTGTTTGAGTGTCATGGTATTCTCAACTCTGACT-TGT-T-
TC---------------------TGACAAGTCGGTGTTGGAT-GTGGAGG
T-------CTGCTGGTRC-------------------------------T
TGCCATCGGCTCCTCTGAAATGCAT----TAGTGT-GG-A-TG----TTT
------ATC---CAGCATTCC----T-TCAGTGTGATA----ATTGTCTA
CGCTGTGG-GTG----C---TGGG---T------CTT-------------
-----------GCAAAGTCTATGC-TTCGAACC------GTCCCTCG---
------GGACAAC-----------TTTTGACCCCCTAGTAACTGCGAGTG
A-AGCGGG-AAAAGCTCAAATTTAAAATCTGGCAGTCT-T--TGGCTGTC
CGAGTTGTAGTCTGGAGAAGCGTTTTCCGTGCTGGACCGTGTACAAGTCT
-CTTGGAATAGAGCGTCATAGAGGGTGAGAATCCCGTCTTTGACACGGAC
TACCAGTGCTTTGTGATGCGCTCTCAAAGAGTCGAGTTGTTTGGGAATGC
AGCTCAAAATGGGAGGTAAATTCC-TTCTAAAGCTAAATATTGGCGAGAG
ACCGATAGCGAAC-AAGTACCGTGAGGGAAAGATGAAAAGCACTTTGGAA
AGAGAGTTAAACAGT-ACGTGAAATTGCTAAAAGGGAAACGCTTGAAGTC
AGTCGCGTTGCTCGGAACTCAGCCCGGC----TTT---TGCTTGGTGCA-
TTTTCCGA-GTGACGGGCC-AGCATCAA-TTTTGA-CCGCTGGATAAAGG
CCTAGGGAATGTGGCA------TC-TTC--GGATGTG-TTATAGCCCTGG
G-TTG-C--ATACAG-CGGTTGGGATTGAGGATCGCAGCATGCCTTT---
--AC-GGTCGGGG-----TTC--GCC---CACG-TT--CATGCTTAGGAT
GCTGGCGTAATGGCTTTAAACGACCNGTCTTGAAACACGGACCAAGGAGT
CTAACATGCCTGCGAGTGTTTGGGTGGAAAACCCGAGCGCGTAATGAAAG
TGATAGTTGGGATCCCTGTCGT-GGGGAGCACCGACGCCCGGACCAGACC
-TTCTGTGACGGATCCGCGGTAGAGCATGTATGTTGGGACCCGAAAGATG
GTGAACTATGCCTGAATAGGGTGAAGCCAGAGGAAACTCTGGTGGAGGCT
CGTAGCGATTCTGACGTGCAAATCGATCGTCAAATTT-GGGTATA-GGGG
CGAAAGACTAAT--CGAACCATCTAGTAGCTG------------------
--------------------------------------------------
--------------------------------------------------
--------------------------------------------------
--------------------------------------------------
--------------------------------------------------
--------------------------------------------------
--------------------------------------------------
--------------------------------------------------
--------------------------------------------CCCCTA
GTAACTGCGAGTGA-AGCGGG-AAAAGCTCAAATTTAAAATCTGGCAGTC
T-T--TGGCTGTCCGAGTTGTAGTCTGGAGAAGCGTTTTCCGTGCTGGAC
CGTGTACAAGTCT-CTTGGAATAGAGCGTCATAGAGGGTGAGAATCCCGT
CTTTGACACGGACTACCAGTGCTTTGTGATGCGCTCTCAAAGAGTCGAGT
TGTTTGGGAATGCAGCTCAAAATGGGAGGTAAATTCC-TTCTAAAGCTAA
ATATTGGCGAGAGACCGATAGCGAAC-AAGTACCGTGAGGGAAAGATGAA
AAGCACTTTGGAAAGAGAGTTAAACAGT-ACGTGAAATTGCTAAAAGGGA
AACGCTTGAAGTCAGTCGCGTTGCTCGGAACTCAGCCCGGC----TTT--
-TGCTTGGTGCA-TTTTCCGA-GTGACGGGCC-AGCATCAA-TTTTGA-C
CGCTGGATAAAGGCCTAGGGAATGTGGCA------TC-TTC--GGATGTG
-TTATAGCCCTGGG-TTG-C--ATACAG-CGGTTGGGATTGAGGATCGCA
GCATGCCTTT-----AC-GGTCGGGG-----TTC--GCC---CACG-TT-
-CATGCTTAGGATGCTGGCGTAATGGCTTTAAACGACCNGTCTTGAAACA
CGGACCAAGGAGTCTAACATGCCTGCGAGTGTTTGGGTGGAAAACCCGAG
CGCGTAATGAAAGTGATAGTTGGGATCCCTGTCGT-GGGGAGCACCGACG
CCCGGACCAGACC-TTCTGTGACGGATCCGCGGTAGAGCATGTATGTTGG
GACCCGAAAGATGGTGAACTATGCCTGAATAGGGTGAAGCCAGAGGAAAC
TCTGGTGGAGGCTCGTAGCGATTCTGACGTGCAAATCGATCGTCAAATTT
-GGGTATA-GGGGCGAAAGACTAAT--CGAACCATCTAGTAGCTG-----
--------------------------------------------------
--------------------------------------------------
--------------------------------------------------
--------------------------------------------------
--------------------------------------------------
--------------------------------------------------
--------------------------------------------------
--------------------------------------------------
--------------------------------------------------
-------CCCCTAGTAACTGCGAGTGA-AGCGGG-AAAAGCTCAAATTTA
AAATCTGGCAGTCT-T--TGGCTGTCCGAGTTGTAGTCTGGAGAAGCGTT
TTCCGTGCTGGACCGTGTACAAGTCT-CTTGGAATAGAGCGTCATAGAGG
GTGAGAATCCCGTCTTTGACACGGACTACCAGTGCTTTGTGATGCGCTCT
CAAAGAGTCGAGTTGTTTGGGAATGCAGCTCAAAATGGGAGGTAAATTCC
-TTCTAAAGCTAAATATTGGCGAGAGACCGATAGCGAAC-AAGTACCGTG
AGGGAAAGATGAAAAGCACTTTGGAAAGAGAGTTAAACAGT-ACGTGAAA
TTGCTAAAAGGGAAACGCTTGAAGTCAGTCGCGTTGCTCGGAACTCAGCC
CGGC----TTT---TGCTTGGTGCA-TTTTCCGA-GTGACGGGCC-AGCA
TCAA-TTTTGA-CCGCTGGATAAAGGCCTAGGGAATGTGGCA------TC
-TTC--GGATGTG-TTATAGCCCTGGG-TTG-C--ATACAG-CGGTTGGG
ATTGAGGATCGCAGCATGCCTTT-----AC-GGTCGGGG-----TTC--G
CC---CACG-TT--CATGCTTAGGATGCTGGCGTAATGGCTTTAAACGAC
CNGTCTTGAAACACGGACCAAGGAGTCTAACATGCCTGCGAGTGTTTGGG
TGGAAAACCCGAGCGCGTAATGAAAGTGATAGTTGGGATCCCTGTCGT-G
GGGAGCACCGACGCCCGGACCAGACC-TTCTGTGACGGATCCGCGGTAGA
GCATGTATGTTGGGACCCGAAAGATGGTGAACTATGCCTGAATAGGGTGA
AGCCAGAGGAAACTCTGGTGGAGGCTCGTAGCGATTCTGACGTGCAAATC
GATCGTCAAATTT-GGGTATA-GGGGCGAAAGACTAAT--CGAACCATCT
AGTAGCTG------------------------------------------
--------------------------------------------------
--------------------------------------------------
--------------------------------------------------
--------------------------------------------------
--------------------------------------------------
--------------------------------------------------
--------------------------------------------------
--------------------------------------------------
--------------------CCCCTAGTAACTGCGAGTGA-AGCGGG-AA
AAGCTCAAATTTAAAATCTGGCAGTCT-T--TGGCTGTCCGAGTTGTAGT
CTGGAGAAGCGTTTTCCGTGCTGGACCGTGTACAAGTCT-CTTGGAATAG
AGCGTCATAGAGGGTGAGAATCCCGTCTTTGACACGGACTACCAGTGCTT
TGTGATGCGCTCTCAAAGAGTCGAGTTGTTTGGGAATGCAGCTCAAAATG
GGAGGTAAATTCC-TTCTAAAGCTAAATATTGGCGAGAGACCGATAGCGA
AC-AAGTACCGTGAGGGAAAGATGAAAAGCACTTTGGAAAGAGAGTTAAA
CAGT-ACGTGAAATTGCTAAAAGGGAAACGCTTGAAGTCAGTCGCGTTGC
TCGGAACTCAGCCCGGC----TTT---TGCTTGGTGCA-TTTTCCGA-GT
GACGGGCC-AGCATCAA-TTTTGA-CCGCTGGATAAAGGCCTAGGGAATG
TGGCA------TC-TTC--GGATGTG-TTATAGCCCTGGG-TTG-C--AT
ACAG-CGGTTGGGATTGAGGATCGCAGCATGCCTTT-----AC-GGTCGG
GG-----TTC--GCC---CACG-TT--CATGCTTAGGATGCTGGCGTAAT
GGCTTTAAACGACCNGTCTTGAAACACGGACCAAGGAGTCTAACATGCCT
GCGAGTGTTTGGGTGGAAAACCCGAGCGCGTAATGAAAGTGATAGTTGGG
ATCCCTGTCGT-GGGGAGCACCGACGCCCGGACCAGACC-TTCTGTGACG
GATCCGCGGTAGAGCATGTATGTTGGGACCCGAAAGATGGTGAACTATGC
CTGAATAGGGTGAAGCCAGAGGAAACTCTGGTGGAGGCTCGTAGCGATTC
TGACGTGCAAATCGATCGTCAAATTT-GGGTATA-GGGGCGAAAGACTAA
T--CGAACCATCTAGTAGCTG-----------------------------
--------------------------------------------------
--------------------------------------------------
--------------------------------------------------
--------------------------------------------------
--------------------------------------------------
--------------------------------------------------
--------------------------------------------------
--------------------------------------------------
---------------------------------CCCCTAGTAACTGCGAG
TGA-AGCGGG-AAAAGCTCAAATTTAAAATCTGGCAGTCT-T--TGGCTG
TCCGAGTTGTAGTCTGGAGAAGCGTTTTCCGTGCTGGACCGTGTACAAGT
CT-CTTGGAATAGAGCGTCATAGAGGGTGAGAATCCCGTCTTTGACACGG
ACTACCAGTGCTTTGTGATGCGCTCTCAAAGAGTCGAGTTGTTTGGGAAT
GCAGCTCAAAATGGGAGGTAAATTCC-TTCTAAAGCTAAATATTGGCGAG
AGACCGATAGCGAAC-AAGTACCGTGAGGGAAAGATGAAAAGCACTTTGG
AAAGAGAGTTAAACAGT-ACGTGAAATTGCTAAAAGGGAAACGCTTGAAG
TCAGTCGCGTTGCTCGGAACTCAGCCCGGC----TTT---TGCTTGGTGC
A-TTTTCCGA-GTGACGGGCC-AGCATCAA-TTTTGA-CCGCTGGATAAA
GGCCTAGGGAATGTGGCA------TC-TTC--GGATGTG-TTATAGCCCT
GGG-TTG-C--ATACAG-CGGTTGGGATTGAGGATCGCAGCATGCCTTT-
----AC-GGTCGGGG-----TTC--GCC---CACG-TT--CATGCTTAGG
ATGCTGGCGTAATGGCTTTAAACGACCNGTCTTGAAACACGGACCAAGGA
GTCTAACATGCCTGCGAGTGTTTGGGTGGAAAACCCGAGCGCGTAATGAA
AGTGATAGTTGGGATCCCTGTCGT-GGGGAGCACCGACGCCCGGACCAGA
CC-TTCTGTGACGGATCCGCGGTAGAGCATGTATGTTGGGACCCGAAAGA
TGGTGAACTATGCCTGAATAGGGTGAAGCCAGAGGAAACTCTGGTGGAGG
CTCGTAGCGATTCTGACGTGCAAATCGATCGTCAAATTT-GGGTATA-GG
GGCGAAAGACTAAT--CGAACCATCTAGTAGCTG----------------
--------------------------------------------------
--------------------------------------------------
--------------------------------------------------
--------------------------------------------------
--------------------------------------------------
--------------------------------------------------
--------------------------------------------------
--------------------------------------------------
----------------------------------------------
>27_Steccherinaceae_Metuloidea_murashkinsky_X449
--------------------------AAGCTGT-CGCTGGT-CTCA----
---GCAATGGGACA-TGTGCAC-GCTTTG-T-TC--A----TC--C----
ACCTT--CATACCTCTGTGCACTTC-TCATGGGT-TGG--------GT--
-CGCGYTT--------GAA-------------------------------
-----------------AAATAGC----AAAG----------CCCC----
TCTCATG-TGTT-T-TA-ACACACACTA-------CAAGT---TTTAGAA
TGTC------ACAATCATGC-ATT-----A----ATGCA---T-------
--A------TAATACAACTTTCAGCAACGGATCTCTTGGCTCTCGCATCG
ATGAAGAACGCAGCGAAATGCGATAAGTAATGTGAATTGCAGAATTCAGT
GAATCATCGAATCTTTGAACGCACCTTGCGCTCCTTGGTATT----CCGA
GGAGCATGCCTGTTTGAGTGTCATGGTATTCTCAACCCTCCTG-CAT-T-
TT----------------------TTGCAGTTGGGATTGGAC-TTGGAGG
--CTT---TTGCTGGTGGTCATACATTCATGTC----------------T
GAACGCCGGCTCCTCTGAAAAGCAT----TAGCTA-GA-A-TA----TT-
------ACT---GAGCATG-A----T-TCAATGTGATA----ATTGTCTA
CGTTGCTT-CAA----C---TCGG---T------ATT-------------
----------AAATGTGTTCAAGC-TTCAAAYC------GTCTTCAC---
------AGACAAT----------ATCTGAACCCCCTAGTAACTGCGAGTG
A-AGCGGG-AAAAGCTCAAATTTAAAATCTGGCAG-CT-T--TGGTTGTC
CGAGTTGTAGTCTGGAGAAGCGTTTTCTGTGCTGGACCGTGTACAAGTCT
-CTTGGAATAGAGCGTCATAGAGGGTGAGAATCCCGTCTTTGACACGGAC
TGCCAGTGCTTTGTGATGCGCTCTCAAAGAGTCGAGTTGTTTGGGAATGC
AGCTCAAAATGGGTGGTAAATTCC-ATCTAAAGCTAAATATTGGCGAGAG
ACCGATAGCGAAC-AAGTACCGTGAGGGAAAGATGAAAAGCACTTTGGAA
AGAGAGTTAAACAGT-ACGTGAAATTGCTGAAAGGGAAACGATTGAAGTC
AGTCGCGTCTGTCAGAACTCAGCCTGGC----TTT---TGCCTGGTGCA-
TTTTCTGG-TGGACGGGCC-AGCATCAA-TTTCGA-CCGCTGGATAAAGG
CCTTGGGAATGTGGCA------CC-TTC--GGGTGTG-TTATAGCCCTTG
G-TTG-T--ATGCGG-TGGTTGGGATTGAGGATCTCAGCATGCCTTT---
--AT-GGTCGGGG-----TTC--GCC---CACG-TT--CATGCTTAGGAT
GCTGGCGTAATGGCTTTAAACGACCCGTCTTGAAACACGGACCAAGGAGT
CTAACATGCCTGCGAGTGTTTGGGTGGAAAACCCGAGCGCGTAATGAAAG
TGAAAGTTGGGATCCCTGTCGT-GGGGAGCACCGACGCCCGGACCAGACC
-TTCTGTGACGGCTCCGCGGTTGAGCATGTATGTTGGGACCCGAAAGATG
GTGAACTATGCCTGAATAGGGTGAAGCCAGAGGAAACTCTGGTGGAGGCT
CGTAGCGATTCTGACGTGCAAATCGATCGTCAAATTT-GGGTATA-GGGG
CGAAAGACTAAT--CGAACCATCTAGTAGCTGGTTCCTGCCGAAGTTTCC
CTCAGGATAGCAGAAACT--CATGTCAGATTTATGTGGTAAAGCGAATGA
TTAGAGGCCTTGGGGTTGAAACAACC-TTAACCTATTCTCAAACTTTAAA
TAT-GTAAGAACGAGCCGTCACTTGATTGGACCGCTCGGCGATTGAGAGT
TTCTAGTGGGCCATTTTTGGTAAGCAGAACTGGCGATGCGGGATGAACCG
AACGCG-AGGTTAAGGTGCCGGAATACACGCT--CATCAGACACCACAAA
AGGTGTTAGTTCATCTAGACAGCAGGACGGTGGCCATGGAAGTCGGAATC
CGCTAAGGAGTGTGTAACAACTCACCTGCCGAATGAACTAGCCCTGAAAA
TGGATGGCGCTCAAGCGTGTTACCCATACCTCGCCGTCAGTGTTGAAGTG
ACACACTGACGAGTAGGCAGGCGTGGAGGTTTGTGAAGAAGCC-CCCCTA
GTAACTGCGAGTGA-AGCGGG-AAAAGCTCAAATTTAAAATCTGGCAG-C
T-T--TGGTTGTCCGAGTTGTAGTCTGGAGAAGCGTTTTCTGTGCTGGAC
CGTGTACAAGTCT-CTTGGAATAGAGCGTCATAGAGGGTGAGAATCCCGT
CTTTGACACGGACTGCCAGTGCTTTGTGATGCGCTCTCAAAGAGTCGAGT
TGTTTGGGAATGCAGCTCAAAATGGGTGGTAAATTCC-ATCTAAAGCTAA
ATATTGGCGAGAGACCGATAGCGAAC-AAGTACCGTGAGGGAAAGATGAA
AAGCACTTTGGAAAGAGAGTTAAACAGT-ACGTGAAATTGCTGAAAGGGA
AACGATTGAAGTCAGTCGCGTCTGTCAGAACTCAGCCTGGC----TTT--
-TGCCTGGTGCA-TTTTCTGG-TGGACGGGCC-AGCATCAA-TTTCGA-C
CGCTGGATAAAGGCCTTGGGAATGTGGCA------CC-TTC--GGGTGTG
-TTATAGCCCTTGG-TTG-T--ATGCGG-TGGTTGGGATTGAGGATCTCA
GCATGCCTTT-----AT-GGTCGGGG-----TTC--GCC---CACG-TT-
-CATGCTTAGGATGCTGGCGTAATGGCTTTAAACGACCCGTCTTGAAACA
CGGACCAAGGAGTCTAACATGCCTGCGAGTGTTTGGGTGGAAAACCCGAG
CGCGTAATGAAAGTGAAAGTTGGGATCCCTGTCGT-GGGGAGCACCGACG
CCCGGACCAGACC-TTCTGTGACGGCTCCGCGGTTGAGCATGTATGTTGG
GACCCGAAAGATGGTGAACTATGCCTGAATAGGGTGAAGCCAGAGGAAAC
TCTGGTGGAGGCTCGTAGCGATTCTGACGTGCAAATCGATCGTCAAATTT
-GGGTATA-GGGGCGAAAGACTAAT--CGAACCATCTAGTAGCTGGTTCC
TGCCGAAGTTTCCCTCAGGATAGCAGAAACT--CATGTCAGATTTATGTG
GTAAAGCGAATGATTAGAGGCCTTGGGGTTGAAACAACC-TTAACCTATT
CTCAAACTTTAAATAT-GTAAGAACGAGCCGTCACTTGATTGGACCGCTC
GGCGATTGAGAGTTTCTAGTGGGCCATTTTTGGTAAGCAGAACTGGCGAT
GCGGGATGAACCGAACGCG-AGGTTAAGGTGCCGGAATACACGCT--CAT
CAGACACCACAAAAGGTGTTAGTTCATCTAGACAGCAGGACGGTGGCCAT
GGAAGTCGGAATCCGCTAAGGAGTGTGTAACAACTCACCTGCCGAATGAA
CTAGCCCTGAAAATGGATGGCGCTCAAGCGTGTTACCCATACCTCGCCGT
CAGTGTTGAAGTGACACACTGACGAGTAGGCAGGCGTGGAGGTTTGTGAA
GAAGCC-CCCCTAGTAACTGCGAGTGA-AGCGGG-AAAAGCTCAAATTTA
AAATCTGGCAG-CT-T--TGGTTGTCCGAGTTGTAGTCTGGAGAAGCGTT
TTCTGTGCTGGACCGTGTACAAGTCT-CTTGGAATAGAGCGTCATAGAGG
GTGAGAATCCCGTCTTTGACACGGACTGCCAGTGCTTTGTGATGCGCTCT
CAAAGAGTCGAGTTGTTTGGGAATGCAGCTCAAAATGGGTGGTAAATTCC
-ATCTAAAGCTAAATATTGGCGAGAGACCGATAGCGAAC-AAGTACCGTG
AGGGAAAGATGAAAAGCACTTTGGAAAGAGAGTTAAACAGT-ACGTGAAA
TTGCTGAAAGGGAAACGATTGAAGTCAGTCGCGTCTGTCAGAACTCAGCC
TGGC----TTT---TGCCTGGTGCA-TTTTCTGG-TGGACGGGCC-AGCA
TCAA-TTTCGA-CCGCTGGATAAAGGCCTTGGGAATGTGGCA------CC
-TTC--GGGTGTG-TTATAGCCCTTGG-TTG-T--ATGCGG-TGGTTGGG
ATTGAGGATCTCAGCATGCCTTT-----AT-GGTCGGGG-----TTC--G
CC---CACG-TT--CATGCTTAGGATGCTGGCGTAATGGCTTTAAACGAC
CCGTCTTGAAACACGGACCAAGGAGTCTAACATGCCTGCGAGTGTTTGGG
TGGAAAACCCGAGCGCGTAATGAAAGTGAAAGTTGGGATCCCTGTCGT-G
GGGAGCACCGACGCCCGGACCAGACC-TTCTGTGACGGCTCCGCGGTTGA
GCATGTATGTTGGGACCCGAAAGATGGTGAACTATGCCTGAATAGGGTGA
AGCCAGAGGAAACTCTGGTGGAGGCTCGTAGCGATTCTGACGTGCAAATC
GATCGTCAAATTT-GGGTATA-GGGGCGAAAGACTAAT--CGAACCATCT
AGTAGCTGGTTCCTGCCGAAGTTTCCCTCAGGATAGCAGAAACT--CATG
TCAGATTTATGTGGTAAAGCGAATGATTAGAGGCCTTGGGGTTGAAACAA
CC-TTAACCTATTCTCAAACTTTAAATAT-GTAAGAACGAGCCGTCACTT
GATTGGACCGCTCGGCGATTGAGAGTTTCTAGTGGGCCATTTTTGGTAAG
CAGAACTGGCGATGCGGGATGAACCGAACGCG-AGGTTAAGGTGCCGGAA
TACACGCT--CATCAGACACCACAAAAGGTGTTAGTTCATCTAGACAGCA
GGACGGTGGCCATGGAAGTCGGAATCCGCTAAGGAGTGTGTAACAACTCA
CCTGCCGAATGAACTAGCCCTGAAAATGGATGGCGCTCAAGCGTGTTACC
CATACCTCGCCGTCAGTGTTGAAGTGACACACTGACGAGTAGGCAGGCGT
GGAGGTTTGTGAAGAAGCC-CCCCTAGTAACTGCGAGTGA-AGCGGG-AA
AAGCTCAAATTTAAAATCTGGCAG-CT-T--TGGTTGTCCGAGTTGTAGT
CTGGAGAAGCGTTTTCTGTGCTGGACCGTGTACAAGTCT-CTTGGAATAG
AGCGTCATAGAGGGTGAGAATCCCGTCTTTGACACGGACTGCCAGTGCTT
TGTGATGCGCTCTCAAAGAGTCGAGTTGTTTGGGAATGCAGCTCAAAATG
GGTGGTAAATTCC-ATCTAAAGCTAAATATTGGCGAGAGACCGATAGCGA
AC-AAGTACCGTGAGGGAAAGATGAAAAGCACTTTGGAAAGAGAGTTAAA
CAGT-ACGTGAAATTGCTGAAAGGGAAACGATTGAAGTCAGTCGCGTCTG
TCAGAACTCAGCCTGGC----TTT---TGCCTGGTGCA-TTTTCTGG-TG
GACGGGCC-AGCATCAA-TTTCGA-CCGCTGGATAAAGGCCTTGGGAATG
TGGCA------CC-TTC--GGGTGTG-TTATAGCCCTTGG-TTG-T--AT
GCGG-TGGTTGGGATTGAGGATCTCAGCATGCCTTT-----AT-GGTCGG
GG-----TTC--GCC---CACG-TT--CATGCTTAGGATGCTGGCGTAAT
GGCTTTAAACGACCCGTCTTGAAACACGGACCAAGGAGTCTAACATGCCT
GCGAGTGTTTGGGTGGAAAACCCGAGCGCGTAATGAAAGTGAAAGTTGGG
ATCCCTGTCGT-GGGGAGCACCGACGCCCGGACCAGACC-TTCTGTGACG
GCTCCGCGGTTGAGCATGTATGTTGGGACCCGAAAGATGGTGAACTATGC
CTGAATAGGGTGAAGCCAGAGGAAACTCTGGTGGAGGCTCGTAGCGATTC
TGACGTGCAAATCGATCGTCAAATTT-GGGTATA-GGGGCGAAAGACTAA
T--CGAACCATCTAGTAGCTGGTTCCTGCCGAAGTTTCCCTCAGGATAGC
AGAAACT--CATGTCAGATTTATGTGGTAAAGCGAATGATTAGAGGCCTT
GGGGTTGAAACAACC-TTAACCTATTCTCAAACTTTAAATAT-GTAAGAA
CGAGCCGTCACTTGATTGGACCGCTCGGCGATTGAGAGTTTCTAGTGGGC
CATTTTTGGTAAGCAGAACTGGCGATGCGGGATGAACCGAACGCG-AGGT
TAAGGTGCCGGAATACACGCT--CATCAGACACCACAAAAGGTGTTAGTT
CATCTAGACAGCAGGACGGTGGCCATGGAAGTCGGAATCCGCTAAGGAGT
GTGTAACAACTCACCTGCCGAATGAACTAGCCCTGAAAATGGATGGCGCT
CAAGCGTGTTACCCATACCTCGCCGTCAGTGTTGAAGTGACACACTGACG
AGTAGGCAGGCGTGGAGGTTTGTGAAGAAGCC-CCCCTAGTAACTGCGAG
TGA-AGCGGG-AAAAGCTCAAATTTAAAATCTGGCAG-CT-T--TGGTTG
TCCGAGTTGTAGTCTGGAGAAGCGTTTTCTGTGCTGGACCGTGTACAAGT
CT-CTTGGAATAGAGCGTCATAGAGGGTGAGAATCCCGTCTTTGACACGG
ACTGCCAGTGCTTTGTGATGCGCTCTCAAAGAGTCGAGTTGTTTGGGAAT
GCAGCTCAAAATGGGTGGTAAATTCC-ATCTAAAGCTAAATATTGGCGAG
AGACCGATAGCGAAC-AAGTACCGTGAGGGAAAGATGAAAAGCACTTTGG
AAAGAGAGTTAAACAGT-ACGTGAAATTGCTGAAAGGGAAACGATTGAAG
TCAGTCGCGTCTGTCAGAACTCAGCCTGGC----TTT---TGCCTGGTGC
A-TTTTCTGG-TGGACGGGCC-AGCATCAA-TTTCGA-CCGCTGGATAAA
GGCCTTGGGAATGTGGCA------CC-TTC--GGGTGTG-TTATAGCCCT
TGG-TTG-T--ATGCGG-TGGTTGGGATTGAGGATCTCAGCATGCCTTT-
----AT-GGTCGGGG-----TTC--GCC---CACG-TT--CATGCTTAGG
ATGCTGGCGTAATGGCTTTAAACGACCCGTCTTGAAACACGGACCAAGGA
GTCTAACATGCCTGCGAGTGTTTGGGTGGAAAACCCGAGCGCGTAATGAA
AGTGAAAGTTGGGATCCCTGTCGT-GGGGAGCACCGACGCCCGGACCAGA
CC-TTCTGTGACGGCTCCGCGGTTGAGCATGTATGTTGGGACCCGAAAGA
TGGTGAACTATGCCTGAATAGGGTGAAGCCAGAGGAAACTCTGGTGGAGG
CTCGTAGCGATTCTGACGTGCAAATCGATCGTCAAATTT-GGGTATA-GG
GGCGAAAGACTAAT--CGAACCATCTAGTAGCTGGTTCCTGCCGAAGTTT
CCCTCAGGATAGCAGAAACT--CATGTCAGATTTATGTGGTAAAGCGAAT
GATTAGAGGCCTTGGGGTTGAAACAACC-TTAACCTATTCTCAAACTTTA
AATAT-GTAAGAACGAGCCGTCACTTGATTGGACCGCTCGGCGATTGAGA
GTTTCTAGTGGGCCATTTTTGGTAAGCAGAACTGGCGATGCGGGATGAAC
CGAACGCG-AGGTTAAGGTGCCGGAATACACGCT--CATCAGACACCACA
AAAGGTGTTAGTTCATCTAGACAGCAGGACGGTGGCCATGGAAGTCGGAA
TCCGCTAAGGAGTGTGTAACAACTCACCTGCCGAATGAACTAGCCCTGAA
AATGGATGGCGCTCAAGCGTGTTACCCATACCTCGCCGTCAGTGTTGAAG
TGACACACTGACGAGTAGGCAGGCGTGGAGGTTTGTGAAGAAGCC-
>27_Steccherinaceae_Metuloidea_reniforme_MCW_542_17
ATTATTGAATGAA-CTTGG-G---CAAAGCTGT-CGCTGGC-CTCA----
---GCAATGGGGCA-TGTGCAC-GCTTTG-T-TC--A----TC--C----
ACCTT--CACACCTCTGTGCACTTC-TCATGGGT-TGG--------GT--
-TGCGCTA--------GTA-------------------------------
-----------------AAATAGC----AAAG----------CCCC----
TCTCATG-TGTT-TACA-TCACATACTA------CAAAGTT--TTTAGAA
TGTT------ACAATCATGC-GTC-----A----ATGCA---T-------
--A------TAATACAACTTTCAGCAACGGATCTCTTGGCTCTCGCATCG
ATGAAGAACGCAGCGAAATGCGATAAGTAATGTGAATTGCAGAATTCAGT
GAATCATCGAATCTTTGAACGCACCTTGCGCTCCTTGGTATT----CCGA
GGAGCATGCCTGTTTGAGTGTCATGGTATTCTCAACCCTCCTG-CAT-T-
TT--------------------TTTTGCAGTTGGGCTTGGAC-TTGGAGG
T-TTT---TTGCTGGTGGTCAAAC-CTTGTGTT----------------T
GAACGCGGGCTCCTCTGAAAAGCAT----TAGCTG-GA-A-TA----TT-
------ACT---GAGCATG-T----T-TCAATGTGATA----ATTGTCTA
CGTTGCTA-CGT----C---TTGG---T------ATT-------------
----------AAATGTGTTTCAGC-TTCAAACC------GTCCCTTG---
-----TGGACAATAT--------ATCTGAACCCCCTAGTAACTGCGAGTG
A-AGCGGG-AAAAGCTCAAATTTAAAATCTGGCAG-CT-T--TGGCTGTC
CGAGTTGTAGTCTGGAGAAGCGTTTTCTGTGCTGGACCGTGTACAAGTCT
-CTTGGAATAGAGCGTCATAGAGGGTGAGAATCCCGTCTTTGACACGGAC
TGCCAGTGCTTTGTGATGCGCTCTCAAAGAGTCGAGTTGTTTGGGAATGC
AGCTCAAAATGGGTGGTAAATTCC-ATCTAAAGCTAAATATTGGCGAGAG
ACCGATAGCGAAC-AAGTACCGTGAGGGAAAGATGAAAAGCACTTTGGAA
AGAGAGTTAAACAGT-ACGTGAAATTGCTGAAAGGGAAACGATTGAAGTC
AGTCGCGTCCGTCAGAACTCAGCCTGGC----TTT---TGCCTGGTGCA-
TTTTCTGG-TGGACGGGCC-AACATCAA-TTTCGA-CCGCTGGATAAAGG
CCTTGGGAATGTGGCA------CC-TTC--GGGTGTG-TTATAGCCCTCG
G-TTG-T--ATACGG-TGGTTGGGATTGAGGATCTCAGCATGCCTTT---
--AT-GGTCGGGG-----TTC--GCC---CACG-TT--CATGCTTAGGAT
GTTGGCGTAATGGCTTTAAACGACCCGTCTTGAAACACGGACCAAGGAGT
CTAACATGCCTGCGAGTGTTTGGGTGGAAAACCCGAGCGCGTAATGAAAG
TGAAAGTTGGGATCCCTGTCGT-GGGGAGCACCGACGCCCGGACCAGACC
-TTCTGTGACGGCTCCGCGGTTGAGCATGTATGTTGGGACCCGAAAGATG
GTGAACTATGCCTGAATAGGGTGAAGCCAGAGGAAACTCTGGTGGAGGCT
CGTAGCGATTCTGACGTGCAAATCGATCGTCAAATTT-GGGTATA-GGGG
CGAAAGACTAAT--CGAACCATCTAGTAGCTGGTTCCTGCCGAAGTTTCC
CTCAGGATAGCAGAAACT--CATGTCAGATTTATGTGGTAAAGCGAATGA
TTAGAGGCCTTGGGGTTGAAACAACC-TTAACCTATTCTCAAACTTTAAA
TAT-GTAAGAACGAGCCGTCACTTGATTGGACCGCTCGGCGATTGAGAGT
TTCTAGTGGGCCATTTTTGGTAAGCAGAACTGGCGATGCGGGATGAACCG
AACGCG-AGGTTAAGGTGCCGGAATACACGCT--CATCAGACACCACAAA
AGGTGTTAGTTCATCTAGACAGCAGGACGGTGGCCATGGAAGTCGGAATC
CGCTAAGGAGTGTGTAACAACTCACCTGCCGAATGAACTAGCCCTGAAAA
TGGATGGCGCTCAAGCGTGTTACCCATACCTCGCCGTCAGTGTTGAAGTG
ACACACTGACGAGTAGGCAGGCGTGGAGG---------------CCCCTA
GTAACTGCGAGTGA-AGCGGG-AAAAGCTCAAATTTAAAATCTGGCAG-C
T-T--TGGCTGTCCGAGTTGTAGTCTGGAGAAGCGTTTTCTGTGCTGGAC
CGTGTACAAGTCT-CTTGGAATAGAGCGTCATAGAGGGTGAGAATCCCGT
CTTTGACACGGACTGCCAGTGCTTTGTGATGCGCTCTCAAAGAGTCGAGT
TGTTTGGGAATGCAGCTCAAAATGGGTGGTAAATTCC-ATCTAAAGCTAA
ATATTGGCGAGAGACCGATAGCGAAC-AAGTACCGTGAGGGAAAGATGAA
AAGCACTTTGGAAAGAGAGTTAAACAGT-ACGTGAAATTGCTGAAAGGGA
AACGATTGAAGTCAGTCGCGTCCGTCAGAACTCAGCCTGGC----TTT--
-TGCCTGGTGCA-TTTTCTGG-TGGACGGGCC-AACATCAA-TTTCGA-C
CGCTGGATAAAGGCCTTGGGAATGTGGCA------CC-TTC--GGGTGTG
-TTATAGCCCTCGG-TTG-T--ATACGG-TGGTTGGGATTGAGGATCTCA
GCATGCCTTT-----AT-GGTCGGGG-----TTC--GCC---CACG-TT-
-CATGCTTAGGATGTTGGCGTAATGGCTTTAAACGACCCGTCTTGAAACA
CGGACCAAGGAGTCTAACATGCCTGCGAGTGTTTGGGTGGAAAACCCGAG
CGCGTAATGAAAGTGAAAGTTGGGATCCCTGTCGT-GGGGAGCACCGACG
CCCGGACCAGACC-TTCTGTGACGGCTCCGCGGTTGAGCATGTATGTTGG
GACCCGAAAGATGGTGAACTATGCCTGAATAGGGTGAAGCCAGAGGAAAC
TCTGGTGGAGGCTCGTAGCGATTCTGACGTGCAAATCGATCGTCAAATTT
-GGGTATA-GGGGCGAAAGACTAAT--CGAACCATCTAGTAGCTGGTTCC
TGCCGAAGTTTCCCTCAGGATAGCAGAAACT--CATGTCAGATTTATGTG
GTAAAGCGAATGATTAGAGGCCTTGGGGTTGAAACAACC-TTAACCTATT
CTCAAACTTTAAATAT-GTAAGAACGAGCCGTCACTTGATTGGACCGCTC
GGCGATTGAGAGTTTCTAGTGGGCCATTTTTGGTAAGCAGAACTGGCGAT
GCGGGATGAACCGAACGCG-AGGTTAAGGTGCCGGAATACACGCT--CAT
CAGACACCACAAAAGGTGTTAGTTCATCTAGACAGCAGGACGGTGGCCAT
GGAAGTCGGAATCCGCTAAGGAGTGTGTAACAACTCACCTGCCGAATGAA
CTAGCCCTGAAAATGGATGGCGCTCAAGCGTGTTACCCATACCTCGCCGT
CAGTGTTGAAGTGACACACTGACGAGTAGGCAGGCGTGGAGG--------
-------CCCCTAGTAACTGCGAGTGA-AGCGGG-AAAAGCTCAAATTTA
AAATCTGGCAG-CT-T--TGGCTGTCCGAGTTGTAGTCTGGAGAAGCGTT
TTCTGTGCTGGACCGTGTACAAGTCT-CTTGGAATAGAGCGTCATAGAGG
GTGAGAATCCCGTCTTTGACACGGACTGCCAGTGCTTTGTGATGCGCTCT
CAAAGAGTCGAGTTGTTTGGGAATGCAGCTCAAAATGGGTGGTAAATTCC
-ATCTAAAGCTAAATATTGGCGAGAGACCGATAGCGAAC-AAGTACCGTG
AGGGAAAGATGAAAAGCACTTTGGAAAGAGAGTTAAACAGT-ACGTGAAA
TTGCTGAAAGGGAAACGATTGAAGTCAGTCGCGTCCGTCAGAACTCAGCC
TGGC----TTT---TGCCTGGTGCA-TTTTCTGG-TGGACGGGCC-AACA
TCAA-TTTCGA-CCGCTGGATAAAGGCCTTGGGAATGTGGCA------CC
-TTC--GGGTGTG-TTATAGCCCTCGG-TTG-T--ATACGG-TGGTTGGG
ATTGAGGATCTCAGCATGCCTTT-----AT-GGTCGGGG-----TTC--G
CC---CACG-TT--CATGCTTAGGATGTTGGCGTAATGGCTTTAAACGAC
CCGTCTTGAAACACGGACCAAGGAGTCTAACATGCCTGCGAGTGTTTGGG
TGGAAAACCCGAGCGCGTAATGAAAGTGAAAGTTGGGATCCCTGTCGT-G
GGGAGCACCGACGCCCGGACCAGACC-TTCTGTGACGGCTCCGCGGTTGA
GCATGTATGTTGGGACCCGAAAGATGGTGAACTATGCCTGAATAGGGTGA
AGCCAGAGGAAACTCTGGTGGAGGCTCGTAGCGATTCTGACGTGCAAATC
GATCGTCAAATTT-GGGTATA-GGGGCGAAAGACTAAT--CGAACCATCT
AGTAGCTGGTTCCTGCCGAAGTTTCCCTCAGGATAGCAGAAACT--CATG
TCAGATTTATGTGGTAAAGCGAATGATTAGAGGCCTTGGGGTTGAAACAA
CC-TTAACCTATTCTCAAACTTTAAATAT-GTAAGAACGAGCCGTCACTT
GATTGGACCGCTCGGCGATTGAGAGTTTCTAGTGGGCCATTTTTGGTAAG
CAGAACTGGCGATGCGGGATGAACCGAACGCG-AGGTTAAGGTGCCGGAA
TACACGCT--CATCAGACACCACAAAAGGTGTTAGTTCATCTAGACAGCA
GGACGGTGGCCATGGAAGTCGGAATCCGCTAAGGAGTGTGTAACAACTCA
CCTGCCGAATGAACTAGCCCTGAAAATGGATGGCGCTCAAGCGTGTTACC
CATACCTCGCCGTCAGTGTTGAAGTGACACACTGACGAGTAGGCAGGCGT
GGAGG---------------CCCCTAGTAACTGCGAGTGA-AGCGGG-AA
AAGCTCAAATTTAAAATCTGGCAG-CT-T--TGGCTGTCCGAGTTGTAGT
CTGGAGAAGCGTTTTCTGTGCTGGACCGTGTACAAGTCT-CTTGGAATAG
AGCGTCATAGAGGGTGAGAATCCCGTCTTTGACACGGACTGCCAGTGCTT
TGTGATGCGCTCTCAAAGAGTCGAGTTGTTTGGGAATGCAGCTCAAAATG
GGTGGTAAATTCC-ATCTAAAGCTAAATATTGGCGAGAGACCGATAGCGA
AC-AAGTACCGTGAGGGAAAGATGAAAAGCACTTTGGAAAGAGAGTTAAA
CAGT-ACGTGAAATTGCTGAAAGGGAAACGATTGAAGTCAGTCGCGTCCG
TCAGAACTCAGCCTGGC----TTT---TGCCTGGTGCA-TTTTCTGG-TG
GACGGGCC-AACATCAA-TTTCGA-CCGCTGGATAAAGGCCTTGGGAATG
TGGCA------CC-TTC--GGGTGTG-TTATAGCCCTCGG-TTG-T--AT
ACGG-TGGTTGGGATTGAGGATCTCAGCATGCCTTT-----AT-GGTCGG
GG-----TTC--GCC---CACG-TT--CATGCTTAGGATGTTGGCGTAAT
GGCTTTAAACGACCCGTCTTGAAACACGGACCAAGGAGTCTAACATGCCT
GCGAGTGTTTGGGTGGAAAACCCGAGCGCGTAATGAAAGTGAAAGTTGGG
ATCCCTGTCGT-GGGGAGCACCGACGCCCGGACCAGACC-TTCTGTGACG
GCTCCGCGGTTGAGCATGTATGTTGGGACCCGAAAGATGGTGAACTATGC
CTGAATAGGGTGAAGCCAGAGGAAACTCTGGTGGAGGCTCGTAGCGATTC
TGACGTGCAAATCGATCGTCAAATTT-GGGTATA-GGGGCGAAAGACTAA
T--CGAACCATCTAGTAGCTGGTTCCTGCCGAAGTTTCCCTCAGGATAGC
AGAAACT--CATGTCAGATTTATGTGGTAAAGCGAATGATTAGAGGCCTT
GGGGTTGAAACAACC-TTAACCTATTCTCAAACTTTAAATAT-GTAAGAA
CGAGCCGTCACTTGATTGGACCGCTCGGCGATTGAGAGTTTCTAGTGGGC
CATTTTTGGTAAGCAGAACTGGCGATGCGGGATGAACCGAACGCG-AGGT
TAAGGTGCCGGAATACACGCT--CATCAGACACCACAAAAGGTGTTAGTT
CATCTAGACAGCAGGACGGTGGCCATGGAAGTCGGAATCCGCTAAGGAGT
GTGTAACAACTCACCTGCCGAATGAACTAGCCCTGAAAATGGATGGCGCT
CAAGCGTGTTACCCATACCTCGCCGTCAGTGTTGAAGTGACACACTGACG
AGTAGGCAGGCGTGGAGG---------------CCCCTAGTAACTGCGAG
TGA-AGCGGG-AAAAGCTCAAATTTAAAATCTGGCAG-CT-T--TGGCTG
TCCGAGTTGTAGTCTGGAGAAGCGTTTTCTGTGCTGGACCGTGTACAAGT
CT-CTTGGAATAGAGCGTCATAGAGGGTGAGAATCCCGTCTTTGACACGG
ACTGCCAGTGCTTTGTGATGCGCTCTCAAAGAGTCGAGTTGTTTGGGAAT
GCAGCTCAAAATGGGTGGTAAATTCC-ATCTAAAGCTAAATATTGGCGAG
AGACCGATAGCGAAC-AAGTACCGTGAGGGAAAGATGAAAAGCACTTTGG
AAAGAGAGTTAAACAGT-ACGTGAAATTGCTGAAAGGGAAACGATTGAAG
TCAGTCGCGTCCGTCAGAACTCAGCCTGGC----TTT---TGCCTGGTGC
A-TTTTCTGG-TGGACGGGCC-AACATCAA-TTTCGA-CCGCTGGATAAA
GGCCTTGGGAATGTGGCA------CC-TTC--GGGTGTG-TTATAGCCCT
CGG-TTG-T--ATACGG-TGGTTGGGATTGAGGATCTCAGCATGCCTTT-
----AT-GGTCGGGG-----TTC--GCC---CACG-TT--CATGCTTAGG
ATGTTGGCGTAATGGCTTTAAACGACCCGTCTTGAAACACGGACCAAGGA
GTCTAACATGCCTGCGAGTGTTTGGGTGGAAAACCCGAGCGCGTAATGAA
AGTGAAAGTTGGGATCCCTGTCGT-GGGGAGCACCGACGCCCGGACCAGA
CC-TTCTGTGACGGCTCCGCGGTTGAGCATGTATGTTGGGACCCGAAAGA
TGGTGAACTATGCCTGAATAGGGTGAAGCCAGAGGAAACTCTGGTGGAGG
CTCGTAGCGATTCTGACGTGCAAATCGATCGTCAAATTT-GGGTATA-GG
GGCGAAAGACTAAT--CGAACCATCTAGTAGCTGGTTCCTGCCGAAGTTT
CCCTCAGGATAGCAGAAACT--CATGTCAGATTTATGTGGTAAAGCGAAT
GATTAGAGGCCTTGGGGTTGAAACAACC-TTAACCTATTCTCAAACTTTA
AATAT-GTAAGAACGAGCCGTCACTTGATTGGACCGCTCGGCGATTGAGA
GTTTCTAGTGGGCCATTTTTGGTAAGCAGAACTGGCGATGCGGGATGAAC
CGAACGCG-AGGTTAAGGTGCCGGAATACACGCT--CATCAGACACCACA
AAAGGTGTTAGTTCATCTAGACAGCAGGACGGTGGCCATGGAAGTCGGAA
TCCGCTAAGGAGTGTGTAACAACTCACCTGCCGAATGAACTAGCCCTGAA
AATGGATGGCGCTCAAGCGTGTTACCCATACCTCGCCGTCAGTGTTGAAG
TGACACACTGACGAGTAGGCAGGCGTGGAGG---------------
>27_Steccherinaceae_Xanthoporus_syringae_X339
ATTATTGAATGAA-TTTGG-G---TGGGGTTGT-TGCTGGC-CCT-----
------TCAAGGCA-TGTGCAC-GCCTCA-T-TC--A----TC--C--AC
CCTTC--TCTACCTCTGTGCACTTC-TCATGGGT-TGG--------GT--
-TGCGCCG--------T-------------------------------TT
TAG--------------AATGGCA----AAGG----------CCCC----
TCCCATG-TGTT-T-AA-TTATATACGCATGTT------TG--TTTTGAA
TGTACA-----ATGTCATGC-ATG-----A----ATGCA---T-------
--A------AAATATAACTTTCAGCAACGGATCTCTTGGCTCTCGCATCG
ATGAAGAACGCAGCGAAATGCGATAAGTAATGTGAATTGCAGAATTCAGT
GAATCATCGAATCTTTGAACGCACCTTGCGCTCCTTGGTATT----CCGA
GGAGCATGCCTGTTTGAGTGTCATGGTATTCTCAATCCGCTTG-TAT-T-
TT---------------------TGTGCAAGCGGTATTGGAT-GTGGAGG
---TT---TTGCCGGC-----------GTTCTT----------------T
GAATGCTGGCTCCTCTGAAATGCAT----TAGCTT-GA-A-TA----TG-
------ACC---GAGCATG-T----C-TCAGCGTGATA----ATTGTCTA
CGTTGCGT-GTG----C---AAGG---C-------CG-------------
----------ATATACATTCTGGC-TTCCAACC------GTCCCCTTTG-
-----TGGACAAC---------GCTCTGAAACCCCTAGTAACTGCGAGTG
A-AGCGGG-AAAAGCTCAAATTTAAAATCTGGCAG-CT-T--TGGCTGTC
CGAGTTGTAGTCTGGAGAAGCGTTTTCTGTGCTGGACCGTGTACAAGTCT
-CTTGGAACAGAGCGTCATAGAGGGTGAGAATCCCGTCTTTGACACGGAC
CGCCAGTGCTGTGTGATGCGCTCTCAAAGAGTCGAGTTGTTTGGGAATGC
AGCTCAAAATGGGTGGTAAATTCC-ATCTAAAGCTAAATATTGGCGAGAG
ACCGATAGCGAAC-AAGTACCGTGAGGGAAAGATGAAAAGCACTTTGGAA
AGAGAGTTAAACAGT-ACGTGAAATTGCTGAAAGGGAAACACTTGAAGTC
AGTCGCGTTGGCCGGAACTCAGCCTGGC----TTT---TGCCTGGTGTA-
TTTTCTGG-TTGACGGGCC-AGCATCAA-TTTTGA-CCGTTGGACAAAGG
CCGGGGGAATGTGGCA------CC-TTC--GGGTGTG-TTATAGCCCTTG
G-TCA-C--ATGCAA-TGGTTGGGATTGAGGATCTCAGCATGCCTTT---
--AT-GGTCGGGG-----TTC--GCC---CACG-TT--CATGCTTAGGAT
GCTGGCGTAATGGCTTTAAATGACCCGTCTTGAAACACGGACCAAGGAGT
CTAACATACCTGCGAGTGTTTGGGTGGAAAACCCGAGCGCGCAATGAAAG
TGAAAGTTGGGATCCCTGTCGC-GGGGAGCACCGACGCCCGGACCAGACC
-TTCTGTGACGGATCCGCGGTAGAGCATGCATGTTGGGACCCGAAAGATG
GTGAACTATGCCTGAATAGGGTGAAGCCAGAGGAAACTCTGGTGGAGGCT
CGTAGCGATTCTGACGTGCAAATCGATCGTCAAATTT-GGGTATA-GGGG
CGAAAGACTAAT--CGAACCATCTAGTAGCTGGTTCCTGCC---------
--------------------------------------------------
--------------------------------------------------
--------------------------------------------------
--------------------------------------------------
--------------------------------------------------
--------------------------------------------------
--------------------------------------------------
--------------------------------------------------
--------------------------------------------CCCCTA
GTAACTGCGAGTGA-AGCGGG-AAAAGCTCAAATTTAAAATCTGGCAG-C
T-T--TGGCTGTCCGAGTTGTAGTCTGGAGAAGCGTTTTCTGTGCTGGAC
CGTGTACAAGTCT-CTTGGAACAGAGCGTCATAGAGGGTGAGAATCCCGT
CTTTGACACGGACCGCCAGTGCTGTGTGATGCGCTCTCAAAGAGTCGAGT
TGTTTGGGAATGCAGCTCAAAATGGGTGGTAAATTCC-ATCTAAAGCTAA
ATATTGGCGAGAGACCGATAGCGAAC-AAGTACCGTGAGGGAAAGATGAA
AAGCACTTTGGAAAGAGAGTTAAACAGT-ACGTGAAATTGCTGAAAGGGA
AACACTTGAAGTCAGTCGCGTTGGCCGGAACTCAGCCTGGC----TTT--
-TGCCTGGTGTA-TTTTCTGG-TTGACGGGCC-AGCATCAA-TTTTGA-C
CGTTGGACAAAGGCCGGGGGAATGTGGCA------CC-TTC--GGGTGTG
-TTATAGCCCTTGG-TCA-C--ATGCAA-TGGTTGGGATTGAGGATCTCA
GCATGCCTTT-----AT-GGTCGGGG-----TTC--GCC---CACG-TT-
-CATGCTTAGGATGCTGGCGTAATGGCTTTAAATGACCCGTCTTGAAACA
CGGACCAAGGAGTCTAACATACCTGCGAGTGTTTGGGTGGAAAACCCGAG
CGCGCAATGAAAGTGAAAGTTGGGATCCCTGTCGC-GGGGAGCACCGACG
CCCGGACCAGACC-TTCTGTGACGGATCCGCGGTAGAGCATGCATGTTGG
GACCCGAAAGATGGTGAACTATGCCTGAATAGGGTGAAGCCAGAGGAAAC
TCTGGTGGAGGCTCGTAGCGATTCTGACGTGCAAATCGATCGTCAAATTT
-GGGTATA-GGGGCGAAAGACTAAT--CGAACCATCTAGTAGCTGGTTCC
TGCC----------------------------------------------
--------------------------------------------------
--------------------------------------------------
--------------------------------------------------
--------------------------------------------------
--------------------------------------------------
--------------------------------------------------
--------------------------------------------------
--------------------------------------------------
-------CCCCTAGTAACTGCGAGTGA-AGCGGG-AAAAGCTCAAATTTA
AAATCTGGCAG-CT-T--TGGCTGTCCGAGTTGTAGTCTGGAGAAGCGTT
TTCTGTGCTGGACCGTGTACAAGTCT-CTTGGAACAGAGCGTCATAGAGG
GTGAGAATCCCGTCTTTGACACGGACCGCCAGTGCTGTGTGATGCGCTCT
CAAAGAGTCGAGTTGTTTGGGAATGCAGCTCAAAATGGGTGGTAAATTCC
-ATCTAAAGCTAAATATTGGCGAGAGACCGATAGCGAAC-AAGTACCGTG
AGGGAAAGATGAAAAGCACTTTGGAAAGAGAGTTAAACAGT-ACGTGAAA
TTGCTGAAAGGGAAACACTTGAAGTCAGTCGCGTTGGCCGGAACTCAGCC
TGGC----TTT---TGCCTGGTGTA-TTTTCTGG-TTGACGGGCC-AGCA
TCAA-TTTTGA-CCGTTGGACAAAGGCCGGGGGAATGTGGCA------CC
-TTC--GGGTGTG-TTATAGCCCTTGG-TCA-C--ATGCAA-TGGTTGGG
ATTGAGGATCTCAGCATGCCTTT-----AT-GGTCGGGG-----TTC--G
CC---CACG-TT--CATGCTTAGGATGCTGGCGTAATGGCTTTAAATGAC
CCGTCTTGAAACACGGACCAAGGAGTCTAACATACCTGCGAGTGTTTGGG
TGGAAAACCCGAGCGCGCAATGAAAGTGAAAGTTGGGATCCCTGTCGC-G
GGGAGCACCGACGCCCGGACCAGACC-TTCTGTGACGGATCCGCGGTAGA
GCATGCATGTTGGGACCCGAAAGATGGTGAACTATGCCTGAATAGGGTGA
AGCCAGAGGAAACTCTGGTGGAGGCTCGTAGCGATTCTGACGTGCAAATC
GATCGTCAAATTT-GGGTATA-GGGGCGAAAGACTAAT--CGAACCATCT
AGTAGCTGGTTCCTGCC---------------------------------
--------------------------------------------------
--------------------------------------------------
--------------------------------------------------
--------------------------------------------------
--------------------------------------------------
--------------------------------------------------
--------------------------------------------------
--------------------------------------------------
--------------------CCCCTAGTAACTGCGAGTGA-AGCGGG-AA
AAGCTCAAATTTAAAATCTGGCAG-CT-T--TGGCTGTCCGAGTTGTAGT
CTGGAGAAGCGTTTTCTGTGCTGGACCGTGTACAAGTCT-CTTGGAACAG
AGCGTCATAGAGGGTGAGAATCCCGTCTTTGACACGGACCGCCAGTGCTG
TGTGATGCGCTCTCAAAGAGTCGAGTTGTTTGGGAATGCAGCTCAAAATG
GGTGGTAAATTCC-ATCTAAAGCTAAATATTGGCGAGAGACCGATAGCGA
AC-AAGTACCGTGAGGGAAAGATGAAAAGCACTTTGGAAAGAGAGTTAAA
CAGT-ACGTGAAATTGCTGAAAGGGAAACACTTGAAGTCAGTCGCGTTGG
CCGGAACTCAGCCTGGC----TTT---TGCCTGGTGTA-TTTTCTGG-TT
GACGGGCC-AGCATCAA-TTTTGA-CCGTTGGACAAAGGCCGGGGGAATG
TGGCA------CC-TTC--GGGTGTG-TTATAGCCCTTGG-TCA-C--AT
GCAA-TGGTTGGGATTGAGGATCTCAGCATGCCTTT-----AT-GGTCGG
GG-----TTC--GCC---CACG-TT--CATGCTTAGGATGCTGGCGTAAT
GGCTTTAAATGACCCGTCTTGAAACACGGACCAAGGAGTCTAACATACCT
GCGAGTGTTTGGGTGGAAAACCCGAGCGCGCAATGAAAGTGAAAGTTGGG
ATCCCTGTCGC-GGGGAGCACCGACGCCCGGACCAGACC-TTCTGTGACG
GATCCGCGGTAGAGCATGCATGTTGGGACCCGAAAGATGGTGAACTATGC
CTGAATAGGGTGAAGCCAGAGGAAACTCTGGTGGAGGCTCGTAGCGATTC
TGACGTGCAAATCGATCGTCAAATTT-GGGTATA-GGGGCGAAAGACTAA
T--CGAACCATCTAGTAGCTGGTTCCTGCC--------------------
--------------------------------------------------
--------------------------------------------------
--------------------------------------------------
--------------------------------------------------
--------------------------------------------------
--------------------------------------------------
--------------------------------------------------
--------------------------------------------------
---------------------------------CCCCTAGTAACTGCGAG
TGA-AGCGGG-AAAAGCTCAAATTTAAAATCTGGCAG-CT-T--TGGCTG
TCCGAGTTGTAGTCTGGAGAAGCGTTTTCTGTGCTGGACCGTGTACAAGT
CT-CTTGGAACAGAGCGTCATAGAGGGTGAGAATCCCGTCTTTGACACGG
ACCGCCAGTGCTGTGTGATGCGCTCTCAAAGAGTCGAGTTGTTTGGGAAT
GCAGCTCAAAATGGGTGGTAAATTCC-ATCTAAAGCTAAATATTGGCGAG
AGACCGATAGCGAAC-AAGTACCGTGAGGGAAAGATGAAAAGCACTTTGG
AAAGAGAGTTAAACAGT-ACGTGAAATTGCTGAAAGGGAAACACTTGAAG
TCAGTCGCGTTGGCCGGAACTCAGCCTGGC----TTT---TGCCTGGTGT
A-TTTTCTGG-TTGACGGGCC-AGCATCAA-TTTTGA-CCGTTGGACAAA
GGCCGGGGGAATGTGGCA------CC-TTC--GGGTGTG-TTATAGCCCT
TGG-TCA-C--ATGCAA-TGGTTGGGATTGAGGATCTCAGCATGCCTTT-
----AT-GGTCGGGG-----TTC--GCC---CACG-TT--CATGCTTAGG
ATGCTGGCGTAATGGCTTTAAATGACCCGTCTTGAAACACGGACCAAGGA
GTCTAACATACCTGCGAGTGTTTGGGTGGAAAACCCGAGCGCGCAATGAA
AGTGAAAGTTGGGATCCCTGTCGC-GGGGAGCACCGACGCCCGGACCAGA
CC-TTCTGTGACGGATCCGCGGTAGAGCATGCATGTTGGGACCCGAAAGA
TGGTGAACTATGCCTGAATAGGGTGAAGCCAGAGGAAACTCTGGTGGAGG
CTCGTAGCGATTCTGACGTGCAAATCGATCGTCAAATTT-GGGTATA-GG
GGCGAAAGACTAAT--CGAACCATCTAGTAGCTGGTTCCTGCC-------
--------------------------------------------------
--------------------------------------------------
--------------------------------------------------
--------------------------------------------------
--------------------------------------------------
--------------------------------------------------
--------------------------------------------------
--------------------------------------------------
----------------------------------------------
>27_Steccherinaceae_Xanthoporus_syringae_Jeppson_2264
----TTGAATGAA-TTTGG-G---TGGGGTTGT-TGCTGGC-CCT-----
------TCAATGCA-TGTGCAC-GCCTCA-T-TC--A----TC--C--AC
CCTTC--TCTACCTCTGTGCACTTC-TCATGGGT-TGG--------GT--
-TGCGCCG--------T-------------------------------TT
TAG--------------AATGGCA----AAGG----------CCCC----
TCCCATG-TGTT-T-AA-TTATATACGCATGTT------TG--TKTTGAA
TGTACA-----ATGTCATGC-ATG-----A----ATGCA---T-------
--A------AAATATAACTTTCAGCAACGGATCTCTTGGCTCTCGCATCG
ATGAAGAACGCAGCGAAATGCGATAAGTAATGTGAATTGCAGAATTCAGT
GAATCATCGAATCTTTGAACGCACCTTGCGCTCCTTGGTATT----CCGA
GGAGCATGCCTGTTTGAGTGTCATGGTATTCTCAATCCGCTTG-TAT-T-
TT---------------------TGTGCAAGCGGTATTGGAT-GTGGAGG
---TT---TTGCCGGC-----------GTTCTT----------------T
GAATGCTGGCTCCTCTGAAATGCAT----TAGCTT-GA-A-TA----TG-
------ACC---GAGCATG-T----C-TCAGCGTGATA----ATTGTCTA
CGTTGCGT-GTG----C---AAGG---C-------CG-------------
----------ATATACATTCTGGC-TTCCAACC------GTCCCCTTTG-
-----TGGACAAC---------GCTCTGAAACCCCTAGTAACTGCGAGTG
A-AGCGGG-AAAAGCTCAAATTTAAAATCTGGCAG-CT-T--TGGCTGTC
CGAGTTGTAGTCTGGAGAAGCGTTTTCTGTGCTGGACCGTGTACAAGTCT
-CTTGGAACAGAGCGTCATAGAGGGTGAGAATCCCGTCTTTGACACGGAC
CGCCAGTGCTGTGTGATGCGCTCTCAAAGAGTCGAGTTGTTTGGGAATGC
AGCTCAAAATGGGTGGTAAATTCC-ATCTAAAGCTAAATATTGGCGAGAG
ACCGATAGCGAAC-AAGTACCGTGAGGGAAAGATGAAAAGCACTTTGGAA
AGAGAGTTAAACAGT-ACGTGAAATTGCTGAAAGGGAAACACTTGAAGTC
AGTCGCGTTGGCCGGAACTCAGCCTGGC----TTT---TGCCTGGTGTA-
TTTTCTGG-TTGACGGGCC-AGCATCAA-TTTTGA-CCGTTGGACAAAGG
CCGGGGGAATGTGGCA------CC-TTC--GGGTGTG-TTATAGCCCTTG
G-TCA-C--ATGCAA-TGGTTGGGATTGAGGATCTCAGCATGCCTTT---
--AT-GGTCGGGG-----TTC--GCC---CACG-TT--CATGCTTAGGAT
GCTGGCGTAATGGCTTTAAATGACCCGTCTTGAAACACGGACCAAGGAGT
CTAACATACCTGCGAGTGTTTGGGTGGAAAACCCGAGCGCGCAATGAAAG
TGAAAGTTGGGATCCCTGTCGC-GGGGAGCACCGACGCCCGGACCAGACC
-TTCTGTGACGGATCCGCGGTAGAGCATGCATGTTGGGACCCGAAAGATG
GTGAACTATGCCTGAATAGGGTGAAGCCAGAGGAAACTCTGGTGGAGGCT
CGTAGCGATTCTGACGTGCAAATCGATCGTCAAATTT-------------
--------------------------------------------------
--------------------------------------------------
--------------------------------------------------
--------------------------------------------------
--------------------------------------------------
--------------------------------------------------
--------------------------------------------------
--------------------------------------------------
--------------------------------------------------
--------------------------------------------CCCCTA
GTAACTGCGAGTGA-AGCGGG-AAAAGCTCAAATTTAAAATCTGGCAG-C
T-T--TGGCTGTCCGAGTTGTAGTCTGGAGAAGCGTTTTCTGTGCTGGAC
CGTGTACAAGTCT-CTTGGAACAGAGCGTCATAGAGGGTGAGAATCCCGT
CTTTGACACGGACCGCCAGTGCTGTGTGATGCGCTCTCAAAGAGTCGAGT
TGTTTGGGAATGCAGCTCAAAATGGGTGGTAAATTCC-ATCTAAAGCTAA
ATATTGGCGAGAGACCGATAGCGAAC-AAGTACCGTGAGGGAAAGATGAA
AAGCACTTTGGAAAGAGAGTTAAACAGT-ACGTGAAATTGCTGAAAGGGA
AACACTTGAAGTCAGTCGCGTTGGCCGGAACTCAGCCTGGC----TTT--
-TGCCTGGTGTA-TTTTCTGG-TTGACGGGCC-AGCATCAA-TTTTGA-C
CGTTGGACAAAGGCCGGGGGAATGTGGCA------CC-TTC--GGGTGTG
-TTATAGCCCTTGG-TCA-C--ATGCAA-TGGTTGGGATTGAGGATCTCA
GCATGCCTTT-----AT-GGTCGGGG-----TTC--GCC---CACG-TT-
-CATGCTTAGGATGCTGGCGTAATGGCTTTAAATGACCCGTCTTGAAACA
CGGACCAAGGAGTCTAACATACCTGCGAGTGTTTGGGTGGAAAACCCGAG
CGCGCAATGAAAGTGAAAGTTGGGATCCCTGTCGC-GGGGAGCACCGACG
CCCGGACCAGACC-TTCTGTGACGGATCCGCGGTAGAGCATGCATGTTGG
GACCCGAAAGATGGTGAACTATGCCTGAATAGGGTGAAGCCAGAGGAAAC
TCTGGTGGAGGCTCGTAGCGATTCTGACGTGCAAATCGATCGTCAAATTT
--------------------------------------------------
--------------------------------------------------
--------------------------------------------------
--------------------------------------------------
--------------------------------------------------
--------------------------------------------------
--------------------------------------------------
--------------------------------------------------
--------------------------------------------------
--------------------------------------------------
-------CCCCTAGTAACTGCGAGTGA-AGCGGG-AAAAGCTCAAATTTA
AAATCTGGCAG-CT-T--TGGCTGTCCGAGTTGTAGTCTGGAGAAGCGTT
TTCTGTGCTGGACCGTGTACAAGTCT-CTTGGAACAGAGCGTCATAGAGG
GTGAGAATCCCGTCTTTGACACGGACCGCCAGTGCTGTGTGATGCGCTCT
CAAAGAGTCGAGTTGTTTGGGAATGCAGCTCAAAATGGGTGGTAAATTCC
-ATCTAAAGCTAAATATTGGCGAGAGACCGATAGCGAAC-AAGTACCGTG
AGGGAAAGATGAAAAGCACTTTGGAAAGAGAGTTAAACAGT-ACGTGAAA
TTGCTGAAAGGGAAACACTTGAAGTCAGTCGCGTTGGCCGGAACTCAGCC
TGGC----TTT---TGCCTGGTGTA-TTTTCTGG-TTGACGGGCC-AGCA
TCAA-TTTTGA-CCGTTGGACAAAGGCCGGGGGAATGTGGCA------CC
-TTC--GGGTGTG-TTATAGCCCTTGG-TCA-C--ATGCAA-TGGTTGGG
ATTGAGGATCTCAGCATGCCTTT-----AT-GGTCGGGG-----TTC--G
CC---CACG-TT--CATGCTTAGGATGCTGGCGTAATGGCTTTAAATGAC
CCGTCTTGAAACACGGACCAAGGAGTCTAACATACCTGCGAGTGTTTGGG
TGGAAAACCCGAGCGCGCAATGAAAGTGAAAGTTGGGATCCCTGTCGC-G
GGGAGCACCGACGCCCGGACCAGACC-TTCTGTGACGGATCCGCGGTAGA
GCATGCATGTTGGGACCCGAAAGATGGTGAACTATGCCTGAATAGGGTGA
AGCCAGAGGAAACTCTGGTGGAGGCTCGTAGCGATTCTGACGTGCAAATC
GATCGTCAAATTT-------------------------------------
--------------------------------------------------
--------------------------------------------------
--------------------------------------------------
--------------------------------------------------
--------------------------------------------------
--------------------------------------------------
--------------------------------------------------
--------------------------------------------------
--------------------------------------------------
--------------------CCCCTAGTAACTGCGAGTGA-AGCGGG-AA
AAGCTCAAATTTAAAATCTGGCAG-CT-T--TGGCTGTCCGAGTTGTAGT
CTGGAGAAGCGTTTTCTGTGCTGGACCGTGTACAAGTCT-CTTGGAACAG
AGCGTCATAGAGGGTGAGAATCCCGTCTTTGACACGGACCGCCAGTGCTG
TGTGATGCGCTCTCAAAGAGTCGAGTTGTTTGGGAATGCAGCTCAAAATG
GGTGGTAAATTCC-ATCTAAAGCTAAATATTGGCGAGAGACCGATAGCGA
AC-AAGTACCGTGAGGGAAAGATGAAAAGCACTTTGGAAAGAGAGTTAAA
CAGT-ACGTGAAATTGCTGAAAGGGAAACACTTGAAGTCAGTCGCGTTGG
CCGGAACTCAGCCTGGC----TTT---TGCCTGGTGTA-TTTTCTGG-TT
GACGGGCC-AGCATCAA-TTTTGA-CCGTTGGACAAAGGCCGGGGGAATG
TGGCA------CC-TTC--GGGTGTG-TTATAGCCCTTGG-TCA-C--AT
GCAA-TGGTTGGGATTGAGGATCTCAGCATGCCTTT-----AT-GGTCGG
GG-----TTC--GCC---CACG-TT--CATGCTTAGGATGCTGGCGTAAT
GGCTTTAAATGACCCGTCTTGAAACACGGACCAAGGAGTCTAACATACCT
GCGAGTGTTTGGGTGGAAAACCCGAGCGCGCAATGAAAGTGAAAGTTGGG
ATCCCTGTCGC-GGGGAGCACCGACGCCCGGACCAGACC-TTCTGTGACG
GATCCGCGGTAGAGCATGCATGTTGGGACCCGAAAGATGGTGAACTATGC
CTGAATAGGGTGAAGCCAGAGGAAACTCTGGTGGAGGCTCGTAGCGATTC
TGACGTGCAAATCGATCGTCAAATTT------------------------
--------------------------------------------------
--------------------------------------------------
--------------------------------------------------
--------------------------------------------------
--------------------------------------------------
--------------------------------------------------
--------------------------------------------------
--------------------------------------------------
--------------------------------------------------
---------------------------------CCCCTAGTAACTGCGAG
TGA-AGCGGG-AAAAGCTCAAATTTAAAATCTGGCAG-CT-T--TGGCTG
TCCGAGTTGTAGTCTGGAGAAGCGTTTTCTGTGCTGGACCGTGTACAAGT
CT-CTTGGAACAGAGCGTCATAGAGGGTGAGAATCCCGTCTTTGACACGG
ACCGCCAGTGCTGTGTGATGCGCTCTCAAAGAGTCGAGTTGTTTGGGAAT
GCAGCTCAAAATGGGTGGTAAATTCC-ATCTAAAGCTAAATATTGGCGAG
AGACCGATAGCGAAC-AAGTACCGTGAGGGAAAGATGAAAAGCACTTTGG
AAAGAGAGTTAAACAGT-ACGTGAAATTGCTGAAAGGGAAACACTTGAAG
TCAGTCGCGTTGGCCGGAACTCAGCCTGGC----TTT---TGCCTGGTGT
A-TTTTCTGG-TTGACGGGCC-AGCATCAA-TTTTGA-CCGTTGGACAAA
GGCCGGGGGAATGTGGCA------CC-TTC--GGGTGTG-TTATAGCCCT
TGG-TCA-C--ATGCAA-TGGTTGGGATTGAGGATCTCAGCATGCCTTT-
----AT-GGTCGGGG-----TTC--GCC---CACG-TT--CATGCTTAGG
ATGCTGGCGTAATGGCTTTAAATGACCCGTCTTGAAACACGGACCAAGGA
GTCTAACATACCTGCGAGTGTTTGGGTGGAAAACCCGAGCGCGCAATGAA
AGTGAAAGTTGGGATCCCTGTCGC-GGGGAGCACCGACGCCCGGACCAGA
CC-TTCTGTGACGGATCCGCGGTAGAGCATGCATGTTGGGACCCGAAAGA
TGGTGAACTATGCCTGAATAGGGTGAAGCCAGAGGAAACTCTGGTGGAGG
CTCGTAGCGATTCTGACGTGCAAATCGATCGTCAAATTT-----------
--------------------------------------------------
--------------------------------------------------
--------------------------------------------------
--------------------------------------------------
--------------------------------------------------
--------------------------------------------------
--------------------------------------------------
--------------------------------------------------
--------------------------------------------------
----------------------------------------------
>27_Steccherinaceae_Nigroporus_vinosus_Yuan12916
ATTATTGAATGAA-TTCGA-GTCTTACGGTTGT-CGCTGGC-CTCT----
-------CGGGGCA-TGTGCAC-GCCTGG-C-TC--AT--TTC--C--AT
-CCTT--CACACCTCTGTGCACTTTCCCATGGGT-TGA--------AT--
-GTTCAGT--------AGT-------------------------CTCGAA
AGAGG------------CCTTCTG----GACT----------TTTG----
GCCTGTG-TGTTCT--A-CAACATACACCTGTC----TGT---CTCAGAA
TGTATAC----TTGTCATGC-ATTT---AA----TTGCA---T-------
--A------TAATACAACTTTCAACAACGGATCTCTTGGCTCTCGCATCG
ATGAAGAACGCAGCGAAATGCGATAAGTAATGTGAATTGCAGAATTCAGT
GAATCATCGAATCTTTGAACGCACCTTGCGCTCCTTGGTATT----CCGA
GGAGCATGCCTGTTTGAGTGTCATGGTATTCTCAACCCTCCCG-TGG-T-
TTTTGTTTTCGC-----AAAAGTCCGCAGGTTGGGATTGGAC-TTGGAGG
--TTTTCATTGCTGGGCT--------TCTCTCC----------------T
GAAGCTTGGCTCCTCTGAAATGCAT----TAGCTT-GA-A-TGAT-TTTT
-----ACCC---AAGCATG-A----T-CCAGCGTGATA----ATTGTCTA
CGCTGCCT-CGT----C---GTGG---T----------------------
--------------GAAACCAGGC-TTCGAACC------GTCTCCTCCG-
-----GAGACAACTT--------TTCTGAACCCCCTAGTAACTGCGAGTG
A-AGCGGG-AAAAGCTCAAATTTAAAATCTGGCAGCTT-C----GCTGTC
CGAGTTGTAGTCTGGAGAAGCGTTTTCTGTGCTGGACCGTGTACAAGTCT
-CTTGGAATAGAGCGTCATAGAGGGTGAGAATCCCGTCTTTGACACGGAC
TGCCAGTGCTCTGTGATGCGCTCTCAAAGAGTCGAGTTGTTTGGGAATGC
AGCTCAAAATGGGTGGTAAATTCC-ATCTAAAGCTAAATATTGGCGAGAG
ACCGATAGCGAAC-AAGTACCGTGAGGGAAAGATGAAAAGCACTTTGGAA
AGAGAGTTAAACAGT-ACGTGAAATTGTTGAAAGGGAAACGCTTGAAGTC
AGTCGCGTCGATCAGAACTCAGCCATGC----TCT---CGTGTGGTGCA-
TTTTCTGG-TTGACGGGCC-AGCATCAA-TTTTGA-CCACTGGAAAAAGG
CTTCGGGAATGTGGCA------CC-TTC--GGGTGTG-TTATAGCCCTTG
G-TCA-C--ATGCAG-TGGTTGGGATTGAGGATCTCAGCATGCCTTT---
--AT-GGTCGGGG-----TTC--GCC---CACG-TT--CATGCTTAGGAT
GCTGGCGTAATGGCTTCAAACGACCCGTCTTGAAACACGGACCAAGGAGT
CTAACATGCCTGCGAGTGTTTGGGTGGAAAACCCGAGCGCGTAATGAAAG
TGAAAGTTGGGATCCCTGTCGT-GGGGAGCACCGACGCCCGGACCAGACC
-TTCTGTGACGGATCCGCGGTAGAGCATGTATGTTGGGACCCGAAAGATG
GTGAACTATGCCTGAATAGGGTGAAGCCAGAGGAAACTCTGGTGGAGGCT
CGTAGCGATTCTGACGTGCAAATCGATCGTCAAATTT-GGGTATA-GGGG
CGAAAGACTAAT--CGAACCATCTAGTAGCTGGTTCCTGCCGAAGTTTCC
CTCA-GATAGCAG-AACT--CATGTCAGATTTATGTGGTAAAGC----GA
TGATAGAGGCTTGGGGTGAA------------------------------
--------------------------------------------------
--------------------------------------------------
--------------------------------------------------
--------------------------------------------------
--------------------------------------------------
--------------------------------------------------
--------------------------------------------CCCCTA
GTAACTGCGAGTGA-AGCGGG-AAAAGCTCAAATTTAAAATCTGGCAGCT
T-C----GCTGTCCGAGTTGTAGTCTGGAGAAGCGTTTTCTGTGCTGGAC
CGTGTACAAGTCT-CTTGGAATAGAGCGTCATAGAGGGTGAGAATCCCGT
CTTTGACACGGACTGCCAGTGCTCTGTGATGCGCTCTCAAAGAGTCGAGT
TGTTTGGGAATGCAGCTCAAAATGGGTGGTAAATTCC-ATCTAAAGCTAA
ATATTGGCGAGAGACCGATAGCGAAC-AAGTACCGTGAGGGAAAGATGAA
AAGCACTTTGGAAAGAGAGTTAAACAGT-ACGTGAAATTGTTGAAAGGGA
AACGCTTGAAGTCAGTCGCGTCGATCAGAACTCAGCCATGC----TCT--
-CGTGTGGTGCA-TTTTCTGG-TTGACGGGCC-AGCATCAA-TTTTGA-C
CACTGGAAAAAGGCTTCGGGAATGTGGCA------CC-TTC--GGGTGTG
-TTATAGCCCTTGG-TCA-C--ATGCAG-TGGTTGGGATTGAGGATCTCA
GCATGCCTTT-----AT-GGTCGGGG-----TTC--GCC---CACG-TT-
-CATGCTTAGGATGCTGGCGTAATGGCTTCAAACGACCCGTCTTGAAACA
CGGACCAAGGAGTCTAACATGCCTGCGAGTGTTTGGGTGGAAAACCCGAG
CGCGTAATGAAAGTGAAAGTTGGGATCCCTGTCGT-GGGGAGCACCGACG
CCCGGACCAGACC-TTCTGTGACGGATCCGCGGTAGAGCATGTATGTTGG
GACCCGAAAGATGGTGAACTATGCCTGAATAGGGTGAAGCCAGAGGAAAC
TCTGGTGGAGGCTCGTAGCGATTCTGACGTGCAAATCGATCGTCAAATTT
-GGGTATA-GGGGCGAAAGACTAAT--CGAACCATCTAGTAGCTGGTTCC
TGCCGAAGTTTCCCTCA-GATAGCAG-AACT--CATGTCAGATTTATGTG
GTAAAGC----GATGATAGAGGCTTGGGGTGAA-----------------
--------------------------------------------------
--------------------------------------------------
--------------------------------------------------
--------------------------------------------------
--------------------------------------------------
--------------------------------------------------
--------------------------------------------------
-------CCCCTAGTAACTGCGAGTGA-AGCGGG-AAAAGCTCAAATTTA
AAATCTGGCAGCTT-C----GCTGTCCGAGTTGTAGTCTGGAGAAGCGTT
TTCTGTGCTGGACCGTGTACAAGTCT-CTTGGAATAGAGCGTCATAGAGG
GTGAGAATCCCGTCTTTGACACGGACTGCCAGTGCTCTGTGATGCGCTCT
CAAAGAGTCGAGTTGTTTGGGAATGCAGCTCAAAATGGGTGGTAAATTCC
-ATCTAAAGCTAAATATTGGCGAGAGACCGATAGCGAAC-AAGTACCGTG
AGGGAAAGATGAAAAGCACTTTGGAAAGAGAGTTAAACAGT-ACGTGAAA
TTGTTGAAAGGGAAACGCTTGAAGTCAGTCGCGTCGATCAGAACTCAGCC
ATGC----TCT---CGTGTGGTGCA-TTTTCTGG-TTGACGGGCC-AGCA
TCAA-TTTTGA-CCACTGGAAAAAGGCTTCGGGAATGTGGCA------CC
-TTC--GGGTGTG-TTATAGCCCTTGG-TCA-C--ATGCAG-TGGTTGGG
ATTGAGGATCTCAGCATGCCTTT-----AT-GGTCGGGG-----TTC--G
CC---CACG-TT--CATGCTTAGGATGCTGGCGTAATGGCTTCAAACGAC
CCGTCTTGAAACACGGACCAAGGAGTCTAACATGCCTGCGAGTGTTTGGG
TGGAAAACCCGAGCGCGTAATGAAAGTGAAAGTTGGGATCCCTGTCGT-G
GGGAGCACCGACGCCCGGACCAGACC-TTCTGTGACGGATCCGCGGTAGA
GCATGTATGTTGGGACCCGAAAGATGGTGAACTATGCCTGAATAGGGTGA
AGCCAGAGGAAACTCTGGTGGAGGCTCGTAGCGATTCTGACGTGCAAATC
GATCGTCAAATTT-GGGTATA-GGGGCGAAAGACTAAT--CGAACCATCT
AGTAGCTGGTTCCTGCCGAAGTTTCCCTCA-GATAGCAG-AACT--CATG
TCAGATTTATGTGGTAAAGC----GATGATAGAGGCTTGGGGTGAA----
--------------------------------------------------
--------------------------------------------------
--------------------------------------------------
--------------------------------------------------
--------------------------------------------------
--------------------------------------------------
--------------------------------------------------
--------------------CCCCTAGTAACTGCGAGTGA-AGCGGG-AA
AAGCTCAAATTTAAAATCTGGCAGCTT-C----GCTGTCCGAGTTGTAGT
CTGGAGAAGCGTTTTCTGTGCTGGACCGTGTACAAGTCT-CTTGGAATAG
AGCGTCATAGAGGGTGAGAATCCCGTCTTTGACACGGACTGCCAGTGCTC
TGTGATGCGCTCTCAAAGAGTCGAGTTGTTTGGGAATGCAGCTCAAAATG
GGTGGTAAATTCC-ATCTAAAGCTAAATATTGGCGAGAGACCGATAGCGA
AC-AAGTACCGTGAGGGAAAGATGAAAAGCACTTTGGAAAGAGAGTTAAA
CAGT-ACGTGAAATTGTTGAAAGGGAAACGCTTGAAGTCAGTCGCGTCGA
TCAGAACTCAGCCATGC----TCT---CGTGTGGTGCA-TTTTCTGG-TT
GACGGGCC-AGCATCAA-TTTTGA-CCACTGGAAAAAGGCTTCGGGAATG
TGGCA------CC-TTC--GGGTGTG-TTATAGCCCTTGG-TCA-C--AT
GCAG-TGGTTGGGATTGAGGATCTCAGCATGCCTTT-----AT-GGTCGG
GG-----TTC--GCC---CACG-TT--CATGCTTAGGATGCTGGCGTAAT
GGCTTCAAACGACCCGTCTTGAAACACGGACCAAGGAGTCTAACATGCCT
GCGAGTGTTTGGGTGGAAAACCCGAGCGCGTAATGAAAGTGAAAGTTGGG
ATCCCTGTCGT-GGGGAGCACCGACGCCCGGACCAGACC-TTCTGTGACG
GATCCGCGGTAGAGCATGTATGTTGGGACCCGAAAGATGGTGAACTATGC
CTGAATAGGGTGAAGCCAGAGGAAACTCTGGTGGAGGCTCGTAGCGATTC
TGACGTGCAAATCGATCGTCAAATTT-GGGTATA-GGGGCGAAAGACTAA
T--CGAACCATCTAGTAGCTGGTTCCTGCCGAAGTTTCCCTCA-GATAGC
AG-AACT--CATGTCAGATTTATGTGGTAAAGC----GATGATAGAGGCT
TGGGGTGAA-----------------------------------------
--------------------------------------------------
--------------------------------------------------
--------------------------------------------------
--------------------------------------------------
--------------------------------------------------
--------------------------------------------------
---------------------------------CCCCTAGTAACTGCGAG
TGA-AGCGGG-AAAAGCTCAAATTTAAAATCTGGCAGCTT-C----GCTG
TCCGAGTTGTAGTCTGGAGAAGCGTTTTCTGTGCTGGACCGTGTACAAGT
CT-CTTGGAATAGAGCGTCATAGAGGGTGAGAATCCCGTCTTTGACACGG
ACTGCCAGTGCTCTGTGATGCGCTCTCAAAGAGTCGAGTTGTTTGGGAAT
GCAGCTCAAAATGGGTGGTAAATTCC-ATCTAAAGCTAAATATTGGCGAG
AGACCGATAGCGAAC-AAGTACCGTGAGGGAAAGATGAAAAGCACTTTGG
AAAGAGAGTTAAACAGT-ACGTGAAATTGTTGAAAGGGAAACGCTTGAAG
TCAGTCGCGTCGATCAGAACTCAGCCATGC----TCT---CGTGTGGTGC
A-TTTTCTGG-TTGACGGGCC-AGCATCAA-TTTTGA-CCACTGGAAAAA
GGCTTCGGGAATGTGGCA------CC-TTC--GGGTGTG-TTATAGCCCT
TGG-TCA-C--ATGCAG-TGGTTGGGATTGAGGATCTCAGCATGCCTTT-
----AT-GGTCGGGG-----TTC--GCC---CACG-TT--CATGCTTAGG
ATGCTGGCGTAATGGCTTCAAACGACCCGTCTTGAAACACGGACCAAGGA
GTCTAACATGCCTGCGAGTGTTTGGGTGGAAAACCCGAGCGCGTAATGAA
AGTGAAAGTTGGGATCCCTGTCGT-GGGGAGCACCGACGCCCGGACCAGA
CC-TTCTGTGACGGATCCGCGGTAGAGCATGTATGTTGGGACCCGAAAGA
TGGTGAACTATGCCTGAATAGGGTGAAGCCAGAGGAAACTCTGGTGGAGG
CTCGTAGCGATTCTGACGTGCAAATCGATCGTCAAATTT-GGGTATA-GG
GGCGAAAGACTAAT--CGAACCATCTAGTAGCTGGTTCCTGCCGAAGTTT
CCCTCA-GATAGCAG-AACT--CATGTCAGATTTATGTGGTAAAGC----
GATGATAGAGGCTTGGGGTGAA----------------------------
--------------------------------------------------
--------------------------------------------------
--------------------------------------------------
--------------------------------------------------
--------------------------------------------------
--------------------------------------------------
----------------------------------------------
>27_Steccherinaceae_Nigroporus_vinosus_Seitzman_2008_100
ATTATTGAATGAA-TTCGA-GTCTTACGGTTGT-CGCTGGC-CTCT----
-------CGGGGCA-TGTGCAC-GCCTGG-C-TC--AT--TTC--C--AT
-CCTT--CACACCTCTGTGCACTTTCCCATGGGT-TGA--------AT--
-GTTCAGT--------AGT-------------------------CTCGAA
AGAGG------------CCTTCTG----GACT----------TTTG----
GCCTGTG-TGTTCT--A-CAACATACACCTGTC----TGT---CTCAGAA
TGTATAC----TTGTCATGC-ATTT---AA----TTGCA---T-------
--A------TAATACAACTTTCAACAACGGATCTCTTGGCTCTCGCATCG
ATGAAGAACGCAGCGAAATGCGATAAGTAATGTGAATTGCAGAATTCAGT
GAATCATCGAATCTTTGAACGCACCTTGCGCTCCTTGGTATT----CCGA
GGAGCATGCCTGTTTGAGTGTCATGGTATTCTCAACCCTCCTG-TGG-T-
TTTTGTTTTCGC-----AAAAGTCCGCAGGTTGGGATTGGAC-TTGGAGG
--TTTTCATTGCTGGGCT--------TCTCTCC----------------T
GAAGCTTGGCTCCTCTGAAATGCAT----TAGCTT-GA-A-TGAT-TTTT
-----ACCC---AAGCATG-A----T-CCAGCGTGATA----ATTGTCTA
CGCTGCCT-CGT----C---GTGG---T----------------------
--------------GAAACCAGGC-TTCGAACC------GTCTCCTCCG-
-----GAGACAACTT--------TTCTGAACCCCCTAGTAACTGCGAGTG
A-AGCGGG-AAAAGCTCAAATTTAAAATCTGGCAGCTT-C----GCTGTC
CGAGTTGTAGTCTGGAGAAGCGTTTTCTGTGCTGGACCGTGTACAAGTCT
-CTTGGAATAGAGCGTCATAGAGGGTGAGAATCCCGTCTTTGACACGGAC
TGCCAGTGCTCTGTGATGCGCTCTCAAAGAGTCGAGTTGTTTGGGAATGC
AGCTCAAAATGGGTGGTAAATTCC-ATCTAAAGCTAAATATTGGCGAGAG
ACCGATAGCGAAC-AAGTACCGTGAGGGAAAGATGAAAAGCACTTTGGAA
AGAGAGTTAAACAGT-ACGTGAAATTGTTGAAAGGGAAACGCTTGAAGTC
AGTCGCGTCGATCAGAACTCAGCCATGC----TCT---CGTGTGGTGCA-
TTTTCTGG-TTGACGGGCC-AGCATCAA-TTTTGA-CCACTGGAAAAAGG
CTTCGGGAATGTGGCA------CC-TTC--GGGTGTG-TTATAGCCCTTG
G-TCA-C--ATGCAG-TGGTTGGGATTGAGGATCTCAGCATGCCTTT---
--AT-GGTCGGGG-----TTC--GCC---CACG-TT--CATGCTTAGGAT
GCTGGCGTAATGGCTTTAAACGACCCGTCTTGAAACACGGACCAAGGAGT
CTAACATGCCTGCGAGTGTTTGGGTGGAAAACCCGAGCGCGTAATGAAAG
TGAAAGTTGGGATCCCTGTCGT-GGGGAGCACCGACGCCCGGACCAGACC
-TTCTGTGACGGATCCGCGGTAGAGCATGTATGTTGGGACCCGAAAGATG
GTGAACTATGCCTGAATAGGGTGAAGCCAGAGGAAACTCTGGTGGAGGCT
CGTAGCGATTCTGACGTGCAAATCGATCGTCAAATTT-GGGTATA-GGGG
CGAAAGACTAAT--CGAACCATCTAGTAGCTGGTTCCTGCCGAAGTTTCC
CTCAGGATAGCAGAAACT--CATGTCAGATTTATGTGGTAAAGCGAATGA
TTAGAGGCCTTGGGGTTGAAACAACC-TTAACCTATTCTCAAACTTTAAA
TAT-GTAAGAACGAGCCGTCACTTGATTGGACCGCTCGGCGATTGAGAGT
TTCTAGTGGGCCATTTTTGGTAAGCAGAACTGGCGATGCGGGATGAACCG
AACGCG-AGGTTAAGGTGCCGGAATATACGCT--CATCAGACACCACAAA
AGGTGTTAGTTCATCTAGACAGCAGGACGGTGGCCATGGAAGTCGGAATC
CGCTAAGGAGTGTGTAACAACTCACCTGCCGAATGAACTAGCCCTGAAAA
TGGATGGCGCTCAAGCGTATTACCCATACCTCGCCGTCAAGGTTGAAGTG
ACACCTTGACGAGTAGGCAGGCGTGGAGGTTTGTGAAGAAGCC-CCCCTA
GTAACTGCGAGTGA-AGCGGG-AAAAGCTCAAATTTAAAATCTGGCAGCT
T-C----GCTGTCCGAGTTGTAGTCTGGAGAAGCGTTTTCTGTGCTGGAC
CGTGTACAAGTCT-CTTGGAATAGAGCGTCATAGAGGGTGAGAATCCCGT
CTTTGACACGGACTGCCAGTGCTCTGTGATGCGCTCTCAAAGAGTCGAGT
TGTTTGGGAATGCAGCTCAAAATGGGTGGTAAATTCC-ATCTAAAGCTAA
ATATTGGCGAGAGACCGATAGCGAAC-AAGTACCGTGAGGGAAAGATGAA
AAGCACTTTGGAAAGAGAGTTAAACAGT-ACGTGAAATTGTTGAAAGGGA
AACGCTTGAAGTCAGTCGCGTCGATCAGAACTCAGCCATGC----TCT--
-CGTGTGGTGCA-TTTTCTGG-TTGACGGGCC-AGCATCAA-TTTTGA-C
CACTGGAAAAAGGCTTCGGGAATGTGGCA------CC-TTC--GGGTGTG
-TTATAGCCCTTGG-TCA-C--ATGCAG-TGGTTGGGATTGAGGATCTCA
GCATGCCTTT-----AT-GGTCGGGG-----TTC--GCC---CACG-TT-
-CATGCTTAGGATGCTGGCGTAATGGCTTTAAACGACCCGTCTTGAAACA
CGGACCAAGGAGTCTAACATGCCTGCGAGTGTTTGGGTGGAAAACCCGAG
CGCGTAATGAAAGTGAAAGTTGGGATCCCTGTCGT-GGGGAGCACCGACG
CCCGGACCAGACC-TTCTGTGACGGATCCGCGGTAGAGCATGTATGTTGG
GACCCGAAAGATGGTGAACTATGCCTGAATAGGGTGAAGCCAGAGGAAAC
TCTGGTGGAGGCTCGTAGCGATTCTGACGTGCAAATCGATCGTCAAATTT
-GGGTATA-GGGGCGAAAGACTAAT--CGAACCATCTAGTAGCTGGTTCC
TGCCGAAGTTTCCCTCAGGATAGCAGAAACT--CATGTCAGATTTATGTG
GTAAAGCGAATGATTAGAGGCCTTGGGGTTGAAACAACC-TTAACCTATT
CTCAAACTTTAAATAT-GTAAGAACGAGCCGTCACTTGATTGGACCGCTC
GGCGATTGAGAGTTTCTAGTGGGCCATTTTTGGTAAGCAGAACTGGCGAT
GCGGGATGAACCGAACGCG-AGGTTAAGGTGCCGGAATATACGCT--CAT
CAGACACCACAAAAGGTGTTAGTTCATCTAGACAGCAGGACGGTGGCCAT
GGAAGTCGGAATCCGCTAAGGAGTGTGTAACAACTCACCTGCCGAATGAA
CTAGCCCTGAAAATGGATGGCGCTCAAGCGTATTACCCATACCTCGCCGT
CAAGGTTGAAGTGACACCTTGACGAGTAGGCAGGCGTGGAGGTTTGTGAA
GAAGCC-CCCCTAGTAACTGCGAGTGA-AGCGGG-AAAAGCTCAAATTTA
AAATCTGGCAGCTT-C----GCTGTCCGAGTTGTAGTCTGGAGAAGCGTT
TTCTGTGCTGGACCGTGTACAAGTCT-CTTGGAATAGAGCGTCATAGAGG
GTGAGAATCCCGTCTTTGACACGGACTGCCAGTGCTCTGTGATGCGCTCT
CAAAGAGTCGAGTTGTTTGGGAATGCAGCTCAAAATGGGTGGTAAATTCC
-ATCTAAAGCTAAATATTGGCGAGAGACCGATAGCGAAC-AAGTACCGTG
AGGGAAAGATGAAAAGCACTTTGGAAAGAGAGTTAAACAGT-ACGTGAAA
TTGTTGAAAGGGAAACGCTTGAAGTCAGTCGCGTCGATCAGAACTCAGCC
ATGC----TCT---CGTGTGGTGCA-TTTTCTGG-TTGACGGGCC-AGCA
TCAA-TTTTGA-CCACTGGAAAAAGGCTTCGGGAATGTGGCA------CC
-TTC--GGGTGTG-TTATAGCCCTTGG-TCA-C--ATGCAG-TGGTTGGG
ATTGAGGATCTCAGCATGCCTTT-----AT-GGTCGGGG-----TTC--G
CC---CACG-TT--CATGCTTAGGATGCTGGCGTAATGGCTTTAAACGAC
CCGTCTTGAAACACGGACCAAGGAGTCTAACATGCCTGCGAGTGTTTGGG
TGGAAAACCCGAGCGCGTAATGAAAGTGAAAGTTGGGATCCCTGTCGT-G
GGGAGCACCGACGCCCGGACCAGACC-TTCTGTGACGGATCCGCGGTAGA
GCATGTATGTTGGGACCCGAAAGATGGTGAACTATGCCTGAATAGGGTGA
AGCCAGAGGAAACTCTGGTGGAGGCTCGTAGCGATTCTGACGTGCAAATC
GATCGTCAAATTT-GGGTATA-GGGGCGAAAGACTAAT--CGAACCATCT
AGTAGCTGGTTCCTGCCGAAGTTTCCCTCAGGATAGCAGAAACT--CATG
TCAGATTTATGTGGTAAAGCGAATGATTAGAGGCCTTGGGGTTGAAACAA
CC-TTAACCTATTCTCAAACTTTAAATAT-GTAAGAACGAGCCGTCACTT
GATTGGACCGCTCGGCGATTGAGAGTTTCTAGTGGGCCATTTTTGGTAAG
CAGAACTGGCGATGCGGGATGAACCGAACGCG-AGGTTAAGGTGCCGGAA
TATACGCT--CATCAGACACCACAAAAGGTGTTAGTTCATCTAGACAGCA
GGACGGTGGCCATGGAAGTCGGAATCCGCTAAGGAGTGTGTAACAACTCA
CCTGCCGAATGAACTAGCCCTGAAAATGGATGGCGCTCAAGCGTATTACC
CATACCTCGCCGTCAAGGTTGAAGTGACACCTTGACGAGTAGGCAGGCGT
GGAGGTTTGTGAAGAAGCC-CCCCTAGTAACTGCGAGTGA-AGCGGG-AA
AAGCTCAAATTTAAAATCTGGCAGCTT-C----GCTGTCCGAGTTGTAGT
CTGGAGAAGCGTTTTCTGTGCTGGACCGTGTACAAGTCT-CTTGGAATAG
AGCGTCATAGAGGGTGAGAATCCCGTCTTTGACACGGACTGCCAGTGCTC
TGTGATGCGCTCTCAAAGAGTCGAGTTGTTTGGGAATGCAGCTCAAAATG
GGTGGTAAATTCC-ATCTAAAGCTAAATATTGGCGAGAGACCGATAGCGA
AC-AAGTACCGTGAGGGAAAGATGAAAAGCACTTTGGAAAGAGAGTTAAA
CAGT-ACGTGAAATTGTTGAAAGGGAAACGCTTGAAGTCAGTCGCGTCGA
TCAGAACTCAGCCATGC----TCT---CGTGTGGTGCA-TTTTCTGG-TT
GACGGGCC-AGCATCAA-TTTTGA-CCACTGGAAAAAGGCTTCGGGAATG
TGGCA------CC-TTC--GGGTGTG-TTATAGCCCTTGG-TCA-C--AT
GCAG-TGGTTGGGATTGAGGATCTCAGCATGCCTTT-----AT-GGTCGG
GG-----TTC--GCC---CACG-TT--CATGCTTAGGATGCTGGCGTAAT
GGCTTTAAACGACCCGTCTTGAAACACGGACCAAGGAGTCTAACATGCCT
GCGAGTGTTTGGGTGGAAAACCCGAGCGCGTAATGAAAGTGAAAGTTGGG
ATCCCTGTCGT-GGGGAGCACCGACGCCCGGACCAGACC-TTCTGTGACG
GATCCGCGGTAGAGCATGTATGTTGGGACCCGAAAGATGGTGAACTATGC
CTGAATAGGGTGAAGCCAGAGGAAACTCTGGTGGAGGCTCGTAGCGATTC
TGACGTGCAAATCGATCGTCAAATTT-GGGTATA-GGGGCGAAAGACTAA
T--CGAACCATCTAGTAGCTGGTTCCTGCCGAAGTTTCCCTCAGGATAGC
AGAAACT--CATGTCAGATTTATGTGGTAAAGCGAATGATTAGAGGCCTT
GGGGTTGAAACAACC-TTAACCTATTCTCAAACTTTAAATAT-GTAAGAA
CGAGCCGTCACTTGATTGGACCGCTCGGCGATTGAGAGTTTCTAGTGGGC
CATTTTTGGTAAGCAGAACTGGCGATGCGGGATGAACCGAACGCG-AGGT
TAAGGTGCCGGAATATACGCT--CATCAGACACCACAAAAGGTGTTAGTT
CATCTAGACAGCAGGACGGTGGCCATGGAAGTCGGAATCCGCTAAGGAGT
GTGTAACAACTCACCTGCCGAATGAACTAGCCCTGAAAATGGATGGCGCT
CAAGCGTATTACCCATACCTCGCCGTCAAGGTTGAAGTGACACCTTGACG
AGTAGGCAGGCGTGGAGGTTTGTGAAGAAGCC-CCCCTAGTAACTGCGAG
TGA-AGCGGG-AAAAGCTCAAATTTAAAATCTGGCAGCTT-C----GCTG
TCCGAGTTGTAGTCTGGAGAAGCGTTTTCTGTGCTGGACCGTGTACAAGT
CT-CTTGGAATAGAGCGTCATAGAGGGTGAGAATCCCGTCTTTGACACGG
ACTGCCAGTGCTCTGTGATGCGCTCTCAAAGAGTCGAGTTGTTTGGGAAT
GCAGCTCAAAATGGGTGGTAAATTCC-ATCTAAAGCTAAATATTGGCGAG
AGACCGATAGCGAAC-AAGTACCGTGAGGGAAAGATGAAAAGCACTTTGG
AAAGAGAGTTAAACAGT-ACGTGAAATTGTTGAAAGGGAAACGCTTGAAG
TCAGTCGCGTCGATCAGAACTCAGCCATGC----TCT---CGTGTGGTGC
A-TTTTCTGG-TTGACGGGCC-AGCATCAA-TTTTGA-CCACTGGAAAAA
GGCTTCGGGAATGTGGCA------CC-TTC--GGGTGTG-TTATAGCCCT
TGG-TCA-C--ATGCAG-TGGTTGGGATTGAGGATCTCAGCATGCCTTT-
----AT-GGTCGGGG-----TTC--GCC---CACG-TT--CATGCTTAGG
ATGCTGGCGTAATGGCTTTAAACGACCCGTCTTGAAACACGGACCAAGGA
GTCTAACATGCCTGCGAGTGTTTGGGTGGAAAACCCGAGCGCGTAATGAA
AGTGAAAGTTGGGATCCCTGTCGT-GGGGAGCACCGACGCCCGGACCAGA
CC-TTCTGTGACGGATCCGCGGTAGAGCATGTATGTTGGGACCCGAAAGA
TGGTGAACTATGCCTGAATAGGGTGAAGCCAGAGGAAACTCTGGTGGAGG
CTCGTAGCGATTCTGACGTGCAAATCGATCGTCAAATTT-GGGTATA-GG
GGCGAAAGACTAAT--CGAACCATCTAGTAGCTGGTTCCTGCCGAAGTTT
CCCTCAGGATAGCAGAAACT--CATGTCAGATTTATGTGGTAAAGCGAAT
GATTAGAGGCCTTGGGGTTGAAACAACC-TTAACCTATTCTCAAACTTTA
AATAT-GTAAGAACGAGCCGTCACTTGATTGGACCGCTCGGCGATTGAGA
GTTTCTAGTGGGCCATTTTTGGTAAGCAGAACTGGCGATGCGGGATGAAC
CGAACGCG-AGGTTAAGGTGCCGGAATATACGCT--CATCAGACACCACA
AAAGGTGTTAGTTCATCTAGACAGCAGGACGGTGGCCATGGAAGTCGGAA
TCCGCTAAGGAGTGTGTAACAACTCACCTGCCGAATGAACTAGCCCTGAA
AATGGATGGCGCTCAAGCGTATTACCCATACCTCGCCGTCAAGGTTGAAG
TGACACCTTGACGAGTAGGCAGGCGTGGAGGTTTGTGAAGAAGCC-
>27_Steccherinaceae_Junghuhnia_crustacea_Miettinen_13852
ATTACTGAATGAA--CCGG-G---AGGGGTTGT-CGCTGGC-CTTG----
---GAAACAGGGCA-TGTGCAC-GCCTCA-C-TC--G----TC--Y--AA
-CCTT--CACACCTCTGTGCACTTC-TCATGGAT-CRG--------AA--
-TTTGARC--------CTT------------------C------------
-----------------GGGTGAA----GAAT----------TCTG----
GTCTGTG-T-GT-T--A-CTACATACACTTGTT----TGT---CATAGAA
TGTT----------TACTGT-GCAT---GA----ATGCA---T-------
--A------CAATACAACTTTCAGCAACGGATCTCTTGGCTCTCGCATCG
ATGAAGAACGCAGCGAAATGCGATAAGTAATGTGAATTGCAGAATTCAGT
GAATCATCGAATCTTTGAACGCACCTTGCGCTCCTTGGTATT----CCGA
GGAGCATGCCTGTTTGAGTGTCATGGTATTCTCAACTCTTGTT-GTT-T-
TT----------------------GTGCAACCAGTGTTGGAC-TTGGAGG
--TT-----TGCAGGCGT--------------------------------
--ACGTCTGCTCCTCTGAAATRCAT----TAGCTT-GG-A-CT----GTT
------GTC---GAGTGTA-A----T-CCGGTGTGATA----ATTGTCTA
CGCCGCGT-TGC----C---TCTT---C------AAA-------------
---------ACTTAAGGTTCTGGC-TYCYAATC------GTCTCTTTGT-
------RGACAAT----------TTTGAAACCCCCTAGTAACTGCGAGTG
A-AGCGGG-AAAAGCTCAAATTTAAAATCTGGCAG-CT-T--TGGCTGTC
CGAGTTGTAGTCTGGAGAAGCGTTTTCTGTGCCGGACCGTGTACAAGTCT
-CTTGGAACAGAGCGTCATAGAGGGTGAGAATCCCGTCTTTGACACGGAC
TGCCGGTGCTTTGTGATGCGCTCTCAAAGAGTCGAGTTGTTTGGGAATGC
AGCTCAAAATGGGTGGTAAATTCC-ATCTAAAGCTAAATATTGGCGAGAG
ACCGATAGCGAAC-AAGTACCGTGAGGGAAAGATGAAAAGCACTTTGGAA
AGAGAGTTAAACAGT-ACGTGAAATTGCTGAAAGGGAAACGCTTGAAGTC
AGTCGCGTCTGCCGGAACTCAGCCTGGC----TTC---TGCCTGGTGTA-
TTTTCTGG-TTGACGGGCC-AGCATCAG-TTTTGA-CCGACGGAAAAAGA
CCTTGGGAATGTGGCA------CC-TTC--GGGTGTG-TTATAGCCTTTG
G-TTG-C--ATACGT-CGGTTGGGACTGAGGATCTCAGCACGCCTTT---
--AT-GGTCGGGG-----TTC--GCC---CACG-TC--CGTGCTTAGGAT
GCTGGCGTAATGGCTTTAAACGACCCGTCTTGAAACACGGACCAAGGAGT
CTAACATGCCTGCGAGTGTTTGGGTGGAAAACCCGAGCGCGCAATGAAAG
TGAAAGTTGGGATCCCTGTCGC-GGGGAGCACCGACGCCCAGACCAGACC
-TTCTGTGACGGATCTGCGGTAGAGCATGTATGTTGGGACCCGAAAGATG
GTGAACTATGCCTGAATAGGGTGAAGCCAGAGGAAACTCTGGTGGAGGCT
CGTAGCGATTCTGACGTGCAAATCGATCGTCAAATTT-GGGTATA-GGGG
CGAAAGACTAAT--CGAACCATCTAGTAGCTGGT----------------
--------------------------------------------------
--------------------------------------------------
--------------------------------------------------
--------------------------------------------------
--------------------------------------------------
--------------------------------------------------
--------------------------------------------------
--------------------------------------------------
--------------------------------------------CCCCTA
GTAACTGCGAGTGA-AGCGGG-AAAAGCTCAAATTTAAAATCTGGCAG-C
T-T--TGGCTGTCCGAGTTGTAGTCTGGAGAAGCGTTTTCTGTGCCGGAC
CGTGTACAAGTCT-CTTGGAACAGAGCGTCATAGAGGGTGAGAATCCCGT
CTTTGACACGGACTGCCGGTGCTTTGTGATGCGCTCTCAAAGAGTCGAGT
TGTTTGGGAATGCAGCTCAAAATGGGTGGTAAATTCC-ATCTAAAGCTAA
ATATTGGCGAGAGACCGATAGCGAAC-AAGTACCGTGAGGGAAAGATGAA
AAGCACTTTGGAAAGAGAGTTAAACAGT-ACGTGAAATTGCTGAAAGGGA
AACGCTTGAAGTCAGTCGCGTCTGCCGGAACTCAGCCTGGC----TTC--
-TGCCTGGTGTA-TTTTCTGG-TTGACGGGCC-AGCATCAG-TTTTGA-C
CGACGGAAAAAGACCTTGGGAATGTGGCA------CC-TTC--GGGTGTG
-TTATAGCCTTTGG-TTG-C--ATACGT-CGGTTGGGACTGAGGATCTCA
GCACGCCTTT-----AT-GGTCGGGG-----TTC--GCC---CACG-TC-
-CGTGCTTAGGATGCTGGCGTAATGGCTTTAAACGACCCGTCTTGAAACA
CGGACCAAGGAGTCTAACATGCCTGCGAGTGTTTGGGTGGAAAACCCGAG
CGCGCAATGAAAGTGAAAGTTGGGATCCCTGTCGC-GGGGAGCACCGACG
CCCAGACCAGACC-TTCTGTGACGGATCTGCGGTAGAGCATGTATGTTGG
GACCCGAAAGATGGTGAACTATGCCTGAATAGGGTGAAGCCAGAGGAAAC
TCTGGTGGAGGCTCGTAGCGATTCTGACGTGCAAATCGATCGTCAAATTT
-GGGTATA-GGGGCGAAAGACTAAT--CGAACCATCTAGTAGCTGGT---
--------------------------------------------------
--------------------------------------------------
--------------------------------------------------
--------------------------------------------------
--------------------------------------------------
--------------------------------------------------
--------------------------------------------------
--------------------------------------------------
--------------------------------------------------
-------CCCCTAGTAACTGCGAGTGA-AGCGGG-AAAAGCTCAAATTTA
AAATCTGGCAG-CT-T--TGGCTGTCCGAGTTGTAGTCTGGAGAAGCGTT
TTCTGTGCCGGACCGTGTACAAGTCT-CTTGGAACAGAGCGTCATAGAGG
GTGAGAATCCCGTCTTTGACACGGACTGCCGGTGCTTTGTGATGCGCTCT
CAAAGAGTCGAGTTGTTTGGGAATGCAGCTCAAAATGGGTGGTAAATTCC
-ATCTAAAGCTAAATATTGGCGAGAGACCGATAGCGAAC-AAGTACCGTG
AGGGAAAGATGAAAAGCACTTTGGAAAGAGAGTTAAACAGT-ACGTGAAA
TTGCTGAAAGGGAAACGCTTGAAGTCAGTCGCGTCTGCCGGAACTCAGCC
TGGC----TTC---TGCCTGGTGTA-TTTTCTGG-TTGACGGGCC-AGCA
TCAG-TTTTGA-CCGACGGAAAAAGACCTTGGGAATGTGGCA------CC
-TTC--GGGTGTG-TTATAGCCTTTGG-TTG-C--ATACGT-CGGTTGGG
ACTGAGGATCTCAGCACGCCTTT-----AT-GGTCGGGG-----TTC--G
CC---CACG-TC--CGTGCTTAGGATGCTGGCGTAATGGCTTTAAACGAC
CCGTCTTGAAACACGGACCAAGGAGTCTAACATGCCTGCGAGTGTTTGGG
TGGAAAACCCGAGCGCGCAATGAAAGTGAAAGTTGGGATCCCTGTCGC-G
GGGAGCACCGACGCCCAGACCAGACC-TTCTGTGACGGATCTGCGGTAGA
GCATGTATGTTGGGACCCGAAAGATGGTGAACTATGCCTGAATAGGGTGA
AGCCAGAGGAAACTCTGGTGGAGGCTCGTAGCGATTCTGACGTGCAAATC
GATCGTCAAATTT-GGGTATA-GGGGCGAAAGACTAAT--CGAACCATCT
AGTAGCTGGT----------------------------------------
--------------------------------------------------
--------------------------------------------------
--------------------------------------------------
--------------------------------------------------
--------------------------------------------------
--------------------------------------------------
--------------------------------------------------
--------------------------------------------------
--------------------CCCCTAGTAACTGCGAGTGA-AGCGGG-AA
AAGCTCAAATTTAAAATCTGGCAG-CT-T--TGGCTGTCCGAGTTGTAGT
CTGGAGAAGCGTTTTCTGTGCCGGACCGTGTACAAGTCT-CTTGGAACAG
AGCGTCATAGAGGGTGAGAATCCCGTCTTTGACACGGACTGCCGGTGCTT
TGTGATGCGCTCTCAAAGAGTCGAGTTGTTTGGGAATGCAGCTCAAAATG
GGTGGTAAATTCC-ATCTAAAGCTAAATATTGGCGAGAGACCGATAGCGA
AC-AAGTACCGTGAGGGAAAGATGAAAAGCACTTTGGAAAGAGAGTTAAA
CAGT-ACGTGAAATTGCTGAAAGGGAAACGCTTGAAGTCAGTCGCGTCTG
CCGGAACTCAGCCTGGC----TTC---TGCCTGGTGTA-TTTTCTGG-TT
GACGGGCC-AGCATCAG-TTTTGA-CCGACGGAAAAAGACCTTGGGAATG
TGGCA------CC-TTC--GGGTGTG-TTATAGCCTTTGG-TTG-C--AT
ACGT-CGGTTGGGACTGAGGATCTCAGCACGCCTTT-----AT-GGTCGG
GG-----TTC--GCC---CACG-TC--CGTGCTTAGGATGCTGGCGTAAT
GGCTTTAAACGACCCGTCTTGAAACACGGACCAAGGAGTCTAACATGCCT
GCGAGTGTTTGGGTGGAAAACCCGAGCGCGCAATGAAAGTGAAAGTTGGG
ATCCCTGTCGC-GGGGAGCACCGACGCCCAGACCAGACC-TTCTGTGACG
GATCTGCGGTAGAGCATGTATGTTGGGACCCGAAAGATGGTGAACTATGC
CTGAATAGGGTGAAGCCAGAGGAAACTCTGGTGGAGGCTCGTAGCGATTC
TGACGTGCAAATCGATCGTCAAATTT-GGGTATA-GGGGCGAAAGACTAA
T--CGAACCATCTAGTAGCTGGT---------------------------
--------------------------------------------------
--------------------------------------------------
--------------------------------------------------
--------------------------------------------------
--------------------------------------------------
--------------------------------------------------
--------------------------------------------------
--------------------------------------------------
---------------------------------CCCCTAGTAACTGCGAG
TGA-AGCGGG-AAAAGCTCAAATTTAAAATCTGGCAG-CT-T--TGGCTG
TCCGAGTTGTAGTCTGGAGAAGCGTTTTCTGTGCCGGACCGTGTACAAGT
CT-CTTGGAACAGAGCGTCATAGAGGGTGAGAATCCCGTCTTTGACACGG
ACTGCCGGTGCTTTGTGATGCGCTCTCAAAGAGTCGAGTTGTTTGGGAAT
GCAGCTCAAAATGGGTGGTAAATTCC-ATCTAAAGCTAAATATTGGCGAG
AGACCGATAGCGAAC-AAGTACCGTGAGGGAAAGATGAAAAGCACTTTGG
AAAGAGAGTTAAACAGT-ACGTGAAATTGCTGAAAGGGAAACGCTTGAAG
TCAGTCGCGTCTGCCGGAACTCAGCCTGGC----TTC---TGCCTGGTGT
A-TTTTCTGG-TTGACGGGCC-AGCATCAG-TTTTGA-CCGACGGAAAAA
GACCTTGGGAATGTGGCA------CC-TTC--GGGTGTG-TTATAGCCTT
TGG-TTG-C--ATACGT-CGGTTGGGACTGAGGATCTCAGCACGCCTTT-
----AT-GGTCGGGG-----TTC--GCC---CACG-TC--CGTGCTTAGG
ATGCTGGCGTAATGGCTTTAAACGACCCGTCTTGAAACACGGACCAAGGA
GTCTAACATGCCTGCGAGTGTTTGGGTGGAAAACCCGAGCGCGCAATGAA
AGTGAAAGTTGGGATCCCTGTCGC-GGGGAGCACCGACGCCCAGACCAGA
CC-TTCTGTGACGGATCTGCGGTAGAGCATGTATGTTGGGACCCGAAAGA
TGGTGAACTATGCCTGAATAGGGTGAAGCCAGAGGAAACTCTGGTGGAGG
CTCGTAGCGATTCTGACGTGCAAATCGATCGTCAAATTT-GGGTATA-GG
GGCGAAAGACTAAT--CGAACCATCTAGTAGCTGGT--------------
--------------------------------------------------
--------------------------------------------------
--------------------------------------------------
--------------------------------------------------
--------------------------------------------------
--------------------------------------------------
--------------------------------------------------
--------------------------------------------------
----------------------------------------------
>27_Steccherinaceae_Junghuhnia_pseudocrustacea_Yuan_6160
ATTACTGAATGAA--CCGG-G---AGGGGTTGT-CGCTGGC-CTTG----
---GAAACAGGGCA-TGTGCAC-GCCTCA-C-TC--G----TC--C--AA
-CCTT--CACACCTCTGTGCACTTC-TCATGGGT-TGG--------AA--
-TTTGAGC--------CTT------------------C------------
-----------------GGGTGAA----AAAT----------TCTG----
GTCTGTG-T-GT-T--A-CTACATACACTTGTT----TGT---CATAGAA
TGTT----------TACTGT-GCAT---GA----ATGCA---T-------
--A------CAATACAACTTTCAGCAACGGATCTCTTGGCTCTCGCATCG
ATGAAGAACGCAGCGAAATGCGATAAGTAATGTGAATTGCAGAATTCAGT
GAATCATCGAATCTTTGAACGCACCTTGCGCTCCTTGGTATT----CCGA
GGAGCATGCCTGTTTGAGTGTCATGGTATTCTCAACTCTTGTT-GTC-T-
TT----------------------GTGCAACCAGTGTTGGAC-TTGGAGG
--TT-----TGCAGGCGT--------------------------------
--ATGTCTGCTTCTCTGAAATGTAT----TAGCTC-GG-A-CT----GTT
------GTC---GAGTGTA-A----T-CCGGTGTGATA----ATTGTCTA
CGCCGCGT-TGC----C---TCTT---C------AAA-------------
---------ACTTAAGGTCCTGGC-TTCCAATC------GTCTCTTTGT-
------GGACAAT----------TTTGAAAC-------------------
--------------------------------------------------
--------------------------------------------------
--------------------------------------------------
--------------------------------------------------
--------------------------------------------------
--------------------------------------------------
--------------------------------------------------
--------------------------------------------------
--------------------------------------------------
--------------------------------------------------
--------------------------------------------------
--------------------------------------------------
--------------------------------------------------
--------------------------------------------------
--------------------------------------------------
--------------------------------------------------
--------------------------------------------------
--------------------------------------------------
--------------------------------------------------
--------------------------------------------------
--------------------------------------------------
--------------------------------------------------
--------------------------------------------------
--------------------------------------------------
--------------------------------------------------
--------------------------------------------------
--------------------------------------------------
--------------------------------------------------
--------------------------------------------------
--------------------------------------------------
--------------------------------------------------
--------------------------------------------------
--------------------------------------------------
--------------------------------------------------
--------------------------------------------------
--------------------------------------------------
--------------------------------------------------
--------------------------------------------------
--------------------------------------------------
--------------------------------------------------
--------------------------------------------------
--------------------------------------------------
--------------------------------------------------
--------------------------------------------------
--------------------------------------------------
--------------------------------------------------
--------------------------------------------------
--------------------------------------------------
--------------------------------------------------
--------------------------------------------------
--------------------------------------------------
--------------------------------------------------
--------------------------------------------------
--------------------------------------------------
--------------------------------------------------
--------------------------------------------------
--------------------------------------------------
--------------------------------------------------
--------------------------------------------------
--------------------------------------------------
--------------------------------------------------
--------------------------------------------------
--------------------------------------------------
--------------------------------------------------
--------------------------------------------------
--------------------------------------------------
--------------------------------------------------
--------------------------------------------------
--------------------------------------------------
--------------------------------------------------
--------------------------------------------------
--------------------------------------------------
--------------------------------------------------
--------------------------------------------------
--------------------------------------------------
--------------------------------------------------
--------------------------------------------------
--------------------------------------------------
--------------------------------------------------
--------------------------------------------------
--------------------------------------------------
--------------------------------------------------
--------------------------------------------------
--------------------------------------------------
--------------------------------------------------
--------------------------------------------------
--------------------------------------------------
--------------------------------------------------
--------------------------------------------------
--------------------------------------------------
--------------------------------------------------
--------------------------------------------------
--------------------------------------------------
--------------------------------------------------
--------------------------------------------------
--------------------------------------------------
--------------------------------------------------
--------------------------------------------------
--------------------------------------------------
--------------------------------------------------
--------------------------------------------------
--------------------------------------------------
--------------------------------------------------
--------------------------------------------------
--------------------------------------------------
--------------------------------------------------
--------------------------------------------------
--------------------------------------------------
--------------------------------------------------
--------------------------------------------------
--------------------------------------------------
--------------------------------------------------
--------------------------------------------------
--------------------------------------------------
--------------------------------------------------
--------------------------------------------------
--------------------------------------------------
--------------------------------------------------
--------------------------------------------------
--------------------------------------------------
--------------------------------------------------
--------------------------------------------------
--------------------------------------------------
--------------------------------------------------
--------------------------------------------------
--------------------------------------------------
--------------------------------------------------
--------------------------------------------------
--------------------------------------------------
--------------------------------------------------
--------------------------------------------------
--------------------------------------------------
--------------------------------------------------
--------------------------------------------------
--------------------------------------------------
--------------------------------------------------
--------------------------------------------------
--------------------------------------------------
--------------------------------------------------
--------------------------------------------------
----------------------------------------------
>13_Hypochniciaceae_Hypochnicium_multiforme_TUMH_64581
ATTACTGAATT----AATG-A---CGGGGTTGT-AGCTGGC-CTTT----
-------ACGGGCA-TGTGCAC-GCCTCG-C-TC--A----TC--C--AA
ATTCT--TACACCCCTGTGCACTTT-ACATGGAA-TAG--------TT--
-GGGATGG--------TCT------------------------GCTTCAC
GGT--------------GGATTTG----AACA----------ATCG----
TTCTGTG-A-TT-T--A-TTATAAACGC--TTC----AGT----TTAGAA
TGTC----------ATCTGC-GTTT----A----ACGCA---T-------
--T------AAATACAACTTTTAGCAACGGATCTCTTGGCTCTCGCATCG
ATGAAGAACGCAGCGAAATGCGATAAGTAATGTGAATTGCAGAATTCAGT
GAATCATCGAATCTTTGAACGCACCTTGCGCTCCTTGGTATT----CCGA
GGAGCATGCCTGTTTGAGTGTCATGGTACTCTCAATTCTTTAC-ATT-T-
TT----------------------GATGTGAATGAATTGGAT-GTGGAGG
--TC-----TGCCGGTAT-------------------------------T
TATTATCGGCTCCTCTTAAATGCAT----TAGCGC-GA-A-TG----TTT
------ACC---AAACGTT-C----C-TCAGTGTGATA----ATTGTCTA
CGCTGTGG-TAG----T---GAGG---T------TTCA------------
------------TTAAGTTCGTGC-TTCTAACC------GTCCTTCAAT-
------GGACAAT---------AACTTTGAC---------ACTGCGAGTG
A-AGCGGG-AAAAGCTCAAATTTAAAATCCGGTGGTCT-T--TGGCCATC
CGAGTTGTAGTCTGGAGAAGTGTTTTCCGCGCTGGACCGTGTACAAGTCT
-CTTGGAATAGAGCGTCATAGAGGGTGAGAATCCCGTCTTTGACACGGAC
TACCAGTGCTTTGTGATGCGCTCTCAAAGAGTCGAGTTGTTTGGGAATGC
AGCTCAAAATGGGAGGTAAATTCCTTTCTAAAGCTAAATATTGGCGAGAG
ACCGATAGCGAAC-AAGTACCGTGAGGGAAAGATGAAAAGCACTTTGGAA
AGAGAGTTAAACAGT-ACGTGAAATTGCTAAAAGGGAAACGATTGAAGTC
AGTCGCGTCATTCAGAACTCAGCCTGGC----TTT---TGCTTGGTGCA-
TTTTCTGT-TTGACGGGCC-AGCATCAA-TTTTGA-CCGTTGGATAAAGG
CTTTGGGAATGTGGCA------TC-TTC--GGATGTG-TTATAGCCCATT
G-TTG-C--ATACAC-CGGTTGGGATTGAGGATCACAGCATGCCTTT---
--AT-GGTCGGGG-----TTC--GCC---CACG-TT--CATGCTTAGGAT
GCTGGCGTAATGGCTTTAAACGACCCGTCTTGAAACACGGACCAAGGAGT
CTAACATGCCTGCGAGTGTTTGGGTGGAAAACCCGAGCGCGTAATGAAAG
TGATAGTTGGGATCCCTGTCGT-GGGGAGCACCGACGCCCGGACCAGACC
-TTTTGTGACGGATCCGCGGTAGAGCATGTATGTTGGGACCCGAAAGATG
GTGAACTATGCCTGAATAGGGTGAAGCCAGAGGAAACTCTGGTGGAGGCT
CGTAGCGATTCTGACGTGCAAATCGATCGTCAAAATT-GGGTATA-GGGG
CGAAAGACTAA---------------------------------------
--------------------------------------------------
--------------------------------------------------
--------------------------------------------------
--------------------------------------------------
--------------------------------------------------
--------------------------------------------------
--------------------------------------------------
--------------------------------------------------
--------------------------------------------------
---ACTGCGAGTGA-AGCGGG-AAAAGCTCAAATTTAAAATCCGGTGGTC
T-T--TGGCCATCCGAGTTGTAGTCTGGAGAAGTGTTTTCCGCGCTGGAC
CGTGTACAAGTCT-CTTGGAATAGAGCGTCATAGAGGGTGAGAATCCCGT
CTTTGACACGGACTACCAGTGCTTTGTGATGCGCTCTCAAAGAGTCGAGT
TGTTTGGGAATGCAGCTCAAAATGGGAGGTAAATTCCTTTCTAAAGCTAA
ATATTGGCGAGAGACCGATAGCGAAC-AAGTACCGTGAGGGAAAGATGAA
AAGCACTTTGGAAAGAGAGTTAAACAGT-ACGTGAAATTGCTAAAAGGGA
AACGATTGAAGTCAGTCGCGTCATTCAGAACTCAGCCTGGC----TTT--
-TGCTTGGTGCA-TTTTCTGT-TTGACGGGCC-AGCATCAA-TTTTGA-C
CGTTGGATAAAGGCTTTGGGAATGTGGCA------TC-TTC--GGATGTG
-TTATAGCCCATTG-TTG-C--ATACAC-CGGTTGGGATTGAGGATCACA
GCATGCCTTT-----AT-GGTCGGGG-----TTC--GCC---CACG-TT-
-CATGCTTAGGATGCTGGCGTAATGGCTTTAAACGACCCGTCTTGAAACA
CGGACCAAGGAGTCTAACATGCCTGCGAGTGTTTGGGTGGAAAACCCGAG
CGCGTAATGAAAGTGATAGTTGGGATCCCTGTCGT-GGGGAGCACCGACG
CCCGGACCAGACC-TTTTGTGACGGATCCGCGGTAGAGCATGTATGTTGG
GACCCGAAAGATGGTGAACTATGCCTGAATAGGGTGAAGCCAGAGGAAAC
TCTGGTGGAGGCTCGTAGCGATTCTGACGTGCAAATCGATCGTCAAAATT
-GGGTATA-GGGGCGAAAGACTAA--------------------------
--------------------------------------------------
--------------------------------------------------
--------------------------------------------------
--------------------------------------------------
--------------------------------------------------
--------------------------------------------------
--------------------------------------------------
--------------------------------------------------
--------------------------------------------------
----------------ACTGCGAGTGA-AGCGGG-AAAAGCTCAAATTTA
AAATCCGGTGGTCT-T--TGGCCATCCGAGTTGTAGTCTGGAGAAGTGTT
TTCCGCGCTGGACCGTGTACAAGTCT-CTTGGAATAGAGCGTCATAGAGG
GTGAGAATCCCGTCTTTGACACGGACTACCAGTGCTTTGTGATGCGCTCT
CAAAGAGTCGAGTTGTTTGGGAATGCAGCTCAAAATGGGAGGTAAATTCC
TTTCTAAAGCTAAATATTGGCGAGAGACCGATAGCGAAC-AAGTACCGTG
AGGGAAAGATGAAAAGCACTTTGGAAAGAGAGTTAAACAGT-ACGTGAAA
TTGCTAAAAGGGAAACGATTGAAGTCAGTCGCGTCATTCAGAACTCAGCC
TGGC----TTT---TGCTTGGTGCA-TTTTCTGT-TTGACGGGCC-AGCA
TCAA-TTTTGA-CCGTTGGATAAAGGCTTTGGGAATGTGGCA------TC
-TTC--GGATGTG-TTATAGCCCATTG-TTG-C--ATACAC-CGGTTGGG
ATTGAGGATCACAGCATGCCTTT-----AT-GGTCGGGG-----TTC--G
CC---CACG-TT--CATGCTTAGGATGCTGGCGTAATGGCTTTAAACGAC
CCGTCTTGAAACACGGACCAAGGAGTCTAACATGCCTGCGAGTGTTTGGG
TGGAAAACCCGAGCGCGTAATGAAAGTGATAGTTGGGATCCCTGTCGT-G
GGGAGCACCGACGCCCGGACCAGACC-TTTTGTGACGGATCCGCGGTAGA
GCATGTATGTTGGGACCCGAAAGATGGTGAACTATGCCTGAATAGGGTGA
AGCCAGAGGAAACTCTGGTGGAGGCTCGTAGCGATTCTGACGTGCAAATC
GATCGTCAAAATT-GGGTATA-GGGGCGAAAGACTAA-------------
--------------------------------------------------
--------------------------------------------------
--------------------------------------------------
--------------------------------------------------
--------------------------------------------------
--------------------------------------------------
--------------------------------------------------
--------------------------------------------------
--------------------------------------------------
-----------------------------ACTGCGAGTGA-AGCGGG-AA
AAGCTCAAATTTAAAATCCGGTGGTCT-T--TGGCCATCCGAGTTGTAGT
CTGGAGAAGTGTTTTCCGCGCTGGACCGTGTACAAGTCT-CTTGGAATAG
AGCGTCATAGAGGGTGAGAATCCCGTCTTTGACACGGACTACCAGTGCTT
TGTGATGCGCTCTCAAAGAGTCGAGTTGTTTGGGAATGCAGCTCAAAATG
GGAGGTAAATTCCTTTCTAAAGCTAAATATTGGCGAGAGACCGATAGCGA
AC-AAGTACCGTGAGGGAAAGATGAAAAGCACTTTGGAAAGAGAGTTAAA
CAGT-ACGTGAAATTGCTAAAAGGGAAACGATTGAAGTCAGTCGCGTCAT
TCAGAACTCAGCCTGGC----TTT---TGCTTGGTGCA-TTTTCTGT-TT
GACGGGCC-AGCATCAA-TTTTGA-CCGTTGGATAAAGGCTTTGGGAATG
TGGCA------TC-TTC--GGATGTG-TTATAGCCCATTG-TTG-C--AT
ACAC-CGGTTGGGATTGAGGATCACAGCATGCCTTT-----AT-GGTCGG
GG-----TTC--GCC---CACG-TT--CATGCTTAGGATGCTGGCGTAAT
GGCTTTAAACGACCCGTCTTGAAACACGGACCAAGGAGTCTAACATGCCT
GCGAGTGTTTGGGTGGAAAACCCGAGCGCGTAATGAAAGTGATAGTTGGG
ATCCCTGTCGT-GGGGAGCACCGACGCCCGGACCAGACC-TTTTGTGACG
GATCCGCGGTAGAGCATGTATGTTGGGACCCGAAAGATGGTGAACTATGC
CTGAATAGGGTGAAGCCAGAGGAAACTCTGGTGGAGGCTCGTAGCGATTC
TGACGTGCAAATCGATCGTCAAAATT-GGGTATA-GGGGCGAAAGACTAA
--------------------------------------------------
--------------------------------------------------
--------------------------------------------------
--------------------------------------------------
--------------------------------------------------
--------------------------------------------------
--------------------------------------------------
--------------------------------------------------
--------------------------------------------------
------------------------------------------ACTGCGAG
TGA-AGCGGG-AAAAGCTCAAATTTAAAATCCGGTGGTCT-T--TGGCCA
TCCGAGTTGTAGTCTGGAGAAGTGTTTTCCGCGCTGGACCGTGTACAAGT
CT-CTTGGAATAGAGCGTCATAGAGGGTGAGAATCCCGTCTTTGACACGG
ACTACCAGTGCTTTGTGATGCGCTCTCAAAGAGTCGAGTTGTTTGGGAAT
GCAGCTCAAAATGGGAGGTAAATTCCTTTCTAAAGCTAAATATTGGCGAG
AGACCGATAGCGAAC-AAGTACCGTGAGGGAAAGATGAAAAGCACTTTGG
AAAGAGAGTTAAACAGT-ACGTGAAATTGCTAAAAGGGAAACGATTGAAG
TCAGTCGCGTCATTCAGAACTCAGCCTGGC----TTT---TGCTTGGTGC
A-TTTTCTGT-TTGACGGGCC-AGCATCAA-TTTTGA-CCGTTGGATAAA
GGCTTTGGGAATGTGGCA------TC-TTC--GGATGTG-TTATAGCCCA
TTG-TTG-C--ATACAC-CGGTTGGGATTGAGGATCACAGCATGCCTTT-
----AT-GGTCGGGG-----TTC--GCC---CACG-TT--CATGCTTAGG
ATGCTGGCGTAATGGCTTTAAACGACCCGTCTTGAAACACGGACCAAGGA
GTCTAACATGCCTGCGAGTGTTTGGGTGGAAAACCCGAGCGCGTAATGAA
AGTGATAGTTGGGATCCCTGTCGT-GGGGAGCACCGACGCCCGGACCAGA
CC-TTTTGTGACGGATCCGCGGTAGAGCATGTATGTTGGGACCCGAAAGA
TGGTGAACTATGCCTGAATAGGGTGAAGCCAGAGGAAACTCTGGTGGAGG
CTCGTAGCGATTCTGACGTGCAAATCGATCGTCAAAATT-GGGTATA-GG
GGCGAAAGACTAA-------------------------------------
--------------------------------------------------
--------------------------------------------------
--------------------------------------------------
--------------------------------------------------
--------------------------------------------------
--------------------------------------------------
--------------------------------------------------
--------------------------------------------------
----------------------------------------------
>13_Hypochniciaceae_Gyrophanopsis_japonica_TUMH_61400
ATTACTGAATT---AATGG-A---CGGGGTTGT-AGCTGGC-CTTC----
-------ACCGGCA-TGTGCAC-ACCCTG-C-TC--A----TC--C--AA
GTTCT--TACACCCCTGTGCACCTT-ACATGGGA-TGG--------CT--
-TGCTGCT--------GTC---------------------TTGCATTTTT
TGC--------------AGGGTGG----CACA----------GCTG----
TGCCATG-C-TT-T--A-CTACAAACAC--CTC----AGT----ATAGAA
TGTC----------TTTTGC-ACAT----A----GTGCA---G-------
--T------ATATACAACTTTTAGCAACGGATCTCTTGGCTCTCGCATCG
ATGAAGAACGCAGCGAAATGCGATAAGTAATGTGAATTGCAGAATTCAGT
GAATCATCGAATCTTTGAACGCACCTTGCGCTCCTTGGTATT----CCGA
GGAGCATGCCTGTTTGAGTGTCATGGTATTCTCAACTCTGACC-TGT-T-
TC---------------------TGACAAGTCTGAGTTGGAT-GTGGAGG
--TTT---TTGCTGGTGC-------------------------------T
TGCCACCAGCTCCTCTGAAATGCAT----TAGTGT-GG-A-CG----CTT
CC----CCA---AGTGTGC-C----T-TCAGTGTGATA----ATTGTCTA
CGCTGTGG-GTG----T---GGGG---C------TTT-------------
----------TGCAAAGTCTGTGC-TCCAAATC------GTCTCCTGTT-
----GGAGACAAT-----------CTTTGACCCCCTAGT-ACTGCGAGTG
A-AGCGGG--AAAGCTCAAATTTAAAATCTGGCAGTCT-T--TGGCTGTC
CGAGTTGTAGTCTGGAGAAGTGTCTTCCGTGCTGGACCGTGTACAAGTCT
-CTTGGAATAGAGCGTCATAGAGGGTGAGAATCCCGTCTTTGACACGGAC
TACCAGTGCTTTGTGATGCGCTCTCAAAGAGTCGAGTTGTTTGGGAATGC
AGCTCAAAATGGGAGGTAAATTCC-TTCTAAAGCTAAATATTGGCGAGAG
ACCGATAGCGAAC-AAGTACCGTGAGGGAAAGATGAAAAGCACTTTGGAA
AGAGAGTTAAACAGT-ACGTGAAATTGCTAAAAGGGAAACGCTTGAAGTC
AGTCGCGTTGCTTGGAACTCAGCCCGGC----TTT---TGCTTGGTGCA-
CTTTCCGA-GTGACGGGCC-AGCATCAA-TTTTGA-CCGCTGGATAAAGG
CCCAGGGAATGTGGCA------TC-TTC--GGATGTG-TTATAGCCCCGG
G-TTG-C--ATACAA-CGGTTGGGATTGAGGATCACAGCATGCCTTT---
--AT-GGTCGGGG-----TTC--GCC---CACG-TT--CATGCTTAGGAT
GCTGGCGTAATGGCTTTAAGCGACCCGTCTTGAAACACGGACCAAGGAGT
CTAACATGCCTGCGAGTGTTTGGGTGGAAAACCCGAGCGCGTAATGAAAG
TGATAGTTGGGATCCCTGTCGT-GGGGAGCACCGACGCCCGGACCAGACC
-TTTTGTGACGGTTCCGCGGTAGAGCATGTATGTTGGGACCCGAAAGATG
GTGAACTATGCCTGAATAGGGTGAAGCCAGAGGAAACTCTGGTGGAGGCT
CGTAGCGATTCTGACGTGCAAATCGATCGTCAAATTT-GGGTATA--GGG
CGAAAGACTAAT--CGA---------------------------------
--------------------------------------------------
--------------------------------------------------
--------------------------------------------------
--------------------------------------------------
--------------------------------------------------
--------------------------------------------------
--------------------------------------------------
--------------------------------------------------
--------------------------------------------CCCCTA
GT-ACTGCGAGTGA-AGCGGG--AAAGCTCAAATTTAAAATCTGGCAGTC
T-T--TGGCTGTCCGAGTTGTAGTCTGGAGAAGTGTCTTCCGTGCTGGAC
CGTGTACAAGTCT-CTTGGAATAGAGCGTCATAGAGGGTGAGAATCCCGT
CTTTGACACGGACTACCAGTGCTTTGTGATGCGCTCTCAAAGAGTCGAGT
TGTTTGGGAATGCAGCTCAAAATGGGAGGTAAATTCC-TTCTAAAGCTAA
ATATTGGCGAGAGACCGATAGCGAAC-AAGTACCGTGAGGGAAAGATGAA
AAGCACTTTGGAAAGAGAGTTAAACAGT-ACGTGAAATTGCTAAAAGGGA
AACGCTTGAAGTCAGTCGCGTTGCTTGGAACTCAGCCCGGC----TTT--
-TGCTTGGTGCA-CTTTCCGA-GTGACGGGCC-AGCATCAA-TTTTGA-C
CGCTGGATAAAGGCCCAGGGAATGTGGCA------TC-TTC--GGATGTG
-TTATAGCCCCGGG-TTG-C--ATACAA-CGGTTGGGATTGAGGATCACA
GCATGCCTTT-----AT-GGTCGGGG-----TTC--GCC---CACG-TT-
-CATGCTTAGGATGCTGGCGTAATGGCTTTAAGCGACCCGTCTTGAAACA
CGGACCAAGGAGTCTAACATGCCTGCGAGTGTTTGGGTGGAAAACCCGAG
CGCGTAATGAAAGTGATAGTTGGGATCCCTGTCGT-GGGGAGCACCGACG
CCCGGACCAGACC-TTTTGTGACGGTTCCGCGGTAGAGCATGTATGTTGG
GACCCGAAAGATGGTGAACTATGCCTGAATAGGGTGAAGCCAGAGGAAAC
TCTGGTGGAGGCTCGTAGCGATTCTGACGTGCAAATCGATCGTCAAATTT
-GGGTATA--GGGCGAAAGACTAAT--CGA--------------------
--------------------------------------------------
--------------------------------------------------
--------------------------------------------------
--------------------------------------------------
--------------------------------------------------
--------------------------------------------------
--------------------------------------------------
--------------------------------------------------
--------------------------------------------------
-------CCCCTAGT-ACTGCGAGTGA-AGCGGG--AAAGCTCAAATTTA
AAATCTGGCAGTCT-T--TGGCTGTCCGAGTTGTAGTCTGGAGAAGTGTC
TTCCGTGCTGGACCGTGTACAAGTCT-CTTGGAATAGAGCGTCATAGAGG
GTGAGAATCCCGTCTTTGACACGGACTACCAGTGCTTTGTGATGCGCTCT
CAAAGAGTCGAGTTGTTTGGGAATGCAGCTCAAAATGGGAGGTAAATTCC
-TTCTAAAGCTAAATATTGGCGAGAGACCGATAGCGAAC-AAGTACCGTG
AGGGAAAGATGAAAAGCACTTTGGAAAGAGAGTTAAACAGT-ACGTGAAA
TTGCTAAAAGGGAAACGCTTGAAGTCAGTCGCGTTGCTTGGAACTCAGCC
CGGC----TTT---TGCTTGGTGCA-CTTTCCGA-GTGACGGGCC-AGCA
TCAA-TTTTGA-CCGCTGGATAAAGGCCCAGGGAATGTGGCA------TC
-TTC--GGATGTG-TTATAGCCCCGGG-TTG-C--ATACAA-CGGTTGGG
ATTGAGGATCACAGCATGCCTTT-----AT-GGTCGGGG-----TTC--G
CC---CACG-TT--CATGCTTAGGATGCTGGCGTAATGGCTTTAAGCGAC
CCGTCTTGAAACACGGACCAAGGAGTCTAACATGCCTGCGAGTGTTTGGG
TGGAAAACCCGAGCGCGTAATGAAAGTGATAGTTGGGATCCCTGTCGT-G
GGGAGCACCGACGCCCGGACCAGACC-TTTTGTGACGGTTCCGCGGTAGA
GCATGTATGTTGGGACCCGAAAGATGGTGAACTATGCCTGAATAGGGTGA
AGCCAGAGGAAACTCTGGTGGAGGCTCGTAGCGATTCTGACGTGCAAATC
GATCGTCAAATTT-GGGTATA--GGGCGAAAGACTAAT--CGA-------
--------------------------------------------------
--------------------------------------------------
--------------------------------------------------
--------------------------------------------------
--------------------------------------------------
--------------------------------------------------
--------------------------------------------------
--------------------------------------------------
--------------------------------------------------
--------------------CCCCTAGT-ACTGCGAGTGA-AGCGGG--A
AAGCTCAAATTTAAAATCTGGCAGTCT-T--TGGCTGTCCGAGTTGTAGT
CTGGAGAAGTGTCTTCCGTGCTGGACCGTGTACAAGTCT-CTTGGAATAG
AGCGTCATAGAGGGTGAGAATCCCGTCTTTGACACGGACTACCAGTGCTT
TGTGATGCGCTCTCAAAGAGTCGAGTTGTTTGGGAATGCAGCTCAAAATG
GGAGGTAAATTCC-TTCTAAAGCTAAATATTGGCGAGAGACCGATAGCGA
AC-AAGTACCGTGAGGGAAAGATGAAAAGCACTTTGGAAAGAGAGTTAAA
CAGT-ACGTGAAATTGCTAAAAGGGAAACGCTTGAAGTCAGTCGCGTTGC
TTGGAACTCAGCCCGGC----TTT---TGCTTGGTGCA-CTTTCCGA-GT
GACGGGCC-AGCATCAA-TTTTGA-CCGCTGGATAAAGGCCCAGGGAATG
TGGCA------TC-TTC--GGATGTG-TTATAGCCCCGGG-TTG-C--AT
ACAA-CGGTTGGGATTGAGGATCACAGCATGCCTTT-----AT-GGTCGG
GG-----TTC--GCC---CACG-TT--CATGCTTAGGATGCTGGCGTAAT
GGCTTTAAGCGACCCGTCTTGAAACACGGACCAAGGAGTCTAACATGCCT
GCGAGTGTTTGGGTGGAAAACCCGAGCGCGTAATGAAAGTGATAGTTGGG
ATCCCTGTCGT-GGGGAGCACCGACGCCCGGACCAGACC-TTTTGTGACG
GTTCCGCGGTAGAGCATGTATGTTGGGACCCGAAAGATGGTGAACTATGC
CTGAATAGGGTGAAGCCAGAGGAAACTCTGGTGGAGGCTCGTAGCGATTC
TGACGTGCAAATCGATCGTCAAATTT-GGGTATA--GGGCGAAAGACTAA
T--CGA--------------------------------------------
--------------------------------------------------
--------------------------------------------------
--------------------------------------------------
--------------------------------------------------
--------------------------------------------------
--------------------------------------------------
--------------------------------------------------
--------------------------------------------------
---------------------------------CCCCTAGT-ACTGCGAG
TGA-AGCGGG--AAAGCTCAAATTTAAAATCTGGCAGTCT-T--TGGCTG
TCCGAGTTGTAGTCTGGAGAAGTGTCTTCCGTGCTGGACCGTGTACAAGT
CT-CTTGGAATAGAGCGTCATAGAGGGTGAGAATCCCGTCTTTGACACGG
ACTACCAGTGCTTTGTGATGCGCTCTCAAAGAGTCGAGTTGTTTGGGAAT
GCAGCTCAAAATGGGAGGTAAATTCC-TTCTAAAGCTAAATATTGGCGAG
AGACCGATAGCGAAC-AAGTACCGTGAGGGAAAGATGAAAAGCACTTTGG
AAAGAGAGTTAAACAGT-ACGTGAAATTGCTAAAAGGGAAACGCTTGAAG
TCAGTCGCGTTGCTTGGAACTCAGCCCGGC----TTT---TGCTTGGTGC
A-CTTTCCGA-GTGACGGGCC-AGCATCAA-TTTTGA-CCGCTGGATAAA
GGCCCAGGGAATGTGGCA------TC-TTC--GGATGTG-TTATAGCCCC
GGG-TTG-C--ATACAA-CGGTTGGGATTGAGGATCACAGCATGCCTTT-
----AT-GGTCGGGG-----TTC--GCC---CACG-TT--CATGCTTAGG
ATGCTGGCGTAATGGCTTTAAGCGACCCGTCTTGAAACACGGACCAAGGA
GTCTAACATGCCTGCGAGTGTTTGGGTGGAAAACCCGAGCGCGTAATGAA
AGTGATAGTTGGGATCCCTGTCGT-GGGGAGCACCGACGCCCGGACCAGA
CC-TTTTGTGACGGTTCCGCGGTAGAGCATGTATGTTGGGACCCGAAAGA
TGGTGAACTATGCCTGAATAGGGTGAAGCCAGAGGAAACTCTGGTGGAGG
CTCGTAGCGATTCTGACGTGCAAATCGATCGTCAAATTT-GGGTATA--G
GGCGAAAGACTAAT--CGA-------------------------------
--------------------------------------------------
--------------------------------------------------
--------------------------------------------------
--------------------------------------------------
--------------------------------------------------
--------------------------------------------------
--------------------------------------------------
--------------------------------------------------
----------------------------------------------
>9_Gelatoporiaceae_Gelatoporia_subvermispora_Cui_17120
ATTATCGAGT-----TTGA-A---AAGGGTTGT-AGCTGGT-CTTT----
-----CACGAGGCA-TGTGCAC-ACCCTA-C-TC--A----TC--C--AC
-------TCAACACCTGTGCACACT-ATGTAGGT-TTA--------GA--
-TGAGCAT--------CGG------------------------GGCCCTC
GTG--------------CCTCGGT----GGGA----------GTCT----
GCCTATG-T-CT------TTATAAACTCTGTTT----AGT---ATACGAA
TGTA-----------CTTGCGATAA----A----ACGCA---T-------
--C------TTATACAACTTTCAGCAACGGATCTCTTGGCTCTCGCATCG
ATGAAGAACGCAGCGAAATGCGATAAGTAATGTGAATTGCAGAATTCAGT
GAATCATCGAATCTTTGAACGCACCTTGCGCCCCTTGGTATT----CCGA
GGGGCACACCCGTTTGAGTGTCGTGAAATTCTCAACTCAATCA-CCT-T-
TG---------------------CTGGTGTTTGGGCTTGGAC-TTGGGGG
--TT-----TGCTGGCTT--------------------------------
--CGGTCGGCTCCCCTTGAATGCAT----TAGCTC-GA-A-CC----CTT
------GCG---GATCAGC-T----A-TCGGTGTGATA----ATTGTCTA
CGCCGTGG-TTG----T---GATG---C------CAC---------CTTC
G---------GGTGTTGGATCGGC-TTCTAACC------GTCCCCTAG--
------GGACAATTT---------CTTTGAACCCCTAGTAACTGCGAGTG
A-AGCGGG-AAAAGCTCAAATTTAAAATCTGGCGGTCT-T--TGGCCGTC
CGAGTTGTAGTCTGGAGAAGTGCTTTCCGCGCTGGACCGTGTACAAGTCT
-CCTGGAACGGAGCGTCATAGAGGGTGAGAATCCCGTCTTTGACACGGAC
TACCAGTGCTCTGTGATGCGCTCTCAAAGAGTCGAGTTGTTTGGGAATGC
AGCTCAAAATGGGTGGTGAATTCC-ATCTAAAGCTAAATATTGGCGAGAG
ACCGATAGCGAAC-AAGTACCGTGAGGGAAAGATGAAAAGCACTTTGGAA
AGAGAGTTAAACAGT-ACGTGAAATTGCTGAAAGGGAAACGCTTGAAGTC
AGTCGCGTCGGCCGGAACTCAGCCTTGC----TTT---TGCTTGGTGTA-
CTTTCCGG-TCGACGGGCC-AGCATCGA-TTTCGA-TCGTCGGAAAAAGG
CAGAGGGAATGTGGCA------CC-TTC--GGGTGTG-TTATAGCCCTCT
G-TTG-C--ATACGA-CGGTTGGGATCGAGGTTCGCAGCACGCCTTT---
--AT-GGTCGGGG-----TTC--GCC---CACG-TT--CGTGCTTAGGAT
GCTGGCGTAATGGCTTTAAACGACCCGTCTTGAAACACGGACCAAGGAGT
CTAACATGCCTGCGAGTGTTTGGGTGGAAAACCCGAGCGCGTAATGAAAG
TGAAGGTCGGGACCTCTGTCAT-GGAGGGCACCGACGCCCGGACCTGAAG
-TTCTCTGACGGCTCCGCGGTAGAGCATGTATGTTGGGACCCGAAAGATG
GTGAACTATGCCTGAATAGGGTGAAGCCAGAGGAAACTCTGGTGGAGGCT
CGTAGCGATTCTGACGTGCAAATCGATCGTCAAATTT-GGGTATA-GGGG
CGAAAGACTAAT--CGAACCATCTAGTAGCTGGTTCCTGCCGAAGTTTCC
CTCAGGATAGCAGAAACT--CATATCAGATTTATGTGGTAAAGCGAATGA
TTAGAGGCCTTGGGGTTGAAACAACC-TTAACCTATTCTCAAACTTTAAA
TAT-GTAAGAACGAGCCGTCTCTTGATTGGACCGCTCGGCGATTGAGAGT
TTCTAGTGGGCCATTTTTGGTAAGCAGAACTGGCGATGCGGGATGAACCG
AACGCG-AGGTTAAGGTGCCGGAATACACGCT--CATCAGACACCACAAA
AGGTGTTAGTTCATCTAGACAGCAGGACGGTGGCCATGGAAGTCGGAATC
CGCTAAGGAGTGTGTAACAACTCACCTGCCGAATGAACTAGCCCTGAAAA
TGGATGGCGCTCAAGCGTGTTACCCATACCTCGCCGTCAGCGTTGAAGTG
ACGCGCTGACGAGTAGGCAGGCGTGGAGGTCAGTGAAGAAGCC-CCCCTA
GTAACTGCGAGTGA-AGCGGG-AAAAGCTCAAATTTAAAATCTGGCGGTC
T-T--TGGCCGTCCGAGTTGTAGTCTGGAGAAGTGCTTTCCGCGCTGGAC
CGTGTACAAGTCT-CCTGGAACGGAGCGTCATAGAGGGTGAGAATCCCGT
CTTTGACACGGACTACCAGTGCTCTGTGATGCGCTCTCAAAGAGTCGAGT
TGTTTGGGAATGCAGCTCAAAATGGGTGGTGAATTCC-ATCTAAAGCTAA
ATATTGGCGAGAGACCGATAGCGAAC-AAGTACCGTGAGGGAAAGATGAA
AAGCACTTTGGAAAGAGAGTTAAACAGT-ACGTGAAATTGCTGAAAGGGA
AACGCTTGAAGTCAGTCGCGTCGGCCGGAACTCAGCCTTGC----TTT--
-TGCTTGGTGTA-CTTTCCGG-TCGACGGGCC-AGCATCGA-TTTCGA-T
CGTCGGAAAAAGGCAGAGGGAATGTGGCA------CC-TTC--GGGTGTG
-TTATAGCCCTCTG-TTG-C--ATACGA-CGGTTGGGATCGAGGTTCGCA
GCACGCCTTT-----AT-GGTCGGGG-----TTC--GCC---CACG-TT-
-CGTGCTTAGGATGCTGGCGTAATGGCTTTAAACGACCCGTCTTGAAACA
CGGACCAAGGAGTCTAACATGCCTGCGAGTGTTTGGGTGGAAAACCCGAG
CGCGTAATGAAAGTGAAGGTCGGGACCTCTGTCAT-GGAGGGCACCGACG
CCCGGACCTGAAG-TTCTCTGACGGCTCCGCGGTAGAGCATGTATGTTGG
GACCCGAAAGATGGTGAACTATGCCTGAATAGGGTGAAGCCAGAGGAAAC
TCTGGTGGAGGCTCGTAGCGATTCTGACGTGCAAATCGATCGTCAAATTT
-GGGTATA-GGGGCGAAAGACTAAT--CGAACCATCTAGTAGCTGGTTCC
TGCCGAAGTTTCCCTCAGGATAGCAGAAACT--CATATCAGATTTATGTG
GTAAAGCGAATGATTAGAGGCCTTGGGGTTGAAACAACC-TTAACCTATT
CTCAAACTTTAAATAT-GTAAGAACGAGCCGTCTCTTGATTGGACCGCTC
GGCGATTGAGAGTTTCTAGTGGGCCATTTTTGGTAAGCAGAACTGGCGAT
GCGGGATGAACCGAACGCG-AGGTTAAGGTGCCGGAATACACGCT--CAT
CAGACACCACAAAAGGTGTTAGTTCATCTAGACAGCAGGACGGTGGCCAT
GGAAGTCGGAATCCGCTAAGGAGTGTGTAACAACTCACCTGCCGAATGAA
CTAGCCCTGAAAATGGATGGCGCTCAAGCGTGTTACCCATACCTCGCCGT
CAGCGTTGAAGTGACGCGCTGACGAGTAGGCAGGCGTGGAGGTCAGTGAA
GAAGCC-CCCCTAGTAACTGCGAGTGA-AGCGGG-AAAAGCTCAAATTTA
AAATCTGGCGGTCT-T--TGGCCGTCCGAGTTGTAGTCTGGAGAAGTGCT
TTCCGCGCTGGACCGTGTACAAGTCT-CCTGGAACGGAGCGTCATAGAGG
GTGAGAATCCCGTCTTTGACACGGACTACCAGTGCTCTGTGATGCGCTCT
CAAAGAGTCGAGTTGTTTGGGAATGCAGCTCAAAATGGGTGGTGAATTCC
-ATCTAAAGCTAAATATTGGCGAGAGACCGATAGCGAAC-AAGTACCGTG
AGGGAAAGATGAAAAGCACTTTGGAAAGAGAGTTAAACAGT-ACGTGAAA
TTGCTGAAAGGGAAACGCTTGAAGTCAGTCGCGTCGGCCGGAACTCAGCC
TTGC----TTT---TGCTTGGTGTA-CTTTCCGG-TCGACGGGCC-AGCA
TCGA-TTTCGA-TCGTCGGAAAAAGGCAGAGGGAATGTGGCA------CC
-TTC--GGGTGTG-TTATAGCCCTCTG-TTG-C--ATACGA-CGGTTGGG
ATCGAGGTTCGCAGCACGCCTTT-----AT-GGTCGGGG-----TTC--G
CC---CACG-TT--CGTGCTTAGGATGCTGGCGTAATGGCTTTAAACGAC
CCGTCTTGAAACACGGACCAAGGAGTCTAACATGCCTGCGAGTGTTTGGG
TGGAAAACCCGAGCGCGTAATGAAAGTGAAGGTCGGGACCTCTGTCAT-G
GAGGGCACCGACGCCCGGACCTGAAG-TTCTCTGACGGCTCCGCGGTAGA
GCATGTATGTTGGGACCCGAAAGATGGTGAACTATGCCTGAATAGGGTGA
AGCCAGAGGAAACTCTGGTGGAGGCTCGTAGCGATTCTGACGTGCAAATC
GATCGTCAAATTT-GGGTATA-GGGGCGAAAGACTAAT--CGAACCATCT
AGTAGCTGGTTCCTGCCGAAGTTTCCCTCAGGATAGCAGAAACT--CATA
TCAGATTTATGTGGTAAAGCGAATGATTAGAGGCCTTGGGGTTGAAACAA
CC-TTAACCTATTCTCAAACTTTAAATAT-GTAAGAACGAGCCGTCTCTT
GATTGGACCGCTCGGCGATTGAGAGTTTCTAGTGGGCCATTTTTGGTAAG
CAGAACTGGCGATGCGGGATGAACCGAACGCG-AGGTTAAGGTGCCGGAA
TACACGCT--CATCAGACACCACAAAAGGTGTTAGTTCATCTAGACAGCA
GGACGGTGGCCATGGAAGTCGGAATCCGCTAAGGAGTGTGTAACAACTCA
CCTGCCGAATGAACTAGCCCTGAAAATGGATGGCGCTCAAGCGTGTTACC
CATACCTCGCCGTCAGCGTTGAAGTGACGCGCTGACGAGTAGGCAGGCGT
GGAGGTCAGTGAAGAAGCC-CCCCTAGTAACTGCGAGTGA-AGCGGG-AA
AAGCTCAAATTTAAAATCTGGCGGTCT-T--TGGCCGTCCGAGTTGTAGT
CTGGAGAAGTGCTTTCCGCGCTGGACCGTGTACAAGTCT-CCTGGAACGG
AGCGTCATAGAGGGTGAGAATCCCGTCTTTGACACGGACTACCAGTGCTC
TGTGATGCGCTCTCAAAGAGTCGAGTTGTTTGGGAATGCAGCTCAAAATG
GGTGGTGAATTCC-ATCTAAAGCTAAATATTGGCGAGAGACCGATAGCGA
AC-AAGTACCGTGAGGGAAAGATGAAAAGCACTTTGGAAAGAGAGTTAAA
CAGT-ACGTGAAATTGCTGAAAGGGAAACGCTTGAAGTCAGTCGCGTCGG
CCGGAACTCAGCCTTGC----TTT---TGCTTGGTGTA-CTTTCCGG-TC
GACGGGCC-AGCATCGA-TTTCGA-TCGTCGGAAAAAGGCAGAGGGAATG
TGGCA------CC-TTC--GGGTGTG-TTATAGCCCTCTG-TTG-C--AT
ACGA-CGGTTGGGATCGAGGTTCGCAGCACGCCTTT-----AT-GGTCGG
GG-----TTC--GCC---CACG-TT--CGTGCTTAGGATGCTGGCGTAAT
GGCTTTAAACGACCCGTCTTGAAACACGGACCAAGGAGTCTAACATGCCT
GCGAGTGTTTGGGTGGAAAACCCGAGCGCGTAATGAAAGTGAAGGTCGGG
ACCTCTGTCAT-GGAGGGCACCGACGCCCGGACCTGAAG-TTCTCTGACG
GCTCCGCGGTAGAGCATGTATGTTGGGACCCGAAAGATGGTGAACTATGC
CTGAATAGGGTGAAGCCAGAGGAAACTCTGGTGGAGGCTCGTAGCGATTC
TGACGTGCAAATCGATCGTCAAATTT-GGGTATA-GGGGCGAAAGACTAA
T--CGAACCATCTAGTAGCTGGTTCCTGCCGAAGTTTCCCTCAGGATAGC
AGAAACT--CATATCAGATTTATGTGGTAAAGCGAATGATTAGAGGCCTT
GGGGTTGAAACAACC-TTAACCTATTCTCAAACTTTAAATAT-GTAAGAA
CGAGCCGTCTCTTGATTGGACCGCTCGGCGATTGAGAGTTTCTAGTGGGC
CATTTTTGGTAAGCAGAACTGGCGATGCGGGATGAACCGAACGCG-AGGT
TAAGGTGCCGGAATACACGCT--CATCAGACACCACAAAAGGTGTTAGTT
CATCTAGACAGCAGGACGGTGGCCATGGAAGTCGGAATCCGCTAAGGAGT
GTGTAACAACTCACCTGCCGAATGAACTAGCCCTGAAAATGGATGGCGCT
CAAGCGTGTTACCCATACCTCGCCGTCAGCGTTGAAGTGACGCGCTGACG
AGTAGGCAGGCGTGGAGGTCAGTGAAGAAGCC-CCCCTAGTAACTGCGAG
TGA-AGCGGG-AAAAGCTCAAATTTAAAATCTGGCGGTCT-T--TGGCCG
TCCGAGTTGTAGTCTGGAGAAGTGCTTTCCGCGCTGGACCGTGTACAAGT
CT-CCTGGAACGGAGCGTCATAGAGGGTGAGAATCCCGTCTTTGACACGG
ACTACCAGTGCTCTGTGATGCGCTCTCAAAGAGTCGAGTTGTTTGGGAAT
GCAGCTCAAAATGGGTGGTGAATTCC-ATCTAAAGCTAAATATTGGCGAG
AGACCGATAGCGAAC-AAGTACCGTGAGGGAAAGATGAAAAGCACTTTGG
AAAGAGAGTTAAACAGT-ACGTGAAATTGCTGAAAGGGAAACGCTTGAAG
TCAGTCGCGTCGGCCGGAACTCAGCCTTGC----TTT---TGCTTGGTGT
A-CTTTCCGG-TCGACGGGCC-AGCATCGA-TTTCGA-TCGTCGGAAAAA
GGCAGAGGGAATGTGGCA------CC-TTC--GGGTGTG-TTATAGCCCT
CTG-TTG-C--ATACGA-CGGTTGGGATCGAGGTTCGCAGCACGCCTTT-
----AT-GGTCGGGG-----TTC--GCC---CACG-TT--CGTGCTTAGG
ATGCTGGCGTAATGGCTTTAAACGACCCGTCTTGAAACACGGACCAAGGA
GTCTAACATGCCTGCGAGTGTTTGGGTGGAAAACCCGAGCGCGTAATGAA
AGTGAAGGTCGGGACCTCTGTCAT-GGAGGGCACCGACGCCCGGACCTGA
AG-TTCTCTGACGGCTCCGCGGTAGAGCATGTATGTTGGGACCCGAAAGA
TGGTGAACTATGCCTGAATAGGGTGAAGCCAGAGGAAACTCTGGTGGAGG
CTCGTAGCGATTCTGACGTGCAAATCGATCGTCAAATTT-GGGTATA-GG
GGCGAAAGACTAAT--CGAACCATCTAGTAGCTGGTTCCTGCCGAAGTTT
CCCTCAGGATAGCAGAAACT--CATATCAGATTTATGTGGTAAAGCGAAT
GATTAGAGGCCTTGGGGTTGAAACAACC-TTAACCTATTCTCAAACTTTA
AATAT-GTAAGAACGAGCCGTCTCTTGATTGGACCGCTCGGCGATTGAGA
GTTTCTAGTGGGCCATTTTTGGTAAGCAGAACTGGCGATGCGGGATGAAC
CGAACGCG-AGGTTAAGGTGCCGGAATACACGCT--CATCAGACACCACA
AAAGGTGTTAGTTCATCTAGACAGCAGGACGGTGGCCATGGAAGTCGGAA
TCCGCTAAGGAGTGTGTAACAACTCACCTGCCGAATGAACTAGCCCTGAA
AATGGATGGCGCTCAAGCGTGTTACCCATACCTCGCCGTCAGCGTTGAAG
TGACGCGCTGACGAGTAGGCAGGCGTGGAGGTCAGTGAAGAAGCC-
>9_Gelatoporiaceae_Gelatoporia_subvermispora_Dai_22847
ATTATCGAGT-----TTGA-A---AAGGGTTGT-AGCTGGT-CTTT----
-----CACGAGGCA-TGTGCAC-ACCCTA-C-TC--A----TC--C--AC
-------TCAACACCTGTGCACACT-ATGTAGGT-TTA--------GA--
-TGAGCAT--------CGG------------------------GGCCCTC
GTG--------------CCTCGGT----GGGA----------GTCT----
GCCTATG-T-CT------TTATAAACTCTGTTT----AGT---ATACGAA
TGTA-----------CTTGCGATAA----A----ACGCA---T-------
--C------TTATACAACTTTCAGCAACGGATCTCTTGGCTCTCGCATCG
ATGAAGAACGCAGCGAAATGCGATAAGTAATGTGAATTGCAGAATTCAGT
GAATCATCGAATCTTTGAACGCACCTTGCGCCCCTTGGTATT----CCGA
GGGGCACACCCGTTTGAGTGTCGTGAAATTCTCAACTCAATCA-CCT-T-
TG---------------------CTGGTGTTTGGGCTTGGAC-TTGGGGG
--TT-----TGCTGGCTT--------------------------------
--CGGTCGGCTCCCCTTGAATGCAT----TAGCTC-GA-A-CC----CTT
------GCG---GATCAGC-T----A-TCGGTGTGATA----ATTGTCTA
CGCCGTGG-TTG----T---GATG---C------CAC---------CTTC
G---------GGTGTTGGATCGGC-TTCTAACC------GTCCCCTAG--
------GGACAATTT---------CTTTGAACCCCTAGTAACTGCGAGTG
A-AGCGGG-AAAAGCTCAAATTTAAAATCTGGCGGTCT-T--TGGCCGTC
CGAGTTGTAGTCTGGAGAAGTGCTTTCCGCGCTGGACCGTGTACAAGTCT
-CCTGGAACGGAGCGTCATAGAGGGTGAGAATCCCGTCTTTGACACGGAC
TACCAGTGCTCTGTGATGCGCTCTCAAAGAGTCGAGTTGTTTGGGAATGC
AGCTCAAAATGGGTGGTGAATTCC-ATCTAAAGCTAAATATTGGCGAGAG
ACCGATAGCGAAC-AAGTACCGTGAGGGAAAGATGAAAAGCACTTTGGAA
AGAGAGTTAAACAGT-ACGTGAAATTGCTGAAAGGGAAACGCTTGAAGTC
AGTCGCGTCGGCCGGAACTCAGCCTTGC----TTT---TGCTTGGTGTA-
CTTTCCGG-TCGACGGGCC-AGCATCGA-TTTCGA-TCGTCGGAAAAAGG
CAGAGGGAATGTGGCA------CC-TTC--GGGTGTG-TTATAGCCCTCT
G-TTG-C--ATACGA-CGGTTGGGATCGAGGTTCGCAGCACGCCTTT---
--AT-GGTCGGGG-----TTC--GCC---CACG-TT--CGTGCTTAGGAT
GCTGGCGTAATGGCTTTAAACGACCCGTCTTGAAACACGGACCAAGGAGT
CTAACATGCCTGCGAGTGTTTGGGTGGAAAACCCGAGCGCGTAATGAAAG
TGAAGGTCGGGACCTCTGTCAT-GGAGGGCACCGACGCCCGGACCTGAAG
-TTCTCTGACGGCTCCGCGGTAGAGCATGTATGTTGGGACCCGAAAGATG
GTGAACTATGCCTGAATAGGGTGAAGCCAGAGGAAACTCTGGTGGAGGCT
CGTAGCGATTCTGACGTGCAAATCGATCGTCAAATTT-GGGTATA-GGGG
CGAAAGACTAAT--CGAACCATCTAGTAGCTGGTTCCTGCCGAAGTTTCC
CTCAGGATAGCAGAAACT--CATATCAGATTTATGTGGTAAAGCGAATGA
TTAGAGGCCTTGGGGTTGAAACAACC-TTAACCTATTCTCAAACTTTAAA
TAT-GTAAGAACGAGCCGTCTCTTGATTGGACCGCTCGGCGATTGAGAGT
TTCTAGTGGGCCATTTTTGGTAAGCAGAACTGGCGATGCGGGATGAACCG
AACGCG-AGGTTAAGGTGCCGGAATACACGCT--CATCAGACACCACAAA
AGGTGTTAGTTCATCTAGACAGCAGGACGGTGGCCATGGAAGTCGGAATC
CGCTAAGGAGTGTGTAACAACTCACCTGCCGAATGAACTAGCCCTGAAAA
TGGATGGCGCTCAAGCGTGTTACCCATACCTCGCCGTCAGCGTTGAAGTG
ACGCGCTGACGAGTAGGCAGGCGTGGAGGTCAGTGAAGAAGCC-CCCCTA
GTAACTGCGAGTGA-AGCGGG-AAAAGCTCAAATTTAAAATCTGGCGGTC
T-T--TGGCCGTCCGAGTTGTAGTCTGGAGAAGTGCTTTCCGCGCTGGAC
CGTGTACAAGTCT-CCTGGAACGGAGCGTCATAGAGGGTGAGAATCCCGT
CTTTGACACGGACTACCAGTGCTCTGTGATGCGCTCTCAAAGAGTCGAGT
TGTTTGGGAATGCAGCTCAAAATGGGTGGTGAATTCC-ATCTAAAGCTAA
ATATTGGCGAGAGACCGATAGCGAAC-AAGTACCGTGAGGGAAAGATGAA
AAGCACTTTGGAAAGAGAGTTAAACAGT-ACGTGAAATTGCTGAAAGGGA
AACGCTTGAAGTCAGTCGCGTCGGCCGGAACTCAGCCTTGC----TTT--
-TGCTTGGTGTA-CTTTCCGG-TCGACGGGCC-AGCATCGA-TTTCGA-T
CGTCGGAAAAAGGCAGAGGGAATGTGGCA------CC-TTC--GGGTGTG
-TTATAGCCCTCTG-TTG-C--ATACGA-CGGTTGGGATCGAGGTTCGCA
GCACGCCTTT-----AT-GGTCGGGG-----TTC--GCC---CACG-TT-
-CGTGCTTAGGATGCTGGCGTAATGGCTTTAAACGACCCGTCTTGAAACA
CGGACCAAGGAGTCTAACATGCCTGCGAGTGTTTGGGTGGAAAACCCGAG
CGCGTAATGAAAGTGAAGGTCGGGACCTCTGTCAT-GGAGGGCACCGACG
CCCGGACCTGAAG-TTCTCTGACGGCTCCGCGGTAGAGCATGTATGTTGG
GACCCGAAAGATGGTGAACTATGCCTGAATAGGGTGAAGCCAGAGGAAAC
TCTGGTGGAGGCTCGTAGCGATTCTGACGTGCAAATCGATCGTCAAATTT
-GGGTATA-GGGGCGAAAGACTAAT--CGAACCATCTAGTAGCTGGTTCC
TGCCGAAGTTTCCCTCAGGATAGCAGAAACT--CATATCAGATTTATGTG
GTAAAGCGAATGATTAGAGGCCTTGGGGTTGAAACAACC-TTAACCTATT
CTCAAACTTTAAATAT-GTAAGAACGAGCCGTCTCTTGATTGGACCGCTC
GGCGATTGAGAGTTTCTAGTGGGCCATTTTTGGTAAGCAGAACTGGCGAT
GCGGGATGAACCGAACGCG-AGGTTAAGGTGCCGGAATACACGCT--CAT
CAGACACCACAAAAGGTGTTAGTTCATCTAGACAGCAGGACGGTGGCCAT
GGAAGTCGGAATCCGCTAAGGAGTGTGTAACAACTCACCTGCCGAATGAA
CTAGCCCTGAAAATGGATGGCGCTCAAGCGTGTTACCCATACCTCGCCGT
CAGCGTTGAAGTGACGCGCTGACGAGTAGGCAGGCGTGGAGGTCAGTGAA
GAAGCC-CCCCTAGTAACTGCGAGTGA-AGCGGG-AAAAGCTCAAATTTA
AAATCTGGCGGTCT-T--TGGCCGTCCGAGTTGTAGTCTGGAGAAGTGCT
TTCCGCGCTGGACCGTGTACAAGTCT-CCTGGAACGGAGCGTCATAGAGG
GTGAGAATCCCGTCTTTGACACGGACTACCAGTGCTCTGTGATGCGCTCT
CAAAGAGTCGAGTTGTTTGGGAATGCAGCTCAAAATGGGTGGTGAATTCC
-ATCTAAAGCTAAATATTGGCGAGAGACCGATAGCGAAC-AAGTACCGTG
AGGGAAAGATGAAAAGCACTTTGGAAAGAGAGTTAAACAGT-ACGTGAAA
TTGCTGAAAGGGAAACGCTTGAAGTCAGTCGCGTCGGCCGGAACTCAGCC
TTGC----TTT---TGCTTGGTGTA-CTTTCCGG-TCGACGGGCC-AGCA
TCGA-TTTCGA-TCGTCGGAAAAAGGCAGAGGGAATGTGGCA------CC
-TTC--GGGTGTG-TTATAGCCCTCTG-TTG-C--ATACGA-CGGTTGGG
ATCGAGGTTCGCAGCACGCCTTT-----AT-GGTCGGGG-----TTC--G
CC---CACG-TT--CGTGCTTAGGATGCTGGCGTAATGGCTTTAAACGAC
CCGTCTTGAAACACGGACCAAGGAGTCTAACATGCCTGCGAGTGTTTGGG
TGGAAAACCCGAGCGCGTAATGAAAGTGAAGGTCGGGACCTCTGTCAT-G
GAGGGCACCGACGCCCGGACCTGAAG-TTCTCTGACGGCTCCGCGGTAGA
GCATGTATGTTGGGACCCGAAAGATGGTGAACTATGCCTGAATAGGGTGA
AGCCAGAGGAAACTCTGGTGGAGGCTCGTAGCGATTCTGACGTGCAAATC
GATCGTCAAATTT-GGGTATA-GGGGCGAAAGACTAAT--CGAACCATCT
AGTAGCTGGTTCCTGCCGAAGTTTCCCTCAGGATAGCAGAAACT--CATA
TCAGATTTATGTGGTAAAGCGAATGATTAGAGGCCTTGGGGTTGAAACAA
CC-TTAACCTATTCTCAAACTTTAAATAT-GTAAGAACGAGCCGTCTCTT
GATTGGACCGCTCGGCGATTGAGAGTTTCTAGTGGGCCATTTTTGGTAAG
CAGAACTGGCGATGCGGGATGAACCGAACGCG-AGGTTAAGGTGCCGGAA
TACACGCT--CATCAGACACCACAAAAGGTGTTAGTTCATCTAGACAGCA
GGACGGTGGCCATGGAAGTCGGAATCCGCTAAGGAGTGTGTAACAACTCA
CCTGCCGAATGAACTAGCCCTGAAAATGGATGGCGCTCAAGCGTGTTACC
CATACCTCGCCGTCAGCGTTGAAGTGACGCGCTGACGAGTAGGCAGGCGT
GGAGGTCAGTGAAGAAGCC-CCCCTAGTAACTGCGAGTGA-AGCGGG-AA
AAGCTCAAATTTAAAATCTGGCGGTCT-T--TGGCCGTCCGAGTTGTAGT
CTGGAGAAGTGCTTTCCGCGCTGGACCGTGTACAAGTCT-CCTGGAACGG
AGCGTCATAGAGGGTGAGAATCCCGTCTTTGACACGGACTACCAGTGCTC
TGTGATGCGCTCTCAAAGAGTCGAGTTGTTTGGGAATGCAGCTCAAAATG
GGTGGTGAATTCC-ATCTAAAGCTAAATATTGGCGAGAGACCGATAGCGA
AC-AAGTACCGTGAGGGAAAGATGAAAAGCACTTTGGAAAGAGAGTTAAA
CAGT-ACGTGAAATTGCTGAAAGGGAAACGCTTGAAGTCAGTCGCGTCGG
CCGGAACTCAGCCTTGC----TTT---TGCTTGGTGTA-CTTTCCGG-TC
GACGGGCC-AGCATCGA-TTTCGA-TCGTCGGAAAAAGGCAGAGGGAATG
TGGCA------CC-TTC--GGGTGTG-TTATAGCCCTCTG-TTG-C--AT
ACGA-CGGTTGGGATCGAGGTTCGCAGCACGCCTTT-----AT-GGTCGG
GG-----TTC--GCC---CACG-TT--CGTGCTTAGGATGCTGGCGTAAT
GGCTTTAAACGACCCGTCTTGAAACACGGACCAAGGAGTCTAACATGCCT
GCGAGTGTTTGGGTGGAAAACCCGAGCGCGTAATGAAAGTGAAGGTCGGG
ACCTCTGTCAT-GGAGGGCACCGACGCCCGGACCTGAAG-TTCTCTGACG
GCTCCGCGGTAGAGCATGTATGTTGGGACCCGAAAGATGGTGAACTATGC
CTGAATAGGGTGAAGCCAGAGGAAACTCTGGTGGAGGCTCGTAGCGATTC
TGACGTGCAAATCGATCGTCAAATTT-GGGTATA-GGGGCGAAAGACTAA
T--CGAACCATCTAGTAGCTGGTTCCTGCCGAAGTTTCCCTCAGGATAGC
AGAAACT--CATATCAGATTTATGTGGTAAAGCGAATGATTAGAGGCCTT
GGGGTTGAAACAACC-TTAACCTATTCTCAAACTTTAAATAT-GTAAGAA
CGAGCCGTCTCTTGATTGGACCGCTCGGCGATTGAGAGTTTCTAGTGGGC
CATTTTTGGTAAGCAGAACTGGCGATGCGGGATGAACCGAACGCG-AGGT
TAAGGTGCCGGAATACACGCT--CATCAGACACCACAAAAGGTGTTAGTT
CATCTAGACAGCAGGACGGTGGCCATGGAAGTCGGAATCCGCTAAGGAGT
GTGTAACAACTCACCTGCCGAATGAACTAGCCCTGAAAATGGATGGCGCT
CAAGCGTGTTACCCATACCTCGCCGTCAGCGTTGAAGTGACGCGCTGACG
AGTAGGCAGGCGTGGAGGTCAGTGAAGAAGCC-CCCCTAGTAACTGCGAG
TGA-AGCGGG-AAAAGCTCAAATTTAAAATCTGGCGGTCT-T--TGGCCG
TCCGAGTTGTAGTCTGGAGAAGTGCTTTCCGCGCTGGACCGTGTACAAGT
CT-CCTGGAACGGAGCGTCATAGAGGGTGAGAATCCCGTCTTTGACACGG
ACTACCAGTGCTCTGTGATGCGCTCTCAAAGAGTCGAGTTGTTTGGGAAT
GCAGCTCAAAATGGGTGGTGAATTCC-ATCTAAAGCTAAATATTGGCGAG
AGACCGATAGCGAAC-AAGTACCGTGAGGGAAAGATGAAAAGCACTTTGG
AAAGAGAGTTAAACAGT-ACGTGAAATTGCTGAAAGGGAAACGCTTGAAG
TCAGTCGCGTCGGCCGGAACTCAGCCTTGC----TTT---TGCTTGGTGT
A-CTTTCCGG-TCGACGGGCC-AGCATCGA-TTTCGA-TCGTCGGAAAAA
GGCAGAGGGAATGTGGCA------CC-TTC--GGGTGTG-TTATAGCCCT
CTG-TTG-C--ATACGA-CGGTTGGGATCGAGGTTCGCAGCACGCCTTT-
----AT-GGTCGGGG-----TTC--GCC---CACG-TT--CGTGCTTAGG
ATGCTGGCGTAATGGCTTTAAACGACCCGTCTTGAAACACGGACCAAGGA
GTCTAACATGCCTGCGAGTGTTTGGGTGGAAAACCCGAGCGCGTAATGAA
AGTGAAGGTCGGGACCTCTGTCAT-GGAGGGCACCGACGCCCGGACCTGA
AG-TTCTCTGACGGCTCCGCGGTAGAGCATGTATGTTGGGACCCGAAAGA
TGGTGAACTATGCCTGAATAGGGTGAAGCCAGAGGAAACTCTGGTGGAGG
CTCGTAGCGATTCTGACGTGCAAATCGATCGTCAAATTT-GGGTATA-GG
GGCGAAAGACTAAT--CGAACCATCTAGTAGCTGGTTCCTGCCGAAGTTT
CCCTCAGGATAGCAGAAACT--CATATCAGATTTATGTGGTAAAGCGAAT
GATTAGAGGCCTTGGGGTTGAAACAACC-TTAACCTATTCTCAAACTTTA
AATAT-GTAAGAACGAGCCGTCTCTTGATTGGACCGCTCGGCGATTGAGA
GTTTCTAGTGGGCCATTTTTGGTAAGCAGAACTGGCGATGCGGGATGAAC
CGAACGCG-AGGTTAAGGTGCCGGAATACACGCT--CATCAGACACCACA
AAAGGTGTTAGTTCATCTAGACAGCAGGACGGTGGCCATGGAAGTCGGAA
TCCGCTAAGGAGTGTGTAACAACTCACCTGCCGAATGAACTAGCCCTGAA
AATGGATGGCGCTCAAGCGTGTTACCCATACCTCGCCGTCAGCGTTGAAG
TGACGCGCTGACGAGTAGGCAGGCGTGGAGGTCAGTGAAGAAGCC-
>9_Gelatoporiaceae_Obba_rivulosa_Cui_16483
ATTATCGAAT-----TTGA-A---AGGGGTTGT-AGCTGGC-CTTT----
-----CACGAGGCA-TGTGCAC-ACCTGC-T-TC--A----TC--C--AC
-------TTTACACCTGTGCACACC-TTGTAGGC-TCA--------GA--
-GGAGTGC--------CGG------------------------GGCTTCC
CG---------------CCCTGGT----GCGA----------GTCT--GG
[truncated: 904,232 more chars]
