# Supplementary material for: ﻿Morphological and phylogenetic analyses reveal one new genus and six new species in Irpicaceae and Steccherinaceae (Polyporales, Basidiomycota) from the Yunnan–Guizhou Plateau, Asia
Source: IMA Fungus. 2025 Dec 29;16:e172367. doi: 10.3897/imafungus.16.172367 (PMC12770999; doi:10.3897/imafungus.16.172367)
Supplement: Supplementary material 2 — Divergence time estimation of families within Polyporales from molecular clock analysis sampling tree [file imafungus-16-e172367-s002.fas]

>P4_Hypochniciaceae_Bulbillomyces_farinosus_FP_100488T
ATTACTGAATTAA-------TGGACG-GGG-TTGTCGCTGG-C------C
TTCA-------------CCGGCA-TGTGCACGCCTCG------GTCATCC
A-------------------AATTC------T-TACACCTCTGTGCACTC
T----TCACGGGATAATGGTTG-GTCGGCTTGC-----------------
----------------TTCACCGC--------------------------
--ATGCTGGCCTTCCG-------------------TTG------------
-----------TTCTGTGC-TTTAT-----CACAAACGC----TTCAG--
--TAC-----AGAATG---------------------TCA----------
ACTGCGT-----ATCACGCA--------TTAAATACAACTTTTAGCAACG
GATCTCTTGGCTCTCGCATCGATG-AAGAACGCAGCGAAATGCGATAAGT
-AATGTGAATTGCAGA-ATTCAGTGAATCATCGAATCTTTGAACGCACCT
TGCGCTCCTTGG-TATT----CCGAGGAGCATGCCTGTTTGAGTGTCATG
GTATTCTCAACTCCACTCGTTTC-----------------------TGAC
GGGTGAGAGTTGGATGT-GGAGGTC------------TGCTGGTGCT---
-----------------TGT-CATCAGCTCCTCT-TAAATGCATTAGTGC
GGATGTTTT-CCA------------AACATTCTCAGTGTGATAA----TT
GTC-TACGCTGT-GAGTGT-----------------GA-GGTTTT---CT
CAAGTCTGTGC-TTCCAA-CCGT-CCCGC---------------------
-GAGGGACAATTCT-----------------------------TTTG-AC
--------------------------------------------------
--------------------------------------------------
--------------------------------------------------
--------------------------------------------------
--------------------------------------------------
--------------------------------------------------
--------------------------------------------------
--------------------------------------------------
--------------------------------------------------
--------------------------------------------------
--------------------------------------------------
--------------------------------------------------
--------------------------------------------------
--------------------------------------------------
--------------------------------------------------
--------------------------------------------------
--------------------------------------------------
--------------------------------------------------
--------------------------------------------------
--------------------------------------------------
--------------------------------------------------
--------------------------------------------------
--------------------------------------------------
--------------------------------------------------
--------------------------------------------------
--------------------------------------------------
--------------------------------------------------
--------------------------------------------------
--------------------------------------------------
--------------------------------------------------
--------------------------------------------------
--------------------------------------------------
--------------------------------------------------
--------------------------------------------------
--------------------------------------------------
--------------------------------------------------
--------------------------------------------------
--------------------------------------------------
--------------------------------------------------
--------------------------------------------------
--------------------------------------------------
--------------------------------------------------
--------------------------------------------------
--------------------------------------------------
--------------------------------------------------
--------------------------------------------------
--------------------------------------------------
--------------------------------------------------
--------------------------------------------------
--------------------------------------------------
--------------------------------------------------
--------------------------------------------------
--------------------------------------------------
--------------------------------------------------
--------------------------------------------------
--------------------------------------------------
--------------------------------------------------
--------------------------------------------------
--------------------------------------------------
--------------------------------------------------
--------------------------------------------------
--------------------------------------------------
--------------------------------------------------
--------------------------------------------------
--------------------------------------------------
--------------------------------------------------
--------------------------------------------------
--------------------------------------------------
--------------------------------------------------
--------------------------------------------------
--------------------------------------------------
--------------------------------------------------
--------------------------------------------------
--------------------------------------------------
--------------------------------------------------
--------------------------------------------------
--------------------------------------------------
--------------------------------------------------
--------------------------------------------------
--------------------------------------------------
--------------------------------------------------
--------------------------------------------------
--------------------------------------------------
--------------------------------------------------
--------------------------------------------------
--------------------------------------------------
--------------------------------------------------
--------------------------------------------------
--------------------------------------------------
--------------------------------------------------
--------------------------------------------------
--------------------------------------------------
--------------------------------------------------
--------------------------------------------------
--------------------------------------------------
--------------------------------------------------
--------------------------------------------------
--------------------------------------------------
--------------------------------------------------
--------------------------------------------------
--------------------------------------------------
--------------------------------------------------
--------------------------------------------------
--------------------------------------------------
--------------------------------------------------
--------------------------------------------------
--------------------------------------------------
--------------------------------------------------
--------------------------------------------------
--------------------------------------------------
--------------------------------------------------
--------------------------------------------------
--------------------------------------------------
--------------------------------------------------
--------------------------------------------------
--------------------------------------------------
--------------------------------------------------
--------------------------------------------------
--------------------------------------------------
--------------------------------------------------
--------------------------------------------------
--------------------------------------------------
--------------------------------------------------
--------------------------------------------------
--------------------------------------------------
--------------------------------------------------
--------------------------------------------------
--------------------------------------------------
--------------------------------------------------
--------------------------------------------------
--------------------------------------------------
--------------------------------------------------
--------------------------------------------------
--------------------------------------------------
--------------------------------------------------
--------------------------------------------------
--------------------------------------------------
--------------------------------------------------
--------------------------------------------------
--------------------------------------------------
--------------------------------------------------
------------------------------------
>P4_Hypochniciaceae_Gyrophanopsis_japonica_TUMH_61400
ATTACTGAATTAA-------TGGACG-GGG-TTGTAGCTGG-C------C
TTCA-------------CCGGCA-TGTGCACACCCTG------CTCATCC
A-------------------AGTTC------T-TACACCCCTGTGCACCT
T----ACATGGGATGGCTTGCT-GCTGTCTTGC-----------------
---------------ATTTTTTGC--------------------------
--AGGGTGG--CACAG-------------------CTG------------
-----------TGCCATGC-TTTAC-----TACAAACAC----CTCAG--
--TAT-----AGAATG---------------------TCT----------
TTTGCAC-----ATAGTGCA--------GTATATACAACTTTTAGCAACG
GATCTCTTGGCTCTCGCATCGATG-AAGAACGCAGCGAAATGCGATAAGT
-AATGTGAATTGCAGA-ATTCAGTGAATCATCGAATCTTTGAACGCACCT
TGCGCTCCTTGG-TATT----CCGAGGAGCATGCCTGTTTGAGTGTCATG
GTATTCTCAACTCTGACCTGTTT------C----------------TGAC
AAGTCTGAGTTGGATGT-GGAGGTTTT----------TGCTGGTGCT---
-----------------TGC-CACCAGCTCCTCT-GAAATGCATTAGTGT
GGACGCTTC-CCC---------AAGTGTGCCTTCAGTGTGATAA----TT
GTC-TACGCTGT-GGGTGT-----------------GG-GGCTTT--TGC
AAAGTCTGTGC-TCCAAA-TCGT-CTCCT---------------------
-GTTGGAGACAATC-----------------------------TTTG-AC
-CCCCTAGT-ACTGCGAGTGAAGCGGG--AAAGCTCAAATTTAAAATCTG
GCA-GTCTT---TGGCTGTCCGAGTTGTAGTCTGGAGAAGTGTCTTCCGT
GCTGGACCGTGTACAAG-TCTCTTGGA-ATAGAGCGTCATAGAGGGTGAG
AATCCCGTCTT-TGACACGGAC-TACCAGTGC-TTTGTGATGCGCTCTCA
AAGAGTCGAGTTGTTTGGGAATGCAGCTCAAAATGGGAGGTAAATTCCTT
CTAAAGCTAAATATTGGCGAGAGACCGATAGCGAACAAGTACCGTGAGGG
AAAGATGAAAAGCACTTTGGAAAGAGAGTT-AAACAGTACGTGAAATTGC
TAAAAGGGAAACGCTTGAAGTCA-GTCGCGTTGC-TTG-GAACTCAGCCC
GGCT--T------TTGCTTGGTGCACTTTCCGA-GTGACGGGCCAGCATC
AATTTTGAC-CGCTGGATAAAGGCCC-AGGGAATGTGGCA------TCTT
C------GGATGTGTTATAGCCCCGGG-TTGCATACAACGGTT-GGGATT
GAGGATCACAGCATGCCTTT-ATG----GTCGGGG----TTCGCCCACG-
--TTCAT-GCTTAGGATGCTGGCGTAATGGCTTTAAGCGACCCGTCTTGA
AACACGGACCAAGGAGTCTAACATGCCTGCGAGTGTTTGGGTG--GAAAA
CCCGAGCGCGTAATGAAAGTGATAGTTGGGA-TCCCTGT-CGT-GGGGAG
CACCGACGCCCGGACCAG--ACCTTTTGTGACGGTTCCGCGGTAGAGCAT
GTATGTTGGGACCCGAAAGATGGTGAACTATGCCTGAATAGGGTGAAGCC
AGAGGAAACTCTGGTGGAGGCTC-GTAGCGATTCTGACGTGCAAATCGAT
CGTCAAATTTGGGTATA-GGGCGAAAGACTAATCGA--------------
--------------------------------------------------
--------------------------------------------------
--------------------------------------------------
--------------------------------------------------
--------------------------------------------------
--------------------------------------------------
--------------------------------------------------
--------------------------------------------------
--------------------------------------------------
------------------CCCCTAGT-ACTGCGAGTGAAGCGGG--AAAG
CTCAAATTTAAAATCTGGCA-GTCTT---TGGCTGTCCGAGTTGTAGTCT
GGAGAAGTGTCTTCCGTGCTGGACCGTGTACAAG-TCTCTTGGA-ATAGA
GCGTCATAGAGGGTGAGAATCCCGTCTT-TGACACGGAC-TACCAGTGC-
TTTGTGATGCGCTCTCAAAGAGTCGAGTTGTTTGGGAATGCAGCTCAAAA
TGGGAGGTAAATTCCTTCTAAAGCTAAATATTGGCGAGAGACCGATAGCG
AACAAGTACCGTGAGGGAAAGATGAAAAGCACTTTGGAAAGAGAGTT-AA
ACAGTACGTGAAATTGCTAAAAGGGAAACGCTTGAAGTCA-GTCGCGTTG
C-TTG-GAACTCAGCCCGGCT--T------TTGCTTGGTGCACTTTCCGA
-GTGACGGGCCAGCATCAATTTTGAC-CGCTGGATAAAGGCCC-AGGGAA
TGTGGCA------TCTTC------GGATGTGTTATAGCCCCGGG-TTGCA
TACAACGGTT-GGGATTGAGGATCACAGCATGCCTTT-ATG----GTCGG
GG----TTCGCCCACG---TTCAT-GCTTAGGATGCTGGCGTAATGGCTT
TAAGCGACCCGTCTTGAAACACGGACCAAGGAGTCTAACATGCCTGCGAG
TGTTTGGGTG--GAAAACCCGAGCGCGTAATGAAAGTGATAGTTGGGA-T
CCCTGT-CGT-GGGGAGCACCGACGCCCGGACCAG--ACCTTTTGTGACG
GTTCCGCGGTAGAGCATGTATGTTGGGACCCGAAAGATGGTGAACTATGC
CTGAATAGGGTGAAGCCAGAGGAAACTCTGGTGGAGGCTC-GTAGCGATT
CTGACGTGCAAATCGATCGTCAAATTTGGGTATA-GGGCGAAAGACTAAT
CGA-----------------------------------------------
--------------------------------------------------
--------------------------------------------------
--------------------------------------------------
--------------------------------------------------
--------------------------------------------------
--------------------------------------------------
--------------------------------------------------
--------------------------------------------------
-----------------------------------CCCCTAGT-ACTGCG
AGTGAAGCGGG--AAAGCTCAAATTTAAAATCTGGCA-GTCTT---TGGC
TGTCCGAGTTGTAGTCTGGAGAAGTGTCTTCCGTGCTGGACCGTGTACAA
G-TCTCTTGGA-ATAGAGCGTCATAGAGGGTGAGAATCCCGTCTT-TGAC
ACGGAC-TACCAGTGC-TTTGTGATGCGCTCTCAAAGAGTCGAGTTGTTT
GGGAATGCAGCTCAAAATGGGAGGTAAATTCCTTCTAAAGCTAAATATTG
GCGAGAGACCGATAGCGAACAAGTACCGTGAGGGAAAGATGAAAAGCACT
TTGGAAAGAGAGTT-AAACAGTACGTGAAATTGCTAAAAGGGAAACGCTT
GAAGTCA-GTCGCGTTGC-TTG-GAACTCAGCCCGGCT--T------TTG
CTTGGTGCACTTTCCGA-GTGACGGGCCAGCATCAATTTTGAC-CGCTGG
ATAAAGGCCC-AGGGAATGTGGCA------TCTTC------GGATGTGTT
ATAGCCCCGGG-TTGCATACAACGGTT-GGGATTGAGGATCACAGCATGC
CTTT-ATG----GTCGGGG----TTCGCCCACG---TTCAT-GCTTAGGA
TGCTGGCGTAATGGCTTTAAGCGACCCGTCTTGAAACACGGACCAAGGAG
TCTAACATGCCTGCGAGTGTTTGGGTG--GAAAACCCGAGCGCGTAATGA
AAGTGATAGTTGGGA-TCCCTGT-CGT-GGGGAGCACCGACGCCCGGACC
AG--ACCTTTTGTGACGGTTCCGCGGTAGAGCATGTATGTTGGGACCCGA
AAGATGGTGAACTATGCCTGAATAGGGTGAAGCCAGAGGAAACTCTGGTG
GAGGCTC-GTAGCGATTCTGACGTGCAAATCGATCGTCAAATTTGGGTAT
A-GGGCGAAAGACTAATCGA------------------------------
--------------------------------------------------
--------------------------------------------------
--------------------------------------------------
--------------------------------------------------
--------------------------------------------------
--------------------------------------------------
--------------------------------------------------
--------------------------------------------------
--------------------------------------------------
--CCCCTAGT-ACTGCGAGTGAAGCGGG--AAAGCTCAAATTTAAAATCT
GGCA-GTCTT---TGGCTGTCCGAGTTGTAGTCTGGAGAAGTGTCTTCCG
TGCTGGACCGTGTACAAG-TCTCTTGGA-ATAGAGCGTCATAGAGGGTGA
GAATCCCGTCTT-TGACACGGAC-TACCAGTGC-TTTGTGATGCGCTCTC
AAAGAGTCGAGTTGTTTGGGAATGCAGCTCAAAATGGGAGGTAAATTCCT
TCTAAAGCTAAATATTGGCGAGAGACCGATAGCGAACAAGTACCGTGAGG
GAAAGATGAAAAGCACTTTGGAAAGAGAGTT-AAACAGTACGTGAAATTG
CTAAAAGGGAAACGCTTGAAGTCA-GTCGCGTTGC-TTG-GAACTCAGCC
CGGCT--T------TTGCTTGGTGCACTTTCCGA-GTGACGGGCCAGCAT
CAATTTTGAC-CGCTGGATAAAGGCCC-AGGGAATGTGGCA------TCT
TC------GGATGTGTTATAGCCCCGGG-TTGCATACAACGGTT-GGGAT
TGAGGATCACAGCATGCCTTT-ATG----GTCGGGG----TTCGCCCACG
---TTCAT-GCTTAGGATGCTGGCGTAATGGCTTTAAGCGACCCGTCTTG
AAACACGGACCAAGGAGTCTAACATGCCTGCGAGTGTTTGGGTG--GAAA
ACCCGAGCGCGTAATGAAAGTGATAGTTGGGA-TCCCTGT-CGT-GGGGA
GCACCGACGCCCGGACCAG--ACCTTTTGTGACGGTTCCGCGGTAGAGCA
TGTATGTTGGGACCCGAAAGATGGTGAACTATGCCTGAATAGGGTGAAGC
CAGAGGAAACTCTGGTGGAGGCTC-GTAGCGATTCTGACGTGCAAATCGA
TCGTCAAATTTGGGTATA-GGGCGAAAGACTAATCGA-------------
--------------------------------------------------
--------------------------------------------------
--------------------------------------------------
--------------------------------------------------
--------------------------------------------------
--------------------------------------------------
--------------------------------------------------
--------------------------------------------------
--------------------------------------------------
-------------------CCCCTAGT-ACTGCGAGTGAAGCGGG--AAA
GCTCAAATTTAAAATCTGGCA-GTCTT---TGGCTGTCCGAGTTGTAGTC
TGGAGAAGTGTCTTCCGTGCTGGACCGTGTACAAG-TCTCTTGGA-ATAG
AGCGTCATAGAGGGTGAGAATCCCGTCTT-TGACACGGAC-TACCAGTGC
-TTTGTGATGCGCTCTCAAAGAGTCGAGTTGTTTGGGAATGCAGCTCAAA
ATGGGAGGTAAATTCCTTCTAAAGCTAAATATTGGCGAGAGACCGATAGC
GAACAAGTACCGTGAGGGAAAGATGAAAAGCACTTTGGAAAGAGAGTT-A
AACAGTACGTGAAATTGCTAAAAGGGAAACGCTTGAAGTCA-GTCGCGTT
GC-TTG-GAACTCAGCCCGGCT--T------TTGCTTGGTGCACTTTCCG
A-GTGACGGGCCAGCATCAATTTTGAC-CGCTGGATAAAGGCCC-AGGGA
ATGTGGCA------TCTTC------GGATGTGTTATAGCCCCGGG-TTGC
ATACAACGGTT-GGGATTGAGGATCACAGCATGCCTTT-ATG----GTCG
GGG----TTCGCCCACG---TTCAT-GCTTAGGATGCTGGCGTAATGGCT
TTAAGCGACCCGTCTTGAAACACGGACCAAGGAGTCTAACATGCCTGCGA
GTGTTTGGGTG--GAAAACCCGAGCGCGTAATGAAAGTGATAGTTGGGA-
TCCCTGT-CGT-GGGGAGCACCGACGCCCGGACCAG--ACCTTTTGTGAC
GGTTCCGCGGTAGAGCATGTATGTTGGGACCCGAAAGATGGTGAACTATG
CCTGAATAGGGTGAAGCCAGAGGAAACTCTGGTGGAGGCTC-GTAGCGAT
TCTGACGTGCAAATCGATCGTCAAATTTGGGTATA-GGGCGAAAGACTAA
TCGA----------------------------------------------
--------------------------------------------------
--------------------------------------------------
--------------------------------------------------
--------------------------------------------------
--------------------------------------------------
--------------------------------------------------
--------------------------------------------------
--------------------------------------------------
------------------------------------
>P4_Hypochniciaceae_Gyrophanopsis_zealandica_NH_15340
--------------------------------TGTTGCTGG-C------C
TTCA-------------CTGGCA-TGTGCACACCTCG------CTCATCC
A-------------------AATTC------T-TACACCTCTGTGCACTT
T----ACATGGGATGACTGCGG--CTGCCTTGC-----------------
----------------TTTATTGC--------------------------
--TCGGCAA--TGTAG-------------------TTG------------
-----------TTCTGTGC-TTTAT-----TACAAACAC----TTCAG--
--TAT-----AGAATG---------------------TCA----------
TTTGCGT-----ATCACGCAT-------TTAAATACAACTTTTAGCAACG
GATCTCTTGGCTCTCGCATCGATG-AAGAACGCAGCGAAATGCGATAAGT
-AATGTGAATTGCAGA-ATTCAGTGAATCATCGAATCTTTGAACGCACCT
TGCGCTCCTTGG-TATT----CCGAGGAGCATGCCTGTTTGAGTGTCATG
GTATTCTCAACTCTGACTTGTTT------C----------------TGAC
AAGTCAGTGTTGGATGT-GGAGGTC------------TGCCGGTGCT---
-----------------TGC-CATCGGCTCCTCT-GAAATATATTAGTGT
GGACGTCGA-CCA-------------GCTCCCTCAGTGTGATAA----TT
GTC-TACGCTGT-GGTTGT-----------------GG-GTTATT--TTA
AATGTCTGTGC-TTCAAA-CCGT-CCCCC---------------------
--GGGGACAACC------------------------------TTTTG-AC
--------------------------------------------------
--------------------------------------------------
--------------------------------------------------
--------------------------------------------------
--------------------------------------------------
--------------------------------------------------
--------------------------------------------------
--------------------------------------------------
--------------------------------------------------
--------------------------------------------------
--------------------------------------------------
--------------------------------------------------
--------------------------------------------------
--------------------------------------------------
--------------------------------------------------
--------------------------------------------------
--------------------------------------------------
--------------------------------------------------
--------------------------------------------------
--------------------------------------------------
--------------------------------------------------
--------------------------------------------------
--------------------------------------------------
--------------------------------------------------
--------------------------------------------------
--------------------------------------------------
--------------------------------------------------
--------------------------------------------------
--------------------------------------------------
--------------------------------------------------
--------------------------------------------------
--------------------------------------------------
--------------------------------------------------
--------------------------------------------------
--------------------------------------------------
--------------------------------------------------
--------------------------------------------------
--------------------------------------------------
--------------------------------------------------
--------------------------------------------------
--------------------------------------------------
--------------------------------------------------
--------------------------------------------------
--------------------------------------------------
--------------------------------------------------
--------------------------------------------------
--------------------------------------------------
--------------------------------------------------
--------------------------------------------------
--------------------------------------------------
--------------------------------------------------
--------------------------------------------------
--------------------------------------------------
--------------------------------------------------
--------------------------------------------------
--------------------------------------------------
--------------------------------------------------
--------------------------------------------------
--------------------------------------------------
--------------------------------------------------
--------------------------------------------------
--------------------------------------------------
--------------------------------------------------
--------------------------------------------------
--------------------------------------------------
--------------------------------------------------
--------------------------------------------------
--------------------------------------------------
--------------------------------------------------
--------------------------------------------------
--------------------------------------------------
--------------------------------------------------
--------------------------------------------------
--------------------------------------------------
--------------------------------------------------
--------------------------------------------------
--------------------------------------------------
--------------------------------------------------
--------------------------------------------------
--------------------------------------------------
--------------------------------------------------
--------------------------------------------------
--------------------------------------------------
--------------------------------------------------
--------------------------------------------------
--------------------------------------------------
--------------------------------------------------
--------------------------------------------------
--------------------------------------------------
--------------------------------------------------
--------------------------------------------------
--------------------------------------------------
--------------------------------------------------
--------------------------------------------------
--------------------------------------------------
--------------------------------------------------
--------------------------------------------------
--------------------------------------------------
--------------------------------------------------
--------------------------------------------------
--------------------------------------------------
--------------------------------------------------
--------------------------------------------------
--------------------------------------------------
--------------------------------------------------
--------------------------------------------------
--------------------------------------------------
--------------------------------------------------
--------------------------------------------------
--------------------------------------------------
--------------------------------------------------
--------------------------------------------------
--------------------------------------------------
--------------------------------------------------
--------------------------------------------------
--------------------------------------------------
--------------------------------------------------
--------------------------------------------------
--------------------------------------------------
--------------------------------------------------
--------------------------------------------------
--------------------------------------------------
--------------------------------------------------
--------------------------------------------------
--------------------------------------------------
--------------------------------------------------
--------------------------------------------------
--------------------------------------------------
--------------------------------------------------
--------------------------------------------------
--------------------------------------------------
--------------------------------------------------
--------------------------------------------------
--------------------------------------------------
--------------------------------------------------
--------------------------------------------------
--------------------------------------------------
--------------------------------------------------
--------------------------------------------------
--------------------------------------------------
--------------------------------------------------
------------------------------------
>P12_Steccherinaceae_Cabalodontia_delicata_MCW_564_17
ATTAACGAATGAAA-----CAGAGTG-GGG-TTGTCGCTGG-C------C
TC---------------CGGGCA-TGTGCACGCCTTG------CTTGTTC
C-------------------ACCTT------C-TACACCACTGTGCACTT
C----TCATGGGTCGGRTCTGA----------------------------
------------CGCCTTCACGGG--------------------------
--CAAACGA---------------------T----CCT------------
-----------GCCTGTGTGCTTAA-----CACATACAC--ATGTTTG--
-TTAT-----AGAATG---------------------TCT----------
ACTGTGC----ATGAATGCA--------TATAATACAACTTTCAGCAACG
GATCTCTTGGCTCTCGCATCGATG-AAGAACGCAGCGAAATGCGATAAGT
-AATGTGAATTGCAGA-ATTCAGTGAATCATCGAATCTTTGAACGCACCT
TGCGCTCCTTGG-TATT----CCGAGGAGCATGCCTGTTTGAGTGTCATG
GTACTCTCAACCTCTGTTGCTTT-----------------------TTTG
CAGCTTTGGTTGGATGT-GGAGGCT------------TGCTGGCGCA---
--------------TTCGTG-CGTCTGCTCCTCT-GAAATGCATTAGTTT
GGACTGTCT-CCG-----------AGCATGCTTCAGCGTGATAA----TT
GTC-TGCGCTGC-TGCGTT-----------------TT-GGTACA---AA
AATGTCCCTGC-TTACAA-CCGT-CCCTC---------------------
-AGTGGACAACC------------------------------TATGA-AC
-CCCCTAGTAACTGCGAGTGAAGCGGG-AAAAGCTCAAATTTAAAATCTG
GCA-G-CTT---TGGCTGTCCGAGTTGTAGTCTGGAGAAGCGTTTTCTGT
GCCGGACCGTGTACAAG-TCTCTTGGA-ACAGAGCGTCATAGAGGGTGAG
AATCCCGTCTT-TGACACGGAC-TGCCGGTGC-TTTGTGATGCGCTCTCA
AAGAGTCGAGTTGTTTGGGAATGCAGCTCAAAATGGGTGGTAAATTCCAT
CTAAAGCTAAATATTGGCGAGAGACCGATAGCGAACAAGTACCGTGAGGG
AAAGATGAAAAGCACTTTGGAAAGAGAGTT-AAACAGTACGTGAAATTGC
TGAAAGGGAAACGCTTGAAGTCA-GTCGCGTCGT-CCG-GAACTCAGCCT
GGCT--T------TTGCCTGGTGTACTTTCTGG-TTGACGGGCCAGCATC
AATTTTGAT-CGTCGGAGAAAGGCTT-CAGGAATGTGGCA------CCTT
C------GGGTGTGTTATAGCCTGGGG-TTGCATACGACGGTT-GGGATT
GAGGATCTCAGCGCGCCTTT-ATG----GTCGGGG----TTCGCCCACG-
--TCCGC-GCTTAGGATGCTGGCGTAATGGCTTTAAACGACCCGTCTTGA
AACACGGACCAAGGAGTCTAACATGCCTGCGAGTGTTTGGGTG--GAAAA
CCCGAGCGCGTAATGAAAGTGAAAGTTGGGA-TCCCTGT-CGC-GGGGAG
CACCGACGCCCGGACCAG--ACCTTCTGTGACGGATCCGCGGTAGAGCAT
GTATGTTGGGACCCGAAAGATGGTGAACTATGCCTGAATAGGGTGAAGCC
AGAGGAAACTCTGGTGGAGGCTC-GTAGCGATTCTGACGTGCAAATCGAT
CGTCAAATTTGGGTATAGGGGCGAAAGACTAATCGAACCATCTAGTAGCT
GGTTCCTGCCG-AAGTTTCCCTCAGGATAGCAGAAACTCA--TGTCAGAT
TTATGTGGTAAAGCGAATGATTAGAGGCCTTGGGGT-TGAAACAACCTTA
ACCTATTCTCAAACTTTAAATATGTAAGAACGAGCCGTCACTTGATTGGA
CCGCTCGGCGATTG-AGAGT-----TTCTAGTGGGCCATTTTTGGTAAGC
AGAACTGGCGATGCGGGATGAACCGAACGCGAGGTTAAGGTGCCGGAATA
CACGCTCATCAGACACCACAAAAGGTGTTAGTTCATCTAGACAGCAGGAC
GGTGGCCATGGAAGTCGGAATCCGCTAAGGAATGTGTAACAACTCACCTG
CCGAATGAACTAGCCCTGAAAATGGATGGCGCTCAAGCGTGTTACCCATA
CCTCGCCGTCAGTGTTGAAGTGACACACTGACGAGTAGGCAGGCGTGGAG
G-----------------CCCCTAGTAACTGCGAGTGAAGCGGG-AAAAG
CTCAAATTTAAAATCTGGCA-G-CTT---TGGCTGTCCGAGTTGTAGTCT
GGAGAAGCGTTTTCTGTGCCGGACCGTGTACAAG-TCTCTTGGA-ACAGA
GCGTCATAGAGGGTGAGAATCCCGTCTT-TGACACGGAC-TGCCGGTGC-
TTTGTGATGCGCTCTCAAAGAGTCGAGTTGTTTGGGAATGCAGCTCAAAA
TGGGTGGTAAATTCCATCTAAAGCTAAATATTGGCGAGAGACCGATAGCG
AACAAGTACCGTGAGGGAAAGATGAAAAGCACTTTGGAAAGAGAGTT-AA
ACAGTACGTGAAATTGCTGAAAGGGAAACGCTTGAAGTCA-GTCGCGTCG
T-CCG-GAACTCAGCCTGGCT--T------TTGCCTGGTGTACTTTCTGG
-TTGACGGGCCAGCATCAATTTTGAT-CGTCGGAGAAAGGCTT-CAGGAA
TGTGGCA------CCTTC------GGGTGTGTTATAGCCTGGGG-TTGCA
TACGACGGTT-GGGATTGAGGATCTCAGCGCGCCTTT-ATG----GTCGG
GG----TTCGCCCACG---TCCGC-GCTTAGGATGCTGGCGTAATGGCTT
TAAACGACCCGTCTTGAAACACGGACCAAGGAGTCTAACATGCCTGCGAG
TGTTTGGGTG--GAAAACCCGAGCGCGTAATGAAAGTGAAAGTTGGGA-T
CCCTGT-CGC-GGGGAGCACCGACGCCCGGACCAG--ACCTTCTGTGACG
GATCCGCGGTAGAGCATGTATGTTGGGACCCGAAAGATGGTGAACTATGC
CTGAATAGGGTGAAGCCAGAGGAAACTCTGGTGGAGGCTC-GTAGCGATT
CTGACGTGCAAATCGATCGTCAAATTTGGGTATAGGGGCGAAAGACTAAT
CGAACCATCTAGTAGCTGGTTCCTGCCG-AAGTTTCCCTCAGGATAGCAG
AAACTCA--TGTCAGATTTATGTGGTAAAGCGAATGATTAGAGGCCTTGG
GGT-TGAAACAACCTTAACCTATTCTCAAACTTTAAATATGTAAGAACGA
GCCGTCACTTGATTGGACCGCTCGGCGATTG-AGAGT-----TTCTAGTG
GGCCATTTTTGGTAAGCAGAACTGGCGATGCGGGATGAACCGAACGCGAG
GTTAAGGTGCCGGAATACACGCTCATCAGACACCACAAAAGGTGTTAGTT
CATCTAGACAGCAGGACGGTGGCCATGGAAGTCGGAATCCGCTAAGGAAT
GTGTAACAACTCACCTGCCGAATGAACTAGCCCTGAAAATGGATGGCGCT
CAAGCGTGTTACCCATACCTCGCCGTCAGTGTTGAAGTGACACACTGACG
AGTAGGCAGGCGTGGAGG-----------------CCCCTAGTAACTGCG
AGTGAAGCGGG-AAAAGCTCAAATTTAAAATCTGGCA-G-CTT---TGGC
TGTCCGAGTTGTAGTCTGGAGAAGCGTTTTCTGTGCCGGACCGTGTACAA
G-TCTCTTGGA-ACAGAGCGTCATAGAGGGTGAGAATCCCGTCTT-TGAC
ACGGAC-TGCCGGTGC-TTTGTGATGCGCTCTCAAAGAGTCGAGTTGTTT
GGGAATGCAGCTCAAAATGGGTGGTAAATTCCATCTAAAGCTAAATATTG
GCGAGAGACCGATAGCGAACAAGTACCGTGAGGGAAAGATGAAAAGCACT
TTGGAAAGAGAGTT-AAACAGTACGTGAAATTGCTGAAAGGGAAACGCTT
GAAGTCA-GTCGCGTCGT-CCG-GAACTCAGCCTGGCT--T------TTG
CCTGGTGTACTTTCTGG-TTGACGGGCCAGCATCAATTTTGAT-CGTCGG
AGAAAGGCTT-CAGGAATGTGGCA------CCTTC------GGGTGTGTT
ATAGCCTGGGG-TTGCATACGACGGTT-GGGATTGAGGATCTCAGCGCGC
CTTT-ATG----GTCGGGG----TTCGCCCACG---TCCGC-GCTTAGGA
TGCTGGCGTAATGGCTTTAAACGACCCGTCTTGAAACACGGACCAAGGAG
TCTAACATGCCTGCGAGTGTTTGGGTG--GAAAACCCGAGCGCGTAATGA
AAGTGAAAGTTGGGA-TCCCTGT-CGC-GGGGAGCACCGACGCCCGGACC
AG--ACCTTCTGTGACGGATCCGCGGTAGAGCATGTATGTTGGGACCCGA
AAGATGGTGAACTATGCCTGAATAGGGTGAAGCCAGAGGAAACTCTGGTG
GAGGCTC-GTAGCGATTCTGACGTGCAAATCGATCGTCAAATTTGGGTAT
AGGGGCGAAAGACTAATCGAACCATCTAGTAGCTGGTTCCTGCCG-AAGT
TTCCCTCAGGATAGCAGAAACTCA--TGTCAGATTTATGTGGTAAAGCGA
ATGATTAGAGGCCTTGGGGT-TGAAACAACCTTAACCTATTCTCAAACTT
TAAATATGTAAGAACGAGCCGTCACTTGATTGGACCGCTCGGCGATTG-A
GAGT-----TTCTAGTGGGCCATTTTTGGTAAGCAGAACTGGCGATGCGG
GATGAACCGAACGCGAGGTTAAGGTGCCGGAATACACGCTCATCAGACAC
CACAAAAGGTGTTAGTTCATCTAGACAGCAGGACGGTGGCCATGGAAGTC
GGAATCCGCTAAGGAATGTGTAACAACTCACCTGCCGAATGAACTAGCCC
TGAAAATGGATGGCGCTCAAGCGTGTTACCCATACCTCGCCGTCAGTGTT
GAAGTGACACACTGACGAGTAGGCAGGCGTGGAGG---------------
--CCCCTAGTAACTGCGAGTGAAGCGGG-AAAAGCTCAAATTTAAAATCT
GGCA-G-CTT---TGGCTGTCCGAGTTGTAGTCTGGAGAAGCGTTTTCTG
TGCCGGACCGTGTACAAG-TCTCTTGGA-ACAGAGCGTCATAGAGGGTGA
GAATCCCGTCTT-TGACACGGAC-TGCCGGTGC-TTTGTGATGCGCTCTC
AAAGAGTCGAGTTGTTTGGGAATGCAGCTCAAAATGGGTGGTAAATTCCA
TCTAAAGCTAAATATTGGCGAGAGACCGATAGCGAACAAGTACCGTGAGG
GAAAGATGAAAAGCACTTTGGAAAGAGAGTT-AAACAGTACGTGAAATTG
CTGAAAGGGAAACGCTTGAAGTCA-GTCGCGTCGT-CCG-GAACTCAGCC
TGGCT--T------TTGCCTGGTGTACTTTCTGG-TTGACGGGCCAGCAT
CAATTTTGAT-CGTCGGAGAAAGGCTT-CAGGAATGTGGCA------CCT
TC------GGGTGTGTTATAGCCTGGGG-TTGCATACGACGGTT-GGGAT
TGAGGATCTCAGCGCGCCTTT-ATG----GTCGGGG----TTCGCCCACG
---TCCGC-GCTTAGGATGCTGGCGTAATGGCTTTAAACGACCCGTCTTG
AAACACGGACCAAGGAGTCTAACATGCCTGCGAGTGTTTGGGTG--GAAA
ACCCGAGCGCGTAATGAAAGTGAAAGTTGGGA-TCCCTGT-CGC-GGGGA
GCACCGACGCCCGGACCAG--ACCTTCTGTGACGGATCCGCGGTAGAGCA
TGTATGTTGGGACCCGAAAGATGGTGAACTATGCCTGAATAGGGTGAAGC
CAGAGGAAACTCTGGTGGAGGCTC-GTAGCGATTCTGACGTGCAAATCGA
TCGTCAAATTTGGGTATAGGGGCGAAAGACTAATCGAACCATCTAGTAGC
TGGTTCCTGCCG-AAGTTTCCCTCAGGATAGCAGAAACTCA--TGTCAGA
TTTATGTGGTAAAGCGAATGATTAGAGGCCTTGGGGT-TGAAACAACCTT
AACCTATTCTCAAACTTTAAATATGTAAGAACGAGCCGTCACTTGATTGG
ACCGCTCGGCGATTG-AGAGT-----TTCTAGTGGGCCATTTTTGGTAAG
CAGAACTGGCGATGCGGGATGAACCGAACGCGAGGTTAAGGTGCCGGAAT
ACACGCTCATCAGACACCACAAAAGGTGTTAGTTCATCTAGACAGCAGGA
CGGTGGCCATGGAAGTCGGAATCCGCTAAGGAATGTGTAACAACTCACCT
GCCGAATGAACTAGCCCTGAAAATGGATGGCGCTCAAGCGTGTTACCCAT
ACCTCGCCGTCAGTGTTGAAGTGACACACTGACGAGTAGGCAGGCGTGGA
GG-----------------CCCCTAGTAACTGCGAGTGAAGCGGG-AAAA
GCTCAAATTTAAAATCTGGCA-G-CTT---TGGCTGTCCGAGTTGTAGTC
TGGAGAAGCGTTTTCTGTGCCGGACCGTGTACAAG-TCTCTTGGA-ACAG
AGCGTCATAGAGGGTGAGAATCCCGTCTT-TGACACGGAC-TGCCGGTGC
-TTTGTGATGCGCTCTCAAAGAGTCGAGTTGTTTGGGAATGCAGCTCAAA
ATGGGTGGTAAATTCCATCTAAAGCTAAATATTGGCGAGAGACCGATAGC
GAACAAGTACCGTGAGGGAAAGATGAAAAGCACTTTGGAAAGAGAGTT-A
AACAGTACGTGAAATTGCTGAAAGGGAAACGCTTGAAGTCA-GTCGCGTC
GT-CCG-GAACTCAGCCTGGCT--T------TTGCCTGGTGTACTTTCTG
G-TTGACGGGCCAGCATCAATTTTGAT-CGTCGGAGAAAGGCTT-CAGGA
ATGTGGCA------CCTTC------GGGTGTGTTATAGCCTGGGG-TTGC
ATACGACGGTT-GGGATTGAGGATCTCAGCGCGCCTTT-ATG----GTCG
GGG----TTCGCCCACG---TCCGC-GCTTAGGATGCTGGCGTAATGGCT
TTAAACGACCCGTCTTGAAACACGGACCAAGGAGTCTAACATGCCTGCGA
GTGTTTGGGTG--GAAAACCCGAGCGCGTAATGAAAGTGAAAGTTGGGA-
TCCCTGT-CGC-GGGGAGCACCGACGCCCGGACCAG--ACCTTCTGTGAC
GGATCCGCGGTAGAGCATGTATGTTGGGACCCGAAAGATGGTGAACTATG
CCTGAATAGGGTGAAGCCAGAGGAAACTCTGGTGGAGGCTC-GTAGCGAT
TCTGACGTGCAAATCGATCGTCAAATTTGGGTATAGGGGCGAAAGACTAA
TCGAACCATCTAGTAGCTGGTTCCTGCCG-AAGTTTCCCTCAGGATAGCA
GAAACTCA--TGTCAGATTTATGTGGTAAAGCGAATGATTAGAGGCCTTG
GGGT-TGAAACAACCTTAACCTATTCTCAAACTTTAAATATGTAAGAACG
AGCCGTCACTTGATTGGACCGCTCGGCGATTG-AGAGT-----TTCTAGT
GGGCCATTTTTGGTAAGCAGAACTGGCGATGCGGGATGAACCGAACGCGA
GGTTAAGGTGCCGGAATACACGCTCATCAGACACCACAAAAGGTGTTAGT
TCATCTAGACAGCAGGACGGTGGCCATGGAAGTCGGAATCCGCTAAGGAA
TGTGTAACAACTCACCTGCCGAATGAACTAGCCCTGAAAATGGATGGCGC
TCAAGCGTGTTACCCATACCTCGCCGTCAGTGTTGAAGTGACACACTGAC
GAGTAGGCAGGCGTGGAGG-----------------
>P4_Hypochniciaceae_Gyrophanopsis_polonense_NH_11337
--------------------------------------------------
--------------------------------------------------
--------------------------------------------------
--------------------------------------------------
--------------------------------------------------
--------------------------------------------------
--------------------------------------------------
--------------------------------------------------
--------------------------------------------------
--------------------------------------------ATAAGT
-A--TGTGATTGCAGA-ATTCAGTGAATCATCGAATCTTTGAACGCACCT
TGCGCTCCTTGG-TATT----CCGAGGAGCATGCCTGTTTGAGTGTCATG
GTATTCTCAACTCTGACTTGTTT----------------------CTGAC
AAGTCGGTGTTGGATGT-GGAGGTC------------TGCTGGTRCT---
-----------------TGC-CATCGGCTCCTCT-GAAATGCATTAGTGT
GGATGTTTA-TCC----------AGCATTCCTTCAGTGTGATAA----TT
GTC-TACGCTGT-GGGTGC-----------------TG-GGTCTT---GC
AAAGTCTATGC-TTCGAA-CCGT-CCCTC---------------------
---GGGACAACT-------------------------------TTTG-AC
-CCCCTAGTAACTGCGAGTGAAGCGGG-AAAAGCTCAAATTTAAAATCTG
GCA-GTCTT---TGGCTGTCCGAGTTGTAGTCTGGAGAAGCGTTTTCCGT
GCTGGACCGTGTACAAG-TCTCTTGGA-ATAGAGCGTCATAGAGGGTGAG
AATCCCGTCTT-TGACACGGAC-TACCAGTGC-TTTGTGATGCGCTCTCA
AAGAGTCGAGTTGTTTGGGAATGCAGCTCAAAATGGGAGGTAAATTCCTT
CTAAAGCTAAATATTGGCGAGAGACCGATAGCGAACAAGTACCGTGAGGG
AAAGATGAAAAGCACTTTGGAAAGAGAGTT-AAACAGTACGTGAAATTGC
TAAAAGGGAAACGCTTGAAGTCA-GTCGCGTTGC-TCG-GAACTCAGCCC
GGCT--T------TTGCTTGGTGCATTTTCCGA-GTGACGGGCCAGCATC
AATTTTGAC-CGCTGGATAAAGGCCT-AGGGAATGTGGCA------TCTT
C------GGATGTGTTATAGCCCTGGG-TTGCATACAGCGGTT-GGGATT
GAGGATCGCAGCATGCCTTT-ACG----GTCGGGG----TTCGCCCACG-
--TTCAT-GCTTAGGATGCTGGCGTAATGGCTTTAAACGACCNGTCTTGA
AACACGGACCAAGGAGTCTAACATGCCTGCGAGTGTTTGGGTG--GAAAA
CCCGAGCGCGTAATGAAAGTGATAGTTGGGA-TCCCTGT-CGT-GGGGAG
CACCGACGCCCGGACCAG--ACCTTCTGTGACGGATCCGCGGTAGAGCAT
GTATGTTGGGACCCGAAAGATGGTGAACTATGCCTGAATAGGGTGAAGCC
AGAGGAAACTCTGGTGGAGGCTC-GTAGCGATTCTGACGTGCAAATCGAT
CGTCAAATTTGGGTATAGGGGCGAAAGACTAATCGAACCATCTAGTAGCT
G-------------------------------------------------
--------------------------------------------------
--------------------------------------------------
--------------------------------------------------
--------------------------------------------------
--------------------------------------------------
--------------------------------------------------
--------------------------------------------------
--------------------------------------------------
------------------CCCCTAGTAACTGCGAGTGAAGCGGG-AAAAG
CTCAAATTTAAAATCTGGCA-GTCTT---TGGCTGTCCGAGTTGTAGTCT
GGAGAAGCGTTTTCCGTGCTGGACCGTGTACAAG-TCTCTTGGA-ATAGA
GCGTCATAGAGGGTGAGAATCCCGTCTT-TGACACGGAC-TACCAGTGC-
TTTGTGATGCGCTCTCAAAGAGTCGAGTTGTTTGGGAATGCAGCTCAAAA
TGGGAGGTAAATTCCTTCTAAAGCTAAATATTGGCGAGAGACCGATAGCG
AACAAGTACCGTGAGGGAAAGATGAAAAGCACTTTGGAAAGAGAGTT-AA
ACAGTACGTGAAATTGCTAAAAGGGAAACGCTTGAAGTCA-GTCGCGTTG
C-TCG-GAACTCAGCCCGGCT--T------TTGCTTGGTGCATTTTCCGA
-GTGACGGGCCAGCATCAATTTTGAC-CGCTGGATAAAGGCCT-AGGGAA
TGTGGCA------TCTTC------GGATGTGTTATAGCCCTGGG-TTGCA
TACAGCGGTT-GGGATTGAGGATCGCAGCATGCCTTT-ACG----GTCGG
GG----TTCGCCCACG---TTCAT-GCTTAGGATGCTGGCGTAATGGCTT
TAAACGACCNGTCTTGAAACACGGACCAAGGAGTCTAACATGCCTGCGAG
TGTTTGGGTG--GAAAACCCGAGCGCGTAATGAAAGTGATAGTTGGGA-T
CCCTGT-CGT-GGGGAGCACCGACGCCCGGACCAG--ACCTTCTGTGACG
GATCCGCGGTAGAGCATGTATGTTGGGACCCGAAAGATGGTGAACTATGC
CTGAATAGGGTGAAGCCAGAGGAAACTCTGGTGGAGGCTC-GTAGCGATT
CTGACGTGCAAATCGATCGTCAAATTTGGGTATAGGGGCGAAAGACTAAT
CGAACCATCTAGTAGCTG--------------------------------
--------------------------------------------------
--------------------------------------------------
--------------------------------------------------
--------------------------------------------------
--------------------------------------------------
--------------------------------------------------
--------------------------------------------------
--------------------------------------------------
-----------------------------------CCCCTAGTAACTGCG
AGTGAAGCGGG-AAAAGCTCAAATTTAAAATCTGGCA-GTCTT---TGGC
TGTCCGAGTTGTAGTCTGGAGAAGCGTTTTCCGTGCTGGACCGTGTACAA
G-TCTCTTGGA-ATAGAGCGTCATAGAGGGTGAGAATCCCGTCTT-TGAC
ACGGAC-TACCAGTGC-TTTGTGATGCGCTCTCAAAGAGTCGAGTTGTTT
GGGAATGCAGCTCAAAATGGGAGGTAAATTCCTTCTAAAGCTAAATATTG
GCGAGAGACCGATAGCGAACAAGTACCGTGAGGGAAAGATGAAAAGCACT
TTGGAAAGAGAGTT-AAACAGTACGTGAAATTGCTAAAAGGGAAACGCTT
GAAGTCA-GTCGCGTTGC-TCG-GAACTCAGCCCGGCT--T------TTG
CTTGGTGCATTTTCCGA-GTGACGGGCCAGCATCAATTTTGAC-CGCTGG
ATAAAGGCCT-AGGGAATGTGGCA------TCTTC------GGATGTGTT
ATAGCCCTGGG-TTGCATACAGCGGTT-GGGATTGAGGATCGCAGCATGC
CTTT-ACG----GTCGGGG----TTCGCCCACG---TTCAT-GCTTAGGA
TGCTGGCGTAATGGCTTTAAACGACCNGTCTTGAAACACGGACCAAGGAG
TCTAACATGCCTGCGAGTGTTTGGGTG--GAAAACCCGAGCGCGTAATGA
AAGTGATAGTTGGGA-TCCCTGT-CGT-GGGGAGCACCGACGCCCGGACC
AG--ACCTTCTGTGACGGATCCGCGGTAGAGCATGTATGTTGGGACCCGA
AAGATGGTGAACTATGCCTGAATAGGGTGAAGCCAGAGGAAACTCTGGTG
GAGGCTC-GTAGCGATTCTGACGTGCAAATCGATCGTCAAATTTGGGTAT
AGGGGCGAAAGACTAATCGAACCATCTAGTAGCTG---------------
--------------------------------------------------
--------------------------------------------------
--------------------------------------------------
--------------------------------------------------
--------------------------------------------------
--------------------------------------------------
--------------------------------------------------
--------------------------------------------------
--------------------------------------------------
--CCCCTAGTAACTGCGAGTGAAGCGGG-AAAAGCTCAAATTTAAAATCT
GGCA-GTCTT---TGGCTGTCCGAGTTGTAGTCTGGAGAAGCGTTTTCCG
TGCTGGACCGTGTACAAG-TCTCTTGGA-ATAGAGCGTCATAGAGGGTGA
GAATCCCGTCTT-TGACACGGAC-TACCAGTGC-TTTGTGATGCGCTCTC
AAAGAGTCGAGTTGTTTGGGAATGCAGCTCAAAATGGGAGGTAAATTCCT
TCTAAAGCTAAATATTGGCGAGAGACCGATAGCGAACAAGTACCGTGAGG
GAAAGATGAAAAGCACTTTGGAAAGAGAGTT-AAACAGTACGTGAAATTG
CTAAAAGGGAAACGCTTGAAGTCA-GTCGCGTTGC-TCG-GAACTCAGCC
CGGCT--T------TTGCTTGGTGCATTTTCCGA-GTGACGGGCCAGCAT
CAATTTTGAC-CGCTGGATAAAGGCCT-AGGGAATGTGGCA------TCT
TC------GGATGTGTTATAGCCCTGGG-TTGCATACAGCGGTT-GGGAT
TGAGGATCGCAGCATGCCTTT-ACG----GTCGGGG----TTCGCCCACG
---TTCAT-GCTTAGGATGCTGGCGTAATGGCTTTAAACGACCNGTCTTG
AAACACGGACCAAGGAGTCTAACATGCCTGCGAGTGTTTGGGTG--GAAA
ACCCGAGCGCGTAATGAAAGTGATAGTTGGGA-TCCCTGT-CGT-GGGGA
GCACCGACGCCCGGACCAG--ACCTTCTGTGACGGATCCGCGGTAGAGCA
TGTATGTTGGGACCCGAAAGATGGTGAACTATGCCTGAATAGGGTGAAGC
CAGAGGAAACTCTGGTGGAGGCTC-GTAGCGATTCTGACGTGCAAATCGA
TCGTCAAATTTGGGTATAGGGGCGAAAGACTAATCGAACCATCTAGTAGC
TG------------------------------------------------
--------------------------------------------------
--------------------------------------------------
--------------------------------------------------
--------------------------------------------------
--------------------------------------------------
--------------------------------------------------
--------------------------------------------------
--------------------------------------------------
-------------------CCCCTAGTAACTGCGAGTGAAGCGGG-AAAA
GCTCAAATTTAAAATCTGGCA-GTCTT---TGGCTGTCCGAGTTGTAGTC
TGGAGAAGCGTTTTCCGTGCTGGACCGTGTACAAG-TCTCTTGGA-ATAG
AGCGTCATAGAGGGTGAGAATCCCGTCTT-TGACACGGAC-TACCAGTGC
-TTTGTGATGCGCTCTCAAAGAGTCGAGTTGTTTGGGAATGCAGCTCAAA
ATGGGAGGTAAATTCCTTCTAAAGCTAAATATTGGCGAGAGACCGATAGC
GAACAAGTACCGTGAGGGAAAGATGAAAAGCACTTTGGAAAGAGAGTT-A
AACAGTACGTGAAATTGCTAAAAGGGAAACGCTTGAAGTCA-GTCGCGTT
GC-TCG-GAACTCAGCCCGGCT--T------TTGCTTGGTGCATTTTCCG
A-GTGACGGGCCAGCATCAATTTTGAC-CGCTGGATAAAGGCCT-AGGGA
ATGTGGCA------TCTTC------GGATGTGTTATAGCCCTGGG-TTGC
ATACAGCGGTT-GGGATTGAGGATCGCAGCATGCCTTT-ACG----GTCG
GGG----TTCGCCCACG---TTCAT-GCTTAGGATGCTGGCGTAATGGCT
TTAAACGACCNGTCTTGAAACACGGACCAAGGAGTCTAACATGCCTGCGA
GTGTTTGGGTG--GAAAACCCGAGCGCGTAATGAAAGTGATAGTTGGGA-
TCCCTGT-CGT-GGGGAGCACCGACGCCCGGACCAG--ACCTTCTGTGAC
GGATCCGCGGTAGAGCATGTATGTTGGGACCCGAAAGATGGTGAACTATG
CCTGAATAGGGTGAAGCCAGAGGAAACTCTGGTGGAGGCTC-GTAGCGAT
TCTGACGTGCAAATCGATCGTCAAATTTGGGTATAGGGGCGAAAGACTAA
TCGAACCATCTAGTAGCTG-------------------------------
--------------------------------------------------
--------------------------------------------------
--------------------------------------------------
--------------------------------------------------
--------------------------------------------------
--------------------------------------------------
--------------------------------------------------
--------------------------------------------------
------------------------------------
>P4_Hypochniciaceae_Hypochnicium_bombycinum_HHB_12631
ATTACTGAATTAA--------TGACG-GGG-TTGTAGCTGG-C------C
TTCA-------------CGGGCA-TGTGCACGCCTCG------CTCATCC
A-------------------AATTC------T-TACACCCCTGTGCACTT
T----ACATGGAATAGTTGGGA----------------------------
--------TTGTCTGCTTCACAGC--------------------------
--GGATTAG--AACAA-------------------TTG------------
-----------TTCTGTGA-TTTAT-----CATAAACGC----TTCAG--
--TTT-----AGAATG---------------------TCA----------
TCTGCGT-----TTAACGCA--------TTAAATACAACTTTTAGCAACG
GATCTCTTGGCTCTCGCATCGATG-AAGAACGCAGCGAAATGCGATAAGT
-AATGTGAATTGCAGA-ATTCAGTGAATCATCGAATCTTTGAACGCACCT
TGCGCTCCTTGG-TATT----CCGAGGAGCATGCCTGTTTGAGTGTCATG
GTACTCTCAATTCTTCACATTTT-----------------------TGAT
GTGTATGAATTGGATGT-GGAGGTT------------TGCCGGTGTT---
-----------------GAC-CATCGGCTCCTCT-TAAATGCATTAGCGC
GAATGTTTA-CCA-----------AACGTTCCTCAGTGTGATAA----TT
GTC-TACGCTGT-GGTAGT-----------------GA-GGTTTC---AT
TAAGTTCGTGC-TTCTAA-CCGT-CCTTC---------------------
-AATGGACAATAAC-----------------------------TTTG-AC
--------------------------------------------------
--------------------------------------------------
--------------------------------------------------
--------------------------------------------------
--------------------------------------------------
--------------------------------------------------
--------------------------------------------------
--------------------------------------------------
--------------------------------------------------
--------------------------------------------------
--------------------------------------------------
--------------------------------------------------
--------------------------------------------------
--------------------------------------------------
--------------------------------------------------
--------------------------------------------------
--------------------------------------------------
--------------------------------------------------
--------------------------------------------------
--------------------------------------------------
--------------------------------------------------
--------------------------------------------------
--------------------------------------------------
--------------------------------------------------
--------------------------------------------------
--------------------------------------------------
--------------------------------------------------
--------------------------------------------------
--------------------------------------------------
--------------------------------------------------
--------------------------------------------------
--------------------------------------------------
--------------------------------------------------
--------------------------------------------------
--------------------------------------------------
--------------------------------------------------
--------------------------------------------------
--------------------------------------------------
--------------------------------------------------
--------------------------------------------------
--------------------------------------------------
--------------------------------------------------
--------------------------------------------------
--------------------------------------------------
--------------------------------------------------
--------------------------------------------------
--------------------------------------------------
--------------------------------------------------
--------------------------------------------------
--------------------------------------------------
--------------------------------------------------
--------------------------------------------------
--------------------------------------------------
--------------------------------------------------
--------------------------------------------------
--------------------------------------------------
--------------------------------------------------
--------------------------------------------------
--------------------------------------------------
--------------------------------------------------
--------------------------------------------------
--------------------------------------------------
--------------------------------------------------
--------------------------------------------------
--------------------------------------------------
--------------------------------------------------
--------------------------------------------------
--------------------------------------------------
--------------------------------------------------
--------------------------------------------------
--------------------------------------------------
--------------------------------------------------
--------------------------------------------------
--------------------------------------------------
--------------------------------------------------
--------------------------------------------------
--------------------------------------------------
--------------------------------------------------
--------------------------------------------------
--------------------------------------------------
--------------------------------------------------
--------------------------------------------------
--------------------------------------------------
--------------------------------------------------
--------------------------------------------------
--------------------------------------------------
--------------------------------------------------
--------------------------------------------------
--------------------------------------------------
--------------------------------------------------
--------------------------------------------------
--------------------------------------------------
--------------------------------------------------
--------------------------------------------------
--------------------------------------------------
--------------------------------------------------
--------------------------------------------------
--------------------------------------------------
--------------------------------------------------
--------------------------------------------------
--------------------------------------------------
--------------------------------------------------
--------------------------------------------------
--------------------------------------------------
--------------------------------------------------
--------------------------------------------------
--------------------------------------------------
--------------------------------------------------
--------------------------------------------------
--------------------------------------------------
--------------------------------------------------
--------------------------------------------------
--------------------------------------------------
--------------------------------------------------
--------------------------------------------------
--------------------------------------------------
--------------------------------------------------
--------------------------------------------------
--------------------------------------------------
--------------------------------------------------
--------------------------------------------------
--------------------------------------------------
--------------------------------------------------
--------------------------------------------------
--------------------------------------------------
--------------------------------------------------
--------------------------------------------------
--------------------------------------------------
--------------------------------------------------
--------------------------------------------------
--------------------------------------------------
--------------------------------------------------
--------------------------------------------------
--------------------------------------------------
--------------------------------------------------
--------------------------------------------------
--------------------------------------------------
--------------------------------------------------
--------------------------------------------------
--------------------------------------------------
--------------------------------------------------
------------------------------------
>P4_Hypochniciaceae_Hypochnicium_bombycinum_Otto_Miettinen_9441
----------------------GACG-GGG-TTGTAGCTGG-C------C
TTTA-------------CGGGCA-TGTGCACGCCTCG------CTCATCC
A-------------------AATTC------T-TACACCCCTGTGCACTT
T----ACATGGAATAATTGGGA----------------------------
--------TTGTCTGCTTCACGGC--------------------------
--GGATTTG--AACAA-------------------TCG------------
-----------TTCTGTGA-TTTAT-----TATAAACGC----TTCAG--
--TTT-----AGAATG---------------------TCA----------
TCTGCGT-----TTAACGCA--------TTAAATACAACTTTTAGCAACG
GATCTCTTGGCTCTCGCATCGATG-AAGAACGCAGCGAAATGCGATAAGT
-AATGTGAATTGCAGA-ATTCAGTGAATCATCGAATCTTTGAACGCACCT
TGCGCTCCTTGG-TATT----CCGAGGAGCATGCCTGTTTGAGTGTCATG
GTACTCTCAATTCTTTACATTTT-----------------------TGAT
GTGAATGAATTGGATGT-GGAGGTC------------TGCCGGTGTT---
-----------------TAC-CATCGGCTCCTCT-TAAATGCATTAGCGC
GAATGTTTA-CCA-----------AACGTTCCTCAGTGTGATAA----TT
GTC-TACGCTGT-GGTAGT-----------------GA-GGTTTC---AT
TAAATTCGTGC-TTCTAA-CCGT-CCTTC---------------------
-AATGGACAATAAC-----------------------------TATG-AC
-CCCCTAGTAACTGCGAGTGAAGCGGG-AAAAGCTCAAATTTAAAATCTG
GCG-GTCTT---TGGCTGTCCGAGTTGTAGTCTGGAGAAGTGTTTTCCGC
GCTGGACCGTGTACAAG-TCTCTTGGA-ATAGAGCGTCATAGAGGGTGAG
AATCCCGTCTT-TGACACGGAC-TACCAGTGC-TTTGTGATGCGCTCTCA
AAGAGTCGAGTTGTTTGGGAATGCAGCTCAAAATGGGAGGTAAATTCCTT
CTAAAGCTAAATATTGGCGAGAGACCGATAGCGAACAAGTACCGTGAGGG
AAAGATGAAAAGCACTTTGGAAAGAGAGTT-AAACAGTACGTGAAATTGC
TAAAAGGGAAACGATTGAAGTCA-GTCGCGTCAT-TCA-GAACTCAGCCT
GGCT--T------TTGCTTGGTGCACTTTCTGT-TTGACGGGCCAGCATC
AATTTTGAC-CGTTGGATAAAGGCTT-TGGGAATGTGGCA------TCTT
C------GGATGTGTTATAGCCCATTG-TTGCATACACCGGTT-GGGATT
GAGGATCACAGCATGCCTTT-ATG----GTCGGGG----TTCGCCCACG-
--TTCAT-GCTTAGGATGCTGGCGTAATGGCTTTAAACGACCCGTCTTGA
AACACGGACCAAGGAGTCTAACATGCCTGCGAGTGTTTGGGTG--GAAAA
CCCGAGCGCGTAATGAAAGTGATAGTTGGGA-TCCCTGT-CGT-GGGGAG
CACCGACGCCCGGACCAG--ACCTTTTGTGACGGATCCGCGGTAGAGCAT
GTATGTTGGGACCCGAAAGATGGTGAACTATGCCTGAATAGGGTGAAGCC
AGAGGAAACTCTGGTGGAGGCTC-GTAGCGATTCTGACGTGCAAATCGAT
CGTCAAATTTGGGTATAGGGGCGAAAGACTAATCGAACCATCTAGTAGCT
GGTTCCTGCCG-AAGTTTCCCTCAGGATAGCAGAAACTCA--TGTCAGAT
TTATGTGGTAAAGCGAATGATTAGAGGCCTTGGGGT-TGAAACAACCTTA
ACCTATTCTCAAACTTTAAATATGTAAGAACGAGCCGTCACTTGATTGGA
CCGCTCGGCGATTG-AGAGT-----TTCTAGTGGGCCATTTTTGGTAAGC
AGAACTGGCGATGCGGGATGAACCGAACGCGAGGTTAAGGTGCCGGAATT
TACGCTCATCAGACACCACAAAAGGTGTTAGTTCATCTAGACAGCAGGAC
GGTGGCCATGGAAGTCGGAATCCGCTAAGGAGTGTGTAACAACTCACCTG
CCGAATGAACTAGCCCTGAAAATGGATGGCGCTCAAGCGTGATACCCATA
CCTCGCCGTCAGTGTTAAAGTGATGCACTGACGAGTAGGCAGGCGTGGAG
GTTT--GTGAAGAAGCC-CCCCTAGTAACTGCGAGTGAAGCGGG-AAAAG
CTCAAATTTAAAATCTGGCG-GTCTT---TGGCTGTCCGAGTTGTAGTCT
GGAGAAGTGTTTTCCGCGCTGGACCGTGTACAAG-TCTCTTGGA-ATAGA
GCGTCATAGAGGGTGAGAATCCCGTCTT-TGACACGGAC-TACCAGTGC-
TTTGTGATGCGCTCTCAAAGAGTCGAGTTGTTTGGGAATGCAGCTCAAAA
TGGGAGGTAAATTCCTTCTAAAGCTAAATATTGGCGAGAGACCGATAGCG
AACAAGTACCGTGAGGGAAAGATGAAAAGCACTTTGGAAAGAGAGTT-AA
ACAGTACGTGAAATTGCTAAAAGGGAAACGATTGAAGTCA-GTCGCGTCA
T-TCA-GAACTCAGCCTGGCT--T------TTGCTTGGTGCACTTTCTGT
-TTGACGGGCCAGCATCAATTTTGAC-CGTTGGATAAAGGCTT-TGGGAA
TGTGGCA------TCTTC------GGATGTGTTATAGCCCATTG-TTGCA
TACACCGGTT-GGGATTGAGGATCACAGCATGCCTTT-ATG----GTCGG
GG----TTCGCCCACG---TTCAT-GCTTAGGATGCTGGCGTAATGGCTT
TAAACGACCCGTCTTGAAACACGGACCAAGGAGTCTAACATGCCTGCGAG
TGTTTGGGTG--GAAAACCCGAGCGCGTAATGAAAGTGATAGTTGGGA-T
CCCTGT-CGT-GGGGAGCACCGACGCCCGGACCAG--ACCTTTTGTGACG
GATCCGCGGTAGAGCATGTATGTTGGGACCCGAAAGATGGTGAACTATGC
CTGAATAGGGTGAAGCCAGAGGAAACTCTGGTGGAGGCTC-GTAGCGATT
CTGACGTGCAAATCGATCGTCAAATTTGGGTATAGGGGCGAAAGACTAAT
CGAACCATCTAGTAGCTGGTTCCTGCCG-AAGTTTCCCTCAGGATAGCAG
AAACTCA--TGTCAGATTTATGTGGTAAAGCGAATGATTAGAGGCCTTGG
GGT-TGAAACAACCTTAACCTATTCTCAAACTTTAAATATGTAAGAACGA
GCCGTCACTTGATTGGACCGCTCGGCGATTG-AGAGT-----TTCTAGTG
GGCCATTTTTGGTAAGCAGAACTGGCGATGCGGGATGAACCGAACGCGAG
GTTAAGGTGCCGGAATTTACGCTCATCAGACACCACAAAAGGTGTTAGTT
CATCTAGACAGCAGGACGGTGGCCATGGAAGTCGGAATCCGCTAAGGAGT
GTGTAACAACTCACCTGCCGAATGAACTAGCCCTGAAAATGGATGGCGCT
CAAGCGTGATACCCATACCTCGCCGTCAGTGTTAAAGTGATGCACTGACG
AGTAGGCAGGCGTGGAGGTTT--GTGAAGAAGCC-CCCCTAGTAACTGCG
AGTGAAGCGGG-AAAAGCTCAAATTTAAAATCTGGCG-GTCTT---TGGC
TGTCCGAGTTGTAGTCTGGAGAAGTGTTTTCCGCGCTGGACCGTGTACAA
G-TCTCTTGGA-ATAGAGCGTCATAGAGGGTGAGAATCCCGTCTT-TGAC
ACGGAC-TACCAGTGC-TTTGTGATGCGCTCTCAAAGAGTCGAGTTGTTT
GGGAATGCAGCTCAAAATGGGAGGTAAATTCCTTCTAAAGCTAAATATTG
GCGAGAGACCGATAGCGAACAAGTACCGTGAGGGAAAGATGAAAAGCACT
TTGGAAAGAGAGTT-AAACAGTACGTGAAATTGCTAAAAGGGAAACGATT
GAAGTCA-GTCGCGTCAT-TCA-GAACTCAGCCTGGCT--T------TTG
CTTGGTGCACTTTCTGT-TTGACGGGCCAGCATCAATTTTGAC-CGTTGG
ATAAAGGCTT-TGGGAATGTGGCA------TCTTC------GGATGTGTT
ATAGCCCATTG-TTGCATACACCGGTT-GGGATTGAGGATCACAGCATGC
CTTT-ATG----GTCGGGG----TTCGCCCACG---TTCAT-GCTTAGGA
TGCTGGCGTAATGGCTTTAAACGACCCGTCTTGAAACACGGACCAAGGAG
TCTAACATGCCTGCGAGTGTTTGGGTG--GAAAACCCGAGCGCGTAATGA
AAGTGATAGTTGGGA-TCCCTGT-CGT-GGGGAGCACCGACGCCCGGACC
AG--ACCTTTTGTGACGGATCCGCGGTAGAGCATGTATGTTGGGACCCGA
AAGATGGTGAACTATGCCTGAATAGGGTGAAGCCAGAGGAAACTCTGGTG
GAGGCTC-GTAGCGATTCTGACGTGCAAATCGATCGTCAAATTTGGGTAT
AGGGGCGAAAGACTAATCGAACCATCTAGTAGCTGGTTCCTGCCG-AAGT
TTCCCTCAGGATAGCAGAAACTCA--TGTCAGATTTATGTGGTAAAGCGA
ATGATTAGAGGCCTTGGGGT-TGAAACAACCTTAACCTATTCTCAAACTT
TAAATATGTAAGAACGAGCCGTCACTTGATTGGACCGCTCGGCGATTG-A
GAGT-----TTCTAGTGGGCCATTTTTGGTAAGCAGAACTGGCGATGCGG
GATGAACCGAACGCGAGGTTAAGGTGCCGGAATTTACGCTCATCAGACAC
CACAAAAGGTGTTAGTTCATCTAGACAGCAGGACGGTGGCCATGGAAGTC
GGAATCCGCTAAGGAGTGTGTAACAACTCACCTGCCGAATGAACTAGCCC
TGAAAATGGATGGCGCTCAAGCGTGATACCCATACCTCGCCGTCAGTGTT
AAAGTGATGCACTGACGAGTAGGCAGGCGTGGAGGTTT--GTGAAGAAGC
C-CCCCTAGTAACTGCGAGTGAAGCGGG-AAAAGCTCAAATTTAAAATCT
GGCG-GTCTT---TGGCTGTCCGAGTTGTAGTCTGGAGAAGTGTTTTCCG
CGCTGGACCGTGTACAAG-TCTCTTGGA-ATAGAGCGTCATAGAGGGTGA
GAATCCCGTCTT-TGACACGGAC-TACCAGTGC-TTTGTGATGCGCTCTC
AAAGAGTCGAGTTGTTTGGGAATGCAGCTCAAAATGGGAGGTAAATTCCT
TCTAAAGCTAAATATTGGCGAGAGACCGATAGCGAACAAGTACCGTGAGG
GAAAGATGAAAAGCACTTTGGAAAGAGAGTT-AAACAGTACGTGAAATTG
CTAAAAGGGAAACGATTGAAGTCA-GTCGCGTCAT-TCA-GAACTCAGCC
TGGCT--T------TTGCTTGGTGCACTTTCTGT-TTGACGGGCCAGCAT
CAATTTTGAC-CGTTGGATAAAGGCTT-TGGGAATGTGGCA------TCT
TC------GGATGTGTTATAGCCCATTG-TTGCATACACCGGTT-GGGAT
TGAGGATCACAGCATGCCTTT-ATG----GTCGGGG----TTCGCCCACG
---TTCAT-GCTTAGGATGCTGGCGTAATGGCTTTAAACGACCCGTCTTG
AAACACGGACCAAGGAGTCTAACATGCCTGCGAGTGTTTGGGTG--GAAA
ACCCGAGCGCGTAATGAAAGTGATAGTTGGGA-TCCCTGT-CGT-GGGGA
GCACCGACGCCCGGACCAG--ACCTTTTGTGACGGATCCGCGGTAGAGCA
TGTATGTTGGGACCCGAAAGATGGTGAACTATGCCTGAATAGGGTGAAGC
CAGAGGAAACTCTGGTGGAGGCTC-GTAGCGATTCTGACGTGCAAATCGA
TCGTCAAATTTGGGTATAGGGGCGAAAGACTAATCGAACCATCTAGTAGC
TGGTTCCTGCCG-AAGTTTCCCTCAGGATAGCAGAAACTCA--TGTCAGA
TTTATGTGGTAAAGCGAATGATTAGAGGCCTTGGGGT-TGAAACAACCTT
AACCTATTCTCAAACTTTAAATATGTAAGAACGAGCCGTCACTTGATTGG
ACCGCTCGGCGATTG-AGAGT-----TTCTAGTGGGCCATTTTTGGTAAG
CAGAACTGGCGATGCGGGATGAACCGAACGCGAGGTTAAGGTGCCGGAAT
TTACGCTCATCAGACACCACAAAAGGTGTTAGTTCATCTAGACAGCAGGA
CGGTGGCCATGGAAGTCGGAATCCGCTAAGGAGTGTGTAACAACTCACCT
GCCGAATGAACTAGCCCTGAAAATGGATGGCGCTCAAGCGTGATACCCAT
ACCTCGCCGTCAGTGTTAAAGTGATGCACTGACGAGTAGGCAGGCGTGGA
GGTTT--GTGAAGAAGCC-CCCCTAGTAACTGCGAGTGAAGCGGG-AAAA
GCTCAAATTTAAAATCTGGCG-GTCTT---TGGCTGTCCGAGTTGTAGTC
TGGAGAAGTGTTTTCCGCGCTGGACCGTGTACAAG-TCTCTTGGA-ATAG
AGCGTCATAGAGGGTGAGAATCCCGTCTT-TGACACGGAC-TACCAGTGC
-TTTGTGATGCGCTCTCAAAGAGTCGAGTTGTTTGGGAATGCAGCTCAAA
ATGGGAGGTAAATTCCTTCTAAAGCTAAATATTGGCGAGAGACCGATAGC
GAACAAGTACCGTGAGGGAAAGATGAAAAGCACTTTGGAAAGAGAGTT-A
AACAGTACGTGAAATTGCTAAAAGGGAAACGATTGAAGTCA-GTCGCGTC
AT-TCA-GAACTCAGCCTGGCT--T------TTGCTTGGTGCACTTTCTG
T-TTGACGGGCCAGCATCAATTTTGAC-CGTTGGATAAAGGCTT-TGGGA
ATGTGGCA------TCTTC------GGATGTGTTATAGCCCATTG-TTGC
ATACACCGGTT-GGGATTGAGGATCACAGCATGCCTTT-ATG----GTCG
GGG----TTCGCCCACG---TTCAT-GCTTAGGATGCTGGCGTAATGGCT
TTAAACGACCCGTCTTGAAACACGGACCAAGGAGTCTAACATGCCTGCGA
GTGTTTGGGTG--GAAAACCCGAGCGCGTAATGAAAGTGATAGTTGGGA-
TCCCTGT-CGT-GGGGAGCACCGACGCCCGGACCAG--ACCTTTTGTGAC
GGATCCGCGGTAGAGCATGTATGTTGGGACCCGAAAGATGGTGAACTATG
CCTGAATAGGGTGAAGCCAGAGGAAACTCTGGTGGAGGCTC-GTAGCGAT
TCTGACGTGCAAATCGATCGTCAAATTTGGGTATAGGGGCGAAAGACTAA
TCGAACCATCTAGTAGCTGGTTCCTGCCG-AAGTTTCCCTCAGGATAGCA
GAAACTCA--TGTCAGATTTATGTGGTAAAGCGAATGATTAGAGGCCTTG
GGGT-TGAAACAACCTTAACCTATTCTCAAACTTTAAATATGTAAGAACG
AGCCGTCACTTGATTGGACCGCTCGGCGATTG-AGAGT-----TTCTAGT
GGGCCATTTTTGGTAAGCAGAACTGGCGATGCGGGATGAACCGAACGCGA
GGTTAAGGTGCCGGAATTTACGCTCATCAGACACCACAAAAGGTGTTAGT
TCATCTAGACAGCAGGACGGTGGCCATGGAAGTCGGAATCCGCTAAGGAG
TGTGTAACAACTCACCTGCCGAATGAACTAGCCCTGAAAATGGATGGCGC
TCAAGCGTGATACCCATACCTCGCCGTCAGTGTTAAAGTGATGCACTGAC
GAGTAGGCAGGCGTGGAGGTTT--GTGAAGAAGCC-
>8_Auriculariales_Exidia_glandulosa_Dai_26366
--------------------------------------------------
--------------------------------------------------
--------------------------------------------------
--------------------------------------------------
--------------------------------------------------
--------------------------------------------------
--------------------------------------------------
--------------------------------------------------
--------------------------------------------------
--------------------------------------------------
--------------------------------------------------
--------------------------------------------------
--------------------------------------------------
--------------------------------------------------
--------------------------------------------------
--------------------------------------------------
--------------------------------------------------
--------------------------------------------------
--------------------------------------------------
-CCCCTAGTAACGGCGAGTGAAGAGGG-AAGAGCTCAAATTTGAAATCTG
GCG-GTCTC---AGGCCGTCCGAGTTGTAATCTAGAGAGGTGTTTTCCGT
GCCGGACCGTGTACAAG-TCCCTTGGA-ACAGGGCGTCATAGAGGGTGAG
AATCCCGTCCA-TGACACGGAC-TCCCGGTGC-TCTGTGATACACCTTCA
AAGAGTCGAGTTGTTTGGGAATGCAGCTCAAAATGGGTGGTAAATTCCAT
CTAAAGCTAAATACAGGCGAGAGACCGATAGCGAACAAGTACCGTGAGGG
AAAGATGAAAAGAACTTTGGAAAGAGAGTT-AAACAGTACGTGAAATTGT
TGAAAGGGAAACGCTTGAAGTCA-GTCGCGTCTG-CCG-GGACTCAGCCT
TGCT--T------TTGCTTGGTGCACTTCTCGG-TGGATGGGCCAGCATC
GATTTTGAT-CGCCGGAAAAGGGTGG-GAGGAATGTGGCA------GCTT
--------GCTGTGTTATAGCCTCCTA-TCGTACACGGTGGTT-GGGATC
GAGGATTGCAGCACGCCTT---TG----GTCGGGG----TTCGCCCACG-
-CCACGT-GCTTAGGATGCTGGCGTAATGGCTTTAAACGACCCGTCTTGA
AACACGGACCAAGGAGTCTAACATGCCTGCGAGTGTTTGGGTG--TTAAA
CCCAGGCGCGTAATGAAAGTGATAAGTTGGG-ACTCTTC-GCT---GAGG
CACCGACGCCCGATCCTG--AAGTTTACGGACGGATTTGAGGTAGAGCAT
GTATGTTGGGACCCGAAAGATGGTGAACTATGCCTGAATAGGGTGAAGCC
AGAGGAAACTCTGGTGGAGGCTC-GTAGCGATTCTGACGTGCAAATCGAT
CGTCAAATTTGGGTATAGGGGCGAAAGACTAATCGAACCATCTAGTAGCT
GGTTCCTGCCG-AAGTTTCCCTCAGGATAGCAGAAACTCA--TATCAGTT
TTATGTGGTAAAGCGAATGATTAGAGGCCTTGGGGT-TGAAACAACCTTA
ACCTATTCTCAAACTTTAAATATGTAAGATCGGACCGTCACTTAATTGGA
CCGTTCGGCGAATG-AGAGT-----TTCTAGTGGGCCATTTTTGGTAAGC
AGAACTGGCGATGCGGGATGAACCGATCGCGAGGTTAAGGTGCCGGAATA
CACGCTCATCAGACACCACAAAAGGTGTTAGTTCATCTAGACAGCAGGAC
GGTGGCCATGGAAGTCGGAATCCGCTAAGGAGTGTGTAACAACTCACCTG
CCGAATGAACTAGCCCTGAAAATGGATGGCGCTCAAGCGTGTTACCCATA
CCTCGCCGTCAGCGTTGAAGTGACGCGCTGACGAGTAGGCAGGCGTGGAG
GTCA--GTGAAGAAGCC-CCCCTAGTAACGGCGAGTGAAGAGGG-AAGAG
CTCAAATTTGAAATCTGGCG-GTCTC---AGGCCGTCCGAGTTGTAATCT
AGAGAGGTGTTTTCCGTGCCGGACCGTGTACAAG-TCCCTTGGA-ACAGG
GCGTCATAGAGGGTGAGAATCCCGTCCA-TGACACGGAC-TCCCGGTGC-
TCTGTGATACACCTTCAAAGAGTCGAGTTGTTTGGGAATGCAGCTCAAAA
TGGGTGGTAAATTCCATCTAAAGCTAAATACAGGCGAGAGACCGATAGCG
AACAAGTACCGTGAGGGAAAGATGAAAAGAACTTTGGAAAGAGAGTT-AA
ACAGTACGTGAAATTGTTGAAAGGGAAACGCTTGAAGTCA-GTCGCGTCT
G-CCG-GGACTCAGCCTTGCT--T------TTGCTTGGTGCACTTCTCGG
-TGGATGGGCCAGCATCGATTTTGAT-CGCCGGAAAAGGGTGG-GAGGAA
TGTGGCA------GCTT--------GCTGTGTTATAGCCTCCTA-TCGTA
CACGGTGGTT-GGGATCGAGGATTGCAGCACGCCTT---TG----GTCGG
GG----TTCGCCCACG--CCACGT-GCTTAGGATGCTGGCGTAATGGCTT
TAAACGACCCGTCTTGAAACACGGACCAAGGAGTCTAACATGCCTGCGAG
TGTTTGGGTG--TTAAACCCAGGCGCGTAATGAAAGTGATAAGTTGGG-A
CTCTTC-GCT---GAGGCACCGACGCCCGATCCTG--AAGTTTACGGACG
GATTTGAGGTAGAGCATGTATGTTGGGACCCGAAAGATGGTGAACTATGC
CTGAATAGGGTGAAGCCAGAGGAAACTCTGGTGGAGGCTC-GTAGCGATT
CTGACGTGCAAATCGATCGTCAAATTTGGGTATAGGGGCGAAAGACTAAT
CGAACCATCTAGTAGCTGGTTCCTGCCG-AAGTTTCCCTCAGGATAGCAG
AAACTCA--TATCAGTTTTATGTGGTAAAGCGAATGATTAGAGGCCTTGG
GGT-TGAAACAACCTTAACCTATTCTCAAACTTTAAATATGTAAGATCGG
ACCGTCACTTAATTGGACCGTTCGGCGAATG-AGAGT-----TTCTAGTG
GGCCATTTTTGGTAAGCAGAACTGGCGATGCGGGATGAACCGATCGCGAG
GTTAAGGTGCCGGAATACACGCTCATCAGACACCACAAAAGGTGTTAGTT
CATCTAGACAGCAGGACGGTGGCCATGGAAGTCGGAATCCGCTAAGGAGT
GTGTAACAACTCACCTGCCGAATGAACTAGCCCTGAAAATGGATGGCGCT
CAAGCGTGTTACCCATACCTCGCCGTCAGCGTTGAAGTGACGCGCTGACG
AGTAGGCAGGCGTGGAGGTCA--GTGAAGAAGCC-CCCCTAGTAACGGCG
AGTGAAGAGGG-AAGAGCTCAAATTTGAAATCTGGCG-GTCTC---AGGC
CGTCCGAGTTGTAATCTAGAGAGGTGTTTTCCGTGCCGGACCGTGTACAA
G-TCCCTTGGA-ACAGGGCGTCATAGAGGGTGAGAATCCCGTCCA-TGAC
ACGGAC-TCCCGGTGC-TCTGTGATACACCTTCAAAGAGTCGAGTTGTTT
GGGAATGCAGCTCAAAATGGGTGGTAAATTCCATCTAAAGCTAAATACAG
GCGAGAGACCGATAGCGAACAAGTACCGTGAGGGAAAGATGAAAAGAACT
TTGGAAAGAGAGTT-AAACAGTACGTGAAATTGTTGAAAGGGAAACGCTT
GAAGTCA-GTCGCGTCTG-CCG-GGACTCAGCCTTGCT--T------TTG
CTTGGTGCACTTCTCGG-TGGATGGGCCAGCATCGATTTTGAT-CGCCGG
AAAAGGGTGG-GAGGAATGTGGCA------GCTT--------GCTGTGTT
ATAGCCTCCTA-TCGTACACGGTGGTT-GGGATCGAGGATTGCAGCACGC
CTT---TG----GTCGGGG----TTCGCCCACG--CCACGT-GCTTAGGA
TGCTGGCGTAATGGCTTTAAACGACCCGTCTTGAAACACGGACCAAGGAG
TCTAACATGCCTGCGAGTGTTTGGGTG--TTAAACCCAGGCGCGTAATGA
AAGTGATAAGTTGGG-ACTCTTC-GCT---GAGGCACCGACGCCCGATCC
TG--AAGTTTACGGACGGATTTGAGGTAGAGCATGTATGTTGGGACCCGA
AAGATGGTGAACTATGCCTGAATAGGGTGAAGCCAGAGGAAACTCTGGTG
GAGGCTC-GTAGCGATTCTGACGTGCAAATCGATCGTCAAATTTGGGTAT
AGGGGCGAAAGACTAATCGAACCATCTAGTAGCTGGTTCCTGCCG-AAGT
TTCCCTCAGGATAGCAGAAACTCA--TATCAGTTTTATGTGGTAAAGCGA
ATGATTAGAGGCCTTGGGGT-TGAAACAACCTTAACCTATTCTCAAACTT
TAAATATGTAAGATCGGACCGTCACTTAATTGGACCGTTCGGCGAATG-A
GAGT-----TTCTAGTGGGCCATTTTTGGTAAGCAGAACTGGCGATGCGG
GATGAACCGATCGCGAGGTTAAGGTGCCGGAATACACGCTCATCAGACAC
CACAAAAGGTGTTAGTTCATCTAGACAGCAGGACGGTGGCCATGGAAGTC
GGAATCCGCTAAGGAGTGTGTAACAACTCACCTGCCGAATGAACTAGCCC
TGAAAATGGATGGCGCTCAAGCGTGTTACCCATACCTCGCCGTCAGCGTT
GAAGTGACGCGCTGACGAGTAGGCAGGCGTGGAGGTCA--GTGAAGAAGC
C-CCCCTAGTAACGGCGAGTGAAGAGGG-AAGAGCTCAAATTTGAAATCT
GGCG-GTCTC---AGGCCGTCCGAGTTGTAATCTAGAGAGGTGTTTTCCG
TGCCGGACCGTGTACAAG-TCCCTTGGA-ACAGGGCGTCATAGAGGGTGA
GAATCCCGTCCA-TGACACGGAC-TCCCGGTGC-TCTGTGATACACCTTC
AAAGAGTCGAGTTGTTTGGGAATGCAGCTCAAAATGGGTGGTAAATTCCA
TCTAAAGCTAAATACAGGCGAGAGACCGATAGCGAACAAGTACCGTGAGG
GAAAGATGAAAAGAACTTTGGAAAGAGAGTT-AAACAGTACGTGAAATTG
TTGAAAGGGAAACGCTTGAAGTCA-GTCGCGTCTG-CCG-GGACTCAGCC
TTGCT--T------TTGCTTGGTGCACTTCTCGG-TGGATGGGCCAGCAT
CGATTTTGAT-CGCCGGAAAAGGGTGG-GAGGAATGTGGCA------GCT
T--------GCTGTGTTATAGCCTCCTA-TCGTACACGGTGGTT-GGGAT
CGAGGATTGCAGCACGCCTT---TG----GTCGGGG----TTCGCCCACG
--CCACGT-GCTTAGGATGCTGGCGTAATGGCTTTAAACGACCCGTCTTG
AAACACGGACCAAGGAGTCTAACATGCCTGCGAGTGTTTGGGTG--TTAA
ACCCAGGCGCGTAATGAAAGTGATAAGTTGGG-ACTCTTC-GCT---GAG
GCACCGACGCCCGATCCTG--AAGTTTACGGACGGATTTGAGGTAGAGCA
TGTATGTTGGGACCCGAAAGATGGTGAACTATGCCTGAATAGGGTGAAGC
CAGAGGAAACTCTGGTGGAGGCTC-GTAGCGATTCTGACGTGCAAATCGA
TCGTCAAATTTGGGTATAGGGGCGAAAGACTAATCGAACCATCTAGTAGC
TGGTTCCTGCCG-AAGTTTCCCTCAGGATAGCAGAAACTCA--TATCAGT
TTTATGTGGTAAAGCGAATGATTAGAGGCCTTGGGGT-TGAAACAACCTT
AACCTATTCTCAAACTTTAAATATGTAAGATCGGACCGTCACTTAATTGG
ACCGTTCGGCGAATG-AGAGT-----TTCTAGTGGGCCATTTTTGGTAAG
CAGAACTGGCGATGCGGGATGAACCGATCGCGAGGTTAAGGTGCCGGAAT
ACACGCTCATCAGACACCACAAAAGGTGTTAGTTCATCTAGACAGCAGGA
CGGTGGCCATGGAAGTCGGAATCCGCTAAGGAGTGTGTAACAACTCACCT
GCCGAATGAACTAGCCCTGAAAATGGATGGCGCTCAAGCGTGTTACCCAT
ACCTCGCCGTCAGCGTTGAAGTGACGCGCTGACGAGTAGGCAGGCGTGGA
GGTCA--GTGAAGAAGCC-CCCCTAGTAACGGCGAGTGAAGAGGG-AAGA
GCTCAAATTTGAAATCTGGCG-GTCTC---AGGCCGTCCGAGTTGTAATC
TAGAGAGGTGTTTTCCGTGCCGGACCGTGTACAAG-TCCCTTGGA-ACAG
GGCGTCATAGAGGGTGAGAATCCCGTCCA-TGACACGGAC-TCCCGGTGC
-TCTGTGATACACCTTCAAAGAGTCGAGTTGTTTGGGAATGCAGCTCAAA
ATGGGTGGTAAATTCCATCTAAAGCTAAATACAGGCGAGAGACCGATAGC
GAACAAGTACCGTGAGGGAAAGATGAAAAGAACTTTGGAAAGAGAGTT-A
AACAGTACGTGAAATTGTTGAAAGGGAAACGCTTGAAGTCA-GTCGCGTC
TG-CCG-GGACTCAGCCTTGCT--T------TTGCTTGGTGCACTTCTCG
G-TGGATGGGCCAGCATCGATTTTGAT-CGCCGGAAAAGGGTGG-GAGGA
ATGTGGCA------GCTT--------GCTGTGTTATAGCCTCCTA-TCGT
ACACGGTGGTT-GGGATCGAGGATTGCAGCACGCCTT---TG----GTCG
GGG----TTCGCCCACG--CCACGT-GCTTAGGATGCTGGCGTAATGGCT
TTAAACGACCCGTCTTGAAACACGGACCAAGGAGTCTAACATGCCTGCGA
GTGTTTGGGTG--TTAAACCCAGGCGCGTAATGAAAGTGATAAGTTGGG-
ACTCTTC-GCT---GAGGCACCGACGCCCGATCCTG--AAGTTTACGGAC
GGATTTGAGGTAGAGCATGTATGTTGGGACCCGAAAGATGGTGAACTATG
CCTGAATAGGGTGAAGCCAGAGGAAACTCTGGTGGAGGCTC-GTAGCGAT
TCTGACGTGCAAATCGATCGTCAAATTTGGGTATAGGGGCGAAAGACTAA
TCGAACCATCTAGTAGCTGGTTCCTGCCG-AAGTTTCCCTCAGGATAGCA
GAAACTCA--TATCAGTTTTATGTGGTAAAGCGAATGATTAGAGGCCTTG
GGGT-TGAAACAACCTTAACCTATTCTCAAACTTTAAATATGTAAGATCG
GACCGTCACTTAATTGGACCGTTCGGCGAATG-AGAGT-----TTCTAGT
GGGCCATTTTTGGTAAGCAGAACTGGCGATGCGGGATGAACCGATCGCGA
GGTTAAGGTGCCGGAATACACGCTCATCAGACACCACAAAAGGTGTTAGT
TCATCTAGACAGCAGGACGGTGGCCATGGAAGTCGGAATCCGCTAAGGAG
TGTGTAACAACTCACCTGCCGAATGAACTAGCCCTGAAAATGGATGGCGC
TCAAGCGTGTTACCCATACCTCGCCGTCAGCGTTGAAGTGACGCGCTGAC
GAGTAGGCAGGCGTGGAGGTCA--GTGAAGAAGCC-
>P1_Cerrenaceae_Cerrena_unicolor_He_6082
ATTAATGAATTTTA-------TGGCA-GAG-TTGTAGCTGG-C------C
CCAA------------TCGGGTA-TGTGCACACTTTG------TTCATTC
C------------------ATTCTC------A-TACACCTCTGTGCACTT
T----TCATAGGTTTAGTTACG-GATGAGGCAC-----------------
----------------TTTTATAG--------------------------
--TGTCTTGGAAGTGA-------------------CTA------------
-----------TCCTATG--TATTT-----TACAAACGC----TTCAG--
-TTTT-----AGAATG---------------------TCA----------
TTCGCGT-----ATAACGCA--------ATAAATACAACTTTCAGCAACG
GATCTCTTGGCTCTCGCATCGATG-AAGAACGCAGCGAAATGCGATAAGT
-AATGTGAATTGCAGA-ATTCAGTGAATCATCGAATCTTTGAACGCACCT
TGCGCCCCTTGG-TATT----CCGAGGGGCATGCCTGTTTGAGTGTCATG
GTATTCTCAATACCCTAAATCTT-TGCGG-------------------AT
GAGGGTGTATTGGATTT-GGAGGTTTT----------TGCAGGCAAT---
--------------ATTCAT-TGTCAGCTCCTCT-TAAATACATTAGCAG
AGATATTAC--------------TGCTACTCTCCAGTGTGATAA----TT
GTC-TACACTGTTAGTAGT-----------------GC-GGTATA--ATC
AAAGTCTTTGC-TTCTAA-TCGT-CT------------------------
--TCGGACAATT------------------------------CTTTG-AC
-CCCCTAGTAACTGCGAGTGAAGCGGG-AAAAGCTCAAATTTAAAATCTG
GCA-GCCTT---CGGTTGTCCGAGTTGTAGTCTGGAGAAGCGTTTTCCGC
GCTGGACCGTGTATAAG-TCCCTTGGA-ATAGGGCGTCATAGAGGGTGAG
AATCCCGTCTT-TGACACGGAC-TACCAGTGC-TTTGTGATGCGCTCTCA
AAGAGTCGAGTTGTTTGGGAATGCAGCTCAAAATGGGTGGTAAATTCCAT
CTAAAGCTAAATATTGGCGAGAGACCGATAGCGAACAAGTACCGTGAGGG
AAAGATGAAAAGCACTTTGGAAAGAGAGTT-AAACAGTACGTGAAATTGC
TGAAAGGGAAACGCTTGAAGTCA-GTCGCGTTAT-GCA-GAACTCAGCCT
GGCT--T------TTGCTTGGTGTATTTTCTGT-ATGACGGGTCAGCATC
AATTTTGAT-CGCTGGAAAAAGGTCT-CAGAAATGTGGCA------CCTT
C------GGGTGTGTTATAGTCTGGGG-TCATATACAGCGGTT-GGGATT
GAGGTCTGCAGCACGCCTTT-ATG----GCTGGGG----TTCGCCCACA-
--TTCGT-GCTTAGGATGCTGGCGTAATGGCTTTAAACGACCCGTCTTGA
AACACGGACCAAGGAGTCTAACATGCCTGCGAGTGTTTGGGTG--GAAAA
CCCGAGCGCGTAATGAAAGTGAAAGTTGAGA-TCCCTGT-CGT-GGGGAG
CATCGACGCCCGGACCAG--ACCTTTTGTGACGGATCTGCGGTAGAGCAT
GTATGTTGGGACCCGAAAGATGGTGAACTATGCCTGAATAGGGTGAAGCC
AGAGGAAACTCTGGTGGAGGCTC-GTAGCGATTCTGACGTGCAAATCGAT
CGTCAAATTTGGGTATAGGGGCGAAAGACTAATCGAACCATCTAGTAGCT
GGTTCCTGCCG-AAGTTTCCCTCAGGATAGCAGAAACTCG--TATCAGAT
TTATGTGGTAAAGCGAATGATTAGAGGCCTTGGGGT-TGAAACAACCTTA
ACCTATTCTCAAACTTTAAATATGTAAGAACAAGCCGTCTCTTAATTGGA
CCGCTTGGCGATTG-AGAGT-----TTCTAGTGGGCCATTTTTGGTAAGC
AGAACTGGCGATGCGGGATGAACCGAACGCGAGGTTAAGGTGCCGGAATA
CACGCTCATCAGACACCACAAAAGGTGTTAGTTCATCTAGACAGCAGGAC
GGTGGCCATGGAAGTCGGAATCCGCTAAGGAGTGTGTAACAACTCACCTG
CCGAATGAACTAGCCCTGAAAATGGATGGCGCTCAAGCGTGTTACCCATA
CCTCGCCGTTAGTGTTGAAGTGATGCACTAACGAGTAGGCAGGCGTGGAG
GTTT--GTGAAGAAGCC-CCCCTAGTAACTGCGAGTGAAGCGGG-AAAAG
CTCAAATTTAAAATCTGGCA-GCCTT---CGGTTGTCCGAGTTGTAGTCT
GGAGAAGCGTTTTCCGCGCTGGACCGTGTATAAG-TCCCTTGGA-ATAGG
GCGTCATAGAGGGTGAGAATCCCGTCTT-TGACACGGAC-TACCAGTGC-
TTTGTGATGCGCTCTCAAAGAGTCGAGTTGTTTGGGAATGCAGCTCAAAA
TGGGTGGTAAATTCCATCTAAAGCTAAATATTGGCGAGAGACCGATAGCG
AACAAGTACCGTGAGGGAAAGATGAAAAGCACTTTGGAAAGAGAGTT-AA
ACAGTACGTGAAATTGCTGAAAGGGAAACGCTTGAAGTCA-GTCGCGTTA
T-GCA-GAACTCAGCCTGGCT--T------TTGCTTGGTGTATTTTCTGT
-ATGACGGGTCAGCATCAATTTTGAT-CGCTGGAAAAAGGTCT-CAGAAA
TGTGGCA------CCTTC------GGGTGTGTTATAGTCTGGGG-TCATA
TACAGCGGTT-GGGATTGAGGTCTGCAGCACGCCTTT-ATG----GCTGG
GG----TTCGCCCACA---TTCGT-GCTTAGGATGCTGGCGTAATGGCTT
TAAACGACCCGTCTTGAAACACGGACCAAGGAGTCTAACATGCCTGCGAG
TGTTTGGGTG--GAAAACCCGAGCGCGTAATGAAAGTGAAAGTTGAGA-T
CCCTGT-CGT-GGGGAGCATCGACGCCCGGACCAG--ACCTTTTGTGACG
GATCTGCGGTAGAGCATGTATGTTGGGACCCGAAAGATGGTGAACTATGC
CTGAATAGGGTGAAGCCAGAGGAAACTCTGGTGGAGGCTC-GTAGCGATT
CTGACGTGCAAATCGATCGTCAAATTTGGGTATAGGGGCGAAAGACTAAT
CGAACCATCTAGTAGCTGGTTCCTGCCG-AAGTTTCCCTCAGGATAGCAG
AAACTCG--TATCAGATTTATGTGGTAAAGCGAATGATTAGAGGCCTTGG
GGT-TGAAACAACCTTAACCTATTCTCAAACTTTAAATATGTAAGAACAA
GCCGTCTCTTAATTGGACCGCTTGGCGATTG-AGAGT-----TTCTAGTG
GGCCATTTTTGGTAAGCAGAACTGGCGATGCGGGATGAACCGAACGCGAG
GTTAAGGTGCCGGAATACACGCTCATCAGACACCACAAAAGGTGTTAGTT
CATCTAGACAGCAGGACGGTGGCCATGGAAGTCGGAATCCGCTAAGGAGT
GTGTAACAACTCACCTGCCGAATGAACTAGCCCTGAAAATGGATGGCGCT
CAAGCGTGTTACCCATACCTCGCCGTTAGTGTTGAAGTGATGCACTAACG
AGTAGGCAGGCGTGGAGGTTT--GTGAAGAAGCC-CCCCTAGTAACTGCG
AGTGAAGCGGG-AAAAGCTCAAATTTAAAATCTGGCA-GCCTT---CGGT
TGTCCGAGTTGTAGTCTGGAGAAGCGTTTTCCGCGCTGGACCGTGTATAA
G-TCCCTTGGA-ATAGGGCGTCATAGAGGGTGAGAATCCCGTCTT-TGAC
ACGGAC-TACCAGTGC-TTTGTGATGCGCTCTCAAAGAGTCGAGTTGTTT
GGGAATGCAGCTCAAAATGGGTGGTAAATTCCATCTAAAGCTAAATATTG
GCGAGAGACCGATAGCGAACAAGTACCGTGAGGGAAAGATGAAAAGCACT
TTGGAAAGAGAGTT-AAACAGTACGTGAAATTGCTGAAAGGGAAACGCTT
GAAGTCA-GTCGCGTTAT-GCA-GAACTCAGCCTGGCT--T------TTG
CTTGGTGTATTTTCTGT-ATGACGGGTCAGCATCAATTTTGAT-CGCTGG
AAAAAGGTCT-CAGAAATGTGGCA------CCTTC------GGGTGTGTT
ATAGTCTGGGG-TCATATACAGCGGTT-GGGATTGAGGTCTGCAGCACGC
CTTT-ATG----GCTGGGG----TTCGCCCACA---TTCGT-GCTTAGGA
TGCTGGCGTAATGGCTTTAAACGACCCGTCTTGAAACACGGACCAAGGAG
TCTAACATGCCTGCGAGTGTTTGGGTG--GAAAACCCGAGCGCGTAATGA
AAGTGAAAGTTGAGA-TCCCTGT-CGT-GGGGAGCATCGACGCCCGGACC
AG--ACCTTTTGTGACGGATCTGCGGTAGAGCATGTATGTTGGGACCCGA
AAGATGGTGAACTATGCCTGAATAGGGTGAAGCCAGAGGAAACTCTGGTG
GAGGCTC-GTAGCGATTCTGACGTGCAAATCGATCGTCAAATTTGGGTAT
AGGGGCGAAAGACTAATCGAACCATCTAGTAGCTGGTTCCTGCCG-AAGT
TTCCCTCAGGATAGCAGAAACTCG--TATCAGATTTATGTGGTAAAGCGA
ATGATTAGAGGCCTTGGGGT-TGAAACAACCTTAACCTATTCTCAAACTT
TAAATATGTAAGAACAAGCCGTCTCTTAATTGGACCGCTTGGCGATTG-A
GAGT-----TTCTAGTGGGCCATTTTTGGTAAGCAGAACTGGCGATGCGG
GATGAACCGAACGCGAGGTTAAGGTGCCGGAATACACGCTCATCAGACAC
CACAAAAGGTGTTAGTTCATCTAGACAGCAGGACGGTGGCCATGGAAGTC
GGAATCCGCTAAGGAGTGTGTAACAACTCACCTGCCGAATGAACTAGCCC
TGAAAATGGATGGCGCTCAAGCGTGTTACCCATACCTCGCCGTTAGTGTT
GAAGTGATGCACTAACGAGTAGGCAGGCGTGGAGGTTT--GTGAAGAAGC
C-CCCCTAGTAACTGCGAGTGAAGCGGG-AAAAGCTCAAATTTAAAATCT
GGCA-GCCTT---CGGTTGTCCGAGTTGTAGTCTGGAGAAGCGTTTTCCG
CGCTGGACCGTGTATAAG-TCCCTTGGA-ATAGGGCGTCATAGAGGGTGA
GAATCCCGTCTT-TGACACGGAC-TACCAGTGC-TTTGTGATGCGCTCTC
AAAGAGTCGAGTTGTTTGGGAATGCAGCTCAAAATGGGTGGTAAATTCCA
TCTAAAGCTAAATATTGGCGAGAGACCGATAGCGAACAAGTACCGTGAGG
GAAAGATGAAAAGCACTTTGGAAAGAGAGTT-AAACAGTACGTGAAATTG
CTGAAAGGGAAACGCTTGAAGTCA-GTCGCGTTAT-GCA-GAACTCAGCC
TGGCT--T------TTGCTTGGTGTATTTTCTGT-ATGACGGGTCAGCAT
CAATTTTGAT-CGCTGGAAAAAGGTCT-CAGAAATGTGGCA------CCT
TC------GGGTGTGTTATAGTCTGGGG-TCATATACAGCGGTT-GGGAT
TGAGGTCTGCAGCACGCCTTT-ATG----GCTGGGG----TTCGCCCACA
---TTCGT-GCTTAGGATGCTGGCGTAATGGCTTTAAACGACCCGTCTTG
AAACACGGACCAAGGAGTCTAACATGCCTGCGAGTGTTTGGGTG--GAAA
ACCCGAGCGCGTAATGAAAGTGAAAGTTGAGA-TCCCTGT-CGT-GGGGA
GCATCGACGCCCGGACCAG--ACCTTTTGTGACGGATCTGCGGTAGAGCA
TGTATGTTGGGACCCGAAAGATGGTGAACTATGCCTGAATAGGGTGAAGC
CAGAGGAAACTCTGGTGGAGGCTC-GTAGCGATTCTGACGTGCAAATCGA
TCGTCAAATTTGGGTATAGGGGCGAAAGACTAATCGAACCATCTAGTAGC
TGGTTCCTGCCG-AAGTTTCCCTCAGGATAGCAGAAACTCG--TATCAGA
TTTATGTGGTAAAGCGAATGATTAGAGGCCTTGGGGT-TGAAACAACCTT
AACCTATTCTCAAACTTTAAATATGTAAGAACAAGCCGTCTCTTAATTGG
ACCGCTTGGCGATTG-AGAGT-----TTCTAGTGGGCCATTTTTGGTAAG
CAGAACTGGCGATGCGGGATGAACCGAACGCGAGGTTAAGGTGCCGGAAT
ACACGCTCATCAGACACCACAAAAGGTGTTAGTTCATCTAGACAGCAGGA
CGGTGGCCATGGAAGTCGGAATCCGCTAAGGAGTGTGTAACAACTCACCT
GCCGAATGAACTAGCCCTGAAAATGGATGGCGCTCAAGCGTGTTACCCAT
ACCTCGCCGTTAGTGTTGAAGTGATGCACTAACGAGTAGGCAGGCGTGGA
GGTTT--GTGAAGAAGCC-CCCCTAGTAACTGCGAGTGAAGCGGG-AAAA
GCTCAAATTTAAAATCTGGCA-GCCTT---CGGTTGTCCGAGTTGTAGTC
TGGAGAAGCGTTTTCCGCGCTGGACCGTGTATAAG-TCCCTTGGA-ATAG
GGCGTCATAGAGGGTGAGAATCCCGTCTT-TGACACGGAC-TACCAGTGC
-TTTGTGATGCGCTCTCAAAGAGTCGAGTTGTTTGGGAATGCAGCTCAAA
ATGGGTGGTAAATTCCATCTAAAGCTAAATATTGGCGAGAGACCGATAGC
GAACAAGTACCGTGAGGGAAAGATGAAAAGCACTTTGGAAAGAGAGTT-A
AACAGTACGTGAAATTGCTGAAAGGGAAACGCTTGAAGTCA-GTCGCGTT
AT-GCA-GAACTCAGCCTGGCT--T------TTGCTTGGTGTATTTTCTG
T-ATGACGGGTCAGCATCAATTTTGAT-CGCTGGAAAAAGGTCT-CAGAA
ATGTGGCA------CCTTC------GGGTGTGTTATAGTCTGGGG-TCAT
ATACAGCGGTT-GGGATTGAGGTCTGCAGCACGCCTTT-ATG----GCTG
GGG----TTCGCCCACA---TTCGT-GCTTAGGATGCTGGCGTAATGGCT
TTAAACGACCCGTCTTGAAACACGGACCAAGGAGTCTAACATGCCTGCGA
GTGTTTGGGTG--GAAAACCCGAGCGCGTAATGAAAGTGAAAGTTGAGA-
TCCCTGT-CGT-GGGGAGCATCGACGCCCGGACCAG--ACCTTTTGTGAC
GGATCTGCGGTAGAGCATGTATGTTGGGACCCGAAAGATGGTGAACTATG
CCTGAATAGGGTGAAGCCAGAGGAAACTCTGGTGGAGGCTC-GTAGCGAT
TCTGACGTGCAAATCGATCGTCAAATTTGGGTATAGGGGCGAAAGACTAA
TCGAACCATCTAGTAGCTGGTTCCTGCCG-AAGTTTCCCTCAGGATAGCA
GAAACTCG--TATCAGATTTATGTGGTAAAGCGAATGATTAGAGGCCTTG
GGGT-TGAAACAACCTTAACCTATTCTCAAACTTTAAATATGTAAGAACA
AGCCGTCTCTTAATTGGACCGCTTGGCGATTG-AGAGT-----TTCTAGT
GGGCCATTTTTGGTAAGCAGAACTGGCGATGCGGGATGAACCGAACGCGA
GGTTAAGGTGCCGGAATACACGCTCATCAGACACCACAAAAGGTGTTAGT
TCATCTAGACAGCAGGACGGTGGCCATGGAAGTCGGAATCCGCTAAGGAG
TGTGTAACAACTCACCTGCCGAATGAACTAGCCCTGAAAATGGATGGCGC
TCAAGCGTGTTACCCATACCTCGCCGTTAGTGTTGAAGTGATGCACTAAC
GAGTAGGCAGGCGTGGAGGTTT--GTGAAGAAGCC-
>25_Polyporales_Cerrenaceae_Cerrena_zonata_Cui_18502
ATTAATGAATTTTA-------TGGCA-GAG-TTGTAGCTGG-T------C
CTAA------------TCGGACA-TGTGCACACTTTG------TTCATTC
CA-----------------ATTCTC------A-TACACCTCTGTGCACTT
T----TCATAGGTTTAATGTGG-AAAAGGTCTC-----------------
--------------------------------------------------
--TGGCCTTGGAAATA-------------------TTA------------
-----------GCCTATGT---ATT-----TACAAACGC----TTTAG--
-TTTT-----AGAATG---------------------TCA----------
ATCGCGT-----ATAACGCA--------ATAAATACAACTTTTAGCAACG
GATCTCTTGGCTCTCGCATCGATG-AAGAACGCAGCGAAATGCGATAAGT
-AATGTGAATTGCAGA-ATTCAGTGAATCATCGAATCTTTGAACGCACCT
TGCGCCCCTTGG-TATT----CCGAGGGGCATGCCTGTTTGAGTGTCATG
GTATTCTCAATACCCTAAATCTT-TGCGG-------------------AT
GAGGGTGTATTGGACTT-GGAGGTTTT----------TGCAGGCAAT---
-------------ATTACTT-TGTCGGCTCCTCT-TAAATACATTAGCAG
AGATATTAC--------------TGCTACTCTCCAGCGTGATAA----TT
GTC-TACGCTGCTAGTAGT-----------------GC-GGTATA---TA
AACATCTATGC-TTCTAA-TCGT-CT------------------------
--TCGGACAATT------------------------------CTTTG-AC
-CCCCTAGTAACTGCGAGTGAAGCGGG-AAAAGCTCAAATTTAAAATCTG
GCG-GTCTT---TGGCTGTCCGAGTTGTAGTCTGGAGAAGCGTTTTCCGC
GCTGGACCGTGTACAAG-TCCCTTGGA-ATAGGGCGTCATAGAGGGTGAG
AATCCCGTCTT-TGACACGGAC-TACCAGTGC-TTTGTGATGCGCTCTCA
AAGAGTCGAGTTGTTTGGGAATGCAGCTCAAAATGGGTGGTAAATTCCAT
CTAAAGCTAAATATTGGCGAGAGACCGATAGCGAACAAGTACCGTGAGGG
AAAGATGAAAAGCACTTTGGAAAGAGAGTT-AAACAGTACGTGAAATTGC
TAAAAGGGAAACGCTTGAAGTCA-GTCGCGTTAT-GCA-GAACTCAGCCT
GGCT--T------TTGCTTGGTGTATTTTCTGT-ATGACGGGCCAGCATC
AATTTTGGC-CGCTGGAAAAAGGCCT-CAGAAATGTGGCA------CCTT
C------GGGTGTGTTATAGTCTGAGG-TCATATACAGCGGCT-GGGATT
GAGGTCTGCAGCACGCCTTT-ATG----GCTGGGG----TTCGCCCACA-
--TTCGT-GCTTAGGATGCTGGCGTAATGGCTTTAAACGACCCGTCTTGA
AACACGGACCAAGGAGTCTAACATGCCTGCGAGTGTTTGGGTG--GAAAA
CCCGAGCGCGCAATGAAAGTGAAAGTTGAGA-TCCCTGT-CGT-GGGGAG
CATCGACGCCCGGACCAG--ACCTTTTGTGACGGATCTGCGGTAGAGCAT
GTATGTTGGGACCCGAAAGATGGTGAACTATGCCTGAATAGGGTGAAGCC
AGAGGAAACTCTGGTGGAGGCTC-GTAGCGATTCTGACGTGCAAATCGAT
CGTCAAATTTGGGTATAGGGGCGAAAGACTAATCGAACCATCTAGTAGCT
GGTTCCTGCCG-AAGTTTCCCTCAGGATAGCAGAAACTCG--TATCAGAT
TTATGTGGTAAAGCGAATGATTAGAGGCCTTGGGGT-TGAAACAACCTTA
ACCTATTCTCAAACTTTAAATATGTAAGAACAAGCCGTCTCTTAATTGGA
CCGCTTGGCGATTG-AGAGT-----TTCTAGTGGGCCATTTTTGGTAAGC
AGAACTGGCGATGCGGGATGAACCGAACGCGAGGTTAAGGTGCCGGAATA
CACGCTCATCAGACACCACAAAAGGTGTTAGTTCATCTAGACAGCAGGAC
GGTGGCCATGGAAGTCGGAATCCGCTAAGGAGTGTGTAACAACTCACCTG
CCGAATGAACTAGCCCTGAAAATGGATGGCGCTCAAGCGTGTTACCCATA
CCTCGCCGTTAGTGTTGAAGTGATGCACTAACGAGTAGGCAGGCGTGGAG
GT----------------CCCCTAGTAACTGCGAGTGAAGCGGG-AAAAG
CTCAAATTTAAAATCTGGCG-GTCTT---TGGCTGTCCGAGTTGTAGTCT
GGAGAAGCGTTTTCCGCGCTGGACCGTGTACAAG-TCCCTTGGA-ATAGG
GCGTCATAGAGGGTGAGAATCCCGTCTT-TGACACGGAC-TACCAGTGC-
TTTGTGATGCGCTCTCAAAGAGTCGAGTTGTTTGGGAATGCAGCTCAAAA
TGGGTGGTAAATTCCATCTAAAGCTAAATATTGGCGAGAGACCGATAGCG
AACAAGTACCGTGAGGGAAAGATGAAAAGCACTTTGGAAAGAGAGTT-AA
ACAGTACGTGAAATTGCTAAAAGGGAAACGCTTGAAGTCA-GTCGCGTTA
T-GCA-GAACTCAGCCTGGCT--T------TTGCTTGGTGTATTTTCTGT
-ATGACGGGCCAGCATCAATTTTGGC-CGCTGGAAAAAGGCCT-CAGAAA
TGTGGCA------CCTTC------GGGTGTGTTATAGTCTGAGG-TCATA
TACAGCGGCT-GGGATTGAGGTCTGCAGCACGCCTTT-ATG----GCTGG
GG----TTCGCCCACA---TTCGT-GCTTAGGATGCTGGCGTAATGGCTT
TAAACGACCCGTCTTGAAACACGGACCAAGGAGTCTAACATGCCTGCGAG
TGTTTGGGTG--GAAAACCCGAGCGCGCAATGAAAGTGAAAGTTGAGA-T
CCCTGT-CGT-GGGGAGCATCGACGCCCGGACCAG--ACCTTTTGTGACG
GATCTGCGGTAGAGCATGTATGTTGGGACCCGAAAGATGGTGAACTATGC
CTGAATAGGGTGAAGCCAGAGGAAACTCTGGTGGAGGCTC-GTAGCGATT
CTGACGTGCAAATCGATCGTCAAATTTGGGTATAGGGGCGAAAGACTAAT
CGAACCATCTAGTAGCTGGTTCCTGCCG-AAGTTTCCCTCAGGATAGCAG
AAACTCG--TATCAGATTTATGTGGTAAAGCGAATGATTAGAGGCCTTGG
GGT-TGAAACAACCTTAACCTATTCTCAAACTTTAAATATGTAAGAACAA
GCCGTCTCTTAATTGGACCGCTTGGCGATTG-AGAGT-----TTCTAGTG
GGCCATTTTTGGTAAGCAGAACTGGCGATGCGGGATGAACCGAACGCGAG
GTTAAGGTGCCGGAATACACGCTCATCAGACACCACAAAAGGTGTTAGTT
CATCTAGACAGCAGGACGGTGGCCATGGAAGTCGGAATCCGCTAAGGAGT
GTGTAACAACTCACCTGCCGAATGAACTAGCCCTGAAAATGGATGGCGCT
CAAGCGTGTTACCCATACCTCGCCGTTAGTGTTGAAGTGATGCACTAACG
AGTAGGCAGGCGTGGAGGT----------------CCCCTAGTAACTGCG
AGTGAAGCGGG-AAAAGCTCAAATTTAAAATCTGGCG-GTCTT---TGGC
TGTCCGAGTTGTAGTCTGGAGAAGCGTTTTCCGCGCTGGACCGTGTACAA
G-TCCCTTGGA-ATAGGGCGTCATAGAGGGTGAGAATCCCGTCTT-TGAC
ACGGAC-TACCAGTGC-TTTGTGATGCGCTCTCAAAGAGTCGAGTTGTTT
GGGAATGCAGCTCAAAATGGGTGGTAAATTCCATCTAAAGCTAAATATTG
GCGAGAGACCGATAGCGAACAAGTACCGTGAGGGAAAGATGAAAAGCACT
TTGGAAAGAGAGTT-AAACAGTACGTGAAATTGCTAAAAGGGAAACGCTT
GAAGTCA-GTCGCGTTAT-GCA-GAACTCAGCCTGGCT--T------TTG
CTTGGTGTATTTTCTGT-ATGACGGGCCAGCATCAATTTTGGC-CGCTGG
AAAAAGGCCT-CAGAAATGTGGCA------CCTTC------GGGTGTGTT
ATAGTCTGAGG-TCATATACAGCGGCT-GGGATTGAGGTCTGCAGCACGC
CTTT-ATG----GCTGGGG----TTCGCCCACA---TTCGT-GCTTAGGA
TGCTGGCGTAATGGCTTTAAACGACCCGTCTTGAAACACGGACCAAGGAG
TCTAACATGCCTGCGAGTGTTTGGGTG--GAAAACCCGAGCGCGCAATGA
AAGTGAAAGTTGAGA-TCCCTGT-CGT-GGGGAGCATCGACGCCCGGACC
AG--ACCTTTTGTGACGGATCTGCGGTAGAGCATGTATGTTGGGACCCGA
AAGATGGTGAACTATGCCTGAATAGGGTGAAGCCAGAGGAAACTCTGGTG
GAGGCTC-GTAGCGATTCTGACGTGCAAATCGATCGTCAAATTTGGGTAT
AGGGGCGAAAGACTAATCGAACCATCTAGTAGCTGGTTCCTGCCG-AAGT
TTCCCTCAGGATAGCAGAAACTCG--TATCAGATTTATGTGGTAAAGCGA
ATGATTAGAGGCCTTGGGGT-TGAAACAACCTTAACCTATTCTCAAACTT
TAAATATGTAAGAACAAGCCGTCTCTTAATTGGACCGCTTGGCGATTG-A
GAGT-----TTCTAGTGGGCCATTTTTGGTAAGCAGAACTGGCGATGCGG
GATGAACCGAACGCGAGGTTAAGGTGCCGGAATACACGCTCATCAGACAC
CACAAAAGGTGTTAGTTCATCTAGACAGCAGGACGGTGGCCATGGAAGTC
GGAATCCGCTAAGGAGTGTGTAACAACTCACCTGCCGAATGAACTAGCCC
TGAAAATGGATGGCGCTCAAGCGTGTTACCCATACCTCGCCGTTAGTGTT
GAAGTGATGCACTAACGAGTAGGCAGGCGTGGAGGT--------------
--CCCCTAGTAACTGCGAGTGAAGCGGG-AAAAGCTCAAATTTAAAATCT
GGCG-GTCTT---TGGCTGTCCGAGTTGTAGTCTGGAGAAGCGTTTTCCG
CGCTGGACCGTGTACAAG-TCCCTTGGA-ATAGGGCGTCATAGAGGGTGA
GAATCCCGTCTT-TGACACGGAC-TACCAGTGC-TTTGTGATGCGCTCTC
AAAGAGTCGAGTTGTTTGGGAATGCAGCTCAAAATGGGTGGTAAATTCCA
TCTAAAGCTAAATATTGGCGAGAGACCGATAGCGAACAAGTACCGTGAGG
GAAAGATGAAAAGCACTTTGGAAAGAGAGTT-AAACAGTACGTGAAATTG
CTAAAAGGGAAACGCTTGAAGTCA-GTCGCGTTAT-GCA-GAACTCAGCC
TGGCT--T------TTGCTTGGTGTATTTTCTGT-ATGACGGGCCAGCAT
CAATTTTGGC-CGCTGGAAAAAGGCCT-CAGAAATGTGGCA------CCT
TC------GGGTGTGTTATAGTCTGAGG-TCATATACAGCGGCT-GGGAT
TGAGGTCTGCAGCACGCCTTT-ATG----GCTGGGG----TTCGCCCACA
---TTCGT-GCTTAGGATGCTGGCGTAATGGCTTTAAACGACCCGTCTTG
AAACACGGACCAAGGAGTCTAACATGCCTGCGAGTGTTTGGGTG--GAAA
ACCCGAGCGCGCAATGAAAGTGAAAGTTGAGA-TCCCTGT-CGT-GGGGA
GCATCGACGCCCGGACCAG--ACCTTTTGTGACGGATCTGCGGTAGAGCA
TGTATGTTGGGACCCGAAAGATGGTGAACTATGCCTGAATAGGGTGAAGC
CAGAGGAAACTCTGGTGGAGGCTC-GTAGCGATTCTGACGTGCAAATCGA
TCGTCAAATTTGGGTATAGGGGCGAAAGACTAATCGAACCATCTAGTAGC
TGGTTCCTGCCG-AAGTTTCCCTCAGGATAGCAGAAACTCG--TATCAGA
TTTATGTGGTAAAGCGAATGATTAGAGGCCTTGGGGT-TGAAACAACCTT
AACCTATTCTCAAACTTTAAATATGTAAGAACAAGCCGTCTCTTAATTGG
ACCGCTTGGCGATTG-AGAGT-----TTCTAGTGGGCCATTTTTGGTAAG
CAGAACTGGCGATGCGGGATGAACCGAACGCGAGGTTAAGGTGCCGGAAT
ACACGCTCATCAGACACCACAAAAGGTGTTAGTTCATCTAGACAGCAGGA
CGGTGGCCATGGAAGTCGGAATCCGCTAAGGAGTGTGTAACAACTCACCT
GCCGAATGAACTAGCCCTGAAAATGGATGGCGCTCAAGCGTGTTACCCAT
ACCTCGCCGTTAGTGTTGAAGTGATGCACTAACGAGTAGGCAGGCGTGGA
GGT----------------CCCCTAGTAACTGCGAGTGAAGCGGG-AAAA
GCTCAAATTTAAAATCTGGCG-GTCTT---TGGCTGTCCGAGTTGTAGTC
TGGAGAAGCGTTTTCCGCGCTGGACCGTGTACAAG-TCCCTTGGA-ATAG
GGCGTCATAGAGGGTGAGAATCCCGTCTT-TGACACGGAC-TACCAGTGC
-TTTGTGATGCGCTCTCAAAGAGTCGAGTTGTTTGGGAATGCAGCTCAAA
ATGGGTGGTAAATTCCATCTAAAGCTAAATATTGGCGAGAGACCGATAGC
GAACAAGTACCGTGAGGGAAAGATGAAAAGCACTTTGGAAAGAGAGTT-A
AACAGTACGTGAAATTGCTAAAAGGGAAACGCTTGAAGTCA-GTCGCGTT
AT-GCA-GAACTCAGCCTGGCT--T------TTGCTTGGTGTATTTTCTG
T-ATGACGGGCCAGCATCAATTTTGGC-CGCTGGAAAAAGGCCT-CAGAA
ATGTGGCA------CCTTC------GGGTGTGTTATAGTCTGAGG-TCAT
ATACAGCGGCT-GGGATTGAGGTCTGCAGCACGCCTTT-ATG----GCTG
GGG----TTCGCCCACA---TTCGT-GCTTAGGATGCTGGCGTAATGGCT
TTAAACGACCCGTCTTGAAACACGGACCAAGGAGTCTAACATGCCTGCGA
GTGTTTGGGTG--GAAAACCCGAGCGCGCAATGAAAGTGAAAGTTGAGA-
TCCCTGT-CGT-GGGGAGCATCGACGCCCGGACCAG--ACCTTTTGTGAC
GGATCTGCGGTAGAGCATGTATGTTGGGACCCGAAAGATGGTGAACTATG
CCTGAATAGGGTGAAGCCAGAGGAAACTCTGGTGGAGGCTC-GTAGCGAT
TCTGACGTGCAAATCGATCGTCAAATTTGGGTATAGGGGCGAAAGACTAA
TCGAACCATCTAGTAGCTGGTTCCTGCCG-AAGTTTCCCTCAGGATAGCA
GAAACTCG--TATCAGATTTATGTGGTAAAGCGAATGATTAGAGGCCTTG
GGGT-TGAAACAACCTTAACCTATTCTCAAACTTTAAATATGTAAGAACA
AGCCGTCTCTTAATTGGACCGCTTGGCGATTG-AGAGT-----TTCTAGT
GGGCCATTTTTGGTAAGCAGAACTGGCGATGCGGGATGAACCGAACGCGA
GGTTAAGGTGCCGGAATACACGCTCATCAGACACCACAAAAGGTGTTAGT
TCATCTAGACAGCAGGACGGTGGCCATGGAAGTCGGAATCCGCTAAGGAG
TGTGTAACAACTCACCTGCCGAATGAACTAGCCCTGAAAATGGATGGCGC
TCAAGCGTGTTACCCATACCTCGCCGTTAGTGTTGAAGTGATGCACTAAC
GAGTAGGCAGGCGTGGAGGT----------------
>26_Polyporales_Cerrenaceae_Radulodon_casearius_HHB_9567
ATTAATGATTGGGAG----------------ACTGTGCTGG-C-----AC
TATC-------------TGGGTA-TGTGCACGTCTCT------ATAAACT
CC------------------AATTT------C-TACACCCCTGTGCACCT
T----ACATAGGTATAGGTTTT-TTTGTGGGCT-----------------
----------------GTCTCT----------------------------
--GGATGGCTTGCTGGC------------------CTT------------
-----------GCCTATG--CATTT-----TACAAACGC----TTCAG--
-TTTT-----AGAATG---------------------TCAT---------
ATCGCAT-----ACAATGCA--------ATATATACAACTTTCAGCAACG
GATCTCTTGGCTCTCGCATCGATG-AAGAACGCAGCGAAATGCGATAAGT
-AATGTGAATTGCAGA-ATTCAGTGAATCATCGAATGTTTGAACGCATCT
GGCGCCCCCTGG-CATT----CCGGGGGGCACGCCCGTTTGAGTGTCATG
GTATTCTCAATACTTCAAATCTT-TGCGG-------------------AT
GAGGATGTATTGGACTT-GGAGGTTTA----------TGCCGGCTTT---
-----------TTATTATTT-TGTCGGCTCCTCT-TAAATGCATTAGCAG
AGATGTTAC--------------TGCTACTCTCCAGTGTGATAA----TT
GTC-TACGCTGT-AGTAGT-----------------GC-GGTATA---TT
GAAGTCTCTGC-TTCTAA-TTGT-CT------------------------
--TTGGACAAATCT----------------------------ATTGA-CT
-CCCCTAGTAACTGCGAGTGAACCGGG-AAAAGCTCAAATTTAAAATCTG
GCA-GTCTT---TGGCTGTCCGAGTTGTAGTCTGGAGAAGCGTCTTCCGC
GCTGGACCGTGTAAAAG-TCCCCTGGA-ATGGGGCCTCATAGAGGGTGAG
AAGCCCGTCTT-TGACACGGAC-TGCCAGTGCTTTTGTGATGCGCTCTCA
AAGAGTCGCGTTGTTTGGGAATGCAGCGCAAAATGGGTGGTAAATTCCAT
CTAAAGCTAAATATAGGCGAGAGACCGATAGCGAACAAGTACCGTGAGGG
AAAGATGAAAAGCACTTTGGAAAGAGAGTT-AAACAGTACGTGAAATTGC
TGAAAGGGAAACGCTTGAAGTCA-GTCGCGTTAT-GCA-GAACTCAGCCT
GGCT--T------TGGCCAGGTGTATTTTCTGC-ATGACGGGCCAGCATC
AGTTTTGGC-CGCTGGAAAAGGGCCC-CGGGAATGTGGCA------CCTT
C------GGGTGTGTTATAGCCTGGGG-TCACATACGGCGGCT-GGGACT
GAGGTCTGCAGCACGCCTTT-ATG----GCTGGGG----TTCGCCCACA-
--TTCGT-GCTTAGGATGCTGGCGTAATGGCTTTAAGCGACCCGTCTTGA
AACACGGACCAAGGAGTCTAACATGCCTGCGAGTGTTTGGGTG--GAAAA
CCCGAGCGCGCAATGAAAGTGAAAGTCGGGA-ACCCTGT-CGC-GGGGTG
CACCGATGCCCGGCCCAG--AGCTTTTGTGACGGTGCTGCGGTGGAGCAT
GTATGTTGGGACCCGAAAGATGGTGAACTATGCCTGAATAGGGTGAAGCC
AGAGGAAACTCTGGTGGAGGCTC-GTAGCGATTCTGACGTGCAAATCGAT
CGTCAAATTTGGGTATAGGGGCGAAAGACTAATCGAACCATCTAGTAGCT
GGTTCCTGCCG-AAGTTTCCCTCAGGATAGCAGAAACTCG--TATCAGAT
TTATGTGGTAAAGCGAATGATTAGAGGCCTTGGGGT-TGAAACAACCTTA
ACCTATTCTCAAACTTTAAATATGTAAGAACAAGCCGTCTCTTAATTGGA
CCGCTTGGCGATTG-AGAGT-----TTCTAGTGGGCCATTTTTGGTAAGC
AGAACTGGCGATGCGGGATGAACCGAACGCGAGGTTAAGGTGCCGGAATG
CACGCTCATCAGACACCACAAAAGGTGTTAGTTCATCTAGACAGCAGGAC
GGTGGCCATGGAAGTCGGAATCCGCTAAGGAGTGTGTAACAACTCACCTG
CCGAATGAACTAGCCCTGAAAATGGATGGCGCTCAAGCATGCTACCCATA
CCTCGCCGTTAGTGTTGAAGTGACGCACTAACGAGTAGGCAGGCGTGGAG
GTTT--GTGAAGAAGCC-CCCCTAGTAACTGCGAGTGAACCGGG-AAAAG
CTCAAATTTAAAATCTGGCA-GTCTT---TGGCTGTCCGAGTTGTAGTCT
GGAGAAGCGTCTTCCGCGCTGGACCGTGTAAAAG-TCCCCTGGA-ATGGG
GCCTCATAGAGGGTGAGAAGCCCGTCTT-TGACACGGAC-TGCCAGTGCT
TTTGTGATGCGCTCTCAAAGAGTCGCGTTGTTTGGGAATGCAGCGCAAAA
TGGGTGGTAAATTCCATCTAAAGCTAAATATAGGCGAGAGACCGATAGCG
AACAAGTACCGTGAGGGAAAGATGAAAAGCACTTTGGAAAGAGAGTT-AA
ACAGTACGTGAAATTGCTGAAAGGGAAACGCTTGAAGTCA-GTCGCGTTA
T-GCA-GAACTCAGCCTGGCT--T------TGGCCAGGTGTATTTTCTGC
-ATGACGGGCCAGCATCAGTTTTGGC-CGCTGGAAAAGGGCCC-CGGGAA
TGTGGCA------CCTTC------GGGTGTGTTATAGCCTGGGG-TCACA
TACGGCGGCT-GGGACTGAGGTCTGCAGCACGCCTTT-ATG----GCTGG
GG----TTCGCCCACA---TTCGT-GCTTAGGATGCTGGCGTAATGGCTT
TAAGCGACCCGTCTTGAAACACGGACCAAGGAGTCTAACATGCCTGCGAG
TGTTTGGGTG--GAAAACCCGAGCGCGCAATGAAAGTGAAAGTCGGGA-A
CCCTGT-CGC-GGGGTGCACCGATGCCCGGCCCAG--AGCTTTTGTGACG
GTGCTGCGGTGGAGCATGTATGTTGGGACCCGAAAGATGGTGAACTATGC
CTGAATAGGGTGAAGCCAGAGGAAACTCTGGTGGAGGCTC-GTAGCGATT
CTGACGTGCAAATCGATCGTCAAATTTGGGTATAGGGGCGAAAGACTAAT
CGAACCATCTAGTAGCTGGTTCCTGCCG-AAGTTTCCCTCAGGATAGCAG
AAACTCG--TATCAGATTTATGTGGTAAAGCGAATGATTAGAGGCCTTGG
GGT-TGAAACAACCTTAACCTATTCTCAAACTTTAAATATGTAAGAACAA
GCCGTCTCTTAATTGGACCGCTTGGCGATTG-AGAGT-----TTCTAGTG
GGCCATTTTTGGTAAGCAGAACTGGCGATGCGGGATGAACCGAACGCGAG
GTTAAGGTGCCGGAATGCACGCTCATCAGACACCACAAAAGGTGTTAGTT
CATCTAGACAGCAGGACGGTGGCCATGGAAGTCGGAATCCGCTAAGGAGT
GTGTAACAACTCACCTGCCGAATGAACTAGCCCTGAAAATGGATGGCGCT
CAAGCATGCTACCCATACCTCGCCGTTAGTGTTGAAGTGACGCACTAACG
AGTAGGCAGGCGTGGAGGTTT--GTGAAGAAGCC-CCCCTAGTAACTGCG
AGTGAACCGGG-AAAAGCTCAAATTTAAAATCTGGCA-GTCTT---TGGC
TGTCCGAGTTGTAGTCTGGAGAAGCGTCTTCCGCGCTGGACCGTGTAAAA
G-TCCCCTGGA-ATGGGGCCTCATAGAGGGTGAGAAGCCCGTCTT-TGAC
ACGGAC-TGCCAGTGCTTTTGTGATGCGCTCTCAAAGAGTCGCGTTGTTT
GGGAATGCAGCGCAAAATGGGTGGTAAATTCCATCTAAAGCTAAATATAG
GCGAGAGACCGATAGCGAACAAGTACCGTGAGGGAAAGATGAAAAGCACT
TTGGAAAGAGAGTT-AAACAGTACGTGAAATTGCTGAAAGGGAAACGCTT
GAAGTCA-GTCGCGTTAT-GCA-GAACTCAGCCTGGCT--T------TGG
CCAGGTGTATTTTCTGC-ATGACGGGCCAGCATCAGTTTTGGC-CGCTGG
AAAAGGGCCC-CGGGAATGTGGCA------CCTTC------GGGTGTGTT
ATAGCCTGGGG-TCACATACGGCGGCT-GGGACTGAGGTCTGCAGCACGC
CTTT-ATG----GCTGGGG----TTCGCCCACA---TTCGT-GCTTAGGA
TGCTGGCGTAATGGCTTTAAGCGACCCGTCTTGAAACACGGACCAAGGAG
TCTAACATGCCTGCGAGTGTTTGGGTG--GAAAACCCGAGCGCGCAATGA
AAGTGAAAGTCGGGA-ACCCTGT-CGC-GGGGTGCACCGATGCCCGGCCC
AG--AGCTTTTGTGACGGTGCTGCGGTGGAGCATGTATGTTGGGACCCGA
AAGATGGTGAACTATGCCTGAATAGGGTGAAGCCAGAGGAAACTCTGGTG
GAGGCTC-GTAGCGATTCTGACGTGCAAATCGATCGTCAAATTTGGGTAT
AGGGGCGAAAGACTAATCGAACCATCTAGTAGCTGGTTCCTGCCG-AAGT
TTCCCTCAGGATAGCAGAAACTCG--TATCAGATTTATGTGGTAAAGCGA
ATGATTAGAGGCCTTGGGGT-TGAAACAACCTTAACCTATTCTCAAACTT
TAAATATGTAAGAACAAGCCGTCTCTTAATTGGACCGCTTGGCGATTG-A
GAGT-----TTCTAGTGGGCCATTTTTGGTAAGCAGAACTGGCGATGCGG
GATGAACCGAACGCGAGGTTAAGGTGCCGGAATGCACGCTCATCAGACAC
CACAAAAGGTGTTAGTTCATCTAGACAGCAGGACGGTGGCCATGGAAGTC
GGAATCCGCTAAGGAGTGTGTAACAACTCACCTGCCGAATGAACTAGCCC
TGAAAATGGATGGCGCTCAAGCATGCTACCCATACCTCGCCGTTAGTGTT
GAAGTGACGCACTAACGAGTAGGCAGGCGTGGAGGTTT--GTGAAGAAGC
C-CCCCTAGTAACTGCGAGTGAACCGGG-AAAAGCTCAAATTTAAAATCT
GGCA-GTCTT---TGGCTGTCCGAGTTGTAGTCTGGAGAAGCGTCTTCCG
CGCTGGACCGTGTAAAAG-TCCCCTGGA-ATGGGGCCTCATAGAGGGTGA
GAAGCCCGTCTT-TGACACGGAC-TGCCAGTGCTTTTGTGATGCGCTCTC
AAAGAGTCGCGTTGTTTGGGAATGCAGCGCAAAATGGGTGGTAAATTCCA
TCTAAAGCTAAATATAGGCGAGAGACCGATAGCGAACAAGTACCGTGAGG
GAAAGATGAAAAGCACTTTGGAAAGAGAGTT-AAACAGTACGTGAAATTG
CTGAAAGGGAAACGCTTGAAGTCA-GTCGCGTTAT-GCA-GAACTCAGCC
TGGCT--T------TGGCCAGGTGTATTTTCTGC-ATGACGGGCCAGCAT
CAGTTTTGGC-CGCTGGAAAAGGGCCC-CGGGAATGTGGCA------CCT
TC------GGGTGTGTTATAGCCTGGGG-TCACATACGGCGGCT-GGGAC
TGAGGTCTGCAGCACGCCTTT-ATG----GCTGGGG----TTCGCCCACA
---TTCGT-GCTTAGGATGCTGGCGTAATGGCTTTAAGCGACCCGTCTTG
AAACACGGACCAAGGAGTCTAACATGCCTGCGAGTGTTTGGGTG--GAAA
ACCCGAGCGCGCAATGAAAGTGAAAGTCGGGA-ACCCTGT-CGC-GGGGT
GCACCGATGCCCGGCCCAG--AGCTTTTGTGACGGTGCTGCGGTGGAGCA
TGTATGTTGGGACCCGAAAGATGGTGAACTATGCCTGAATAGGGTGAAGC
CAGAGGAAACTCTGGTGGAGGCTC-GTAGCGATTCTGACGTGCAAATCGA
TCGTCAAATTTGGGTATAGGGGCGAAAGACTAATCGAACCATCTAGTAGC
TGGTTCCTGCCG-AAGTTTCCCTCAGGATAGCAGAAACTCG--TATCAGA
TTTATGTGGTAAAGCGAATGATTAGAGGCCTTGGGGT-TGAAACAACCTT
AACCTATTCTCAAACTTTAAATATGTAAGAACAAGCCGTCTCTTAATTGG
ACCGCTTGGCGATTG-AGAGT-----TTCTAGTGGGCCATTTTTGGTAAG
CAGAACTGGCGATGCGGGATGAACCGAACGCGAGGTTAAGGTGCCGGAAT
GCACGCTCATCAGACACCACAAAAGGTGTTAGTTCATCTAGACAGCAGGA
CGGTGGCCATGGAAGTCGGAATCCGCTAAGGAGTGTGTAACAACTCACCT
GCCGAATGAACTAGCCCTGAAAATGGATGGCGCTCAAGCATGCTACCCAT
ACCTCGCCGTTAGTGTTGAAGTGACGCACTAACGAGTAGGCAGGCGTGGA
GGTTT--GTGAAGAAGCC-CCCCTAGTAACTGCGAGTGAACCGGG-AAAA
GCTCAAATTTAAAATCTGGCA-GTCTT---TGGCTGTCCGAGTTGTAGTC
TGGAGAAGCGTCTTCCGCGCTGGACCGTGTAAAAG-TCCCCTGGA-ATGG
GGCCTCATAGAGGGTGAGAAGCCCGTCTT-TGACACGGAC-TGCCAGTGC
TTTTGTGATGCGCTCTCAAAGAGTCGCGTTGTTTGGGAATGCAGCGCAAA
ATGGGTGGTAAATTCCATCTAAAGCTAAATATAGGCGAGAGACCGATAGC
GAACAAGTACCGTGAGGGAAAGATGAAAAGCACTTTGGAAAGAGAGTT-A
AACAGTACGTGAAATTGCTGAAAGGGAAACGCTTGAAGTCA-GTCGCGTT
AT-GCA-GAACTCAGCCTGGCT--T------TGGCCAGGTGTATTTTCTG
C-ATGACGGGCCAGCATCAGTTTTGGC-CGCTGGAAAAGGGCCC-CGGGA
ATGTGGCA------CCTTC------GGGTGTGTTATAGCCTGGGG-TCAC
ATACGGCGGCT-GGGACTGAGGTCTGCAGCACGCCTTT-ATG----GCTG
GGG----TTCGCCCACA---TTCGT-GCTTAGGATGCTGGCGTAATGGCT
TTAAGCGACCCGTCTTGAAACACGGACCAAGGAGTCTAACATGCCTGCGA
GTGTTTGGGTG--GAAAACCCGAGCGCGCAATGAAAGTGAAAGTCGGGA-
ACCCTGT-CGC-GGGGTGCACCGATGCCCGGCCCAG--AGCTTTTGTGAC
GGTGCTGCGGTGGAGCATGTATGTTGGGACCCGAAAGATGGTGAACTATG
CCTGAATAGGGTGAAGCCAGAGGAAACTCTGGTGGAGGCTC-GTAGCGAT
TCTGACGTGCAAATCGATCGTCAAATTTGGGTATAGGGGCGAAAGACTAA
TCGAACCATCTAGTAGCTGGTTCCTGCCG-AAGTTTCCCTCAGGATAGCA
GAAACTCG--TATCAGATTTATGTGGTAAAGCGAATGATTAGAGGCCTTG
GGGT-TGAAACAACCTTAACCTATTCTCAAACTTTAAATATGTAAGAACA
AGCCGTCTCTTAATTGGACCGCTTGGCGATTG-AGAGT-----TTCTAGT
GGGCCATTTTTGGTAAGCAGAACTGGCGATGCGGGATGAACCGAACGCGA
GGTTAAGGTGCCGGAATGCACGCTCATCAGACACCACAAAAGGTGTTAGT
TCATCTAGACAGCAGGACGGTGGCCATGGAAGTCGGAATCCGCTAAGGAG
TGTGTAACAACTCACCTGCCGAATGAACTAGCCCTGAAAATGGATGGCGC
TCAAGCATGCTACCCATACCTCGCCGTTAGTGTTGAAGTGACGCACTAAC
GAGTAGGCAGGCGTGGAGGTTT--GTGAAGAAGCC-
>P2_Climacocystaceae_Climacocystis_borealis_Dai_4014
ATT----GATTAA-------TGGACG-GAG-TTGCTGCTGG-C------C
TTTA------------TCGGGCATTGTGCACACTTCG------CTTCATC
C-------------------AATTC------C-TATACCTCTGTGCACCT
T----TCATAGGTTGGTTTGTG-GCTCTCTGC------------------
----------------CTTGCTGC--------------------------
--AGAAGTAGCTCTGA-------------------CCT------------
-----------TCCCGTGC-TTACA-----TTTATACGT----CTCAG--
--TTT-----AGAATG---------------------TCTT---------
ATTGCAG----TCTAATGCA--------TATAATACAACTTTCAGCAACG
GATCTCTTGGCTCTCGCATCGATG-AAGAACGCAGCGAAATGCGATAAGT
-AATGTGAATTGCAGA-ATTCAGTGAATCATCGAATCTTTGAACGCACCT
TGCGCTCCTTGG-TATT----CCGAGGAGCATGCCTGTTTGAGTGTCATG
GTATTCTCAACCCTCCAAATCTT-TGCGG----------AAATG------
--GATGGGCTTGGATGT-GGAGGTTTA----------TGCTGGCTTC---
-------------TATACGA-GGTCGGCTCCTCT-GAAATGCATTAGCAC
GAATCTTAC-TTA------------ATGTGCCTCAGTGTGATAA----TT
GTC-TACGCTGT-GGTCAT-----------------GA-TGTATA----A
TATATTTGCGC-TTCTAA-CTGT-CCTGTTG-------------------
--TGGGACAATTTC-----------------------------TTTG-AC
--------------------------------------------------
--------------------------------------------------
--------------------------------------------------
--------------------------------------------------
--------------------------------------------------
--------------------------------------------------
--------------------------------------------------
-------GAAACGCTTGAAGTCA-GTCGCGTTGT-CCA-GAACTCAGCCT
GGCT--T------TTGCTTGGTGCATTTTCTGG-ATAACGGGCCAGCATC
AATTTTGAT-CGTTGGATAAAGGTCT-TGGGAATGTGGCA------CCTT
C------GGGTGTGTTATAGCCCTTGA-TTGCATACAACGATT-GGGATT
GAGGATCTCAGCATGCCTTT-ATG----GTCGGGG----TTCGCCCACG-
--TTCAT-GCTTAGGATGCTGGCGTAATGGCTTTAATCGACCCGTCTTGA
AACACGGACCAAGGAGTCTAACATGCCTGCGAGTATTTGGGTG--GTAAA
CCCGAGTGCGCAATGAAAGTGAAAGTTGGGA-TCTCTGT-CGC-GGAGAG
CACCGACGCCCGGACCAG--ACCTTTTGTGACGGTTCCGCGGTAGAGCAT
GTATGTTGGGACCCGAAAGATGGTGAACTATGCCTGAATAGGGTGAAGCC
AGAGGAAACTCTGGTGGAGGCTC-GTAGCGATTCTGACGTGCAAATCGAT
CGTCAAATTTGGGTATAGGGGCGAAAGACTAATCGAACCATCTAGTAGCT
GGTTCCTGCCG-AAGTTTCCCTCAGGATAGCAGAAACTCA--TGTCAGAT
TTATGTGGTAAAGCGAATGATTAGAGGCCTTGGGGT--------------
--------------------------------------------------
--------------------------------------------------
--------------------------------------------------
--------------------------------------------------
--------------------------------------------------
--------------------------------------------------
--------------------------------------------------
--------------------------------------------------
--------------------------------------------------
--------------------------------------------------
--------------------------------------------------
--------------------------------------------------
--------------------------------------------------
--------------------------------------------------
------------------------GAAACGCTTGAAGTCA-GTCGCGTTG
T-CCA-GAACTCAGCCTGGCT--T------TTGCTTGGTGCATTTTCTGG
-ATAACGGGCCAGCATCAATTTTGAT-CGTTGGATAAAGGTCT-TGGGAA
TGTGGCA------CCTTC------GGGTGTGTTATAGCCCTTGA-TTGCA
TACAACGATT-GGGATTGAGGATCTCAGCATGCCTTT-ATG----GTCGG
GG----TTCGCCCACG---TTCAT-GCTTAGGATGCTGGCGTAATGGCTT
TAATCGACCCGTCTTGAAACACGGACCAAGGAGTCTAACATGCCTGCGAG
TATTTGGGTG--GTAAACCCGAGTGCGCAATGAAAGTGAAAGTTGGGA-T
CTCTGT-CGC-GGAGAGCACCGACGCCCGGACCAG--ACCTTTTGTGACG
GTTCCGCGGTAGAGCATGTATGTTGGGACCCGAAAGATGGTGAACTATGC
CTGAATAGGGTGAAGCCAGAGGAAACTCTGGTGGAGGCTC-GTAGCGATT
CTGACGTGCAAATCGATCGTCAAATTTGGGTATAGGGGCGAAAGACTAAT
CGAACCATCTAGTAGCTGGTTCCTGCCG-AAGTTTCCCTCAGGATAGCAG
AAACTCA--TGTCAGATTTATGTGGTAAAGCGAATGATTAGAGGCCTTGG
GGT-----------------------------------------------
--------------------------------------------------
--------------------------------------------------
--------------------------------------------------
--------------------------------------------------
--------------------------------------------------
--------------------------------------------------
--------------------------------------------------
--------------------------------------------------
--------------------------------------------------
--------------------------------------------------
--------------------------------------------------
--------------------------------------------------
--------------------------------------------------
-----------------------------------------GAAACGCTT
GAAGTCA-GTCGCGTTGT-CCA-GAACTCAGCCTGGCT--T------TTG
CTTGGTGCATTTTCTGG-ATAACGGGCCAGCATCAATTTTGAT-CGTTGG
ATAAAGGTCT-TGGGAATGTGGCA------CCTTC------GGGTGTGTT
ATAGCCCTTGA-TTGCATACAACGATT-GGGATTGAGGATCTCAGCATGC
CTTT-ATG----GTCGGGG----TTCGCCCACG---TTCAT-GCTTAGGA
TGCTGGCGTAATGGCTTTAATCGACCCGTCTTGAAACACGGACCAAGGAG
TCTAACATGCCTGCGAGTATTTGGGTG--GTAAACCCGAGTGCGCAATGA
AAGTGAAAGTTGGGA-TCTCTGT-CGC-GGAGAGCACCGACGCCCGGACC
AG--ACCTTTTGTGACGGTTCCGCGGTAGAGCATGTATGTTGGGACCCGA
AAGATGGTGAACTATGCCTGAATAGGGTGAAGCCAGAGGAAACTCTGGTG
GAGGCTC-GTAGCGATTCTGACGTGCAAATCGATCGTCAAATTTGGGTAT
AGGGGCGAAAGACTAATCGAACCATCTAGTAGCTGGTTCCTGCCG-AAGT
TTCCCTCAGGATAGCAGAAACTCA--TGTCAGATTTATGTGGTAAAGCGA
ATGATTAGAGGCCTTGGGGT------------------------------
--------------------------------------------------
--------------------------------------------------
--------------------------------------------------
--------------------------------------------------
--------------------------------------------------
--------------------------------------------------
--------------------------------------------------
--------------------------------------------------
--------------------------------------------------
--------------------------------------------------
--------------------------------------------------
--------------------------------------------------
--------------------------------------------------
--------------------------------------------------
--------GAAACGCTTGAAGTCA-GTCGCGTTGT-CCA-GAACTCAGCC
TGGCT--T------TTGCTTGGTGCATTTTCTGG-ATAACGGGCCAGCAT
CAATTTTGAT-CGTTGGATAAAGGTCT-TGGGAATGTGGCA------CCT
TC------GGGTGTGTTATAGCCCTTGA-TTGCATACAACGATT-GGGAT
TGAGGATCTCAGCATGCCTTT-ATG----GTCGGGG----TTCGCCCACG
---TTCAT-GCTTAGGATGCTGGCGTAATGGCTTTAATCGACCCGTCTTG
AAACACGGACCAAGGAGTCTAACATGCCTGCGAGTATTTGGGTG--GTAA
ACCCGAGTGCGCAATGAAAGTGAAAGTTGGGA-TCTCTGT-CGC-GGAGA
GCACCGACGCCCGGACCAG--ACCTTTTGTGACGGTTCCGCGGTAGAGCA
TGTATGTTGGGACCCGAAAGATGGTGAACTATGCCTGAATAGGGTGAAGC
CAGAGGAAACTCTGGTGGAGGCTC-GTAGCGATTCTGACGTGCAAATCGA
TCGTCAAATTTGGGTATAGGGGCGAAAGACTAATCGAACCATCTAGTAGC
TGGTTCCTGCCG-AAGTTTCCCTCAGGATAGCAGAAACTCA--TGTCAGA
TTTATGTGGTAAAGCGAATGATTAGAGGCCTTGGGGT-------------
--------------------------------------------------
--------------------------------------------------
--------------------------------------------------
--------------------------------------------------
--------------------------------------------------
--------------------------------------------------
--------------------------------------------------
--------------------------------------------------
--------------------------------------------------
--------------------------------------------------
--------------------------------------------------
--------------------------------------------------
--------------------------------------------------
--------------------------------------------------
-------------------------GAAACGCTTGAAGTCA-GTCGCGTT
GT-CCA-GAACTCAGCCTGGCT--T------TTGCTTGGTGCATTTTCTG
G-ATAACGGGCCAGCATCAATTTTGAT-CGTTGGATAAAGGTCT-TGGGA
ATGTGGCA------CCTTC------GGGTGTGTTATAGCCCTTGA-TTGC
ATACAACGATT-GGGATTGAGGATCTCAGCATGCCTTT-ATG----GTCG
GGG----TTCGCCCACG---TTCAT-GCTTAGGATGCTGGCGTAATGGCT
TTAATCGACCCGTCTTGAAACACGGACCAAGGAGTCTAACATGCCTGCGA
GTATTTGGGTG--GTAAACCCGAGTGCGCAATGAAAGTGAAAGTTGGGA-
TCTCTGT-CGC-GGAGAGCACCGACGCCCGGACCAG--ACCTTTTGTGAC
GGTTCCGCGGTAGAGCATGTATGTTGGGACCCGAAAGATGGTGAACTATG
CCTGAATAGGGTGAAGCCAGAGGAAACTCTGGTGGAGGCTC-GTAGCGAT
TCTGACGTGCAAATCGATCGTCAAATTTGGGTATAGGGGCGAAAGACTAA
TCGAACCATCTAGTAGCTGGTTCCTGCCG-AAGTTTCCCTCAGGATAGCA
GAAACTCA--TGTCAGATTTATGTGGTAAAGCGAATGATTAGAGGCCTTG
GGGT----------------------------------------------
--------------------------------------------------
--------------------------------------------------
--------------------------------------------------
--------------------------------------------------
--------------------------------------------------
--------------------------------------------------
------------------------------------
>P2_Climacocystaceae_Climacocystis_borealis_FD_31
ATTATTGAATTAA-------TGGACG-GAG-TTGCTGCTGG-C------C
TTTA------------TCGGGCATTGTGCACACTTCG------CTTCATC
C-------------------AATTC------C-TATACCTCTGTGCACCT
T----TCATAGGTTGGTTTGTG-GCTCTCTGC------------------
----------------CTTGCTGC--------------------------
--AGAAGTAGCTCTGA-------------------CCT------------
-----------TCCCGTGC-TTACA-----CTTATACGT----CTCAG--
--TTT-----AGAATG---------------------TCTT---------
ATTGCAG----TCTAATGCA--------TATAATACAACTTTCAGCAACG
GATCTCTTGGCTCTCGCATCGATG-AAGAACGCAGCGAAATGCGATAAGT
-AATGTGAATTGCAGA-ATTCAGTGAATCATCGAATCTTTGAACGCACCT
TGCGCTCCTTGG-TATT----CCGAGGAGCATGCCTGTTTGAGTGTCATG
GTATTCTCAACCCTCCAAATCTT-TGCGG----------AAATG------
--GATGGGCTTGGATGT-GGAGGTTTA----------TGCTGGCTTC---
-------------TATACGA-GGTCGGCTCCTCT-GAAATGCATTAGCAC
GAATCTTAC-TTA------------ATGTGCCTCAGTGTGATAA----TT
GTC-TACGCTGT-GGTCAT-----------------GA-TGTATA----A
TATATTTGTGC-TTCTAA-CTGT-CCTGTTG-------------------
--TGGGACAATTTC-----------------------------TTTG-AC
-CCCCTAGTAACTGCGAGTGAAGCGGG-AAAAGCTCAAATTTAAAATCTG
GCA-GTCTT---TGGCTGTCCGAGTTGTAGTCTGGAGAAGTGTTTTCCGC
GCTGGACCGTGTACAAG-TCTCTTGGA-ATAGAGCGTCATAGAGGGTGAG
AATCCCGTCTT-TGACACGGAC-CGCCAGTGC-TTTGTGATGCGCTCTCA
AAGAGTCGAGTTGTTTGGGAATGCAGCTCAAAATGGGTGGTAAATTCCAT
CTAAAGCTAAATATTGGCGAGAGACCGATAGCGAACAAGTACCGTGAGGG
AAAGATGAAAAGCACTTTGGAAAGAGAGTT-AAACAGTACGTGAAATTGC
TGAAAGGGAAACGCTTGAAGTCA-GTCGCGTTGT-CCA-GAACTCAGCCT
GGCT--T------TTGCTTGGTGCATTTTCTGG-ATAACGGGCCAGCATC
AATTTTGAT-CGTTGGATAAAGGTCT-TGGGAATGTGGCA------CCTT
C------GGGTGTGTTATAGCCCTTGA-TTGCATACAACGATT-GGGATT
GAGGATCTCAGCATGCCTTT-ATG----GTCGGGG----TTCGCCCACG-
--TTCAT-GCTTAGGATGCTGGCGTAATGGCTTTAATCGACCCGTCTTGA
AACACGGACCAAGGAGTCTAACATGCCTGCGAGTATTTGGGTG--GTAAA
CCCGAGTGCGCAATGAAAGTGAAAGTTGGGA-TCTCTGT-CGC-GGAGAG
CACCGACGCCCGGACCAG--ACCTTTTGTGACGGTTCCGCGGTGGAGCAT
GTATGTTGGGACCCGAAAGATGGTGAACTATGCCTGAATAGGGTGAAGCC
AGAGGAAACTCTGGTGGAGGCTC-GTAGCGATTCTGACGTGCAAATCGAT
CGTCAAATTTGGGTATAGGGGCGAAAGACTAATCGAACCATCTAGTAGCT
GGTTCCTGCCG-AAGTTTCCCTCAGGATAGCAGAAACTCA--TGTCAGAT
TTATGTGGTAAAGCGAATGATTAGAGGCCTTGGGGT-TGAAACAACCTTA
ACCTATTCTCAAACTTTAAATATGTAAGAACGAGCCGTCACTTGATTGGA
CCGCTCGGCGATTG-AGAGT-----TTCTAGTGGGCCATTTTTGGTAAGC
AGAACTGGCGATGCGGGATGAACCGAACGCGAGGTTAAGGTGCCGGAATG
CACACTCATCAGACACCACAAAAGGTGTTAGTTCATCTAGACAGCAGGAC
GGTGGCCATGGAAGTCGGAATCCGCTAAGGAGTGTGTAACAACTCACCTG
CCGAATGAACTAGCCCTGAAAATGGATGGCGCTCAAGTGTGCTACCCATA
CCTCGCCGTCAGTGTTTAAATGATGCACTGACGAGTAGGCAGGCGTGGAG
GTTT--GTGAAGAAGCC-CCCCTAGTAACTGCGAGTGAAGCGGG-AAAAG
CTCAAATTTAAAATCTGGCA-GTCTT---TGGCTGTCCGAGTTGTAGTCT
GGAGAAGTGTTTTCCGCGCTGGACCGTGTACAAG-TCTCTTGGA-ATAGA
GCGTCATAGAGGGTGAGAATCCCGTCTT-TGACACGGAC-CGCCAGTGC-
TTTGTGATGCGCTCTCAAAGAGTCGAGTTGTTTGGGAATGCAGCTCAAAA
TGGGTGGTAAATTCCATCTAAAGCTAAATATTGGCGAGAGACCGATAGCG
AACAAGTACCGTGAGGGAAAGATGAAAAGCACTTTGGAAAGAGAGTT-AA
ACAGTACGTGAAATTGCTGAAAGGGAAACGCTTGAAGTCA-GTCGCGTTG
T-CCA-GAACTCAGCCTGGCT--T------TTGCTTGGTGCATTTTCTGG
-ATAACGGGCCAGCATCAATTTTGAT-CGTTGGATAAAGGTCT-TGGGAA
TGTGGCA------CCTTC------GGGTGTGTTATAGCCCTTGA-TTGCA
TACAACGATT-GGGATTGAGGATCTCAGCATGCCTTT-ATG----GTCGG
GG----TTCGCCCACG---TTCAT-GCTTAGGATGCTGGCGTAATGGCTT
TAATCGACCCGTCTTGAAACACGGACCAAGGAGTCTAACATGCCTGCGAG
TATTTGGGTG--GTAAACCCGAGTGCGCAATGAAAGTGAAAGTTGGGA-T
CTCTGT-CGC-GGAGAGCACCGACGCCCGGACCAG--ACCTTTTGTGACG
GTTCCGCGGTGGAGCATGTATGTTGGGACCCGAAAGATGGTGAACTATGC
CTGAATAGGGTGAAGCCAGAGGAAACTCTGGTGGAGGCTC-GTAGCGATT
CTGACGTGCAAATCGATCGTCAAATTTGGGTATAGGGGCGAAAGACTAAT
CGAACCATCTAGTAGCTGGTTCCTGCCG-AAGTTTCCCTCAGGATAGCAG
AAACTCA--TGTCAGATTTATGTGGTAAAGCGAATGATTAGAGGCCTTGG
GGT-TGAAACAACCTTAACCTATTCTCAAACTTTAAATATGTAAGAACGA
GCCGTCACTTGATTGGACCGCTCGGCGATTG-AGAGT-----TTCTAGTG
GGCCATTTTTGGTAAGCAGAACTGGCGATGCGGGATGAACCGAACGCGAG
GTTAAGGTGCCGGAATGCACACTCATCAGACACCACAAAAGGTGTTAGTT
CATCTAGACAGCAGGACGGTGGCCATGGAAGTCGGAATCCGCTAAGGAGT
GTGTAACAACTCACCTGCCGAATGAACTAGCCCTGAAAATGGATGGCGCT
CAAGTGTGCTACCCATACCTCGCCGTCAGTGTTTAAATGATGCACTGACG
AGTAGGCAGGCGTGGAGGTTT--GTGAAGAAGCC-CCCCTAGTAACTGCG
AGTGAAGCGGG-AAAAGCTCAAATTTAAAATCTGGCA-GTCTT---TGGC
TGTCCGAGTTGTAGTCTGGAGAAGTGTTTTCCGCGCTGGACCGTGTACAA
G-TCTCTTGGA-ATAGAGCGTCATAGAGGGTGAGAATCCCGTCTT-TGAC
ACGGAC-CGCCAGTGC-TTTGTGATGCGCTCTCAAAGAGTCGAGTTGTTT
GGGAATGCAGCTCAAAATGGGTGGTAAATTCCATCTAAAGCTAAATATTG
GCGAGAGACCGATAGCGAACAAGTACCGTGAGGGAAAGATGAAAAGCACT
TTGGAAAGAGAGTT-AAACAGTACGTGAAATTGCTGAAAGGGAAACGCTT
GAAGTCA-GTCGCGTTGT-CCA-GAACTCAGCCTGGCT--T------TTG
CTTGGTGCATTTTCTGG-ATAACGGGCCAGCATCAATTTTGAT-CGTTGG
ATAAAGGTCT-TGGGAATGTGGCA------CCTTC------GGGTGTGTT
ATAGCCCTTGA-TTGCATACAACGATT-GGGATTGAGGATCTCAGCATGC
CTTT-ATG----GTCGGGG----TTCGCCCACG---TTCAT-GCTTAGGA
TGCTGGCGTAATGGCTTTAATCGACCCGTCTTGAAACACGGACCAAGGAG
TCTAACATGCCTGCGAGTATTTGGGTG--GTAAACCCGAGTGCGCAATGA
AAGTGAAAGTTGGGA-TCTCTGT-CGC-GGAGAGCACCGACGCCCGGACC
AG--ACCTTTTGTGACGGTTCCGCGGTGGAGCATGTATGTTGGGACCCGA
AAGATGGTGAACTATGCCTGAATAGGGTGAAGCCAGAGGAAACTCTGGTG
GAGGCTC-GTAGCGATTCTGACGTGCAAATCGATCGTCAAATTTGGGTAT
AGGGGCGAAAGACTAATCGAACCATCTAGTAGCTGGTTCCTGCCG-AAGT
TTCCCTCAGGATAGCAGAAACTCA--TGTCAGATTTATGTGGTAAAGCGA
ATGATTAGAGGCCTTGGGGT-TGAAACAACCTTAACCTATTCTCAAACTT
TAAATATGTAAGAACGAGCCGTCACTTGATTGGACCGCTCGGCGATTG-A
GAGT-----TTCTAGTGGGCCATTTTTGGTAAGCAGAACTGGCGATGCGG
GATGAACCGAACGCGAGGTTAAGGTGCCGGAATGCACACTCATCAGACAC
CACAAAAGGTGTTAGTTCATCTAGACAGCAGGACGGTGGCCATGGAAGTC
GGAATCCGCTAAGGAGTGTGTAACAACTCACCTGCCGAATGAACTAGCCC
TGAAAATGGATGGCGCTCAAGTGTGCTACCCATACCTCGCCGTCAGTGTT
TAAATGATGCACTGACGAGTAGGCAGGCGTGGAGGTTT--GTGAAGAAGC
C-CCCCTAGTAACTGCGAGTGAAGCGGG-AAAAGCTCAAATTTAAAATCT
GGCA-GTCTT---TGGCTGTCCGAGTTGTAGTCTGGAGAAGTGTTTTCCG
CGCTGGACCGTGTACAAG-TCTCTTGGA-ATAGAGCGTCATAGAGGGTGA
GAATCCCGTCTT-TGACACGGAC-CGCCAGTGC-TTTGTGATGCGCTCTC
AAAGAGTCGAGTTGTTTGGGAATGCAGCTCAAAATGGGTGGTAAATTCCA
TCTAAAGCTAAATATTGGCGAGAGACCGATAGCGAACAAGTACCGTGAGG
GAAAGATGAAAAGCACTTTGGAAAGAGAGTT-AAACAGTACGTGAAATTG
CTGAAAGGGAAACGCTTGAAGTCA-GTCGCGTTGT-CCA-GAACTCAGCC
TGGCT--T------TTGCTTGGTGCATTTTCTGG-ATAACGGGCCAGCAT
CAATTTTGAT-CGTTGGATAAAGGTCT-TGGGAATGTGGCA------CCT
TC------GGGTGTGTTATAGCCCTTGA-TTGCATACAACGATT-GGGAT
TGAGGATCTCAGCATGCCTTT-ATG----GTCGGGG----TTCGCCCACG
---TTCAT-GCTTAGGATGCTGGCGTAATGGCTTTAATCGACCCGTCTTG
AAACACGGACCAAGGAGTCTAACATGCCTGCGAGTATTTGGGTG--GTAA
ACCCGAGTGCGCAATGAAAGTGAAAGTTGGGA-TCTCTGT-CGC-GGAGA
GCACCGACGCCCGGACCAG--ACCTTTTGTGACGGTTCCGCGGTGGAGCA
TGTATGTTGGGACCCGAAAGATGGTGAACTATGCCTGAATAGGGTGAAGC
CAGAGGAAACTCTGGTGGAGGCTC-GTAGCGATTCTGACGTGCAAATCGA
TCGTCAAATTTGGGTATAGGGGCGAAAGACTAATCGAACCATCTAGTAGC
TGGTTCCTGCCG-AAGTTTCCCTCAGGATAGCAGAAACTCA--TGTCAGA
TTTATGTGGTAAAGCGAATGATTAGAGGCCTTGGGGT-TGAAACAACCTT
AACCTATTCTCAAACTTTAAATATGTAAGAACGAGCCGTCACTTGATTGG
ACCGCTCGGCGATTG-AGAGT-----TTCTAGTGGGCCATTTTTGGTAAG
CAGAACTGGCGATGCGGGATGAACCGAACGCGAGGTTAAGGTGCCGGAAT
GCACACTCATCAGACACCACAAAAGGTGTTAGTTCATCTAGACAGCAGGA
CGGTGGCCATGGAAGTCGGAATCCGCTAAGGAGTGTGTAACAACTCACCT
GCCGAATGAACTAGCCCTGAAAATGGATGGCGCTCAAGTGTGCTACCCAT
ACCTCGCCGTCAGTGTTTAAATGATGCACTGACGAGTAGGCAGGCGTGGA
GGTTT--GTGAAGAAGCC-CCCCTAGTAACTGCGAGTGAAGCGGG-AAAA
GCTCAAATTTAAAATCTGGCA-GTCTT---TGGCTGTCCGAGTTGTAGTC
TGGAGAAGTGTTTTCCGCGCTGGACCGTGTACAAG-TCTCTTGGA-ATAG
AGCGTCATAGAGGGTGAGAATCCCGTCTT-TGACACGGAC-CGCCAGTGC
-TTTGTGATGCGCTCTCAAAGAGTCGAGTTGTTTGGGAATGCAGCTCAAA
ATGGGTGGTAAATTCCATCTAAAGCTAAATATTGGCGAGAGACCGATAGC
GAACAAGTACCGTGAGGGAAAGATGAAAAGCACTTTGGAAAGAGAGTT-A
AACAGTACGTGAAATTGCTGAAAGGGAAACGCTTGAAGTCA-GTCGCGTT
GT-CCA-GAACTCAGCCTGGCT--T------TTGCTTGGTGCATTTTCTG
G-ATAACGGGCCAGCATCAATTTTGAT-CGTTGGATAAAGGTCT-TGGGA
ATGTGGCA------CCTTC------GGGTGTGTTATAGCCCTTGA-TTGC
ATACAACGATT-GGGATTGAGGATCTCAGCATGCCTTT-ATG----GTCG
GGG----TTCGCCCACG---TTCAT-GCTTAGGATGCTGGCGTAATGGCT
TTAATCGACCCGTCTTGAAACACGGACCAAGGAGTCTAACATGCCTGCGA
GTATTTGGGTG--GTAAACCCGAGTGCGCAATGAAAGTGAAAGTTGGGA-
TCTCTGT-CGC-GGAGAGCACCGACGCCCGGACCAG--ACCTTTTGTGAC
GGTTCCGCGGTGGAGCATGTATGTTGGGACCCGAAAGATGGTGAACTATG
CCTGAATAGGGTGAAGCCAGAGGAAACTCTGGTGGAGGCTC-GTAGCGAT
TCTGACGTGCAAATCGATCGTCAAATTTGGGTATAGGGGCGAAAGACTAA
TCGAACCATCTAGTAGCTGGTTCCTGCCG-AAGTTTCCCTCAGGATAGCA
GAAACTCA--TGTCAGATTTATGTGGTAAAGCGAATGATTAGAGGCCTTG
GGGT-TGAAACAACCTTAACCTATTCTCAAACTTTAAATATGTAAGAACG
AGCCGTCACTTGATTGGACCGCTCGGCGATTG-AGAGT-----TTCTAGT
GGGCCATTTTTGGTAAGCAGAACTGGCGATGCGGGATGAACCGAACGCGA
GGTTAAGGTGCCGGAATGCACACTCATCAGACACCACAAAAGGTGTTAGT
TCATCTAGACAGCAGGACGGTGGCCATGGAAGTCGGAATCCGCTAAGGAG
TGTGTAACAACTCACCTGCCGAATGAACTAGCCCTGAAAATGGATGGCGC
TCAAGTGTGCTACCCATACCTCGCCGTCAGTGTTTAAATGATGCACTGAC
GAGTAGGCAGGCGTGGAGGTTT--GTGAAGAAGCC-
>P9_Panaceae_Panus_fragilis_HHB_11042
ATTACTGAATTTA--------TGACA-AGG-TTGTAGCTGG-C------C
CTAT------------CCGGGCA-TGTGCACGCCTTG------CTCATTC
C-------------------AATTC------T-TACACCTCTGTGCACTT
A----ACATGGGCTGGTCGTAG-GCTTTTGT-------------------
CTTGC-----------TTCACTGT--------------------------
--GAGACGGGCTTTGA-------------------CCT------------
-----------GCCTGTGGTTACTC-----TACAAACAC--TTTAAAG--
-TATT-----AGAATG---------------------TAAC---------
ATCGCGG-ATAATAAACGCA--------TCTTATACAACTTTCAGCAACG
GATCTCTTGGCTCTCGCATCGATG-AAGAACGCAGCGAAATGCGATAAGT
-AATGTGAATTGCAGA-ATTCAGTGAATCATCGAATCTTTGAACGCACCT
TGCGCTCCTTGG-TATT----CCGAGGAGCATGCCTGTTTGAGTGTCATG
GTATTCTCAATTCTCTAAATCTT-TGCGG-------------------AT
TTGGATGAATTGGATGT-GGAGGTTTA---------TTGCTGGCGAC---
TATCC---TTCTGGATCTGT-GTCCGGCTCCTCT-GAAATAAAGTAGCAG
GAATGTTGC-CGT------------GCCAACCTCAGTGTGATAA----TT
ATC-TGCGCTGT-TGTTGC-----------------TC-AGCAAA--ATA
TATGTTCTTGC-TTCTAA-TCGT-CT------------------------
--TCGGACAATT------------------------------TCTTG-AC
-CCCCTAGTAACTGCGAGTGAAGCGGG-AAAAGCTCAAATTTAAAATCTG
GCA-GTCTT---TGGCTGTCCGAATTGTATTCTGGAGAAGCGTTTTCCGC
GCTGGACCGTGTATAAG-TCTCTTGGA-ATAGAGCGTCATAGAGGGTGAG
AATCCCGTCTT-TGACACGGAC-TACCAGTGC-TTTGTGATGCGCTCTCA
AAGAGTCGAGTTGTTTGGGAATGCAGCTCAAAATGGGTGGTGAATTCCAT
CTAAAGCTAAATATTGGCGAGAGACCGATAGCGAACAAGTACCGTGAGGG
AAAGATGAAAAGCACTTTGGAAAGAGAGTT-AAACAGTACGTGAAATTGC
TGAAAGGGAAACGCTTGAAGTCA-GTCGCGTCAT-TCA-GAACTCAGCCT
GGCT--T------TTGCTTGGTGTATTTTCTGG-TTGACGGGCCAGCATC
AATTTTGAC-CGCTGGAAAAAGGCTA-TGGGAATGTGGCA------CCTT
T------TGGTGTGTTATAGCCCATGG-TCATATACAGCGGTT-GGGATT
GAGGACCGCAGCACGCCTTT-ATG----GTTGGGG----TTCGCCCACA-
--TTCGT-GCTTAGGATGCTGGCGTAATGGCTTTAAACGACCCGTCTTGA
AACACGGACCAAGGAGTCTAACATGCCTGCGAGTGTTTGGGTG--GAAAA
CCCGAGCGCGTAATGAAAGTGAAAGTTGGGA-TCCCTGT-CGT-GGGGAG
CACCGACGCCCGGACCAG--ACCTTTTGCGACGGATCCGCGGTAGAGCAT
GTATGTTGGGACCCGAAAGATGGTGAACTATGCCTGAATAGGGTGAAGCC
AGAGGAAACTCTGGTGGAGGCTC-GTAGCGATTCTGACGTGCAAATCGAT
CGTCAAATTTGGGTATAGGGGCGAAAGACTAATCGAACCATCTAGTAGCT
GGTTCCTGCCG-AAGTTTCCCTCAGGATAGCAGAAACTCA--TGTCAGAT
TTATGTGGTAAAGCGAATGATTAGAGGCCTTGGGGT-TGAAACAACCTTA
ACCTATTCTCAAACTTTAAATATGTAAGAACGAGCCGTCTCTTAATTGGA
CCGCTCGGCGATTG-AGAGT-----TTCTAGTGGGCCATTTTTGGTAAGC
AGAACTGGCGATGCGGGATGAACCGAACGCGAGGTTAAGGTGCCGGAATG
CACGCTCATCAGACACCACAAAAGGTGTTAGTTCATCTAGACAGCAGGAC
GGTGGCCATGGAAGTCGGAATCCGCTAAGGAGTGTGTAACAACTCACCTG
CCGAATGAACTAGCCCTGAAAATGGATGGCGCTCAAGCGTGCTACCCATA
CCTCGCCGTCAGTGTTAAAGTGATGCACTGACGAGTAGGCAGGCGTGGAG
GTTT--GTGAAGAAGCC-CCCCTAGTAACTGCGAGTGAAGCGGG-AAAAG
CTCAAATTTAAAATCTGGCA-GTCTT---TGGCTGTCCGAATTGTATTCT
GGAGAAGCGTTTTCCGCGCTGGACCGTGTATAAG-TCTCTTGGA-ATAGA
GCGTCATAGAGGGTGAGAATCCCGTCTT-TGACACGGAC-TACCAGTGC-
TTTGTGATGCGCTCTCAAAGAGTCGAGTTGTTTGGGAATGCAGCTCAAAA
TGGGTGGTGAATTCCATCTAAAGCTAAATATTGGCGAGAGACCGATAGCG
AACAAGTACCGTGAGGGAAAGATGAAAAGCACTTTGGAAAGAGAGTT-AA
ACAGTACGTGAAATTGCTGAAAGGGAAACGCTTGAAGTCA-GTCGCGTCA
T-TCA-GAACTCAGCCTGGCT--T------TTGCTTGGTGTATTTTCTGG
-TTGACGGGCCAGCATCAATTTTGAC-CGCTGGAAAAAGGCTA-TGGGAA
TGTGGCA------CCTTT------TGGTGTGTTATAGCCCATGG-TCATA
TACAGCGGTT-GGGATTGAGGACCGCAGCACGCCTTT-ATG----GTTGG
GG----TTCGCCCACA---TTCGT-GCTTAGGATGCTGGCGTAATGGCTT
TAAACGACCCGTCTTGAAACACGGACCAAGGAGTCTAACATGCCTGCGAG
TGTTTGGGTG--GAAAACCCGAGCGCGTAATGAAAGTGAAAGTTGGGA-T
CCCTGT-CGT-GGGGAGCACCGACGCCCGGACCAG--ACCTTTTGCGACG
GATCCGCGGTAGAGCATGTATGTTGGGACCCGAAAGATGGTGAACTATGC
CTGAATAGGGTGAAGCCAGAGGAAACTCTGGTGGAGGCTC-GTAGCGATT
CTGACGTGCAAATCGATCGTCAAATTTGGGTATAGGGGCGAAAGACTAAT
CGAACCATCTAGTAGCTGGTTCCTGCCG-AAGTTTCCCTCAGGATAGCAG
AAACTCA--TGTCAGATTTATGTGGTAAAGCGAATGATTAGAGGCCTTGG
GGT-TGAAACAACCTTAACCTATTCTCAAACTTTAAATATGTAAGAACGA
GCCGTCTCTTAATTGGACCGCTCGGCGATTG-AGAGT-----TTCTAGTG
GGCCATTTTTGGTAAGCAGAACTGGCGATGCGGGATGAACCGAACGCGAG
GTTAAGGTGCCGGAATGCACGCTCATCAGACACCACAAAAGGTGTTAGTT
CATCTAGACAGCAGGACGGTGGCCATGGAAGTCGGAATCCGCTAAGGAGT
GTGTAACAACTCACCTGCCGAATGAACTAGCCCTGAAAATGGATGGCGCT
CAAGCGTGCTACCCATACCTCGCCGTCAGTGTTAAAGTGATGCACTGACG
AGTAGGCAGGCGTGGAGGTTT--GTGAAGAAGCC-CCCCTAGTAACTGCG
AGTGAAGCGGG-AAAAGCTCAAATTTAAAATCTGGCA-GTCTT---TGGC
TGTCCGAATTGTATTCTGGAGAAGCGTTTTCCGCGCTGGACCGTGTATAA
G-TCTCTTGGA-ATAGAGCGTCATAGAGGGTGAGAATCCCGTCTT-TGAC
ACGGAC-TACCAGTGC-TTTGTGATGCGCTCTCAAAGAGTCGAGTTGTTT
GGGAATGCAGCTCAAAATGGGTGGTGAATTCCATCTAAAGCTAAATATTG
GCGAGAGACCGATAGCGAACAAGTACCGTGAGGGAAAGATGAAAAGCACT
TTGGAAAGAGAGTT-AAACAGTACGTGAAATTGCTGAAAGGGAAACGCTT
GAAGTCA-GTCGCGTCAT-TCA-GAACTCAGCCTGGCT--T------TTG
CTTGGTGTATTTTCTGG-TTGACGGGCCAGCATCAATTTTGAC-CGCTGG
AAAAAGGCTA-TGGGAATGTGGCA------CCTTT------TGGTGTGTT
ATAGCCCATGG-TCATATACAGCGGTT-GGGATTGAGGACCGCAGCACGC
CTTT-ATG----GTTGGGG----TTCGCCCACA---TTCGT-GCTTAGGA
TGCTGGCGTAATGGCTTTAAACGACCCGTCTTGAAACACGGACCAAGGAG
TCTAACATGCCTGCGAGTGTTTGGGTG--GAAAACCCGAGCGCGTAATGA
AAGTGAAAGTTGGGA-TCCCTGT-CGT-GGGGAGCACCGACGCCCGGACC
AG--ACCTTTTGCGACGGATCCGCGGTAGAGCATGTATGTTGGGACCCGA
AAGATGGTGAACTATGCCTGAATAGGGTGAAGCCAGAGGAAACTCTGGTG
GAGGCTC-GTAGCGATTCTGACGTGCAAATCGATCGTCAAATTTGGGTAT
AGGGGCGAAAGACTAATCGAACCATCTAGTAGCTGGTTCCTGCCG-AAGT
TTCCCTCAGGATAGCAGAAACTCA--TGTCAGATTTATGTGGTAAAGCGA
ATGATTAGAGGCCTTGGGGT-TGAAACAACCTTAACCTATTCTCAAACTT
TAAATATGTAAGAACGAGCCGTCTCTTAATTGGACCGCTCGGCGATTG-A
GAGT-----TTCTAGTGGGCCATTTTTGGTAAGCAGAACTGGCGATGCGG
GATGAACCGAACGCGAGGTTAAGGTGCCGGAATGCACGCTCATCAGACAC
CACAAAAGGTGTTAGTTCATCTAGACAGCAGGACGGTGGCCATGGAAGTC
GGAATCCGCTAAGGAGTGTGTAACAACTCACCTGCCGAATGAACTAGCCC
TGAAAATGGATGGCGCTCAAGCGTGCTACCCATACCTCGCCGTCAGTGTT
AAAGTGATGCACTGACGAGTAGGCAGGCGTGGAGGTTT--GTGAAGAAGC
C-CCCCTAGTAACTGCGAGTGAAGCGGG-AAAAGCTCAAATTTAAAATCT
GGCA-GTCTT---TGGCTGTCCGAATTGTATTCTGGAGAAGCGTTTTCCG
CGCTGGACCGTGTATAAG-TCTCTTGGA-ATAGAGCGTCATAGAGGGTGA
GAATCCCGTCTT-TGACACGGAC-TACCAGTGC-TTTGTGATGCGCTCTC
AAAGAGTCGAGTTGTTTGGGAATGCAGCTCAAAATGGGTGGTGAATTCCA
TCTAAAGCTAAATATTGGCGAGAGACCGATAGCGAACAAGTACCGTGAGG
GAAAGATGAAAAGCACTTTGGAAAGAGAGTT-AAACAGTACGTGAAATTG
CTGAAAGGGAAACGCTTGAAGTCA-GTCGCGTCAT-TCA-GAACTCAGCC
TGGCT--T------TTGCTTGGTGTATTTTCTGG-TTGACGGGCCAGCAT
CAATTTTGAC-CGCTGGAAAAAGGCTA-TGGGAATGTGGCA------CCT
TT------TGGTGTGTTATAGCCCATGG-TCATATACAGCGGTT-GGGAT
TGAGGACCGCAGCACGCCTTT-ATG----GTTGGGG----TTCGCCCACA
---TTCGT-GCTTAGGATGCTGGCGTAATGGCTTTAAACGACCCGTCTTG
AAACACGGACCAAGGAGTCTAACATGCCTGCGAGTGTTTGGGTG--GAAA
ACCCGAGCGCGTAATGAAAGTGAAAGTTGGGA-TCCCTGT-CGT-GGGGA
GCACCGACGCCCGGACCAG--ACCTTTTGCGACGGATCCGCGGTAGAGCA
TGTATGTTGGGACCCGAAAGATGGTGAACTATGCCTGAATAGGGTGAAGC
CAGAGGAAACTCTGGTGGAGGCTC-GTAGCGATTCTGACGTGCAAATCGA
TCGTCAAATTTGGGTATAGGGGCGAAAGACTAATCGAACCATCTAGTAGC
TGGTTCCTGCCG-AAGTTTCCCTCAGGATAGCAGAAACTCA--TGTCAGA
TTTATGTGGTAAAGCGAATGATTAGAGGCCTTGGGGT-TGAAACAACCTT
AACCTATTCTCAAACTTTAAATATGTAAGAACGAGCCGTCTCTTAATTGG
ACCGCTCGGCGATTG-AGAGT-----TTCTAGTGGGCCATTTTTGGTAAG
CAGAACTGGCGATGCGGGATGAACCGAACGCGAGGTTAAGGTGCCGGAAT
GCACGCTCATCAGACACCACAAAAGGTGTTAGTTCATCTAGACAGCAGGA
CGGTGGCCATGGAAGTCGGAATCCGCTAAGGAGTGTGTAACAACTCACCT
GCCGAATGAACTAGCCCTGAAAATGGATGGCGCTCAAGCGTGCTACCCAT
ACCTCGCCGTCAGTGTTAAAGTGATGCACTGACGAGTAGGCAGGCGTGGA
GGTTT--GTGAAGAAGCC-CCCCTAGTAACTGCGAGTGAAGCGGG-AAAA
GCTCAAATTTAAAATCTGGCA-GTCTT---TGGCTGTCCGAATTGTATTC
TGGAGAAGCGTTTTCCGCGCTGGACCGTGTATAAG-TCTCTTGGA-ATAG
AGCGTCATAGAGGGTGAGAATCCCGTCTT-TGACACGGAC-TACCAGTGC
-TTTGTGATGCGCTCTCAAAGAGTCGAGTTGTTTGGGAATGCAGCTCAAA
ATGGGTGGTGAATTCCATCTAAAGCTAAATATTGGCGAGAGACCGATAGC
GAACAAGTACCGTGAGGGAAAGATGAAAAGCACTTTGGAAAGAGAGTT-A
AACAGTACGTGAAATTGCTGAAAGGGAAACGCTTGAAGTCA-GTCGCGTC
AT-TCA-GAACTCAGCCTGGCT--T------TTGCTTGGTGTATTTTCTG
G-TTGACGGGCCAGCATCAATTTTGAC-CGCTGGAAAAAGGCTA-TGGGA
ATGTGGCA------CCTTT------TGGTGTGTTATAGCCCATGG-TCAT
ATACAGCGGTT-GGGATTGAGGACCGCAGCACGCCTTT-ATG----GTTG
GGG----TTCGCCCACA---TTCGT-GCTTAGGATGCTGGCGTAATGGCT
TTAAACGACCCGTCTTGAAACACGGACCAAGGAGTCTAACATGCCTGCGA
GTGTTTGGGTG--GAAAACCCGAGCGCGTAATGAAAGTGAAAGTTGGGA-
TCCCTGT-CGT-GGGGAGCACCGACGCCCGGACCAG--ACCTTTTGCGAC
GGATCCGCGGTAGAGCATGTATGTTGGGACCCGAAAGATGGTGAACTATG
CCTGAATAGGGTGAAGCCAGAGGAAACTCTGGTGGAGGCTC-GTAGCGAT
TCTGACGTGCAAATCGATCGTCAAATTTGGGTATAGGGGCGAAAGACTAA
TCGAACCATCTAGTAGCTGGTTCCTGCCG-AAGTTTCCCTCAGGATAGCA
GAAACTCA--TGTCAGATTTATGTGGTAAAGCGAATGATTAGAGGCCTTG
GGGT-TGAAACAACCTTAACCTATTCTCAAACTTTAAATATGTAAGAACG
AGCCGTCTCTTAATTGGACCGCTCGGCGATTG-AGAGT-----TTCTAGT
GGGCCATTTTTGGTAAGCAGAACTGGCGATGCGGGATGAACCGAACGCGA
GGTTAAGGTGCCGGAATGCACGCTCATCAGACACCACAAAAGGTGTTAGT
TCATCTAGACAGCAGGACGGTGGCCATGGAAGTCGGAATCCGCTAAGGAG
TGTGTAACAACTCACCTGCCGAATGAACTAGCCCTGAAAATGGATGGCGC
TCAAGCGTGCTACCCATACCTCGCCGTCAGTGTTAAAGTGATGCACTGAC
GAGTAGGCAGGCGTGGAGGTTT--GTGAAGAAGCC-
>P6_Meripilaceae_Physisporinus_longicystidius_Cui_16630
ATTATTGATTCCAA-----CCGGGCG-AGA-TTGTTGCTGG-T------C
CCTC-------------GGGGCA-TGTGCACGTCTTG------TCCACA-
-------------------AACCTC------T-CATACCCCTGTGCACTT
T----TCATAGGATAGCTCGCG-GCTGTCAACC-----------------
----------------TCCTCGGTCGA-----------------------
-------TGACTGCAG-------------------CTG------------
-----------TTCTGTGTCATTTT-----TATAAACTT-GTTGTCAG--
--TTT-----TGAATG---------------------TCTAT--------
TTTGTGT----ATATGCACAT-------TGAAATACAACTTTCAGCAACG
GATCTCTTGGCTCTCGCATCGATG-AAGAACGCAGCGAAATGCGATAAGT
-AATGTGAATTGCAGA-ATTCAGTGAATCATCGAATCTTTGAACGCACCT
TGCGCTCCTTGG-TATT----CCGAGGAGCATGCCTGTTTGAGTGTCATG
GTTATTTCAATTCCCTCGTTCTC-TTTTG----------AACGG------
--AGTGATATTGGACTT-GGAGGCATT---------TTGCTGGTGAT---
----------------ACCA-AGCCAGCTCCTCT-CAAAAACATCAGTGT
GAAGGTCAC----------------TTTATGCTCAGTGTGATAA----TT
ATC-TGCATTGT-GCCGAGT--------------------------GTTA
CTATCTCATGC-TTCGAA-CCGT-CT------------------------
--TCGGACAATCTG-----------------------------ATCA-AC
-CCCCTAGTAACTGCGAGTGAAGCGGG-AAAAGCTCAAATTTAAAATCTG
GCA-GTCTT---TGATTGTCCGAGTTGTAATCTGGAGAAGTGCTTTCCGC
GCCGGACCATGTATAAG-TCTCTTGGA-ATAGAGCGTCATAGAGGGTGAG
AATCCCGTCTT-TGACATGGAC-TCCCGGTGC-TTTGCGATGCGCTTTCA
AAGAGTCGAGTTGTTTGGGAATGCAGCTCAAAATGGGTGGTAAATTCCAT
CTAAAGCTAAATATTGGCGAGAGACCGATAGCGAACAAGTACCGTGAGGG
AAAGATGAAAAGCACTTTGGAAAGAGAGTT-AAACAGTACGTGAAATTGC
TGAAAGGGAAACGCTTGAAGTCA-GTCGCGTCAT-TCA-GAACTCAGCCT
GGCT--T------TTGCTTGGTGCATTTTCTGA-GTGACGGGCCAGCATC
AATTTTGAC-CGTCGGATAAAGGCTG-GAGAAATGTGGCT------CTTT
C------GGGAGTGTTATAGTCTCTGG-TTGCATACGATGGTT-GGGATT
GAGGAACTCAGCATGCC-TC-ACG----GTCGGGG----TTCGCCCACG-
--TTCAT-GCTTAGGATGCTGGCGTAATGGCTTTAAACGACCCGTCTTGA
AACACGGACCAAGGAGTCTAACATGCCTGCGAGTGTTTGGGTG--GAAAA
CCCGAGCGCGCAATGAAAGTGAAAGTTGGGA-TCTCTGT-CGT-GGAGAG
CACCGACGCCCGGACCAG--ACCTTCTGTGACGGATCCGCGGTAGAGCAT
GTATGTTGGGACCCGAAAGATGGTGAACTATGCCTGAATAGGGTGAAGCC
AGAGGAAACTCTGGTGGAGGCTC-GTAGCGATTCTGACGTGCAAATCGAT
CGTCAAATTTGGGTATAGGGGCGAAAGACTAATCG---------------
--------------------------------------------------
--------------------------------------------------
--------------------------------------------------
--------------------------------------------------
--------------------------------------------------
--------------------------------------------------
--------------------------------------------------
--------------------------------------------------
--------------------------------------------------
------------------CCCCTAGTAACTGCGAGTGAAGCGGG-AAAAG
CTCAAATTTAAAATCTGGCA-GTCTT---TGATTGTCCGAGTTGTAATCT
GGAGAAGTGCTTTCCGCGCCGGACCATGTATAAG-TCTCTTGGA-ATAGA
GCGTCATAGAGGGTGAGAATCCCGTCTT-TGACATGGAC-TCCCGGTGC-
TTTGCGATGCGCTTTCAAAGAGTCGAGTTGTTTGGGAATGCAGCTCAAAA
TGGGTGGTAAATTCCATCTAAAGCTAAATATTGGCGAGAGACCGATAGCG
AACAAGTACCGTGAGGGAAAGATGAAAAGCACTTTGGAAAGAGAGTT-AA
ACAGTACGTGAAATTGCTGAAAGGGAAACGCTTGAAGTCA-GTCGCGTCA
T-TCA-GAACTCAGCCTGGCT--T------TTGCTTGGTGCATTTTCTGA
-GTGACGGGCCAGCATCAATTTTGAC-CGTCGGATAAAGGCTG-GAGAAA
TGTGGCT------CTTTC------GGGAGTGTTATAGTCTCTGG-TTGCA
TACGATGGTT-GGGATTGAGGAACTCAGCATGCC-TC-ACG----GTCGG
GG----TTCGCCCACG---TTCAT-GCTTAGGATGCTGGCGTAATGGCTT
TAAACGACCCGTCTTGAAACACGGACCAAGGAGTCTAACATGCCTGCGAG
TGTTTGGGTG--GAAAACCCGAGCGCGCAATGAAAGTGAAAGTTGGGA-T
CTCTGT-CGT-GGAGAGCACCGACGCCCGGACCAG--ACCTTCTGTGACG
GATCCGCGGTAGAGCATGTATGTTGGGACCCGAAAGATGGTGAACTATGC
CTGAATAGGGTGAAGCCAGAGGAAACTCTGGTGGAGGCTC-GTAGCGATT
CTGACGTGCAAATCGATCGTCAAATTTGGGTATAGGGGCGAAAGACTAAT
CG------------------------------------------------
--------------------------------------------------
--------------------------------------------------
--------------------------------------------------
--------------------------------------------------
--------------------------------------------------
--------------------------------------------------
--------------------------------------------------
--------------------------------------------------
-----------------------------------CCCCTAGTAACTGCG
AGTGAAGCGGG-AAAAGCTCAAATTTAAAATCTGGCA-GTCTT---TGAT
TGTCCGAGTTGTAATCTGGAGAAGTGCTTTCCGCGCCGGACCATGTATAA
G-TCTCTTGGA-ATAGAGCGTCATAGAGGGTGAGAATCCCGTCTT-TGAC
ATGGAC-TCCCGGTGC-TTTGCGATGCGCTTTCAAAGAGTCGAGTTGTTT
GGGAATGCAGCTCAAAATGGGTGGTAAATTCCATCTAAAGCTAAATATTG
GCGAGAGACCGATAGCGAACAAGTACCGTGAGGGAAAGATGAAAAGCACT
TTGGAAAGAGAGTT-AAACAGTACGTGAAATTGCTGAAAGGGAAACGCTT
GAAGTCA-GTCGCGTCAT-TCA-GAACTCAGCCTGGCT--T------TTG
CTTGGTGCATTTTCTGA-GTGACGGGCCAGCATCAATTTTGAC-CGTCGG
ATAAAGGCTG-GAGAAATGTGGCT------CTTTC------GGGAGTGTT
ATAGTCTCTGG-TTGCATACGATGGTT-GGGATTGAGGAACTCAGCATGC
C-TC-ACG----GTCGGGG----TTCGCCCACG---TTCAT-GCTTAGGA
TGCTGGCGTAATGGCTTTAAACGACCCGTCTTGAAACACGGACCAAGGAG
TCTAACATGCCTGCGAGTGTTTGGGTG--GAAAACCCGAGCGCGCAATGA
AAGTGAAAGTTGGGA-TCTCTGT-CGT-GGAGAGCACCGACGCCCGGACC
AG--ACCTTCTGTGACGGATCCGCGGTAGAGCATGTATGTTGGGACCCGA
AAGATGGTGAACTATGCCTGAATAGGGTGAAGCCAGAGGAAACTCTGGTG
GAGGCTC-GTAGCGATTCTGACGTGCAAATCGATCGTCAAATTTGGGTAT
AGGGGCGAAAGACTAATCG-------------------------------
--------------------------------------------------
--------------------------------------------------
--------------------------------------------------
--------------------------------------------------
--------------------------------------------------
--------------------------------------------------
--------------------------------------------------
--------------------------------------------------
--------------------------------------------------
--CCCCTAGTAACTGCGAGTGAAGCGGG-AAAAGCTCAAATTTAAAATCT
GGCA-GTCTT---TGATTGTCCGAGTTGTAATCTGGAGAAGTGCTTTCCG
CGCCGGACCATGTATAAG-TCTCTTGGA-ATAGAGCGTCATAGAGGGTGA
GAATCCCGTCTT-TGACATGGAC-TCCCGGTGC-TTTGCGATGCGCTTTC
AAAGAGTCGAGTTGTTTGGGAATGCAGCTCAAAATGGGTGGTAAATTCCA
TCTAAAGCTAAATATTGGCGAGAGACCGATAGCGAACAAGTACCGTGAGG
GAAAGATGAAAAGCACTTTGGAAAGAGAGTT-AAACAGTACGTGAAATTG
CTGAAAGGGAAACGCTTGAAGTCA-GTCGCGTCAT-TCA-GAACTCAGCC
TGGCT--T------TTGCTTGGTGCATTTTCTGA-GTGACGGGCCAGCAT
CAATTTTGAC-CGTCGGATAAAGGCTG-GAGAAATGTGGCT------CTT
TC------GGGAGTGTTATAGTCTCTGG-TTGCATACGATGGTT-GGGAT
TGAGGAACTCAGCATGCC-TC-ACG----GTCGGGG----TTCGCCCACG
---TTCAT-GCTTAGGATGCTGGCGTAATGGCTTTAAACGACCCGTCTTG
AAACACGGACCAAGGAGTCTAACATGCCTGCGAGTGTTTGGGTG--GAAA
ACCCGAGCGCGCAATGAAAGTGAAAGTTGGGA-TCTCTGT-CGT-GGAGA
GCACCGACGCCCGGACCAG--ACCTTCTGTGACGGATCCGCGGTAGAGCA
TGTATGTTGGGACCCGAAAGATGGTGAACTATGCCTGAATAGGGTGAAGC
CAGAGGAAACTCTGGTGGAGGCTC-GTAGCGATTCTGACGTGCAAATCGA
TCGTCAAATTTGGGTATAGGGGCGAAAGACTAATCG--------------
--------------------------------------------------
--------------------------------------------------
--------------------------------------------------
--------------------------------------------------
--------------------------------------------------
--------------------------------------------------
--------------------------------------------------
--------------------------------------------------
--------------------------------------------------
-------------------CCCCTAGTAACTGCGAGTGAAGCGGG-AAAA
GCTCAAATTTAAAATCTGGCA-GTCTT---TGATTGTCCGAGTTGTAATC
TGGAGAAGTGCTTTCCGCGCCGGACCATGTATAAG-TCTCTTGGA-ATAG
AGCGTCATAGAGGGTGAGAATCCCGTCTT-TGACATGGAC-TCCCGGTGC
-TTTGCGATGCGCTTTCAAAGAGTCGAGTTGTTTGGGAATGCAGCTCAAA
ATGGGTGGTAAATTCCATCTAAAGCTAAATATTGGCGAGAGACCGATAGC
GAACAAGTACCGTGAGGGAAAGATGAAAAGCACTTTGGAAAGAGAGTT-A
AACAGTACGTGAAATTGCTGAAAGGGAAACGCTTGAAGTCA-GTCGCGTC
AT-TCA-GAACTCAGCCTGGCT--T------TTGCTTGGTGCATTTTCTG
A-GTGACGGGCCAGCATCAATTTTGAC-CGTCGGATAAAGGCTG-GAGAA
ATGTGGCT------CTTTC------GGGAGTGTTATAGTCTCTGG-TTGC
ATACGATGGTT-GGGATTGAGGAACTCAGCATGCC-TC-ACG----GTCG
GGG----TTCGCCCACG---TTCAT-GCTTAGGATGCTGGCGTAATGGCT
TTAAACGACCCGTCTTGAAACACGGACCAAGGAGTCTAACATGCCTGCGA
GTGTTTGGGTG--GAAAACCCGAGCGCGCAATGAAAGTGAAAGTTGGGA-
TCTCTGT-CGT-GGAGAGCACCGACGCCCGGACCAG--ACCTTCTGTGAC
GGATCCGCGGTAGAGCATGTATGTTGGGACCCGAAAGATGGTGAACTATG
CCTGAATAGGGTGAAGCCAGAGGAAACTCTGGTGGAGGCTC-GTAGCGAT
TCTGACGTGCAAATCGATCGTCAAATTTGGGTATAGGGGCGAAAGACTAA
TCG-----------------------------------------------
--------------------------------------------------
--------------------------------------------------
--------------------------------------------------
--------------------------------------------------
--------------------------------------------------
--------------------------------------------------
--------------------------------------------------
--------------------------------------------------
------------------------------------
>Meripilaceae_Physisporinus_longicystidius_Cui_16725
ATTATTGATTCCAA-----CCGGGCG-AGA-TTGTTGCTGG-T------C
CCTC-------------GGGGCA-TGTGCACGTCTTG------TCCACA-
-------------------AACCTC------T-CATACCCCTGTGCACTT
T----TCATAGGATAGCTCGCG-GCTGTCAACC-----------------
----------------TCCTCGGTCGA-----------------------
-------TGACTGCAG-------------------CTG------------
-----------TTCTGTGTCATTTT-----TATAAACTT-GTTGTCAG--
--TTT-----TGAATG---------------------TCTAT--------
TTTGTGT----ATATGCACAT-------TGAAATACAACTTTCAGCAACG
GATCTCTTGGCTCTCGCATCGATG-AAGAACGCAGCGAAATGCGATAAGT
-AATGTGAATTGCAGA-ATTCAGTGAATCATCGAATCTTTGAACGCACCT
TGCGCTCCTTGG-TATT----CCGAGGAGCATGCCTGTTTGAGTGTCATG
GTTATTTCAATTCCCTCGTTCTC-TTTTG----------AACGG------
--AGTGATATTGGACTT-GGAGGCATT---------TTGCTGGTGAT---
----------------ACCA-AGCCAGCTCCTCT-CAAAAACATCAGTGT
GAAGGTCAC----------------TTTATGCTCAGTGTGATAA----TT
ATC-TGCATTGT-GCCGAGT--------------------------GTTA
CTATCTCATGC-TTCGAA-CCGT-CT------------------------
--TCGGACAATCTG-----------------------------ATCA-AC
-CCCCTAGTAACTGCGAGTGAAGCGGG-AAAAGCTCAAATTTAAAATCTG
GCA-GTCTT---TGATTGTCCGAGTTGTAATCTGGAGAAGTGCTTTCCGC
GCCGGACCATGTATAAG-TCTCTTGGA-ATAGAGCGTCATAGAGGGTGAG
AATCCCGTCTT-TGACATGGAC-TCCCGGTGC-TTTGCGATGCGCTTTCA
AAGAGTCGAGTTGTTTGGGAATGCAGCTCAAAATGGGTGGTAAATTCCAT
CTAAAGCTAAATATTGGCGAGAGACCGATAGCGAACAAGTACCGTGAGGG
AAAGATGAAAAGCACTTTGGAAAGAGAGTT-AAACAGTACGTGAAATTGC
TGAAAGGGAAACGCTTGAAGTCA-GTCGCGTCAT-TCA-GAACTCAGCCT
GGCT--T------TTGCTTGGTGCATTTTCTGA-GTGACGGGCCAGCATC
AATTTTGAC-CGTCGGATAAAGGCTG-GAGAAATGTGGCT------CTTT
C------GGGAGTGTTATAGTCTCTGG-TTGCATACGATGGTT-GGGATT
GAGGAACTCAGCATGCC-TC-ACG----GTCGGGG----TTCGCCCACG-
--TTCAT-GCTTAGGATGCTGGCGTAATGGCTTTAAACGACCCGTCTTGA
AACACGGACCAAGGAGTCTAACATGCCTGCGAGTGTTTGGGTG--GAAAA
CCCGAGCGCGCAATGAAAGTGAAAGTTGGGA-TCTCTGT-CGT-GGAGAG
CACCGACGCCCGGACCAG--ACCTTCTGTGACGGATCCGCGGTAGAGCAT
GTATGTTGGGACCCGAAAGATGGTGAACTATGCCTGAATAGGGTGAAGCC
AGAGGAAACTCTGGTGGAGGCTC-GTAGCGATTCTGACGTGCAAATCGAT
CGTCAAATTTGGGTATAGGGGCGAAAGACTAATCGAACCATCTAGTAGCT
GGTTCC--------------------------------------------
--------------------------------------------------
--------------------------------------------------
--------------------------------------------------
--------------------------------------------------
--------------------------------------------------
--------------------------------------------------
--------------------------------------------------
--------------------------------------------------
------------------CCCCTAGTAACTGCGAGTGAAGCGGG-AAAAG
CTCAAATTTAAAATCTGGCA-GTCTT---TGATTGTCCGAGTTGTAATCT
GGAGAAGTGCTTTCCGCGCCGGACCATGTATAAG-TCTCTTGGA-ATAGA
GCGTCATAGAGGGTGAGAATCCCGTCTT-TGACATGGAC-TCCCGGTGC-
TTTGCGATGCGCTTTCAAAGAGTCGAGTTGTTTGGGAATGCAGCTCAAAA
TGGGTGGTAAATTCCATCTAAAGCTAAATATTGGCGAGAGACCGATAGCG
AACAAGTACCGTGAGGGAAAGATGAAAAGCACTTTGGAAAGAGAGTT-AA
ACAGTACGTGAAATTGCTGAAAGGGAAACGCTTGAAGTCA-GTCGCGTCA
T-TCA-GAACTCAGCCTGGCT--T------TTGCTTGGTGCATTTTCTGA
-GTGACGGGCCAGCATCAATTTTGAC-CGTCGGATAAAGGCTG-GAGAAA
TGTGGCT------CTTTC------GGGAGTGTTATAGTCTCTGG-TTGCA
TACGATGGTT-GGGATTGAGGAACTCAGCATGCC-TC-ACG----GTCGG
GG----TTCGCCCACG---TTCAT-GCTTAGGATGCTGGCGTAATGGCTT
TAAACGACCCGTCTTGAAACACGGACCAAGGAGTCTAACATGCCTGCGAG
TGTTTGGGTG--GAAAACCCGAGCGCGCAATGAAAGTGAAAGTTGGGA-T
CTCTGT-CGT-GGAGAGCACCGACGCCCGGACCAG--ACCTTCTGTGACG
GATCCGCGGTAGAGCATGTATGTTGGGACCCGAAAGATGGTGAACTATGC
CTGAATAGGGTGAAGCCAGAGGAAACTCTGGTGGAGGCTC-GTAGCGATT
CTGACGTGCAAATCGATCGTCAAATTTGGGTATAGGGGCGAAAGACTAAT
CGAACCATCTAGTAGCTGGTTCC---------------------------
--------------------------------------------------
--------------------------------------------------
--------------------------------------------------
--------------------------------------------------
--------------------------------------------------
--------------------------------------------------
--------------------------------------------------
--------------------------------------------------
-----------------------------------CCCCTAGTAACTGCG
AGTGAAGCGGG-AAAAGCTCAAATTTAAAATCTGGCA-GTCTT---TGAT
TGTCCGAGTTGTAATCTGGAGAAGTGCTTTCCGCGCCGGACCATGTATAA
G-TCTCTTGGA-ATAGAGCGTCATAGAGGGTGAGAATCCCGTCTT-TGAC
ATGGAC-TCCCGGTGC-TTTGCGATGCGCTTTCAAAGAGTCGAGTTGTTT
GGGAATGCAGCTCAAAATGGGTGGTAAATTCCATCTAAAGCTAAATATTG
GCGAGAGACCGATAGCGAACAAGTACCGTGAGGGAAAGATGAAAAGCACT
TTGGAAAGAGAGTT-AAACAGTACGTGAAATTGCTGAAAGGGAAACGCTT
GAAGTCA-GTCGCGTCAT-TCA-GAACTCAGCCTGGCT--T------TTG
CTTGGTGCATTTTCTGA-GTGACGGGCCAGCATCAATTTTGAC-CGTCGG
ATAAAGGCTG-GAGAAATGTGGCT------CTTTC------GGGAGTGTT
ATAGTCTCTGG-TTGCATACGATGGTT-GGGATTGAGGAACTCAGCATGC
C-TC-ACG----GTCGGGG----TTCGCCCACG---TTCAT-GCTTAGGA
TGCTGGCGTAATGGCTTTAAACGACCCGTCTTGAAACACGGACCAAGGAG
TCTAACATGCCTGCGAGTGTTTGGGTG--GAAAACCCGAGCGCGCAATGA
AAGTGAAAGTTGGGA-TCTCTGT-CGT-GGAGAGCACCGACGCCCGGACC
AG--ACCTTCTGTGACGGATCCGCGGTAGAGCATGTATGTTGGGACCCGA
AAGATGGTGAACTATGCCTGAATAGGGTGAAGCCAGAGGAAACTCTGGTG
GAGGCTC-GTAGCGATTCTGACGTGCAAATCGATCGTCAAATTTGGGTAT
AGGGGCGAAAGACTAATCGAACCATCTAGTAGCTGGTTCC----------
--------------------------------------------------
--------------------------------------------------
--------------------------------------------------
--------------------------------------------------
--------------------------------------------------
--------------------------------------------------
--------------------------------------------------
--------------------------------------------------
--------------------------------------------------
--CCCCTAGTAACTGCGAGTGAAGCGGG-AAAAGCTCAAATTTAAAATCT
GGCA-GTCTT---TGATTGTCCGAGTTGTAATCTGGAGAAGTGCTTTCCG
CGCCGGACCATGTATAAG-TCTCTTGGA-ATAGAGCGTCATAGAGGGTGA
GAATCCCGTCTT-TGACATGGAC-TCCCGGTGC-TTTGCGATGCGCTTTC
AAAGAGTCGAGTTGTTTGGGAATGCAGCTCAAAATGGGTGGTAAATTCCA
TCTAAAGCTAAATATTGGCGAGAGACCGATAGCGAACAAGTACCGTGAGG
GAAAGATGAAAAGCACTTTGGAAAGAGAGTT-AAACAGTACGTGAAATTG
CTGAAAGGGAAACGCTTGAAGTCA-GTCGCGTCAT-TCA-GAACTCAGCC
TGGCT--T------TTGCTTGGTGCATTTTCTGA-GTGACGGGCCAGCAT
CAATTTTGAC-CGTCGGATAAAGGCTG-GAGAAATGTGGCT------CTT
TC------GGGAGTGTTATAGTCTCTGG-TTGCATACGATGGTT-GGGAT
TGAGGAACTCAGCATGCC-TC-ACG----GTCGGGG----TTCGCCCACG
---TTCAT-GCTTAGGATGCTGGCGTAATGGCTTTAAACGACCCGTCTTG
AAACACGGACCAAGGAGTCTAACATGCCTGCGAGTGTTTGGGTG--GAAA
ACCCGAGCGCGCAATGAAAGTGAAAGTTGGGA-TCTCTGT-CGT-GGAGA
GCACCGACGCCCGGACCAG--ACCTTCTGTGACGGATCCGCGGTAGAGCA
TGTATGTTGGGACCCGAAAGATGGTGAACTATGCCTGAATAGGGTGAAGC
CAGAGGAAACTCTGGTGGAGGCTC-GTAGCGATTCTGACGTGCAAATCGA
TCGTCAAATTTGGGTATAGGGGCGAAAGACTAATCGAACCATCTAGTAGC
TGGTTCC-------------------------------------------
--------------------------------------------------
--------------------------------------------------
--------------------------------------------------
--------------------------------------------------
--------------------------------------------------
--------------------------------------------------
--------------------------------------------------
--------------------------------------------------
-------------------CCCCTAGTAACTGCGAGTGAAGCGGG-AAAA
GCTCAAATTTAAAATCTGGCA-GTCTT---TGATTGTCCGAGTTGTAATC
TGGAGAAGTGCTTTCCGCGCCGGACCATGTATAAG-TCTCTTGGA-ATAG
AGCGTCATAGAGGGTGAGAATCCCGTCTT-TGACATGGAC-TCCCGGTGC
-TTTGCGATGCGCTTTCAAAGAGTCGAGTTGTTTGGGAATGCAGCTCAAA
ATGGGTGGTAAATTCCATCTAAAGCTAAATATTGGCGAGAGACCGATAGC
GAACAAGTACCGTGAGGGAAAGATGAAAAGCACTTTGGAAAGAGAGTT-A
AACAGTACGTGAAATTGCTGAAAGGGAAACGCTTGAAGTCA-GTCGCGTC
AT-TCA-GAACTCAGCCTGGCT--T------TTGCTTGGTGCATTTTCTG
A-GTGACGGGCCAGCATCAATTTTGAC-CGTCGGATAAAGGCTG-GAGAA
ATGTGGCT------CTTTC------GGGAGTGTTATAGTCTCTGG-TTGC
ATACGATGGTT-GGGATTGAGGAACTCAGCATGCC-TC-ACG----GTCG
GGG----TTCGCCCACG---TTCAT-GCTTAGGATGCTGGCGTAATGGCT
TTAAACGACCCGTCTTGAAACACGGACCAAGGAGTCTAACATGCCTGCGA
GTGTTTGGGTG--GAAAACCCGAGCGCGCAATGAAAGTGAAAGTTGGGA-
TCTCTGT-CGT-GGAGAGCACCGACGCCCGGACCAG--ACCTTCTGTGAC
GGATCCGCGGTAGAGCATGTATGTTGGGACCCGAAAGATGGTGAACTATG
CCTGAATAGGGTGAAGCCAGAGGAAACTCTGGTGGAGGCTC-GTAGCGAT
TCTGACGTGCAAATCGATCGTCAAATTTGGGTATAGGGGCGAAAGACTAA
TCGAACCATCTAGTAGCTGGTTCC--------------------------
--------------------------------------------------
--------------------------------------------------
--------------------------------------------------
--------------------------------------------------
--------------------------------------------------
--------------------------------------------------
--------------------------------------------------
--------------------------------------------------
------------------------------------
>Meripilaceae_Meripilus_undatus_Miettinen_13591
-----------------AACTGGGTG-AGG-TTGCTGCTGG-C------T
CCTT-----------CGCGAGCA-TGTGCACATCTCA------CTCATCC
--------------------AACCT------T-CACACCCCTGTGCACTC
T----TCATGGAACGGATCCTG-CGGTTTCTCTTC---------------
--------------------------------------------------
--TGAGAAATTTGCAGA------------------CCG------------
-----------CTCTGTGTTTATTT-----TATAAACTC-TGAAACAG--
--TCT-----TGAATG---------------------TCAT---------
CTTGCGC---ATAATACGCAT-------TTAAATACAACTTTCAGCAACG
GATCTCTTGGCTCTCGCATCGATG-AAGAACGCAGCGAAATGCGATAAGT
-AATGTGAATTGCAGA-ATTCAGTGAATCATCGAATCTTTGAACGCACCT
TGCGCTCCTTGG-TATT----CCGAGGAGCATGCCTGTTTGAGTGTCATG
GTATTCTCAATTCCCTCAACCTT-TGTTG----------GATGG------
--GGTGATATTGGACTT-GGAGGCTTT----------TGCTGGCATC---
-------------TTAGTGA-AGTCAGCTCCTCT-TAAATGCATCAGTGT
GAGTCCCAC----------------TTCATGCTCAGTGTGATAA----TT
ATC-TGCACTGT-TTTTGG-----------------GT--------GTGG
CAACTTCATGC-TTCCAA-CTGT-CG------------------------
--CAAGACAAACCT-----------------------------TTTG-AC
-CCCCTAGTAACTGCGAGTGAAGCGGG-AAAAGCTCAAATTTAAAATCTG
GCA-GTCTT---TGGCTGTCCGAGTTGTATTCTAGAGAAGTGCTTTCCGT
GCCGGACCGTGTACAAG-TCTCTTGGA-ACAGAGCGTCATAGAGGGTGAG
AATCCCGTCTT-TGACACGGAC-TACCGGTGC-TTTGTGATGCGTTTTCA
AAGAGTCGAGTTGTTTGGGAATGCAGCTCAAAATGGGTGGTAAATTCCAT
CTAAAGCTAAATATTGGCGAGAGACCGATAGCGAACAAGTACCGTGAGGG
AAAGATGAAAAGCACTTTGGAAAGAGAGTT-AAACAGTACGTGAAATTGC
TGAAAGGGAAACGCTTGAAGTCA-GTCGCGTCGT-TCA-GAACTCAGCCT
GGCT--T------TTGCTTGGTGCACTTTCTGA-ATGACGGGCCAGCATC
AATTTTGAC-TGTTGGATAAAGGCCA-GAGAAATGTGGCT------CCTT
T------GGGAGTGTTATAGTCTCCGG-TTGCATACAATGGTT-AGGATT
GAGGAACTCAGCATGCCTTT-ATG----GTCGGGG----TTCGCCCACG-
--TTCAT-GCTTAGGATGCTGGCGTAATGGCTTTAAACGACCCGTCTTGA
AACACGGACCAAGGAGTCTAACATGCCTGCGAGTGTTTGGGTG--GAAAA
CCCGAGCGCGCAATGAAAGTGAAAGTTGGGA-TCCCTGT-CGT-GGGGAG
CACTGACGCCCGGACCAG--ACCTTCTGTGACGGATCCGCGGTAGAGCAT
GTATGTTGGGACCCGAAAGATGGTGAACTATGCCTGAATAGGGTGAAGCC
AGAGGAAACTCTGGTGGAGGCTC-GTAGCGATTCTGACGTGCAAATCGAT
CGTCAAATTTGGGTATAGGGGCGAAAGACTAATCGAACCATCTAGTAGCT
GGTTCCTGCCG-AAGTTTCCCTCAGGATAGCAGAAACTCA--TGTCAGAT
TTATGTGGTAAAGCGAATGATTAGAGGCCTTGGGGT-TGAAACAACCTTA
ACCTATTCTCAAACTTTAAATATGTAAGAACGAGCCGTCACTTGATTGGA
CCGCTCGGCGATTG-AGAGT-----TTCTAGTGGGCCATTTTTGGTAAGC
AGAACTGGCGATGCGGGATGAACCGAACGCGAGGTTAAGGTGCCGGAATG
CACGCTCATCAGACACCACAAAAGGTGTTAGTTCATCTAGACAGCAGGAC
GGTGGCCATGGAAGTCGGAATCCGCTAAGGAGTGTGTAACAACTCACCTG
CCGAATGAACTAGCCCTGAAAATGGATGGCGCTCAAGCGTGCTACCCATA
CCTCGCCGTCAGTGTTGAAGTGATGCACTGACGAGTAGGCAGGCGTGGAG
GTCC--GTGAAGAAGCC-CCCCTAGTAACTGCGAGTGAAGCGGG-AAAAG
CTCAAATTTAAAATCTGGCA-GTCTT---TGGCTGTCCGAGTTGTATTCT
AGAGAAGTGCTTTCCGTGCCGGACCGTGTACAAG-TCTCTTGGA-ACAGA
GCGTCATAGAGGGTGAGAATCCCGTCTT-TGACACGGAC-TACCGGTGC-
TTTGTGATGCGTTTTCAAAGAGTCGAGTTGTTTGGGAATGCAGCTCAAAA
TGGGTGGTAAATTCCATCTAAAGCTAAATATTGGCGAGAGACCGATAGCG
AACAAGTACCGTGAGGGAAAGATGAAAAGCACTTTGGAAAGAGAGTT-AA
ACAGTACGTGAAATTGCTGAAAGGGAAACGCTTGAAGTCA-GTCGCGTCG
T-TCA-GAACTCAGCCTGGCT--T------TTGCTTGGTGCACTTTCTGA
-ATGACGGGCCAGCATCAATTTTGAC-TGTTGGATAAAGGCCA-GAGAAA
TGTGGCT------CCTTT------GGGAGTGTTATAGTCTCCGG-TTGCA
TACAATGGTT-AGGATTGAGGAACTCAGCATGCCTTT-ATG----GTCGG
GG----TTCGCCCACG---TTCAT-GCTTAGGATGCTGGCGTAATGGCTT
TAAACGACCCGTCTTGAAACACGGACCAAGGAGTCTAACATGCCTGCGAG
TGTTTGGGTG--GAAAACCCGAGCGCGCAATGAAAGTGAAAGTTGGGA-T
CCCTGT-CGT-GGGGAGCACTGACGCCCGGACCAG--ACCTTCTGTGACG
GATCCGCGGTAGAGCATGTATGTTGGGACCCGAAAGATGGTGAACTATGC
CTGAATAGGGTGAAGCCAGAGGAAACTCTGGTGGAGGCTC-GTAGCGATT
CTGACGTGCAAATCGATCGTCAAATTTGGGTATAGGGGCGAAAGACTAAT
CGAACCATCTAGTAGCTGGTTCCTGCCG-AAGTTTCCCTCAGGATAGCAG
AAACTCA--TGTCAGATTTATGTGGTAAAGCGAATGATTAGAGGCCTTGG
GGT-TGAAACAACCTTAACCTATTCTCAAACTTTAAATATGTAAGAACGA
GCCGTCACTTGATTGGACCGCTCGGCGATTG-AGAGT-----TTCTAGTG
GGCCATTTTTGGTAAGCAGAACTGGCGATGCGGGATGAACCGAACGCGAG
GTTAAGGTGCCGGAATGCACGCTCATCAGACACCACAAAAGGTGTTAGTT
CATCTAGACAGCAGGACGGTGGCCATGGAAGTCGGAATCCGCTAAGGAGT
GTGTAACAACTCACCTGCCGAATGAACTAGCCCTGAAAATGGATGGCGCT
CAAGCGTGCTACCCATACCTCGCCGTCAGTGTTGAAGTGATGCACTGACG
AGTAGGCAGGCGTGGAGGTCC--GTGAAGAAGCC-CCCCTAGTAACTGCG
AGTGAAGCGGG-AAAAGCTCAAATTTAAAATCTGGCA-GTCTT---TGGC
TGTCCGAGTTGTATTCTAGAGAAGTGCTTTCCGTGCCGGACCGTGTACAA
G-TCTCTTGGA-ACAGAGCGTCATAGAGGGTGAGAATCCCGTCTT-TGAC
ACGGAC-TACCGGTGC-TTTGTGATGCGTTTTCAAAGAGTCGAGTTGTTT
GGGAATGCAGCTCAAAATGGGTGGTAAATTCCATCTAAAGCTAAATATTG
GCGAGAGACCGATAGCGAACAAGTACCGTGAGGGAAAGATGAAAAGCACT
TTGGAAAGAGAGTT-AAACAGTACGTGAAATTGCTGAAAGGGAAACGCTT
GAAGTCA-GTCGCGTCGT-TCA-GAACTCAGCCTGGCT--T------TTG
CTTGGTGCACTTTCTGA-ATGACGGGCCAGCATCAATTTTGAC-TGTTGG
ATAAAGGCCA-GAGAAATGTGGCT------CCTTT------GGGAGTGTT
ATAGTCTCCGG-TTGCATACAATGGTT-AGGATTGAGGAACTCAGCATGC
CTTT-ATG----GTCGGGG----TTCGCCCACG---TTCAT-GCTTAGGA
TGCTGGCGTAATGGCTTTAAACGACCCGTCTTGAAACACGGACCAAGGAG
TCTAACATGCCTGCGAGTGTTTGGGTG--GAAAACCCGAGCGCGCAATGA
AAGTGAAAGTTGGGA-TCCCTGT-CGT-GGGGAGCACTGACGCCCGGACC
AG--ACCTTCTGTGACGGATCCGCGGTAGAGCATGTATGTTGGGACCCGA
AAGATGGTGAACTATGCCTGAATAGGGTGAAGCCAGAGGAAACTCTGGTG
GAGGCTC-GTAGCGATTCTGACGTGCAAATCGATCGTCAAATTTGGGTAT
AGGGGCGAAAGACTAATCGAACCATCTAGTAGCTGGTTCCTGCCG-AAGT
TTCCCTCAGGATAGCAGAAACTCA--TGTCAGATTTATGTGGTAAAGCGA
ATGATTAGAGGCCTTGGGGT-TGAAACAACCTTAACCTATTCTCAAACTT
TAAATATGTAAGAACGAGCCGTCACTTGATTGGACCGCTCGGCGATTG-A
GAGT-----TTCTAGTGGGCCATTTTTGGTAAGCAGAACTGGCGATGCGG
GATGAACCGAACGCGAGGTTAAGGTGCCGGAATGCACGCTCATCAGACAC
CACAAAAGGTGTTAGTTCATCTAGACAGCAGGACGGTGGCCATGGAAGTC
GGAATCCGCTAAGGAGTGTGTAACAACTCACCTGCCGAATGAACTAGCCC
TGAAAATGGATGGCGCTCAAGCGTGCTACCCATACCTCGCCGTCAGTGTT
GAAGTGATGCACTGACGAGTAGGCAGGCGTGGAGGTCC--GTGAAGAAGC
C-CCCCTAGTAACTGCGAGTGAAGCGGG-AAAAGCTCAAATTTAAAATCT
GGCA-GTCTT---TGGCTGTCCGAGTTGTATTCTAGAGAAGTGCTTTCCG
TGCCGGACCGTGTACAAG-TCTCTTGGA-ACAGAGCGTCATAGAGGGTGA
GAATCCCGTCTT-TGACACGGAC-TACCGGTGC-TTTGTGATGCGTTTTC
AAAGAGTCGAGTTGTTTGGGAATGCAGCTCAAAATGGGTGGTAAATTCCA
TCTAAAGCTAAATATTGGCGAGAGACCGATAGCGAACAAGTACCGTGAGG
GAAAGATGAAAAGCACTTTGGAAAGAGAGTT-AAACAGTACGTGAAATTG
CTGAAAGGGAAACGCTTGAAGTCA-GTCGCGTCGT-TCA-GAACTCAGCC
TGGCT--T------TTGCTTGGTGCACTTTCTGA-ATGACGGGCCAGCAT
CAATTTTGAC-TGTTGGATAAAGGCCA-GAGAAATGTGGCT------CCT
TT------GGGAGTGTTATAGTCTCCGG-TTGCATACAATGGTT-AGGAT
TGAGGAACTCAGCATGCCTTT-ATG----GTCGGGG----TTCGCCCACG
---TTCAT-GCTTAGGATGCTGGCGTAATGGCTTTAAACGACCCGTCTTG
AAACACGGACCAAGGAGTCTAACATGCCTGCGAGTGTTTGGGTG--GAAA
ACCCGAGCGCGCAATGAAAGTGAAAGTTGGGA-TCCCTGT-CGT-GGGGA
GCACTGACGCCCGGACCAG--ACCTTCTGTGACGGATCCGCGGTAGAGCA
TGTATGTTGGGACCCGAAAGATGGTGAACTATGCCTGAATAGGGTGAAGC
CAGAGGAAACTCTGGTGGAGGCTC-GTAGCGATTCTGACGTGCAAATCGA
TCGTCAAATTTGGGTATAGGGGCGAAAGACTAATCGAACCATCTAGTAGC
TGGTTCCTGCCG-AAGTTTCCCTCAGGATAGCAGAAACTCA--TGTCAGA
TTTATGTGGTAAAGCGAATGATTAGAGGCCTTGGGGT-TGAAACAACCTT
AACCTATTCTCAAACTTTAAATATGTAAGAACGAGCCGTCACTTGATTGG
ACCGCTCGGCGATTG-AGAGT-----TTCTAGTGGGCCATTTTTGGTAAG
CAGAACTGGCGATGCGGGATGAACCGAACGCGAGGTTAAGGTGCCGGAAT
GCACGCTCATCAGACACCACAAAAGGTGTTAGTTCATCTAGACAGCAGGA
CGGTGGCCATGGAAGTCGGAATCCGCTAAGGAGTGTGTAACAACTCACCT
GCCGAATGAACTAGCCCTGAAAATGGATGGCGCTCAAGCGTGCTACCCAT
ACCTCGCCGTCAGTGTTGAAGTGATGCACTGACGAGTAGGCAGGCGTGGA
GGTCC--GTGAAGAAGCC-CCCCTAGTAACTGCGAGTGAAGCGGG-AAAA
GCTCAAATTTAAAATCTGGCA-GTCTT---TGGCTGTCCGAGTTGTATTC
TAGAGAAGTGCTTTCCGTGCCGGACCGTGTACAAG-TCTCTTGGA-ACAG
AGCGTCATAGAGGGTGAGAATCCCGTCTT-TGACACGGAC-TACCGGTGC
-TTTGTGATGCGTTTTCAAAGAGTCGAGTTGTTTGGGAATGCAGCTCAAA
ATGGGTGGTAAATTCCATCTAAAGCTAAATATTGGCGAGAGACCGATAGC
GAACAAGTACCGTGAGGGAAAGATGAAAAGCACTTTGGAAAGAGAGTT-A
AACAGTACGTGAAATTGCTGAAAGGGAAACGCTTGAAGTCA-GTCGCGTC
GT-TCA-GAACTCAGCCTGGCT--T------TTGCTTGGTGCACTTTCTG
A-ATGACGGGCCAGCATCAATTTTGAC-TGTTGGATAAAGGCCA-GAGAA
ATGTGGCT------CCTTT------GGGAGTGTTATAGTCTCCGG-TTGC
ATACAATGGTT-AGGATTGAGGAACTCAGCATGCCTTT-ATG----GTCG
GGG----TTCGCCCACG---TTCAT-GCTTAGGATGCTGGCGTAATGGCT
TTAAACGACCCGTCTTGAAACACGGACCAAGGAGTCTAACATGCCTGCGA
GTGTTTGGGTG--GAAAACCCGAGCGCGCAATGAAAGTGAAAGTTGGGA-
TCCCTGT-CGT-GGGGAGCACTGACGCCCGGACCAG--ACCTTCTGTGAC
GGATCCGCGGTAGAGCATGTATGTTGGGACCCGAAAGATGGTGAACTATG
CCTGAATAGGGTGAAGCCAGAGGAAACTCTGGTGGAGGCTC-GTAGCGAT
TCTGACGTGCAAATCGATCGTCAAATTTGGGTATAGGGGCGAAAGACTAA
TCGAACCATCTAGTAGCTGGTTCCTGCCG-AAGTTTCCCTCAGGATAGCA
GAAACTCA--TGTCAGATTTATGTGGTAAAGCGAATGATTAGAGGCCTTG
GGGT-TGAAACAACCTTAACCTATTCTCAAACTTTAAATATGTAAGAACG
AGCCGTCACTTGATTGGACCGCTCGGCGATTG-AGAGT-----TTCTAGT
GGGCCATTTTTGGTAAGCAGAACTGGCGATGCGGGATGAACCGAACGCGA
GGTTAAGGTGCCGGAATGCACGCTCATCAGACACCACAAAAGGTGTTAGT
TCATCTAGACAGCAGGACGGTGGCCATGGAAGTCGGAATCCGCTAAGGAG
TGTGTAACAACTCACCTGCCGAATGAACTAGCCCTGAAAATGGATGGCGC
TCAAGCGTGCTACCCATACCTCGCCGTCAGTGTTGAAGTGATGCACTGAC
GAGTAGGCAGGCGTGGAGGTCC--GTGAAGAAGCC-
>Meripilaceae_Meripilus_giganteus_FP_135344
ATTATTGAACTCCCA--ACTTGGGTG-AGG-TTGTTGCTGG-C------C
CTGA-------------GGGGCA-TGTGCACGTCTCG------CTCATTT
T-------------------ATCTC------T-CACACCCCTGTGCACCT
T----TCATGGGATGGCTTGCG-GCCGTCC-------------------G
TCGGC-----------CTTTGCGT--------------------------
--CGATGGCTCTGCAG-------------------CTG------------
-----------CCTCGTGT---TTT-----TACAAACCTTTTAATCAG--
--TCT-----TGAATG---------------------TTT----------
ATCGCG----CGCATGCGCATT---TAAATCAATACAACTTTCAGCAACG
GATCTCTTGGCTCTCGCATCGATG-AAGAACGCAGCGAAATGCGATAAGT
-AATGTGAATTGCAGA-ATTCAGTGAATCATCGAATCTTTGAACGCACCT
TGCGCTCCTTGG-TATT----CCGAGGAGCATGCCTGTTTGAGTGTCATG
GTATTCTCAATTCGCTCTCATTT-TATTG---------------------
AGGGCGGCATTGGATGT-GGAGGCTCT---------TTGCTGGCCAT---
----------------TTTG-TGCCAGCTCCTCT-TAAAAATATTAGTGT
GAATGCTCA---------------CTTCATGCTCAGTGTGATAA----TT
ATCTTGCATTGT-GCTTGG-----------------GT-GTGGCG-----
--ACTTCATGC-TTCTAA-TCGT-CG------------------------
--CAAGACAACC------------------------------TTTGA-CA
-CCCCTAGTAACTGCGAGTGAAGCGGG-AAAAGCTCAAATTTAAAATCTG
GCA-GTCTT---CGGCTGTCCGAGTTGTAATCTGGAGAAGTGCCTTCCGC
GCCGGACCGTGTACAAG-TCTCTTGGA-ATAGAGCGTCATAGAGGGTGAG
AATCCCGTCTT-TGACACGGAC-CGCCGGTGC-TTTGCGATGCGCTTTCA
AAGAGTCGAGTTGTTTGGGAATGCAGCTCAAAATGGGTGGTAAATTCCAT
CTAAAGCTAAATATTGGCGAGAGACCGATAGCGAACAAGTACCGTGAGGG
AAAGATGAAAAGCACTTTGGAAAGAGAGTT-AAACAGTACGTGAAATTGC
TGAAAGGGAAACACTTGAAGTCA-GTCGCGTTGG-TCA-GAACTCAGCCC
GGCC-AT------GCGCTTGGTGCATTTTCTGA-TCGACGGGCCAGCATC
AATTTCGAC-CGTGGGATAAAGGCTG-GAGAAAGGTGGCT------CCCT
T------GGGAGTGTTATAGTCTCCGG-TTGCATGCCACGGTT-GGGATT
GAGGAACTCAGCATGCCTTT-ACG----GCCGGGG----TTCGCCCACG-
--TTCAT-GCTTAGGATGCTGGCGTAATGGCTTTAAATGACCCGTCTTGA
AACACGGACCAAGGAGTCTAACATGCCTGCGAGTGTTTGGGTG--GAAAA
CCCGAGCGCGCAATGAAAGTGAAAGTTGGGA-TCCCTGT-CGC-GGGGAG
CACCGACGCCCGGACCAG--ACCTTCTGTGACGGATCCGCGGTAGAGCAT
GTATGTTGGGACCCGAAAGATGGTGAACTATGCCTGAATAGGGTGAAGCC
AGAGGAAACTCTGGTGGAGGCTC-GTAGCGATTCTGACGTGCAAATCGAT
CGTCAAATTTGGGTATAGGGGCGAAAGACTAATCGAACCATCTAGTAGCT
GGTTCCTGCCG-AAGTTTCCCTCAGGATAGCAGAAACTCG--TCTCAGAT
TTATGTGGTAAAGCGAATGATTAGAGGCCTTGGGGT-TGAAACAACCTTA
ACCTATTCTCAAACTTTAAATATGTAAGAACGAGCCGTCACTTGATTGGA
CCGCTCGGCGATTG-AGAGT-----TTCTAGTGGGCCATTTTTGGTAAGC
AGAACTGGCGATGCGGGATGAACCGAACGCGAGGTTAAGGTGCCGGAATG
CACGCTCATCAGACACCACAAAAGGTGTTAGTTCATCTAGACAGCAGGAC
GGTGGCCATGGAAGTCGGAATCCGCTAAGGAGTGTGTAACAACTCACCTG
CCGAATGAACTAGCCCTGAAAATGGATGGCGCTCAAGCGTGCTACCCATA
CCTCGCCGTCAGCGTTGAAGTGACGCGCTGACGAGTAGGCAGGCGTGGAG
GTCC--GTGAAGAAGCC-CCCCTAGTAACTGCGAGTGAAGCGGG-AAAAG
CTCAAATTTAAAATCTGGCA-GTCTT---CGGCTGTCCGAGTTGTAATCT
GGAGAAGTGCCTTCCGCGCCGGACCGTGTACAAG-TCTCTTGGA-ATAGA
GCGTCATAGAGGGTGAGAATCCCGTCTT-TGACACGGAC-CGCCGGTGC-
TTTGCGATGCGCTTTCAAAGAGTCGAGTTGTTTGGGAATGCAGCTCAAAA
TGGGTGGTAAATTCCATCTAAAGCTAAATATTGGCGAGAGACCGATAGCG
AACAAGTACCGTGAGGGAAAGATGAAAAGCACTTTGGAAAGAGAGTT-AA
ACAGTACGTGAAATTGCTGAAAGGGAAACACTTGAAGTCA-GTCGCGTTG
G-TCA-GAACTCAGCCCGGCC-AT------GCGCTTGGTGCATTTTCTGA
-TCGACGGGCCAGCATCAATTTCGAC-CGTGGGATAAAGGCTG-GAGAAA
GGTGGCT------CCCTT------GGGAGTGTTATAGTCTCCGG-TTGCA
TGCCACGGTT-GGGATTGAGGAACTCAGCATGCCTTT-ACG----GCCGG
GG----TTCGCCCACG---TTCAT-GCTTAGGATGCTGGCGTAATGGCTT
TAAATGACCCGTCTTGAAACACGGACCAAGGAGTCTAACATGCCTGCGAG
TGTTTGGGTG--GAAAACCCGAGCGCGCAATGAAAGTGAAAGTTGGGA-T
CCCTGT-CGC-GGGGAGCACCGACGCCCGGACCAG--ACCTTCTGTGACG
GATCCGCGGTAGAGCATGTATGTTGGGACCCGAAAGATGGTGAACTATGC
CTGAATAGGGTGAAGCCAGAGGAAACTCTGGTGGAGGCTC-GTAGCGATT
CTGACGTGCAAATCGATCGTCAAATTTGGGTATAGGGGCGAAAGACTAAT
CGAACCATCTAGTAGCTGGTTCCTGCCG-AAGTTTCCCTCAGGATAGCAG
AAACTCG--TCTCAGATTTATGTGGTAAAGCGAATGATTAGAGGCCTTGG
GGT-TGAAACAACCTTAACCTATTCTCAAACTTTAAATATGTAAGAACGA
GCCGTCACTTGATTGGACCGCTCGGCGATTG-AGAGT-----TTCTAGTG
GGCCATTTTTGGTAAGCAGAACTGGCGATGCGGGATGAACCGAACGCGAG
GTTAAGGTGCCGGAATGCACGCTCATCAGACACCACAAAAGGTGTTAGTT
CATCTAGACAGCAGGACGGTGGCCATGGAAGTCGGAATCCGCTAAGGAGT
GTGTAACAACTCACCTGCCGAATGAACTAGCCCTGAAAATGGATGGCGCT
CAAGCGTGCTACCCATACCTCGCCGTCAGCGTTGAAGTGACGCGCTGACG
AGTAGGCAGGCGTGGAGGTCC--GTGAAGAAGCC-CCCCTAGTAACTGCG
AGTGAAGCGGG-AAAAGCTCAAATTTAAAATCTGGCA-GTCTT---CGGC
TGTCCGAGTTGTAATCTGGAGAAGTGCCTTCCGCGCCGGACCGTGTACAA
G-TCTCTTGGA-ATAGAGCGTCATAGAGGGTGAGAATCCCGTCTT-TGAC
ACGGAC-CGCCGGTGC-TTTGCGATGCGCTTTCAAAGAGTCGAGTTGTTT
GGGAATGCAGCTCAAAATGGGTGGTAAATTCCATCTAAAGCTAAATATTG
GCGAGAGACCGATAGCGAACAAGTACCGTGAGGGAAAGATGAAAAGCACT
TTGGAAAGAGAGTT-AAACAGTACGTGAAATTGCTGAAAGGGAAACACTT
GAAGTCA-GTCGCGTTGG-TCA-GAACTCAGCCCGGCC-AT------GCG
CTTGGTGCATTTTCTGA-TCGACGGGCCAGCATCAATTTCGAC-CGTGGG
ATAAAGGCTG-GAGAAAGGTGGCT------CCCTT------GGGAGTGTT
ATAGTCTCCGG-TTGCATGCCACGGTT-GGGATTGAGGAACTCAGCATGC
CTTT-ACG----GCCGGGG----TTCGCCCACG---TTCAT-GCTTAGGA
TGCTGGCGTAATGGCTTTAAATGACCCGTCTTGAAACACGGACCAAGGAG
TCTAACATGCCTGCGAGTGTTTGGGTG--GAAAACCCGAGCGCGCAATGA
AAGTGAAAGTTGGGA-TCCCTGT-CGC-GGGGAGCACCGACGCCCGGACC
AG--ACCTTCTGTGACGGATCCGCGGTAGAGCATGTATGTTGGGACCCGA
AAGATGGTGAACTATGCCTGAATAGGGTGAAGCCAGAGGAAACTCTGGTG
GAGGCTC-GTAGCGATTCTGACGTGCAAATCGATCGTCAAATTTGGGTAT
AGGGGCGAAAGACTAATCGAACCATCTAGTAGCTGGTTCCTGCCG-AAGT
TTCCCTCAGGATAGCAGAAACTCG--TCTCAGATTTATGTGGTAAAGCGA
ATGATTAGAGGCCTTGGGGT-TGAAACAACCTTAACCTATTCTCAAACTT
TAAATATGTAAGAACGAGCCGTCACTTGATTGGACCGCTCGGCGATTG-A
GAGT-----TTCTAGTGGGCCATTTTTGGTAAGCAGAACTGGCGATGCGG
GATGAACCGAACGCGAGGTTAAGGTGCCGGAATGCACGCTCATCAGACAC
CACAAAAGGTGTTAGTTCATCTAGACAGCAGGACGGTGGCCATGGAAGTC
GGAATCCGCTAAGGAGTGTGTAACAACTCACCTGCCGAATGAACTAGCCC
TGAAAATGGATGGCGCTCAAGCGTGCTACCCATACCTCGCCGTCAGCGTT
GAAGTGACGCGCTGACGAGTAGGCAGGCGTGGAGGTCC--GTGAAGAAGC
C-CCCCTAGTAACTGCGAGTGAAGCGGG-AAAAGCTCAAATTTAAAATCT
GGCA-GTCTT---CGGCTGTCCGAGTTGTAATCTGGAGAAGTGCCTTCCG
CGCCGGACCGTGTACAAG-TCTCTTGGA-ATAGAGCGTCATAGAGGGTGA
GAATCCCGTCTT-TGACACGGAC-CGCCGGTGC-TTTGCGATGCGCTTTC
AAAGAGTCGAGTTGTTTGGGAATGCAGCTCAAAATGGGTGGTAAATTCCA
TCTAAAGCTAAATATTGGCGAGAGACCGATAGCGAACAAGTACCGTGAGG
GAAAGATGAAAAGCACTTTGGAAAGAGAGTT-AAACAGTACGTGAAATTG
CTGAAAGGGAAACACTTGAAGTCA-GTCGCGTTGG-TCA-GAACTCAGCC
CGGCC-AT------GCGCTTGGTGCATTTTCTGA-TCGACGGGCCAGCAT
CAATTTCGAC-CGTGGGATAAAGGCTG-GAGAAAGGTGGCT------CCC
TT------GGGAGTGTTATAGTCTCCGG-TTGCATGCCACGGTT-GGGAT
TGAGGAACTCAGCATGCCTTT-ACG----GCCGGGG----TTCGCCCACG
---TTCAT-GCTTAGGATGCTGGCGTAATGGCTTTAAATGACCCGTCTTG
AAACACGGACCAAGGAGTCTAACATGCCTGCGAGTGTTTGGGTG--GAAA
ACCCGAGCGCGCAATGAAAGTGAAAGTTGGGA-TCCCTGT-CGC-GGGGA
GCACCGACGCCCGGACCAG--ACCTTCTGTGACGGATCCGCGGTAGAGCA
TGTATGTTGGGACCCGAAAGATGGTGAACTATGCCTGAATAGGGTGAAGC
CAGAGGAAACTCTGGTGGAGGCTC-GTAGCGATTCTGACGTGCAAATCGA
TCGTCAAATTTGGGTATAGGGGCGAAAGACTAATCGAACCATCTAGTAGC
TGGTTCCTGCCG-AAGTTTCCCTCAGGATAGCAGAAACTCG--TCTCAGA
TTTATGTGGTAAAGCGAATGATTAGAGGCCTTGGGGT-TGAAACAACCTT
AACCTATTCTCAAACTTTAAATATGTAAGAACGAGCCGTCACTTGATTGG
ACCGCTCGGCGATTG-AGAGT-----TTCTAGTGGGCCATTTTTGGTAAG
CAGAACTGGCGATGCGGGATGAACCGAACGCGAGGTTAAGGTGCCGGAAT
GCACGCTCATCAGACACCACAAAAGGTGTTAGTTCATCTAGACAGCAGGA
CGGTGGCCATGGAAGTCGGAATCCGCTAAGGAGTGTGTAACAACTCACCT
GCCGAATGAACTAGCCCTGAAAATGGATGGCGCTCAAGCGTGCTACCCAT
ACCTCGCCGTCAGCGTTGAAGTGACGCGCTGACGAGTAGGCAGGCGTGGA
GGTCC--GTGAAGAAGCC-CCCCTAGTAACTGCGAGTGAAGCGGG-AAAA
GCTCAAATTTAAAATCTGGCA-GTCTT---CGGCTGTCCGAGTTGTAATC
TGGAGAAGTGCCTTCCGCGCCGGACCGTGTACAAG-TCTCTTGGA-ATAG
AGCGTCATAGAGGGTGAGAATCCCGTCTT-TGACACGGAC-CGCCGGTGC
-TTTGCGATGCGCTTTCAAAGAGTCGAGTTGTTTGGGAATGCAGCTCAAA
ATGGGTGGTAAATTCCATCTAAAGCTAAATATTGGCGAGAGACCGATAGC
GAACAAGTACCGTGAGGGAAAGATGAAAAGCACTTTGGAAAGAGAGTT-A
AACAGTACGTGAAATTGCTGAAAGGGAAACACTTGAAGTCA-GTCGCGTT
GG-TCA-GAACTCAGCCCGGCC-AT------GCGCTTGGTGCATTTTCTG
A-TCGACGGGCCAGCATCAATTTCGAC-CGTGGGATAAAGGCTG-GAGAA
AGGTGGCT------CCCTT------GGGAGTGTTATAGTCTCCGG-TTGC
ATGCCACGGTT-GGGATTGAGGAACTCAGCATGCCTTT-ACG----GCCG
GGG----TTCGCCCACG---TTCAT-GCTTAGGATGCTGGCGTAATGGCT
TTAAATGACCCGTCTTGAAACACGGACCAAGGAGTCTAACATGCCTGCGA
GTGTTTGGGTG--GAAAACCCGAGCGCGCAATGAAAGTGAAAGTTGGGA-
TCCCTGT-CGC-GGGGAGCACCGACGCCCGGACCAG--ACCTTCTGTGAC
GGATCCGCGGTAGAGCATGTATGTTGGGACCCGAAAGATGGTGAACTATG
CCTGAATAGGGTGAAGCCAGAGGAAACTCTGGTGGAGGCTC-GTAGCGAT
TCTGACGTGCAAATCGATCGTCAAATTTGGGTATAGGGGCGAAAGACTAA
TCGAACCATCTAGTAGCTGGTTCCTGCCG-AAGTTTCCCTCAGGATAGCA
GAAACTCG--TCTCAGATTTATGTGGTAAAGCGAATGATTAGAGGCCTTG
GGGT-TGAAACAACCTTAACCTATTCTCAAACTTTAAATATGTAAGAACG
AGCCGTCACTTGATTGGACCGCTCGGCGATTG-AGAGT-----TTCTAGT
GGGCCATTTTTGGTAAGCAGAACTGGCGATGCGGGATGAACCGAACGCGA
GGTTAAGGTGCCGGAATGCACGCTCATCAGACACCACAAAAGGTGTTAGT
TCATCTAGACAGCAGGACGGTGGCCATGGAAGTCGGAATCCGCTAAGGAG
TGTGTAACAACTCACCTGCCGAATGAACTAGCCCTGAAAATGGATGGCGC
TCAAGCGTGCTACCCATACCTCGCCGTCAGCGTTGAAGTGACGCGCTGAC
GAGTAGGCAGGCGTGGAGGTCC--GTGAAGAAGCC-
>P9_Panaceae_Cymatoderma_elegans_Dai_17511
ATTATTGAATTAAA----AATGGACT-CGG-TTGTAGCTGG-T------C
TCTCTCT---------GGGGACA-TGTGCACGCCTTG------TTCATCT
C-------------------CAATT------C-TACACCTCTGTGCACTT
T----ACATGGATCTGGTCGCG----------------------------
CAGGC-----------TTTTCAAA--------------------------
--AGCTTGCAACA----------------------TCG------------
-----------GTCTGTGGCATTTT-----AACAAACAT-ATC-TATG--
--TTA-----TGAATG---------------------GCCAA------TA
AACGCA----T-ATGATGCATT----TATAATATACAACTTTCAGCAACG
GATCTCTTGGCTCTCGCATCGATG-AAGAACGCAGCGAAATGCGATAAGT
-AATGTGAATTGCAGA-ATTCAGTGAATCATCGAATCTTTGAACGCACCT
TGCGCTCCTTGG-TATT----CCGAGGAGCATGCCTGTTTGAGTGTCATG
GTATTCTCAACCCTCCAGATTCT-TGTCG----------AGTTT------
--GGATGGGTTGGACTT-GGAGGCTTTC-------ATTGCTGGTGAA---
---------------TCTCT-CACCGGCTCCTCT-GAAATACATTAGCAG
GAATACGGC-TGC------------ATTGGCTTCAGTGTGATAA----TT
GTC-TACGCTGT-CGCTGT-----------------GT-GGCATATAAAA
ATGGTTCTTGC-TTCTAA-TCCG-TCTTT--------CTCT---------
-GAGAGACAACCTTT--------------------------TCTTGA-CA
-CCCCTAGTAACTGCGAGTGAAGCGGG-AAAAGCTCAAATTTAAAATCTG
GCG-GTCTT---TGGCTGTCCGAGTTGTAGTCTGGAGAAGTGTTTTCCGC
GCTGGACCGTGTACAAG-TCTCTTGGA-ATAGAGCGTCATAGAGGGTGAG
AATCCCGTCTT-TGACATGGAC-TACCAGTGC-TTTGTGATGCGCTCTCA
AAGAGTCGAGTTGTTTGGGAATGCAGCTCAAAATGGGTGGTGAATTCCAT
CTAAAGCTAAATATTGGCGAGAGACCGATAGCGAACAAGTACCGTGAGGG
AAAGATGAAAAGCACTTTGGAAAGAGAGTT-AAACAGTACGTGAAATTGC
TGAAAGGGAAACGCTTGAAGTCA-GTCGCGTCAT-TCA-GAACTCAGCCC
GGCTTTT------TTGCTTGGTGTATTTTCTGC-TTGACGGGCCAGCATC
AATTTTGGC-TGCTGGAAAAAGGCCG-GGGGAATGTGGCA------CCTT
T------TGGTGTGTTATAGCCCCTGG-TCATATACAGCAGCT-GGGATT
GAGGACCGCAGCACGCCTTA-ATG----GTTGGGG----TTCGCCCACA-
--TTCGT-GCTTAGGATGCTGGCGTAATGGCTTTAAACGACCCGTCTTGA
AACACGGACCAAGGAGTCTAACATGCCTGCGAGTATTTGGGTG--GCAAA
CCCGAGTGCGCAATGAAAGTGAAAGTTGGGA-TCTCTGT-CGT-GGAGAG
CACCGACGCCCGGACCAG--ACCTTTTGCGACGGCTCCGCGGTTGAGCAT
GTATGTTGGGACCCGAAAGATGGTGAACTATGCCTGAATAGGGTGAAGCC
AGAGGAAACTCTGGTGGAGGCTC-GTAGCGATTCTGACGTGCAAATCGAT
CGTCAAATTTGGGTATAGGGGCGAAAGACTAATCGAACCATCTAGTAGCT
GGTTCCTGCCG-AAGTTTCCCTCAGGATAGCAGAAACTCA--TGTCAGAT
TTATGTGGTAAAGCGAATGATTAGAGGCCTTGGGGT-TGAAACAACCTTA
ACCTATTCTCAAACTTTAAATATGTAAGAACGAGCCGTCTCTTAATTGGA
CCGCTCGGCGAATG-AGAGT-----TTCTAGTGGGCCATTTTTGGTAAGC
AGAACTGGCGATGCGGGATGAACCGAACGCGAGGTTAAGGTGCCGGAATG
CACGCTCATCAGACACCACAAAAGGTGTTAGTTCATCTAGACAGCAGGAC
GGTGGCCATGGAAGTCGGAATCCGCTAAGGAGTGTGTAACAACTCACCTG
CCGAATGAACTAGCCCTGAAAATGGATGGCGCTCAAGCGTGCTACCCATA
CCTCGCCGTCAGTGTTGAAATGATGCACCGACGAGTAGGCAGGCGTGGAG
GTTG--GTGAAGAAGCC-CCCCTAGTAACTGCGAGTGAAGCGGG-AAAAG
CTCAAATTTAAAATCTGGCG-GTCTT---TGGCTGTCCGAGTTGTAGTCT
GGAGAAGTGTTTTCCGCGCTGGACCGTGTACAAG-TCTCTTGGA-ATAGA
GCGTCATAGAGGGTGAGAATCCCGTCTT-TGACATGGAC-TACCAGTGC-
TTTGTGATGCGCTCTCAAAGAGTCGAGTTGTTTGGGAATGCAGCTCAAAA
TGGGTGGTGAATTCCATCTAAAGCTAAATATTGGCGAGAGACCGATAGCG
AACAAGTACCGTGAGGGAAAGATGAAAAGCACTTTGGAAAGAGAGTT-AA
ACAGTACGTGAAATTGCTGAAAGGGAAACGCTTGAAGTCA-GTCGCGTCA
T-TCA-GAACTCAGCCCGGCTTTT------TTGCTTGGTGTATTTTCTGC
-TTGACGGGCCAGCATCAATTTTGGC-TGCTGGAAAAAGGCCG-GGGGAA
TGTGGCA------CCTTT------TGGTGTGTTATAGCCCCTGG-TCATA
TACAGCAGCT-GGGATTGAGGACCGCAGCACGCCTTA-ATG----GTTGG
GG----TTCGCCCACA---TTCGT-GCTTAGGATGCTGGCGTAATGGCTT
TAAACGACCCGTCTTGAAACACGGACCAAGGAGTCTAACATGCCTGCGAG
TATTTGGGTG--GCAAACCCGAGTGCGCAATGAAAGTGAAAGTTGGGA-T
CTCTGT-CGT-GGAGAGCACCGACGCCCGGACCAG--ACCTTTTGCGACG
GCTCCGCGGTTGAGCATGTATGTTGGGACCCGAAAGATGGTGAACTATGC
CTGAATAGGGTGAAGCCAGAGGAAACTCTGGTGGAGGCTC-GTAGCGATT
CTGACGTGCAAATCGATCGTCAAATTTGGGTATAGGGGCGAAAGACTAAT
CGAACCATCTAGTAGCTGGTTCCTGCCG-AAGTTTCCCTCAGGATAGCAG
AAACTCA--TGTCAGATTTATGTGGTAAAGCGAATGATTAGAGGCCTTGG
GGT-TGAAACAACCTTAACCTATTCTCAAACTTTAAATATGTAAGAACGA
GCCGTCTCTTAATTGGACCGCTCGGCGAATG-AGAGT-----TTCTAGTG
GGCCATTTTTGGTAAGCAGAACTGGCGATGCGGGATGAACCGAACGCGAG
GTTAAGGTGCCGGAATGCACGCTCATCAGACACCACAAAAGGTGTTAGTT
CATCTAGACAGCAGGACGGTGGCCATGGAAGTCGGAATCCGCTAAGGAGT
GTGTAACAACTCACCTGCCGAATGAACTAGCCCTGAAAATGGATGGCGCT
CAAGCGTGCTACCCATACCTCGCCGTCAGTGTTGAAATGATGCACCGACG
AGTAGGCAGGCGTGGAGGTTG--GTGAAGAAGCC-CCCCTAGTAACTGCG
AGTGAAGCGGG-AAAAGCTCAAATTTAAAATCTGGCG-GTCTT---TGGC
TGTCCGAGTTGTAGTCTGGAGAAGTGTTTTCCGCGCTGGACCGTGTACAA
G-TCTCTTGGA-ATAGAGCGTCATAGAGGGTGAGAATCCCGTCTT-TGAC
ATGGAC-TACCAGTGC-TTTGTGATGCGCTCTCAAAGAGTCGAGTTGTTT
GGGAATGCAGCTCAAAATGGGTGGTGAATTCCATCTAAAGCTAAATATTG
GCGAGAGACCGATAGCGAACAAGTACCGTGAGGGAAAGATGAAAAGCACT
TTGGAAAGAGAGTT-AAACAGTACGTGAAATTGCTGAAAGGGAAACGCTT
GAAGTCA-GTCGCGTCAT-TCA-GAACTCAGCCCGGCTTTT------TTG
CTTGGTGTATTTTCTGC-TTGACGGGCCAGCATCAATTTTGGC-TGCTGG
AAAAAGGCCG-GGGGAATGTGGCA------CCTTT------TGGTGTGTT
ATAGCCCCTGG-TCATATACAGCAGCT-GGGATTGAGGACCGCAGCACGC
CTTA-ATG----GTTGGGG----TTCGCCCACA---TTCGT-GCTTAGGA
TGCTGGCGTAATGGCTTTAAACGACCCGTCTTGAAACACGGACCAAGGAG
TCTAACATGCCTGCGAGTATTTGGGTG--GCAAACCCGAGTGCGCAATGA
AAGTGAAAGTTGGGA-TCTCTGT-CGT-GGAGAGCACCGACGCCCGGACC
AG--ACCTTTTGCGACGGCTCCGCGGTTGAGCATGTATGTTGGGACCCGA
AAGATGGTGAACTATGCCTGAATAGGGTGAAGCCAGAGGAAACTCTGGTG
GAGGCTC-GTAGCGATTCTGACGTGCAAATCGATCGTCAAATTTGGGTAT
AGGGGCGAAAGACTAATCGAACCATCTAGTAGCTGGTTCCTGCCG-AAGT
TTCCCTCAGGATAGCAGAAACTCA--TGTCAGATTTATGTGGTAAAGCGA
ATGATTAGAGGCCTTGGGGT-TGAAACAACCTTAACCTATTCTCAAACTT
TAAATATGTAAGAACGAGCCGTCTCTTAATTGGACCGCTCGGCGAATG-A
GAGT-----TTCTAGTGGGCCATTTTTGGTAAGCAGAACTGGCGATGCGG
GATGAACCGAACGCGAGGTTAAGGTGCCGGAATGCACGCTCATCAGACAC
CACAAAAGGTGTTAGTTCATCTAGACAGCAGGACGGTGGCCATGGAAGTC
GGAATCCGCTAAGGAGTGTGTAACAACTCACCTGCCGAATGAACTAGCCC
TGAAAATGGATGGCGCTCAAGCGTGCTACCCATACCTCGCCGTCAGTGTT
GAAATGATGCACCGACGAGTAGGCAGGCGTGGAGGTTG--GTGAAGAAGC
C-CCCCTAGTAACTGCGAGTGAAGCGGG-AAAAGCTCAAATTTAAAATCT
GGCG-GTCTT---TGGCTGTCCGAGTTGTAGTCTGGAGAAGTGTTTTCCG
CGCTGGACCGTGTACAAG-TCTCTTGGA-ATAGAGCGTCATAGAGGGTGA
GAATCCCGTCTT-TGACATGGAC-TACCAGTGC-TTTGTGATGCGCTCTC
AAAGAGTCGAGTTGTTTGGGAATGCAGCTCAAAATGGGTGGTGAATTCCA
TCTAAAGCTAAATATTGGCGAGAGACCGATAGCGAACAAGTACCGTGAGG
GAAAGATGAAAAGCACTTTGGAAAGAGAGTT-AAACAGTACGTGAAATTG
CTGAAAGGGAAACGCTTGAAGTCA-GTCGCGTCAT-TCA-GAACTCAGCC
CGGCTTTT------TTGCTTGGTGTATTTTCTGC-TTGACGGGCCAGCAT
CAATTTTGGC-TGCTGGAAAAAGGCCG-GGGGAATGTGGCA------CCT
TT------TGGTGTGTTATAGCCCCTGG-TCATATACAGCAGCT-GGGAT
TGAGGACCGCAGCACGCCTTA-ATG----GTTGGGG----TTCGCCCACA
---TTCGT-GCTTAGGATGCTGGCGTAATGGCTTTAAACGACCCGTCTTG
AAACACGGACCAAGGAGTCTAACATGCCTGCGAGTATTTGGGTG--GCAA
ACCCGAGTGCGCAATGAAAGTGAAAGTTGGGA-TCTCTGT-CGT-GGAGA
GCACCGACGCCCGGACCAG--ACCTTTTGCGACGGCTCCGCGGTTGAGCA
TGTATGTTGGGACCCGAAAGATGGTGAACTATGCCTGAATAGGGTGAAGC
CAGAGGAAACTCTGGTGGAGGCTC-GTAGCGATTCTGACGTGCAAATCGA
TCGTCAAATTTGGGTATAGGGGCGAAAGACTAATCGAACCATCTAGTAGC
TGGTTCCTGCCG-AAGTTTCCCTCAGGATAGCAGAAACTCA--TGTCAGA
TTTATGTGGTAAAGCGAATGATTAGAGGCCTTGGGGT-TGAAACAACCTT
AACCTATTCTCAAACTTTAAATATGTAAGAACGAGCCGTCTCTTAATTGG
ACCGCTCGGCGAATG-AGAGT-----TTCTAGTGGGCCATTTTTGGTAAG
CAGAACTGGCGATGCGGGATGAACCGAACGCGAGGTTAAGGTGCCGGAAT
GCACGCTCATCAGACACCACAAAAGGTGTTAGTTCATCTAGACAGCAGGA
CGGTGGCCATGGAAGTCGGAATCCGCTAAGGAGTGTGTAACAACTCACCT
GCCGAATGAACTAGCCCTGAAAATGGATGGCGCTCAAGCGTGCTACCCAT
ACCTCGCCGTCAGTGTTGAAATGATGCACCGACGAGTAGGCAGGCGTGGA
GGTTG--GTGAAGAAGCC-CCCCTAGTAACTGCGAGTGAAGCGGG-AAAA
GCTCAAATTTAAAATCTGGCG-GTCTT---TGGCTGTCCGAGTTGTAGTC
TGGAGAAGTGTTTTCCGCGCTGGACCGTGTACAAG-TCTCTTGGA-ATAG
AGCGTCATAGAGGGTGAGAATCCCGTCTT-TGACATGGAC-TACCAGTGC
-TTTGTGATGCGCTCTCAAAGAGTCGAGTTGTTTGGGAATGCAGCTCAAA
ATGGGTGGTGAATTCCATCTAAAGCTAAATATTGGCGAGAGACCGATAGC
GAACAAGTACCGTGAGGGAAAGATGAAAAGCACTTTGGAAAGAGAGTT-A
AACAGTACGTGAAATTGCTGAAAGGGAAACGCTTGAAGTCA-GTCGCGTC
AT-TCA-GAACTCAGCCCGGCTTTT------TTGCTTGGTGTATTTTCTG
C-TTGACGGGCCAGCATCAATTTTGGC-TGCTGGAAAAAGGCCG-GGGGA
ATGTGGCA------CCTTT------TGGTGTGTTATAGCCCCTGG-TCAT
ATACAGCAGCT-GGGATTGAGGACCGCAGCACGCCTTA-ATG----GTTG
GGG----TTCGCCCACA---TTCGT-GCTTAGGATGCTGGCGTAATGGCT
TTAAACGACCCGTCTTGAAACACGGACCAAGGAGTCTAACATGCCTGCGA
GTATTTGGGTG--GCAAACCCGAGTGCGCAATGAAAGTGAAAGTTGGGA-
TCTCTGT-CGT-GGAGAGCACCGACGCCCGGACCAG--ACCTTTTGCGAC
GGCTCCGCGGTTGAGCATGTATGTTGGGACCCGAAAGATGGTGAACTATG
CCTGAATAGGGTGAAGCCAGAGGAAACTCTGGTGGAGGCTC-GTAGCGAT
TCTGACGTGCAAATCGATCGTCAAATTTGGGTATAGGGGCGAAAGACTAA
TCGAACCATCTAGTAGCTGGTTCCTGCCG-AAGTTTCCCTCAGGATAGCA
GAAACTCA--TGTCAGATTTATGTGGTAAAGCGAATGATTAGAGGCCTTG
GGGT-TGAAACAACCTTAACCTATTCTCAAACTTTAAATATGTAAGAACG
AGCCGTCTCTTAATTGGACCGCTCGGCGAATG-AGAGT-----TTCTAGT
GGGCCATTTTTGGTAAGCAGAACTGGCGATGCGGGATGAACCGAACGCGA
GGTTAAGGTGCCGGAATGCACGCTCATCAGACACCACAAAAGGTGTTAGT
TCATCTAGACAGCAGGACGGTGGCCATGGAAGTCGGAATCCGCTAAGGAG
TGTGTAACAACTCACCTGCCGAATGAACTAGCCCTGAAAATGGATGGCGC
TCAAGCGTGCTACCCATACCTCGCCGTCAGTGTTGAAATGATGCACCGAC
GAGTAGGCAGGCGTGGAGGTTG--GTGAAGAAGCC-
>P12_Steccherinaceae_Steccherinum_meridionale_Cui_16691
ATTAATGAATGAA------TTGGGTG-AGG-TTGTCGCTGG-C------C
TTTCA-----------CCGGGCA-TGTGCACACCTCA------TTCAACC
TCT----------------------------C-TACACCTCTGTGCACTT
C----TCATGGGTTGGGCTGCG-TCTGA----------------------
--------------------------------------------------
--AATATTGACATGGC-------------------CCC------------
-----------TCTCATGTGTTTTA-----TACAAACTA---TACAAG--
-TTTT-----AGAATG---------------------TCTAT--------
ACAATGT----GTAAAAGCA--------TATAATACAACTTTCAACAACG
GATCTCTTGGCTCTCGCATCGATG-AAGAACGCAGCGAAATGCGATAAGT
-AATGTGAATTGCAGA-ATTCAGTGAATCATCGAATCTTTGAACGCACCT
TGCGCTCCTTGG-TATT----CCGAGGAGCATGCTTGTTTGAGTGTCATG
GTATTCTCAACCCTCTTGCATTT-TTTAT--------TAAATGT------
-GGTTGGGCTTGGACTT-GGAGGCT-----------TTGCTGGTGTCTGA
ATATT---TTTTTATTCAGA-TGTGGGCTCCTCT-GAAATGCATTAGCTT
GAATAAATC-CAA------------GCATGATCCAGTGTGATAA----TT
GTC-TACGCTGC-CTCATC-----------------TC-GGAA---TAAA
AAAATTCTAGC-TTCTAA-CTGT-CCTT----------------------
--CGGGACTTAC------------------------------TCTGA-AC
-CCCCTAGTAACTGCGAGTGAAGCGGG-AAAAGCTCAAATTTAAAATCTG
GCA-G-CTT---TGGCTGTCCGAGTTGTAGTCTGGAGAAGCGTTTTCTGT
GCTGGACCGTGTACAAG-TCTCTTGGA-ATAGAGCGTCATAGAGGGTGAG
AATCCCGTCTT-TGACACGGAC-TGCCAGTGC-TTTGTGATGCGCTCTCA
AAGAGTCGAGTTGTTTGGGAATGCAGCTCAAAATGGGTGGTAAATTCCAT
CTAAAGCTAAATATTGGCGAGAGACCGATAGCGAACAAGTACCGTGAGGG
AAAGATGAAAAGCACTTTGGAAAGAGAGTT-AAACAGTACGTGAAATTGT
TGAAAGGGAAACGCTTGAAGTCA-GTCGCGTGTG-CTA-GAACTCAGCCT
GGTT--T------TTACCTGGTGCATTTTCTAG-TACACGGGCCAGCATC
AATTTTGAC-CGCTGGATAAAGGCCT-CAGGAATGTGGCA------CCTT
C------GGGTGTGTTATAGCCTGGGG-TTGTATACAGCGGTT-GGGATT
GAGGATCTCAGCATGCCTTT--TG----GCCGGGG----TTCGCCCACG-
--TTCAT-GCTTAGGATGCTGGCGTAATGGCTTTAAACGACCCGTCTTGA
AACACGGACCAAGGAGTCTAACATGCCTGCGAGTGTTTGGGTG--GAAAA
CCCGAGCGCGAAATGAAAGTGAAAGTTGGGA-TCCCTGT-CGC-GGGGAG
CACCGACGCCCGGACCAG--ACCTTCTGTGACGGATCCGCGGTAGAGCAT
GTATGTTGGGACCCGAAAGATGGTGAACTATGCCTGAATAGGGTGAAGCC
AGAGGAAACTCTGGTGGAGGCTC-GTAGCGATTCTGACGTGCAAATCGAT
CGTCAAATTTGGGTATAGGGGCGAAAGACTAATCGAACCATCTAGTAGCT
--------------------------------------------------
--------------------------------------------------
--------------------------------------------------
--------------------------------------------------
--------------------------------------------------
--------------------------------------------------
--------------------------------------------------
--------------------------------------------------
--------------------------------------------------
------------------CCCCTAGTAACTGCGAGTGAAGCGGG-AAAAG
CTCAAATTTAAAATCTGGCA-G-CTT---TGGCTGTCCGAGTTGTAGTCT
GGAGAAGCGTTTTCTGTGCTGGACCGTGTACAAG-TCTCTTGGA-ATAGA
GCGTCATAGAGGGTGAGAATCCCGTCTT-TGACACGGAC-TGCCAGTGC-
TTTGTGATGCGCTCTCAAAGAGTCGAGTTGTTTGGGAATGCAGCTCAAAA
TGGGTGGTAAATTCCATCTAAAGCTAAATATTGGCGAGAGACCGATAGCG
AACAAGTACCGTGAGGGAAAGATGAAAAGCACTTTGGAAAGAGAGTT-AA
ACAGTACGTGAAATTGTTGAAAGGGAAACGCTTGAAGTCA-GTCGCGTGT
G-CTA-GAACTCAGCCTGGTT--T------TTACCTGGTGCATTTTCTAG
-TACACGGGCCAGCATCAATTTTGAC-CGCTGGATAAAGGCCT-CAGGAA
TGTGGCA------CCTTC------GGGTGTGTTATAGCCTGGGG-TTGTA
TACAGCGGTT-GGGATTGAGGATCTCAGCATGCCTTT--TG----GCCGG
GG----TTCGCCCACG---TTCAT-GCTTAGGATGCTGGCGTAATGGCTT
TAAACGACCCGTCTTGAAACACGGACCAAGGAGTCTAACATGCCTGCGAG
TGTTTGGGTG--GAAAACCCGAGCGCGAAATGAAAGTGAAAGTTGGGA-T
CCCTGT-CGC-GGGGAGCACCGACGCCCGGACCAG--ACCTTCTGTGACG
GATCCGCGGTAGAGCATGTATGTTGGGACCCGAAAGATGGTGAACTATGC
CTGAATAGGGTGAAGCCAGAGGAAACTCTGGTGGAGGCTC-GTAGCGATT
CTGACGTGCAAATCGATCGTCAAATTTGGGTATAGGGGCGAAAGACTAAT
CGAACCATCTAGTAGCT---------------------------------
--------------------------------------------------
--------------------------------------------------
--------------------------------------------------
--------------------------------------------------
--------------------------------------------------
--------------------------------------------------
--------------------------------------------------
--------------------------------------------------
-----------------------------------CCCCTAGTAACTGCG
AGTGAAGCGGG-AAAAGCTCAAATTTAAAATCTGGCA-G-CTT---TGGC
TGTCCGAGTTGTAGTCTGGAGAAGCGTTTTCTGTGCTGGACCGTGTACAA
G-TCTCTTGGA-ATAGAGCGTCATAGAGGGTGAGAATCCCGTCTT-TGAC
ACGGAC-TGCCAGTGC-TTTGTGATGCGCTCTCAAAGAGTCGAGTTGTTT
GGGAATGCAGCTCAAAATGGGTGGTAAATTCCATCTAAAGCTAAATATTG
GCGAGAGACCGATAGCGAACAAGTACCGTGAGGGAAAGATGAAAAGCACT
TTGGAAAGAGAGTT-AAACAGTACGTGAAATTGTTGAAAGGGAAACGCTT
GAAGTCA-GTCGCGTGTG-CTA-GAACTCAGCCTGGTT--T------TTA
CCTGGTGCATTTTCTAG-TACACGGGCCAGCATCAATTTTGAC-CGCTGG
ATAAAGGCCT-CAGGAATGTGGCA------CCTTC------GGGTGTGTT
ATAGCCTGGGG-TTGTATACAGCGGTT-GGGATTGAGGATCTCAGCATGC
CTTT--TG----GCCGGGG----TTCGCCCACG---TTCAT-GCTTAGGA
TGCTGGCGTAATGGCTTTAAACGACCCGTCTTGAAACACGGACCAAGGAG
TCTAACATGCCTGCGAGTGTTTGGGTG--GAAAACCCGAGCGCGAAATGA
AAGTGAAAGTTGGGA-TCCCTGT-CGC-GGGGAGCACCGACGCCCGGACC
AG--ACCTTCTGTGACGGATCCGCGGTAGAGCATGTATGTTGGGACCCGA
AAGATGGTGAACTATGCCTGAATAGGGTGAAGCCAGAGGAAACTCTGGTG
GAGGCTC-GTAGCGATTCTGACGTGCAAATCGATCGTCAAATTTGGGTAT
AGGGGCGAAAGACTAATCGAACCATCTAGTAGCT----------------
--------------------------------------------------
--------------------------------------------------
--------------------------------------------------
--------------------------------------------------
--------------------------------------------------
--------------------------------------------------
--------------------------------------------------
--------------------------------------------------
--------------------------------------------------
--CCCCTAGTAACTGCGAGTGAAGCGGG-AAAAGCTCAAATTTAAAATCT
GGCA-G-CTT---TGGCTGTCCGAGTTGTAGTCTGGAGAAGCGTTTTCTG
TGCTGGACCGTGTACAAG-TCTCTTGGA-ATAGAGCGTCATAGAGGGTGA
GAATCCCGTCTT-TGACACGGAC-TGCCAGTGC-TTTGTGATGCGCTCTC
AAAGAGTCGAGTTGTTTGGGAATGCAGCTCAAAATGGGTGGTAAATTCCA
TCTAAAGCTAAATATTGGCGAGAGACCGATAGCGAACAAGTACCGTGAGG
GAAAGATGAAAAGCACTTTGGAAAGAGAGTT-AAACAGTACGTGAAATTG
TTGAAAGGGAAACGCTTGAAGTCA-GTCGCGTGTG-CTA-GAACTCAGCC
TGGTT--T------TTACCTGGTGCATTTTCTAG-TACACGGGCCAGCAT
CAATTTTGAC-CGCTGGATAAAGGCCT-CAGGAATGTGGCA------CCT
TC------GGGTGTGTTATAGCCTGGGG-TTGTATACAGCGGTT-GGGAT
TGAGGATCTCAGCATGCCTTT--TG----GCCGGGG----TTCGCCCACG
---TTCAT-GCTTAGGATGCTGGCGTAATGGCTTTAAACGACCCGTCTTG
AAACACGGACCAAGGAGTCTAACATGCCTGCGAGTGTTTGGGTG--GAAA
ACCCGAGCGCGAAATGAAAGTGAAAGTTGGGA-TCCCTGT-CGC-GGGGA
GCACCGACGCCCGGACCAG--ACCTTCTGTGACGGATCCGCGGTAGAGCA
TGTATGTTGGGACCCGAAAGATGGTGAACTATGCCTGAATAGGGTGAAGC
CAGAGGAAACTCTGGTGGAGGCTC-GTAGCGATTCTGACGTGCAAATCGA
TCGTCAAATTTGGGTATAGGGGCGAAAGACTAATCGAACCATCTAGTAGC
T-------------------------------------------------
--------------------------------------------------
--------------------------------------------------
--------------------------------------------------
--------------------------------------------------
--------------------------------------------------
--------------------------------------------------
--------------------------------------------------
--------------------------------------------------
-------------------CCCCTAGTAACTGCGAGTGAAGCGGG-AAAA
GCTCAAATTTAAAATCTGGCA-G-CTT---TGGCTGTCCGAGTTGTAGTC
TGGAGAAGCGTTTTCTGTGCTGGACCGTGTACAAG-TCTCTTGGA-ATAG
AGCGTCATAGAGGGTGAGAATCCCGTCTT-TGACACGGAC-TGCCAGTGC
-TTTGTGATGCGCTCTCAAAGAGTCGAGTTGTTTGGGAATGCAGCTCAAA
ATGGGTGGTAAATTCCATCTAAAGCTAAATATTGGCGAGAGACCGATAGC
GAACAAGTACCGTGAGGGAAAGATGAAAAGCACTTTGGAAAGAGAGTT-A
AACAGTACGTGAAATTGTTGAAAGGGAAACGCTTGAAGTCA-GTCGCGTG
TG-CTA-GAACTCAGCCTGGTT--T------TTACCTGGTGCATTTTCTA
G-TACACGGGCCAGCATCAATTTTGAC-CGCTGGATAAAGGCCT-CAGGA
ATGTGGCA------CCTTC------GGGTGTGTTATAGCCTGGGG-TTGT
ATACAGCGGTT-GGGATTGAGGATCTCAGCATGCCTTT--TG----GCCG
GGG----TTCGCCCACG---TTCAT-GCTTAGGATGCTGGCGTAATGGCT
TTAAACGACCCGTCTTGAAACACGGACCAAGGAGTCTAACATGCCTGCGA
GTGTTTGGGTG--GAAAACCCGAGCGCGAAATGAAAGTGAAAGTTGGGA-
TCCCTGT-CGC-GGGGAGCACCGACGCCCGGACCAG--ACCTTCTGTGAC
GGATCCGCGGTAGAGCATGTATGTTGGGACCCGAAAGATGGTGAACTATG
CCTGAATAGGGTGAAGCCAGAGGAAACTCTGGTGGAGGCTC-GTAGCGAT
TCTGACGTGCAAATCGATCGTCAAATTTGGGTATAGGGGCGAAAGACTAA
TCGAACCATCTAGTAGCT--------------------------------
--------------------------------------------------
--------------------------------------------------
--------------------------------------------------
--------------------------------------------------
--------------------------------------------------
--------------------------------------------------
--------------------------------------------------
--------------------------------------------------
------------------------------------
>123_Polyporales_Podoscyphaceae_Abortiporus_biennis_Cui_16986
ATTACTGAATTTTT-----AATGCCT-TGG-TTGTTGCTGG-C------C
TTTT-----------ATTAGGCA-TGTGCACGCCTCG------GTTATTT
CCA----------------AATTCT------T-TACACCTCTGTGCACTT
T----ACATGGATTTTTTATAT-TTTCTTATTGATGGA----------CG
TTCGAG----------CTTGCCACCGC-----------------------
--GAGTTTGACGAAAG-------------------TCA---------ATT
GAAGATTTAAAGTCTGTGG-TTTAC--ACATTTATACGC----TTCAG--
TTTAA-----AGAATG---------------------TAATA--------
CTCGCGT-----TTAACGCAAT----TAAATAATACAACTTTCAGCAACG
GATCTCTTGGCTCTCGCATCGATG-AAGAACGCAGCGAAATGCGATAAGT
-AATGTGAATTGCAGA-ATTCAGTGAATCATCGAATCTTTGAACGCACCT
TGCGCTCCTTGG-TATT----CCGAGGAGCATGCCTGTTTGAGTGTCATG
GTATTCTCAATTCTCTCAACTTT-TGTTG---------------------
---TCAGAATTGGACTT-GGAGGTA------------TGCCGGTGTT---
------------TTAATCAA-CATCAGCTCCTCT-GAAATGTATTAGTGT
GAATGTGTT--------------GCACATTTTTCAGTGTGATAA----TT
ATC-TGCGCTGT-AGATGTT----------------GT-AACAAA-ATTT
ATAGTTCATGC-TTCTAA-CCGT-CTGTTTAC------------------
--TCAGACAAACTT-----------------A------TATACTTTG-AA
--------------------------------------------------
------CTT---TGGCTGTCCGAGTTGTAGTCTGGAGAAGTGCTTTCCGC
GCTGGACCGTGTACAAG-TCTCTTGGA-ATAGAGCGTCATAGAGGGTGAG
AATCCCGTCTT-TGACACGGAC-TACCAGTGC-TTTGTGATGCGCTCTCA
AAGAGTCGAGTTGTTTGGGAATGCAGCTCAAAATGGGTGGTAAATTCCAT
CTAAAGCTAAATATTGGCGAGAGACCGATAGCGAACAAGTACCGTGAGGG
AAAGATGAAAAGCACTTTGGAAAGAGAGTT-AAACAGTACGTGAAATTGC
TGAAAGGGAAACGCTTGAAGTCA-GTCACGTTGG-TCA-GAACTCAGCCT
GGCT--T------TTGCTTGGTGCATTTTCTGA-TTAACGGGCCAGCATC
AATTTTGAC-CATTGGAAAAATTCTT-TGGGAATGTGGCT------CCTC
C------GGGAGTGTTATAGCCCAAGG-TTGTATACAGTGGTT-GGGATT
GAGGAACTCAGCACGCCTTT-ATG----GTCGGGG----TTCGCCCACG-
--CTCGT-GCTTAGGATGCTGGCGTAATGGCTTTAAACGACCCGTCTTGA
AACACGGACCAAGGAGTCTAACATGCCTGCGAGTGTTTGGGTG--GAAAA
CCCGAGCGCGTAATGAAAGTGAAAGTTGGGA-TCTCTGT-CGT-GGAGAG
CACCGACGCCCATACCAG--ACCTTCTGTGACGGATATGCGGTTGAGCAT
GTATGTTGGGACCCGAAAGATGGTGAACTATGCCTGAATAGGGTGAAGCC
AGAGGAAACTCTGGTGGAGGCTC-GTAGCGATTCTGACGTGCAAATCGAT
CGTCAAATTTGGGTATAGGGGCGAAAGACTAATCGAACCATCTAGTAGCT
GGTTCCTGCCG-AAGTTTCCCTCAGGATAGCAGAAACTCA--TTTCAGAT
TTATGTGGTAAAGCGAATGATTAGAGGCCTTGGGGT-TGAAACAACCTTA
ACCTATTCTCAAACTTTAAATATGTAAGAACGAGCCGTCACTTGATTGGA
CCGCTCGGCGATTG-AGAGT-----TTCTAGTGGGCCATTTTTGGTAAGC
AGAACTGGCGATGCGGGATGAACCGAACGCGAGGTTAAGGTGCCGGAATT
CACGCTCATCAGACACCACAAAAGGTGTTAGTTCATCTAGACAGCAGGAC
GGTGGCCATGGAAGTCGGAATCCGCTAAGGAGTGTGTAACAACTCACCTG
CCGAATGAACTAGCCCTGAAAATGGATGGCGCTCAAGCGTGATACCCATA
CCTCGCCGTCAGTGTTTAAGTGATACACTGACGAGTAGGCAGGCGTGGAG
GTTT--GTGAAGAAGCC---------------------------------
-----------------------CTT---TGGCTGTCCGAGTTGTAGTCT
GGAGAAGTGCTTTCCGCGCTGGACCGTGTACAAG-TCTCTTGGA-ATAGA
GCGTCATAGAGGGTGAGAATCCCGTCTT-TGACACGGAC-TACCAGTGC-
TTTGTGATGCGCTCTCAAAGAGTCGAGTTGTTTGGGAATGCAGCTCAAAA
TGGGTGGTAAATTCCATCTAAAGCTAAATATTGGCGAGAGACCGATAGCG
AACAAGTACCGTGAGGGAAAGATGAAAAGCACTTTGGAAAGAGAGTT-AA
ACAGTACGTGAAATTGCTGAAAGGGAAACGCTTGAAGTCA-GTCACGTTG
G-TCA-GAACTCAGCCTGGCT--T------TTGCTTGGTGCATTTTCTGA
-TTAACGGGCCAGCATCAATTTTGAC-CATTGGAAAAATTCTT-TGGGAA
TGTGGCT------CCTCC------GGGAGTGTTATAGCCCAAGG-TTGTA
TACAGTGGTT-GGGATTGAGGAACTCAGCACGCCTTT-ATG----GTCGG
GG----TTCGCCCACG---CTCGT-GCTTAGGATGCTGGCGTAATGGCTT
TAAACGACCCGTCTTGAAACACGGACCAAGGAGTCTAACATGCCTGCGAG
TGTTTGGGTG--GAAAACCCGAGCGCGTAATGAAAGTGAAAGTTGGGA-T
CTCTGT-CGT-GGAGAGCACCGACGCCCATACCAG--ACCTTCTGTGACG
GATATGCGGTTGAGCATGTATGTTGGGACCCGAAAGATGGTGAACTATGC
CTGAATAGGGTGAAGCCAGAGGAAACTCTGGTGGAGGCTC-GTAGCGATT
CTGACGTGCAAATCGATCGTCAAATTTGGGTATAGGGGCGAAAGACTAAT
CGAACCATCTAGTAGCTGGTTCCTGCCG-AAGTTTCCCTCAGGATAGCAG
AAACTCA--TTTCAGATTTATGTGGTAAAGCGAATGATTAGAGGCCTTGG
GGT-TGAAACAACCTTAACCTATTCTCAAACTTTAAATATGTAAGAACGA
GCCGTCACTTGATTGGACCGCTCGGCGATTG-AGAGT-----TTCTAGTG
GGCCATTTTTGGTAAGCAGAACTGGCGATGCGGGATGAACCGAACGCGAG
GTTAAGGTGCCGGAATTCACGCTCATCAGACACCACAAAAGGTGTTAGTT
CATCTAGACAGCAGGACGGTGGCCATGGAAGTCGGAATCCGCTAAGGAGT
GTGTAACAACTCACCTGCCGAATGAACTAGCCCTGAAAATGGATGGCGCT
CAAGCGTGATACCCATACCTCGCCGTCAGTGTTTAAGTGATACACTGACG
AGTAGGCAGGCGTGGAGGTTT--GTGAAGAAGCC----------------
----------------------------------------CTT---TGGC
TGTCCGAGTTGTAGTCTGGAGAAGTGCTTTCCGCGCTGGACCGTGTACAA
G-TCTCTTGGA-ATAGAGCGTCATAGAGGGTGAGAATCCCGTCTT-TGAC
ACGGAC-TACCAGTGC-TTTGTGATGCGCTCTCAAAGAGTCGAGTTGTTT
GGGAATGCAGCTCAAAATGGGTGGTAAATTCCATCTAAAGCTAAATATTG
GCGAGAGACCGATAGCGAACAAGTACCGTGAGGGAAAGATGAAAAGCACT
TTGGAAAGAGAGTT-AAACAGTACGTGAAATTGCTGAAAGGGAAACGCTT
GAAGTCA-GTCACGTTGG-TCA-GAACTCAGCCTGGCT--T------TTG
CTTGGTGCATTTTCTGA-TTAACGGGCCAGCATCAATTTTGAC-CATTGG
AAAAATTCTT-TGGGAATGTGGCT------CCTCC------GGGAGTGTT
ATAGCCCAAGG-TTGTATACAGTGGTT-GGGATTGAGGAACTCAGCACGC
CTTT-ATG----GTCGGGG----TTCGCCCACG---CTCGT-GCTTAGGA
TGCTGGCGTAATGGCTTTAAACGACCCGTCTTGAAACACGGACCAAGGAG
TCTAACATGCCTGCGAGTGTTTGGGTG--GAAAACCCGAGCGCGTAATGA
AAGTGAAAGTTGGGA-TCTCTGT-CGT-GGAGAGCACCGACGCCCATACC
AG--ACCTTCTGTGACGGATATGCGGTTGAGCATGTATGTTGGGACCCGA
AAGATGGTGAACTATGCCTGAATAGGGTGAAGCCAGAGGAAACTCTGGTG
GAGGCTC-GTAGCGATTCTGACGTGCAAATCGATCGTCAAATTTGGGTAT
AGGGGCGAAAGACTAATCGAACCATCTAGTAGCTGGTTCCTGCCG-AAGT
TTCCCTCAGGATAGCAGAAACTCA--TTTCAGATTTATGTGGTAAAGCGA
ATGATTAGAGGCCTTGGGGT-TGAAACAACCTTAACCTATTCTCAAACTT
TAAATATGTAAGAACGAGCCGTCACTTGATTGGACCGCTCGGCGATTG-A
GAGT-----TTCTAGTGGGCCATTTTTGGTAAGCAGAACTGGCGATGCGG
GATGAACCGAACGCGAGGTTAAGGTGCCGGAATTCACGCTCATCAGACAC
CACAAAAGGTGTTAGTTCATCTAGACAGCAGGACGGTGGCCATGGAAGTC
GGAATCCGCTAAGGAGTGTGTAACAACTCACCTGCCGAATGAACTAGCCC
TGAAAATGGATGGCGCTCAAGCGTGATACCCATACCTCGCCGTCAGTGTT
TAAGTGATACACTGACGAGTAGGCAGGCGTGGAGGTTT--GTGAAGAAGC
C-------------------------------------------------
-------CTT---TGGCTGTCCGAGTTGTAGTCTGGAGAAGTGCTTTCCG
CGCTGGACCGTGTACAAG-TCTCTTGGA-ATAGAGCGTCATAGAGGGTGA
GAATCCCGTCTT-TGACACGGAC-TACCAGTGC-TTTGTGATGCGCTCTC
AAAGAGTCGAGTTGTTTGGGAATGCAGCTCAAAATGGGTGGTAAATTCCA
TCTAAAGCTAAATATTGGCGAGAGACCGATAGCGAACAAGTACCGTGAGG
GAAAGATGAAAAGCACTTTGGAAAGAGAGTT-AAACAGTACGTGAAATTG
CTGAAAGGGAAACGCTTGAAGTCA-GTCACGTTGG-TCA-GAACTCAGCC
TGGCT--T------TTGCTTGGTGCATTTTCTGA-TTAACGGGCCAGCAT
CAATTTTGAC-CATTGGAAAAATTCTT-TGGGAATGTGGCT------CCT
CC------GGGAGTGTTATAGCCCAAGG-TTGTATACAGTGGTT-GGGAT
TGAGGAACTCAGCACGCCTTT-ATG----GTCGGGG----TTCGCCCACG
---CTCGT-GCTTAGGATGCTGGCGTAATGGCTTTAAACGACCCGTCTTG
AAACACGGACCAAGGAGTCTAACATGCCTGCGAGTGTTTGGGTG--GAAA
ACCCGAGCGCGTAATGAAAGTGAAAGTTGGGA-TCTCTGT-CGT-GGAGA
GCACCGACGCCCATACCAG--ACCTTCTGTGACGGATATGCGGTTGAGCA
TGTATGTTGGGACCCGAAAGATGGTGAACTATGCCTGAATAGGGTGAAGC
CAGAGGAAACTCTGGTGGAGGCTC-GTAGCGATTCTGACGTGCAAATCGA
TCGTCAAATTTGGGTATAGGGGCGAAAGACTAATCGAACCATCTAGTAGC
TGGTTCCTGCCG-AAGTTTCCCTCAGGATAGCAGAAACTCA--TTTCAGA
TTTATGTGGTAAAGCGAATGATTAGAGGCCTTGGGGT-TGAAACAACCTT
AACCTATTCTCAAACTTTAAATATGTAAGAACGAGCCGTCACTTGATTGG
ACCGCTCGGCGATTG-AGAGT-----TTCTAGTGGGCCATTTTTGGTAAG
CAGAACTGGCGATGCGGGATGAACCGAACGCGAGGTTAAGGTGCCGGAAT
TCACGCTCATCAGACACCACAAAAGGTGTTAGTTCATCTAGACAGCAGGA
CGGTGGCCATGGAAGTCGGAATCCGCTAAGGAGTGTGTAACAACTCACCT
GCCGAATGAACTAGCCCTGAAAATGGATGGCGCTCAAGCGTGATACCCAT
ACCTCGCCGTCAGTGTTTAAGTGATACACTGACGAGTAGGCAGGCGTGGA
GGTTT--GTGAAGAAGCC--------------------------------
------------------------CTT---TGGCTGTCCGAGTTGTAGTC
TGGAGAAGTGCTTTCCGCGCTGGACCGTGTACAAG-TCTCTTGGA-ATAG
AGCGTCATAGAGGGTGAGAATCCCGTCTT-TGACACGGAC-TACCAGTGC
-TTTGTGATGCGCTCTCAAAGAGTCGAGTTGTTTGGGAATGCAGCTCAAA
ATGGGTGGTAAATTCCATCTAAAGCTAAATATTGGCGAGAGACCGATAGC
GAACAAGTACCGTGAGGGAAAGATGAAAAGCACTTTGGAAAGAGAGTT-A
AACAGTACGTGAAATTGCTGAAAGGGAAACGCTTGAAGTCA-GTCACGTT
GG-TCA-GAACTCAGCCTGGCT--T------TTGCTTGGTGCATTTTCTG
A-TTAACGGGCCAGCATCAATTTTGAC-CATTGGAAAAATTCTT-TGGGA
ATGTGGCT------CCTCC------GGGAGTGTTATAGCCCAAGG-TTGT
ATACAGTGGTT-GGGATTGAGGAACTCAGCACGCCTTT-ATG----GTCG
GGG----TTCGCCCACG---CTCGT-GCTTAGGATGCTGGCGTAATGGCT
TTAAACGACCCGTCTTGAAACACGGACCAAGGAGTCTAACATGCCTGCGA
GTGTTTGGGTG--GAAAACCCGAGCGCGTAATGAAAGTGAAAGTTGGGA-
TCTCTGT-CGT-GGAGAGCACCGACGCCCATACCAG--ACCTTCTGTGAC
GGATATGCGGTTGAGCATGTATGTTGGGACCCGAAAGATGGTGAACTATG
CCTGAATAGGGTGAAGCCAGAGGAAACTCTGGTGGAGGCTC-GTAGCGAT
TCTGACGTGCAAATCGATCGTCAAATTTGGGTATAGGGGCGAAAGACTAA
TCGAACCATCTAGTAGCTGGTTCCTGCCG-AAGTTTCCCTCAGGATAGCA
GAAACTCA--TTTCAGATTTATGTGGTAAAGCGAATGATTAGAGGCCTTG
GGGT-TGAAACAACCTTAACCTATTCTCAAACTTTAAATATGTAAGAACG
AGCCGTCACTTGATTGGACCGCTCGGCGATTG-AGAGT-----TTCTAGT
GGGCCATTTTTGGTAAGCAGAACTGGCGATGCGGGATGAACCGAACGCGA
GGTTAAGGTGCCGGAATTCACGCTCATCAGACACCACAAAAGGTGTTAGT
TCATCTAGACAGCAGGACGGTGGCCATGGAAGTCGGAATCCGCTAAGGAG
TGTGTAACAACTCACCTGCCGAATGAACTAGCCCTGAAAATGGATGGCGC
TCAAGCGTGATACCCATACCTCGCCGTCAGTGTTTAAGTGATACACTGAC
GAGTAGGCAGGCGTGGAGGTTT--GTGAAGAAGCC-
>127_Polyporales_Podoscyphaceae_Podoscypha_venustula_Cui_16923
ATTAACGAATTAT------AATGCTG-AGG-TTGTAGCTGG-C------C
TTTCAAT-------CGAGAGGTA-TGTGCACGCCTTG------GTTATTC
C------------------AAATTC------T-TATACCTCTGTGCACAT
T----ACATAGAAGATTTATTA-GTTGGGTGAAAA----------GGAGG
TTTGAC----------CTCCCGGC--------------------------
--AATTCGACTCAATA-------------------ATC------------
-----------TTCTGTG--GTTCA-----TACATTTAT----ACCAGTC
AGTTC-----AGAATG---------------------TAAT---------
ACCGCGT-----TTAACGCA------AACTATATACAACTTTCAGCAACG
GATCTCTTGGCTCTCGCATCGATG-AAGAACGCAGCGAAATGCGATAAGT
-AATGTGAATTGCAGA-ATTCAGTGAATCATCGAATCTTTGAACGCACCT
TGCACTCCTTGG-TATT----CCGAGGAGTATGCCTGTTTGAGTGTCATG
GTATTCTCAATTCCAATAACTTT-TGTTA---------------------
---TCGGAATTGGACTT-GGAGGTTTT---------TTGCCGGTGCT---
---------------TCGGC-GGTTGGCTCCTCT-TAAATGCATTAGTGT
GAATCAAGT-TAC------------ACATCATTCAGTGTGATAA----TT
ATC-TGCGCTGT-CTCATG--------------------TTAACTTTATA
AGTGTTCATGC-TTATAACCCGT-CTGTTGAC------------------
--TCAGACACTTAC-----------------------------TTTG-AA
-CCCCTAGTAACTGCGAGTGAAGCGGG-AAAAGCTCAAATTTAAAATCTG
GCA-GTCTT---TGATTGTCCGAGTTGTAGTCTGGAGAAGTGCTTTCCGC
GCTGGACCGTGTACAAG-TCTCTTGGA-ATAGAGCGTCATAGAGGGTGAG
AATCCCGTCTT-TGACACGGAC-TACCAGTGC-TTTGTGATGCGCTCTCA
AAGAGTCGAGTTGTTTGGGAATGCAGCTCAAAATGGGTGGTAAATTCCAT
CTAAAGCTAAATATTGGCGAGAGACCGATAGCGAACAAGTACCGTGAGGG
AAAGATGAAAAGCACTTTGGAAAGAGAGTT-AAACAGTACGTGAAATTGC
TGAAAGGGAAACGCTTGAAGTCA-GTCACGTTGG-TCA-GAACTCAGCCT
GGTT--T------TTACTTGGTGCATTTTCTGA-TTAACGGGCCAGCATC
AATTTCGAC-CATTGGAAAAATTCTT-GGGAAATGTGGCT------CCCT
C------GGGAGTGTTATAGTCTCGAG-TTGTATACAGTGGTT-GGGATT
GAGGAACTCAGCATGCCTTT-ATG----GTCGGGG----TTCGCCCACG-
--CTCAT-GCTTAGGATGCTGGCGTAATGGCTTTAAACGACCCGTCTTGA
AACACGGACCAAGGAGTCTAACATACCTGCGAGTGTTTGGGTG--GAAAA
CCCGAGCGCGTAATGAAAGTGAAAGTTGGGA-TCTCTGT-CGT-GGAGAG
CACCGACGCCCATACCAG--ACCTTCTGCGACGGCTATGCGGTTGAGCAT
GTATGTTGGGACCCGAAAGATGGTGAACTATGCCTGAATAGGGTGAAGCC
AGAGGAAACTCTGGTGGAGGCTC-GTAGCGATTCTGACGTGCAAATCGAT
CGTCAAATTTGGGTATAGGGGCGAAAGACTAATCGAACCATCTAGTAGCT
GGTTCCTGCCG-AAGTTTCCCTCAGGATAGCAGAAACTCA--TTTCAGAT
TTATGTGGTAAAGCGAATGATTAGAGGCCTTGGGGT-TGAAACAACCTTA
ACCTATTCTCAAACTTTAAATATGTAAGAACAAGCCGTCACTTAGTTGGA
CCGCTTGGTGATTG-AGAGT-----TTCTAGTGGGCCATTTTTGGTAAGC
AGAACTGGCGATGCGGGATGAACCGAACGTGAGGTTAAGGTGCCGGAATT
CACGCTCATCAGACACCACAAAAGGTGTTAGTTCATCTAGACAGCAGGAC
GGTGGCCATGGAAGTCGGAACCCGCTAAGGAGTGTGTAACAACTCACCTG
CCGAATGAACTAGCCCTGAAAATGGATGGCGCTCAAGCGTGATACCCATA
CCTCACCGTCAGTGTTTAAGTGATGCATTGACGAGTAGGCAGGCGTGGAG
GT----------------CCCCTAGTAACTGCGAGTGAAGCGGG-AAAAG
CTCAAATTTAAAATCTGGCA-GTCTT---TGATTGTCCGAGTTGTAGTCT
GGAGAAGTGCTTTCCGCGCTGGACCGTGTACAAG-TCTCTTGGA-ATAGA
GCGTCATAGAGGGTGAGAATCCCGTCTT-TGACACGGAC-TACCAGTGC-
TTTGTGATGCGCTCTCAAAGAGTCGAGTTGTTTGGGAATGCAGCTCAAAA
TGGGTGGTAAATTCCATCTAAAGCTAAATATTGGCGAGAGACCGATAGCG
AACAAGTACCGTGAGGGAAAGATGAAAAGCACTTTGGAAAGAGAGTT-AA
ACAGTACGTGAAATTGCTGAAAGGGAAACGCTTGAAGTCA-GTCACGTTG
G-TCA-GAACTCAGCCTGGTT--T------TTACTTGGTGCATTTTCTGA
-TTAACGGGCCAGCATCAATTTCGAC-CATTGGAAAAATTCTT-GGGAAA
TGTGGCT------CCCTC------GGGAGTGTTATAGTCTCGAG-TTGTA
TACAGTGGTT-GGGATTGAGGAACTCAGCATGCCTTT-ATG----GTCGG
GG----TTCGCCCACG---CTCAT-GCTTAGGATGCTGGCGTAATGGCTT
TAAACGACCCGTCTTGAAACACGGACCAAGGAGTCTAACATACCTGCGAG
TGTTTGGGTG--GAAAACCCGAGCGCGTAATGAAAGTGAAAGTTGGGA-T
CTCTGT-CGT-GGAGAGCACCGACGCCCATACCAG--ACCTTCTGCGACG
GCTATGCGGTTGAGCATGTATGTTGGGACCCGAAAGATGGTGAACTATGC
CTGAATAGGGTGAAGCCAGAGGAAACTCTGGTGGAGGCTC-GTAGCGATT
CTGACGTGCAAATCGATCGTCAAATTTGGGTATAGGGGCGAAAGACTAAT
CGAACCATCTAGTAGCTGGTTCCTGCCG-AAGTTTCCCTCAGGATAGCAG
AAACTCA--TTTCAGATTTATGTGGTAAAGCGAATGATTAGAGGCCTTGG
GGT-TGAAACAACCTTAACCTATTCTCAAACTTTAAATATGTAAGAACAA
GCCGTCACTTAGTTGGACCGCTTGGTGATTG-AGAGT-----TTCTAGTG
GGCCATTTTTGGTAAGCAGAACTGGCGATGCGGGATGAACCGAACGTGAG
GTTAAGGTGCCGGAATTCACGCTCATCAGACACCACAAAAGGTGTTAGTT
CATCTAGACAGCAGGACGGTGGCCATGGAAGTCGGAACCCGCTAAGGAGT
GTGTAACAACTCACCTGCCGAATGAACTAGCCCTGAAAATGGATGGCGCT
CAAGCGTGATACCCATACCTCACCGTCAGTGTTTAAGTGATGCATTGACG
AGTAGGCAGGCGTGGAGGT----------------CCCCTAGTAACTGCG
AGTGAAGCGGG-AAAAGCTCAAATTTAAAATCTGGCA-GTCTT---TGAT
TGTCCGAGTTGTAGTCTGGAGAAGTGCTTTCCGCGCTGGACCGTGTACAA
G-TCTCTTGGA-ATAGAGCGTCATAGAGGGTGAGAATCCCGTCTT-TGAC
ACGGAC-TACCAGTGC-TTTGTGATGCGCTCTCAAAGAGTCGAGTTGTTT
GGGAATGCAGCTCAAAATGGGTGGTAAATTCCATCTAAAGCTAAATATTG
GCGAGAGACCGATAGCGAACAAGTACCGTGAGGGAAAGATGAAAAGCACT
TTGGAAAGAGAGTT-AAACAGTACGTGAAATTGCTGAAAGGGAAACGCTT
GAAGTCA-GTCACGTTGG-TCA-GAACTCAGCCTGGTT--T------TTA
CTTGGTGCATTTTCTGA-TTAACGGGCCAGCATCAATTTCGAC-CATTGG
AAAAATTCTT-GGGAAATGTGGCT------CCCTC------GGGAGTGTT
ATAGTCTCGAG-TTGTATACAGTGGTT-GGGATTGAGGAACTCAGCATGC
CTTT-ATG----GTCGGGG----TTCGCCCACG---CTCAT-GCTTAGGA
TGCTGGCGTAATGGCTTTAAACGACCCGTCTTGAAACACGGACCAAGGAG
TCTAACATACCTGCGAGTGTTTGGGTG--GAAAACCCGAGCGCGTAATGA
AAGTGAAAGTTGGGA-TCTCTGT-CGT-GGAGAGCACCGACGCCCATACC
AG--ACCTTCTGCGACGGCTATGCGGTTGAGCATGTATGTTGGGACCCGA
AAGATGGTGAACTATGCCTGAATAGGGTGAAGCCAGAGGAAACTCTGGTG
GAGGCTC-GTAGCGATTCTGACGTGCAAATCGATCGTCAAATTTGGGTAT
AGGGGCGAAAGACTAATCGAACCATCTAGTAGCTGGTTCCTGCCG-AAGT
TTCCCTCAGGATAGCAGAAACTCA--TTTCAGATTTATGTGGTAAAGCGA
ATGATTAGAGGCCTTGGGGT-TGAAACAACCTTAACCTATTCTCAAACTT
TAAATATGTAAGAACAAGCCGTCACTTAGTTGGACCGCTTGGTGATTG-A
GAGT-----TTCTAGTGGGCCATTTTTGGTAAGCAGAACTGGCGATGCGG
GATGAACCGAACGTGAGGTTAAGGTGCCGGAATTCACGCTCATCAGACAC
CACAAAAGGTGTTAGTTCATCTAGACAGCAGGACGGTGGCCATGGAAGTC
GGAACCCGCTAAGGAGTGTGTAACAACTCACCTGCCGAATGAACTAGCCC
TGAAAATGGATGGCGCTCAAGCGTGATACCCATACCTCACCGTCAGTGTT
TAAGTGATGCATTGACGAGTAGGCAGGCGTGGAGGT--------------
--CCCCTAGTAACTGCGAGTGAAGCGGG-AAAAGCTCAAATTTAAAATCT
GGCA-GTCTT---TGATTGTCCGAGTTGTAGTCTGGAGAAGTGCTTTCCG
CGCTGGACCGTGTACAAG-TCTCTTGGA-ATAGAGCGTCATAGAGGGTGA
GAATCCCGTCTT-TGACACGGAC-TACCAGTGC-TTTGTGATGCGCTCTC
AAAGAGTCGAGTTGTTTGGGAATGCAGCTCAAAATGGGTGGTAAATTCCA
TCTAAAGCTAAATATTGGCGAGAGACCGATAGCGAACAAGTACCGTGAGG
GAAAGATGAAAAGCACTTTGGAAAGAGAGTT-AAACAGTACGTGAAATTG
CTGAAAGGGAAACGCTTGAAGTCA-GTCACGTTGG-TCA-GAACTCAGCC
TGGTT--T------TTACTTGGTGCATTTTCTGA-TTAACGGGCCAGCAT
CAATTTCGAC-CATTGGAAAAATTCTT-GGGAAATGTGGCT------CCC
TC------GGGAGTGTTATAGTCTCGAG-TTGTATACAGTGGTT-GGGAT
TGAGGAACTCAGCATGCCTTT-ATG----GTCGGGG----TTCGCCCACG
---CTCAT-GCTTAGGATGCTGGCGTAATGGCTTTAAACGACCCGTCTTG
AAACACGGACCAAGGAGTCTAACATACCTGCGAGTGTTTGGGTG--GAAA
ACCCGAGCGCGTAATGAAAGTGAAAGTTGGGA-TCTCTGT-CGT-GGAGA
GCACCGACGCCCATACCAG--ACCTTCTGCGACGGCTATGCGGTTGAGCA
TGTATGTTGGGACCCGAAAGATGGTGAACTATGCCTGAATAGGGTGAAGC
CAGAGGAAACTCTGGTGGAGGCTC-GTAGCGATTCTGACGTGCAAATCGA
TCGTCAAATTTGGGTATAGGGGCGAAAGACTAATCGAACCATCTAGTAGC
TGGTTCCTGCCG-AAGTTTCCCTCAGGATAGCAGAAACTCA--TTTCAGA
TTTATGTGGTAAAGCGAATGATTAGAGGCCTTGGGGT-TGAAACAACCTT
AACCTATTCTCAAACTTTAAATATGTAAGAACAAGCCGTCACTTAGTTGG
ACCGCTTGGTGATTG-AGAGT-----TTCTAGTGGGCCATTTTTGGTAAG
CAGAACTGGCGATGCGGGATGAACCGAACGTGAGGTTAAGGTGCCGGAAT
TCACGCTCATCAGACACCACAAAAGGTGTTAGTTCATCTAGACAGCAGGA
CGGTGGCCATGGAAGTCGGAACCCGCTAAGGAGTGTGTAACAACTCACCT
GCCGAATGAACTAGCCCTGAAAATGGATGGCGCTCAAGCGTGATACCCAT
ACCTCACCGTCAGTGTTTAAGTGATGCATTGACGAGTAGGCAGGCGTGGA
GGT----------------CCCCTAGTAACTGCGAGTGAAGCGGG-AAAA
GCTCAAATTTAAAATCTGGCA-GTCTT---TGATTGTCCGAGTTGTAGTC
TGGAGAAGTGCTTTCCGCGCTGGACCGTGTACAAG-TCTCTTGGA-ATAG
AGCGTCATAGAGGGTGAGAATCCCGTCTT-TGACACGGAC-TACCAGTGC
-TTTGTGATGCGCTCTCAAAGAGTCGAGTTGTTTGGGAATGCAGCTCAAA
ATGGGTGGTAAATTCCATCTAAAGCTAAATATTGGCGAGAGACCGATAGC
GAACAAGTACCGTGAGGGAAAGATGAAAAGCACTTTGGAAAGAGAGTT-A
AACAGTACGTGAAATTGCTGAAAGGGAAACGCTTGAAGTCA-GTCACGTT
GG-TCA-GAACTCAGCCTGGTT--T------TTACTTGGTGCATTTTCTG
A-TTAACGGGCCAGCATCAATTTCGAC-CATTGGAAAAATTCTT-GGGAA
ATGTGGCT------CCCTC------GGGAGTGTTATAGTCTCGAG-TTGT
ATACAGTGGTT-GGGATTGAGGAACTCAGCATGCCTTT-ATG----GTCG
GGG----TTCGCCCACG---CTCAT-GCTTAGGATGCTGGCGTAATGGCT
TTAAACGACCCGTCTTGAAACACGGACCAAGGAGTCTAACATACCTGCGA
GTGTTTGGGTG--GAAAACCCGAGCGCGTAATGAAAGTGAAAGTTGGGA-
TCTCTGT-CGT-GGAGAGCACCGACGCCCATACCAG--ACCTTCTGCGAC
GGCTATGCGGTTGAGCATGTATGTTGGGACCCGAAAGATGGTGAACTATG
CCTGAATAGGGTGAAGCCAGAGGAAACTCTGGTGGAGGCTC-GTAGCGAT
TCTGACGTGCAAATCGATCGTCAAATTTGGGTATAGGGGCGAAAGACTAA
TCGAACCATCTAGTAGCTGGTTCCTGCCG-AAGTTTCCCTCAGGATAGCA
GAAACTCA--TTTCAGATTTATGTGGTAAAGCGAATGATTAGAGGCCTTG
GGGT-TGAAACAACCTTAACCTATTCTCAAACTTTAAATATGTAAGAACA
AGCCGTCACTTAGTTGGACCGCTTGGTGATTG-AGAGT-----TTCTAGT
GGGCCATTTTTGGTAAGCAGAACTGGCGATGCGGGATGAACCGAACGTGA
GGTTAAGGTGCCGGAATTCACGCTCATCAGACACCACAAAAGGTGTTAGT
TCATCTAGACAGCAGGACGGTGGCCATGGAAGTCGGAACCCGCTAAGGAG
TGTGTAACAACTCACCTGCCGAATGAACTAGCCCTGAAAATGGATGGCGC
TCAAGCGTGATACCCATACCTCACCGTCAGTGTTTAAGTGATGCATTGAC
GAGTAGGCAGGCGTGGAGGT----------------
>22997
ATTATCGAATTTT--------GTGAG-GGG-TTGTAGCTGG-T------C
CGCA-------------AGGGCA-TGTGCACGCCCCG------ATCATCC
T------------------------------C-CACACACCTGTGCACTT
T----CTGTAGGATCGGTTGCG-GCGTCGAGCTGC---------------
--------------------------------------------------
---------------------------------TTCCG---------AT-
-----------TTCTATG--TCTTT-----CACAAACGC----ATCAG--
-TCGT-----AGAATG---------------------TCT----------
CTTGCTA-----TAAACGCA---------TAAATACAACTTTCAGCAACG
GATCTCTTGGCTCTCGCATCGATG-AAGAACGCAGCGAAATGCGATAAGT
-AATGTGAATTGCAGA-ATTCAGTGAATCATCGAATCTTTGAACGCACCT
TGCGCCCCTTGG-CATT----CCTTGGGGCATGCCTGTTTGAGTGTCATG
TAATTCTCAACCTCTCCGATTTG-TAATG----------AAT-------C
GTGCGAGGCTTGGTCTT-GGAGGTT-----------TTGCTGGCC-----
--------------------GAGTCGGCTCCTCT-GAAATGCATTAGCTG
AACCCTCTG-CTG------------AGCGTTCTCGGTGTGATAAT---TT
GTC-TGCGCCGT-GCACGT-----------------GA-AGCGAA-TTTA
TGGGAGTCGGC-TTCCAA-TCGT-CCTG----------------------
--AGGGACTATTCA-----------------------------TTTG-AC
--------------------------------------------------
--------------------------------------------------
--------------------------------------------------
--------------------------------------------------
--------------------------------------------------
--------------------------------------------------
--------------------------------------------------
--------------------------------------------------
--------------------------------------------------
--------------------------------------------------
--------------------------------------------------
--------------------------------------------------
--------------------------------------------------
--------------------------------------------------
--------------------------------------------------
--------------------------------------------------
--------------------------------------------------
--------------------------------------------------
--------------------------------------------------
--------------------------------------------------
--------------------------------------------------
--------------------------------------------------
--------------------------------------------------
--------------------------------------------------
--------------------------------------------------
--------------------------------------------------
--------------------------------------------------
--------------------------------------------------
--------------------------------------------------
--------------------------------------------------
--------------------------------------------------
--------------------------------------------------
--------------------------------------------------
--------------------------------------------------
--------------------------------------------------
--------------------------------------------------
--------------------------------------------------
--------------------------------------------------
--------------------------------------------------
--------------------------------------------------
--------------------------------------------------
--------------------------------------------------
--------------------------------------------------
--------------------------------------------------
--------------------------------------------------
--------------------------------------------------
--------------------------------------------------
--------------------------------------------------
--------------------------------------------------
--------------------------------------------------
--------------------------------------------------
--------------------------------------------------
--------------------------------------------------
--------------------------------------------------
--------------------------------------------------
--------------------------------------------------
--------------------------------------------------
--------------------------------------------------
--------------------------------------------------
--------------------------------------------------
--------------------------------------------------
--------------------------------------------------
--------------------------------------------------
--------------------------------------------------
--------------------------------------------------
--------------------------------------------------
--------------------------------------------------
--------------------------------------------------
--------------------------------------------------
--------------------------------------------------
--------------------------------------------------
--------------------------------------------------
--------------------------------------------------
--------------------------------------------------
--------------------------------------------------
--------------------------------------------------
--------------------------------------------------
--------------------------------------------------
--------------------------------------------------
--------------------------------------------------
--------------------------------------------------
--------------------------------------------------
--------------------------------------------------
--------------------------------------------------
--------------------------------------------------
--------------------------------------------------
--------------------------------------------------
--------------------------------------------------
--------------------------------------------------
--------------------------------------------------
--------------------------------------------------
--------------------------------------------------
--------------------------------------------------
--------------------------------------------------
--------------------------------------------------
--------------------------------------------------
--------------------------------------------------
--------------------------------------------------
--------------------------------------------------
--------------------------------------------------
--------------------------------------------------
--------------------------------------------------
--------------------------------------------------
--------------------------------------------------
--------------------------------------------------
--------------------------------------------------
--------------------------------------------------
--------------------------------------------------
--------------------------------------------------
--------------------------------------------------
--------------------------------------------------
--------------------------------------------------
--------------------------------------------------
--------------------------------------------------
--------------------------------------------------
--------------------------------------------------
--------------------------------------------------
--------------------------------------------------
--------------------------------------------------
--------------------------------------------------
--------------------------------------------------
--------------------------------------------------
--------------------------------------------------
--------------------------------------------------
--------------------------------------------------
--------------------------------------------------
--------------------------------------------------
--------------------------------------------------
--------------------------------------------------
--------------------------------------------------
--------------------------------------------------
--------------------------------------------------
--------------------------------------------------
--------------------------------------------------
--------------------------------------------------
--------------------------------------------------
--------------------------------------------------
--------------------------------------------------
--------------------------------------------------
--------------------------------------------------
--------------------------------------------------
------------------------------------
>22980
ATTATCGAATTTT--------GTGAG-GGG-TTGTAGCTGG-T------C
CGCA-------------AGGGCA-TGTGCACGCCCCG------ATCATCC
T------------------------------C-CACACACCTGTGCACTT
T----CTGTAGGATCGGTTGCG-GCGTCGAGCTGC---------------
--------------------------------------------------
---------------------------------TTCCG---------AT-
-----------TTCTATG--TCTTT-----CACAAACGC----ATCAG--
-TCGT-----AGAATG---------------------TCT----------
CTTGCTA-----TAAACGCA---------TAAATACAACTTTCAGCAACG
GATCTCTTGGCTCTCGCATCGATG-AAGAACGCAGCGAAATGCGATAAGT
-AATGTGAATTGCAGA-ATTCAGTGAATCATCGAATCTTTGAACGCACCT
TGCGCCCCTTGG-CATT----CCTTGGGGCATGCCTGTTTGAGTGTCATG
TAATTCTCAACCTCTCCGATTTG-TAATG----------AAT-------C
GTGCGAGGCTTGGTCTT-GGAGGTT-----------TTGCTGGCC-----
--------------------GAGTCGGCTCCTCT-GAAATGCATTAGCTG
AACCCTCTG-CTG------------AGCGTTCTCGGTGTGATAAT---TT
GTC-TGCGCCGT-GCACGT-----------------GA-AGCGAA-TTTA
TGGGAGTCGGC-TTCCAA-TCGT-CCTG----------------------
--AGGGACTATTCA-----------------------------TTTG-AC
--------------------------------------------------
--------------------------------------------------
--------------------------------------------------
--------------------------------------------------
--------------------------------------------------
--------------------------------------------------
--------------------------------------------------
--------------------------------------------------
--------------------------------------------------
--------------------------------------------------
--------------------------------------------------
--------------------------------------------------
--------------------------------------------------
--------------------------------------------------
--------------------------------------------------
--------------------------------------------------
--------------------------------------------------
--------------------------------------------------
--------------------------------------------------
--------------------------------------------------
--------------------------------------------------
--------------------------------------------------
--------------------------------------------------
--------------------------------------------------
--------------------------------------------------
--------------------------------------------------
--------------------------------------------------
--------------------------------------------------
--------------------------------------------------
--------------------------------------------------
--------------------------------------------------
--------------------------------------------------
--------------------------------------------------
--------------------------------------------------
--------------------------------------------------
--------------------------------------------------
--------------------------------------------------
--------------------------------------------------
--------------------------------------------------
--------------------------------------------------
--------------------------------------------------
--------------------------------------------------
--------------------------------------------------
--------------------------------------------------
--------------------------------------------------
--------------------------------------------------
--------------------------------------------------
--------------------------------------------------
--------------------------------------------------
--------------------------------------------------
--------------------------------------------------
--------------------------------------------------
--------------------------------------------------
--------------------------------------------------
--------------------------------------------------
--------------------------------------------------
--------------------------------------------------
--------------------------------------------------
--------------------------------------------------
--------------------------------------------------
--------------------------------------------------
--------------------------------------------------
--------------------------------------------------
--------------------------------------------------
--------------------------------------------------
--------------------------------------------------
--------------------------------------------------
--------------------------------------------------
--------------------------------------------------
--------------------------------------------------
--------------------------------------------------
--------------------------------------------------
--------------------------------------------------
--------------------------------------------------
--------------------------------------------------
--------------------------------------------------
--------------------------------------------------
--------------------------------------------------
--------------------------------------------------
--------------------------------------------------
--------------------------------------------------
--------------------------------------------------
--------------------------------------------------
--------------------------------------------------
--------------------------------------------------
--------------------------------------------------
--------------------------------------------------
--------------------------------------------------
--------------------------------------------------
--------------------------------------------------
--------------------------------------------------
--------------------------------------------------
--------------------------------------------------
--------------------------------------------------
--------------------------------------------------
--------------------------------------------------
--------------------------------------------------
--------------------------------------------------
--------------------------------------------------
--------------------------------------------------
--------------------------------------------------
--------------------------------------------------
--------------------------------------------------
--------------------------------------------------
--------------------------------------------------
--------------------------------------------------
--------------------------------------------------
--------------------------------------------------
--------------------------------------------------
--------------------------------------------------
--------------------------------------------------
--------------------------------------------------
--------------------------------------------------
--------------------------------------------------
--------------------------------------------------
--------------------------------------------------
--------------------------------------------------
--------------------------------------------------
--------------------------------------------------
--------------------------------------------------
--------------------------------------------------
--------------------------------------------------
--------------------------------------------------
--------------------------------------------------
--------------------------------------------------
--------------------------------------------------
--------------------------------------------------
--------------------------------------------------
--------------------------------------------------
--------------------------------------------------
--------------------------------------------------
--------------------------------------------------
--------------------------------------------------
--------------------------------------------------
--------------------------------------------------
--------------------------------------------------
--------------------------------------------------
--------------------------------------------------
--------------------------------------------------
--------------------------------------------------
--------------------------------------------------
------------------------------------
>26035
ATTATCGAATTTT--------GTGAG-GGG-TTGTAGCTGG-T------C
CGCA-------------AGGGCA-TGTGCACGCCCCG------ATCATCC
T------------------------------C-CACACACCTGTGCACTT
T----CTGTAGGATCGGTTGCG-GCGTCGAGCTGC---------------
--------------------------------------------------
---------------------------------TTCCG---------AT-
-----------TTCTATG--TCTTT-----CACAAACGC----ATCAG--
-TCGT-----AGAATG---------------------TCT----------
CTTGCTA-----TAAACGCA---------TAAATACAACTTTCAGCAACG
GATCTCTTGGCTCTCGCATCGATG-AAGAACGCAGCGAAATGCGATAAGT
-AATGTGAATTGCAGA-ATTCAGTGAATCATCGAATCTTTGAACGCACCT
TGCGCCCCTTGG-CATT----CCTTGGGGCATGCCTGTTTGAGTGTCATG
TAATTCTCAACCTCTCCGATTTG-TAATG----------AAT-------C
GTGCGAGGCTTGGTCTT-GGAGGTT-----------TTGCTGGCC-----
--------------------GAGTCGGCTCCTCT-GAAATGCATTAGCTG
AACCCTCTG-CTG------------AGCGTTCTCGGTGTGATAAT---TT
GTC-TGCGCCGT-GCACGT-----------------GA-AGCGAA-TTTA
TGGGAGTCGGC-TTCCAA-TCGT-CCTG----------------------
--AGGGACTATTCA-----------------------------TTTG-AC
-CCCCTAGTAACTGCGAGTGAAGCGGG-AAAAGCTCAAATTTAAAATCTG
GCG-GTTCT-----GCCGTCCGAGTTGTAGTCTGGAGAAGTGCTTTCTGC
GCTGGACCGTGTACAAG-TCTCTTGGA-ACAGAGCGTCGTAGAGGGTGAG
AATCCCGTCTC-TGACACGGAC-TACCAGTGC-TTTGTGTAGCGCTCTCA
AAGAGTCGAGTTGTTTGGGAATGCAGCTCAAAATGGGTGGTAAATTCCAT
CTAAAGCTAAATATAGGCGAGAGACCGATAGCGAACAAGTACCGTGAGGG
AAAGATGAAAAGCACTTTGGAAAGAGAGTT-AAACAGTACGTGAAATTGC
TGAAAGGGAAACGCTTGAAGTCA-GTCGCGTCG--TCT-GGACTCAGCCT
TGCT--C------TCGCTTGGTGCATTTTC-AG-TCGACGGGCCAGCATG
GATTTTAGC-TGCCGGAAAAGGGTGG-GAGGAACGTGGCA------CCTT
C------GGGTGTGTTATAGCCTCCTG-CCGTATACGGTGGCC-GGGATC
GAGGGTTCGCGC-----------------------------------CG-
--CAAGG-CGTTTGGATGCTGGCGTAATGGCTTTAAACGACCCGTCTTGA
AACACGGACCAAGGAGTCTAACATGCCTGCGAGTGTTTGGGTG--GTAAA
CCCGAGCGCGTAATGAAAGTGAAAGTTGAGA-CCTCTGT-CGT-GGAGGG
CATCGACGCCCGGATCAG--ACCTACTGTGACGATTCCGCGGTAGAGCAT
GTATGTTGGGACCCGAAAGATGGTGAACTATGCCTGAATAGGGTGAAGCC
AGAGGAAACTCTGGTGGAGGCTC-GTAGCGATTCTGACGTGCAAATCGAT
CGTCAAATTTGGGTATAGGGGCGAAAGACTAATCGAACCATCTAGTAGCT
GGTTCCTGCCG-AAGTTTCCCTCAGGATAGCAGAAACTCG--TATCAGAT
TTATGTGGTAAAGCGAATGATTAGAGGCCTTGGGGT-TGAAACAACCTTA
ACCTATTCTCAAACTTTAAATATGTAAGAACGAGCCGTCACTTGATTGGA
CCGCTCGGCGATTG-AGAGT-----TTCTAGTGGGCCATTTTTGGTAAGC
AGAACTGGCGATGCGGGATGAACCGAACGTGAGGTTAAGGTGCCGGAATA
CACGCTCATCAGACACCACAAAAGGTGTTAGTTCATCTAGACAGCAGGAC
GGTGGCCATGGAAGTCGGAATCCGCTAAGGAGTGTGTAACAACTCACCTG
CCGAATGAACTAGCCCTGAAAATGGATGGCGCTCAAGCGTGTTACCCATA
CCTCACCGTCAGCGTTTAAGTGACGCGTTGACGAGTAGGCAGGCGTGGAG
GTCA--GTGAAGAAGCC-CCCCTAGTAACTGCGAGTGAAGCGGG-AAAAG
CTCAAATTTAAAATCTGGCG-GTTCT-----GCCGTCCGAGTTGTAGTCT
GGAGAAGTGCTTTCTGCGCTGGACCGTGTACAAG-TCTCTTGGA-ACAGA
GCGTCGTAGAGGGTGAGAATCCCGTCTC-TGACACGGAC-TACCAGTGC-
TTTGTGTAGCGCTCTCAAAGAGTCGAGTTGTTTGGGAATGCAGCTCAAAA
TGGGTGGTAAATTCCATCTAAAGCTAAATATAGGCGAGAGACCGATAGCG
AACAAGTACCGTGAGGGAAAGATGAAAAGCACTTTGGAAAGAGAGTT-AA
ACAGTACGTGAAATTGCTGAAAGGGAAACGCTTGAAGTCA-GTCGCGTCG
--TCT-GGACTCAGCCTTGCT--C------TCGCTTGGTGCATTTTC-AG
-TCGACGGGCCAGCATGGATTTTAGC-TGCCGGAAAAGGGTGG-GAGGAA
CGTGGCA------CCTTC------GGGTGTGTTATAGCCTCCTG-CCGTA
TACGGTGGCC-GGGATCGAGGGTTCGCGC---------------------
--------------CG---CAAGG-CGTTTGGATGCTGGCGTAATGGCTT
TAAACGACCCGTCTTGAAACACGGACCAAGGAGTCTAACATGCCTGCGAG
TGTTTGGGTG--GTAAACCCGAGCGCGTAATGAAAGTGAAAGTTGAGA-C
CTCTGT-CGT-GGAGGGCATCGACGCCCGGATCAG--ACCTACTGTGACG
ATTCCGCGGTAGAGCATGTATGTTGGGACCCGAAAGATGGTGAACTATGC
CTGAATAGGGTGAAGCCAGAGGAAACTCTGGTGGAGGCTC-GTAGCGATT
CTGACGTGCAAATCGATCGTCAAATTTGGGTATAGGGGCGAAAGACTAAT
CGAACCATCTAGTAGCTGGTTCCTGCCG-AAGTTTCCCTCAGGATAGCAG
AAACTCG--TATCAGATTTATGTGGTAAAGCGAATGATTAGAGGCCTTGG
GGT-TGAAACAACCTTAACCTATTCTCAAACTTTAAATATGTAAGAACGA
GCCGTCACTTGATTGGACCGCTCGGCGATTG-AGAGT-----TTCTAGTG
GGCCATTTTTGGTAAGCAGAACTGGCGATGCGGGATGAACCGAACGTGAG
GTTAAGGTGCCGGAATACACGCTCATCAGACACCACAAAAGGTGTTAGTT
CATCTAGACAGCAGGACGGTGGCCATGGAAGTCGGAATCCGCTAAGGAGT
GTGTAACAACTCACCTGCCGAATGAACTAGCCCTGAAAATGGATGGCGCT
CAAGCGTGTTACCCATACCTCACCGTCAGCGTTTAAGTGACGCGTTGACG
AGTAGGCAGGCGTGGAGGTCA--GTGAAGAAGCC-CCCCTAGTAACTGCG
AGTGAAGCGGG-AAAAGCTCAAATTTAAAATCTGGCG-GTTCT-----GC
CGTCCGAGTTGTAGTCTGGAGAAGTGCTTTCTGCGCTGGACCGTGTACAA
G-TCTCTTGGA-ACAGAGCGTCGTAGAGGGTGAGAATCCCGTCTC-TGAC
ACGGAC-TACCAGTGC-TTTGTGTAGCGCTCTCAAAGAGTCGAGTTGTTT
GGGAATGCAGCTCAAAATGGGTGGTAAATTCCATCTAAAGCTAAATATAG
GCGAGAGACCGATAGCGAACAAGTACCGTGAGGGAAAGATGAAAAGCACT
TTGGAAAGAGAGTT-AAACAGTACGTGAAATTGCTGAAAGGGAAACGCTT
GAAGTCA-GTCGCGTCG--TCT-GGACTCAGCCTTGCT--C------TCG
CTTGGTGCATTTTC-AG-TCGACGGGCCAGCATGGATTTTAGC-TGCCGG
AAAAGGGTGG-GAGGAACGTGGCA------CCTTC------GGGTGTGTT
ATAGCCTCCTG-CCGTATACGGTGGCC-GGGATCGAGGGTTCGCGC----
-------------------------------CG---CAAGG-CGTTTGGA
TGCTGGCGTAATGGCTTTAAACGACCCGTCTTGAAACACGGACCAAGGAG
TCTAACATGCCTGCGAGTGTTTGGGTG--GTAAACCCGAGCGCGTAATGA
AAGTGAAAGTTGAGA-CCTCTGT-CGT-GGAGGGCATCGACGCCCGGATC
AG--ACCTACTGTGACGATTCCGCGGTAGAGCATGTATGTTGGGACCCGA
AAGATGGTGAACTATGCCTGAATAGGGTGAAGCCAGAGGAAACTCTGGTG
GAGGCTC-GTAGCGATTCTGACGTGCAAATCGATCGTCAAATTTGGGTAT
AGGGGCGAAAGACTAATCGAACCATCTAGTAGCTGGTTCCTGCCG-AAGT
TTCCCTCAGGATAGCAGAAACTCG--TATCAGATTTATGTGGTAAAGCGA
ATGATTAGAGGCCTTGGGGT-TGAAACAACCTTAACCTATTCTCAAACTT
TAAATATGTAAGAACGAGCCGTCACTTGATTGGACCGCTCGGCGATTG-A
GAGT-----TTCTAGTGGGCCATTTTTGGTAAGCAGAACTGGCGATGCGG
GATGAACCGAACGTGAGGTTAAGGTGCCGGAATACACGCTCATCAGACAC
CACAAAAGGTGTTAGTTCATCTAGACAGCAGGACGGTGGCCATGGAAGTC
GGAATCCGCTAAGGAGTGTGTAACAACTCACCTGCCGAATGAACTAGCCC
TGAAAATGGATGGCGCTCAAGCGTGTTACCCATACCTCACCGTCAGCGTT
TAAGTGACGCGTTGACGAGTAGGCAGGCGTGGAGGTCA--GTGAAGAAGC
C-CCCCTAGTAACTGCGAGTGAAGCGGG-AAAAGCTCAAATTTAAAATCT
GGCG-GTTCT-----GCCGTCCGAGTTGTAGTCTGGAGAAGTGCTTTCTG
CGCTGGACCGTGTACAAG-TCTCTTGGA-ACAGAGCGTCGTAGAGGGTGA
GAATCCCGTCTC-TGACACGGAC-TACCAGTGC-TTTGTGTAGCGCTCTC
AAAGAGTCGAGTTGTTTGGGAATGCAGCTCAAAATGGGTGGTAAATTCCA
TCTAAAGCTAAATATAGGCGAGAGACCGATAGCGAACAAGTACCGTGAGG
GAAAGATGAAAAGCACTTTGGAAAGAGAGTT-AAACAGTACGTGAAATTG
CTGAAAGGGAAACGCTTGAAGTCA-GTCGCGTCG--TCT-GGACTCAGCC
TTGCT--C------TCGCTTGGTGCATTTTC-AG-TCGACGGGCCAGCAT
GGATTTTAGC-TGCCGGAAAAGGGTGG-GAGGAACGTGGCA------CCT
TC------GGGTGTGTTATAGCCTCCTG-CCGTATACGGTGGCC-GGGAT
CGAGGGTTCGCGC-----------------------------------CG
---CAAGG-CGTTTGGATGCTGGCGTAATGGCTTTAAACGACCCGTCTTG
AAACACGGACCAAGGAGTCTAACATGCCTGCGAGTGTTTGGGTG--GTAA
ACCCGAGCGCGTAATGAAAGTGAAAGTTGAGA-CCTCTGT-CGT-GGAGG
GCATCGACGCCCGGATCAG--ACCTACTGTGACGATTCCGCGGTAGAGCA
TGTATGTTGGGACCCGAAAGATGGTGAACTATGCCTGAATAGGGTGAAGC
CAGAGGAAACTCTGGTGGAGGCTC-GTAGCGATTCTGACGTGCAAATCGA
TCGTCAAATTTGGGTATAGGGGCGAAAGACTAATCGAACCATCTAGTAGC
TGGTTCCTGCCG-AAGTTTCCCTCAGGATAGCAGAAACTCG--TATCAGA
TTTATGTGGTAAAGCGAATGATTAGAGGCCTTGGGGT-TGAAACAACCTT
AACCTATTCTCAAACTTTAAATATGTAAGAACGAGCCGTCACTTGATTGG
ACCGCTCGGCGATTG-AGAGT-----TTCTAGTGGGCCATTTTTGGTAAG
CAGAACTGGCGATGCGGGATGAACCGAACGTGAGGTTAAGGTGCCGGAAT
ACACGCTCATCAGACACCACAAAAGGTGTTAGTTCATCTAGACAGCAGGA
CGGTGGCCATGGAAGTCGGAATCCGCTAAGGAGTGTGTAACAACTCACCT
GCCGAATGAACTAGCCCTGAAAATGGATGGCGCTCAAGCGTGTTACCCAT
ACCTCACCGTCAGCGTTTAAGTGACGCGTTGACGAGTAGGCAGGCGTGGA
GGTCA--GTGAAGAAGCC-CCCCTAGTAACTGCGAGTGAAGCGGG-AAAA
GCTCAAATTTAAAATCTGGCG-GTTCT-----GCCGTCCGAGTTGTAGTC
TGGAGAAGTGCTTTCTGCGCTGGACCGTGTACAAG-TCTCTTGGA-ACAG
AGCGTCGTAGAGGGTGAGAATCCCGTCTC-TGACACGGAC-TACCAGTGC
-TTTGTGTAGCGCTCTCAAAGAGTCGAGTTGTTTGGGAATGCAGCTCAAA
ATGGGTGGTAAATTCCATCTAAAGCTAAATATAGGCGAGAGACCGATAGC
GAACAAGTACCGTGAGGGAAAGATGAAAAGCACTTTGGAAAGAGAGTT-A
AACAGTACGTGAAATTGCTGAAAGGGAAACGCTTGAAGTCA-GTCGCGTC
G--TCT-GGACTCAGCCTTGCT--C------TCGCTTGGTGCATTTTC-A
G-TCGACGGGCCAGCATGGATTTTAGC-TGCCGGAAAAGGGTGG-GAGGA
ACGTGGCA------CCTTC------GGGTGTGTTATAGCCTCCTG-CCGT
ATACGGTGGCC-GGGATCGAGGGTTCGCGC--------------------
---------------CG---CAAGG-CGTTTGGATGCTGGCGTAATGGCT
TTAAACGACCCGTCTTGAAACACGGACCAAGGAGTCTAACATGCCTGCGA
GTGTTTGGGTG--GTAAACCCGAGCGCGTAATGAAAGTGAAAGTTGAGA-
CCTCTGT-CGT-GGAGGGCATCGACGCCCGGATCAG--ACCTACTGTGAC
GATTCCGCGGTAGAGCATGTATGTTGGGACCCGAAAGATGGTGAACTATG
CCTGAATAGGGTGAAGCCAGAGGAAACTCTGGTGGAGGCTC-GTAGCGAT
TCTGACGTGCAAATCGATCGTCAAATTTGGGTATAGGGGCGAAAGACTAA
TCGAACCATCTAGTAGCTGGTTCCTGCCG-AAGTTTCCCTCAGGATAGCA
GAAACTCG--TATCAGATTTATGTGGTAAAGCGAATGATTAGAGGCCTTG
GGGT-TGAAACAACCTTAACCTATTCTCAAACTTTAAATATGTAAGAACG
AGCCGTCACTTGATTGGACCGCTCGGCGATTG-AGAGT-----TTCTAGT
GGGCCATTTTTGGTAAGCAGAACTGGCGATGCGGGATGAACCGAACGTGA
GGTTAAGGTGCCGGAATACACGCTCATCAGACACCACAAAAGGTGTTAGT
TCATCTAGACAGCAGGACGGTGGCCATGGAAGTCGGAATCCGCTAAGGAG
TGTGTAACAACTCACCTGCCGAATGAACTAGCCCTGAAAATGGATGGCGC
TCAAGCGTGTTACCCATACCTCACCGTCAGCGTTTAAGTGACGCGTTGAC
GAGTAGGCAGGCGTGGAGGTCA--GTGAAGAAGCC-
>78_Polyporales_Gloeoporellaceae_Gloeoporellus_merulinus_Cui_16629
ATTATTGAATTTT---------GAAG-GGG-TTGTTGCTGG-C------T
TTCTTAC---------GAAGGCA-AGTGCACGCTCTG------CTCATCC
A------------------------------C-TTCACACCTGTGCACCG
T----TTGTAGGTCGGTTTTGA-ATGCAGTCAG-----------------
----------------TCTTCATT--------------------------
--GGCTGTGTTTTGGG-------------------CCT------------
-----------TCCTATG--TCTTT-----TACAAACGC----TTCAG--
TCAAT-----AGAATG---------------------TA-----------
ATCGCGC--TTATAAACGCA---------TCTATACAACTTTCAGCAACG
GATCTCTTGGCTCTCGCATCGATG-AAGAACGCAGCGAAATGCGATAAGT
-AATGTGAATTGCAGA-ATTCAGTGAATCATCGAATCTTTGAACGCACCT
TGCACCCTTTGG-TATT----CCGAAGGGTATGCCTGTTTGAGTGTCATG
GAATTCTCAACCCTCTAGTTCTT-----------------------GTAA
CTATTGGGCTTGGACTT-GGAGGCT------------TGCTGGCTTT---
-------------CTAACAA-AGTCGGCTCCTCT-TGAATGCATTAGCTT
GAACCTTCA-TGG-----------ATCGGCTTTCGGTGTGATAA----TT
ATC-TGCGCCGT-GGTTGT-----------------GA-AGTGCT-TTGA
ATGGGCTCAGC-TTACAA-TCGT-CCTTCG--------------------
--TTGGACAATTTA-----------------------------CTTG-AC
-CCCCTAGTAACTGCGAGTGAAGCGGG-AAAAGCTCAAATTTAAAATCTG
GCA-GCCTT---CGGTTGTCCGAGTTGTAGTCTGGAGAAGTGCTTTCCGC
GCTGGACCGTGTACAAG-TCTCTTGGA-ACAGAGCGTCATAGAGGGTGAG
AATCCCGTCTT-TGACACGGAC-TACCAGTGC-TTTGTGATGCGCTCTCA
AAGAGTCGAGTTGTTTGGGAATGCAGCTCAAAATGGGTGGTAAATTCCAT
CTAAAGCTAAATATTGGCGAGAGACCGATAGCGAACAAGTACCGTGAGGG
AAAGATGAAAAGCACTTTGGAAAGAGAGTT-AAACAGTACGTGAAATTGC
TGAAAGGGAAACACTTGAAGTCA-GTCGCGTCTT-CTA-GAACTCAGCCT
TGCT-TT------TTGCTCGGTGCACTTTCTAGTTTGACGGGCCAGCATC
GATTTTGAC-TGTTGGATAAAGGGTA-GAGGAATGTGGCA------TCTT
C------GGATGTGTTATAGCCTCTGC-TCACATACAATGGTT-GGGATC
GAGGAACTCAGCACGCCTTT-ATG----GTCGGGG----TTCGCCCACG-
--TTCGT-GCTTAGGATGCTGGCGTAATGGCTTTAAATGACCCGTCTTGA
AACACGGACCAAGGAGTCTAACATGCCTGCGAGTATTTGGGTG--GTAAA
CCCGAGTGCGCAATGAAAGTGAAAGTTGAGA-CCTCTGT-CGT-GGAGGG
CATCGACGCCCGGATCAG--ACCTTCTGTGACGATTCCGCGGTAGAGCAT
GTATGTTGGGACCCGAAAGATGGTGAACTATGCCTGAATAGGGTGAAGCC
AGAGGAAACTCTGGTGGAGGCTC-GTAGCGATTCTGACGTGCAAATCGAT
CGTCAAATTTGGGTATAGGGGCGAAAGACTAATCG---------------
--------------------------------------------------
--------------------------------------------------
--------------------------------------------------
--------------------------------------------------
--------------------------------------------------
--------------------------------------------------
--------------------------------------------------
--------------------------------------------------
--------------------------------------------------
------------------CCCCTAGTAACTGCGAGTGAAGCGGG-AAAAG
CTCAAATTTAAAATCTGGCA-GCCTT---CGGTTGTCCGAGTTGTAGTCT
GGAGAAGTGCTTTCCGCGCTGGACCGTGTACAAG-TCTCTTGGA-ACAGA
GCGTCATAGAGGGTGAGAATCCCGTCTT-TGACACGGAC-TACCAGTGC-
TTTGTGATGCGCTCTCAAAGAGTCGAGTTGTTTGGGAATGCAGCTCAAAA
TGGGTGGTAAATTCCATCTAAAGCTAAATATTGGCGAGAGACCGATAGCG
AACAAGTACCGTGAGGGAAAGATGAAAAGCACTTTGGAAAGAGAGTT-AA
ACAGTACGTGAAATTGCTGAAAGGGAAACACTTGAAGTCA-GTCGCGTCT
T-CTA-GAACTCAGCCTTGCT-TT------TTGCTCGGTGCACTTTCTAG
TTTGACGGGCCAGCATCGATTTTGAC-TGTTGGATAAAGGGTA-GAGGAA
TGTGGCA------TCTTC------GGATGTGTTATAGCCTCTGC-TCACA
TACAATGGTT-GGGATCGAGGAACTCAGCACGCCTTT-ATG----GTCGG
GG----TTCGCCCACG---TTCGT-GCTTAGGATGCTGGCGTAATGGCTT
TAAATGACCCGTCTTGAAACACGGACCAAGGAGTCTAACATGCCTGCGAG
TATTTGGGTG--GTAAACCCGAGTGCGCAATGAAAGTGAAAGTTGAGA-C
CTCTGT-CGT-GGAGGGCATCGACGCCCGGATCAG--ACCTTCTGTGACG
ATTCCGCGGTAGAGCATGTATGTTGGGACCCGAAAGATGGTGAACTATGC
CTGAATAGGGTGAAGCCAGAGGAAACTCTGGTGGAGGCTC-GTAGCGATT
CTGACGTGCAAATCGATCGTCAAATTTGGGTATAGGGGCGAAAGACTAAT
CG------------------------------------------------
--------------------------------------------------
--------------------------------------------------
--------------------------------------------------
--------------------------------------------------
--------------------------------------------------
--------------------------------------------------
--------------------------------------------------
--------------------------------------------------
-----------------------------------CCCCTAGTAACTGCG
AGTGAAGCGGG-AAAAGCTCAAATTTAAAATCTGGCA-GCCTT---CGGT
TGTCCGAGTTGTAGTCTGGAGAAGTGCTTTCCGCGCTGGACCGTGTACAA
G-TCTCTTGGA-ACAGAGCGTCATAGAGGGTGAGAATCCCGTCTT-TGAC
ACGGAC-TACCAGTGC-TTTGTGATGCGCTCTCAAAGAGTCGAGTTGTTT
GGGAATGCAGCTCAAAATGGGTGGTAAATTCCATCTAAAGCTAAATATTG
GCGAGAGACCGATAGCGAACAAGTACCGTGAGGGAAAGATGAAAAGCACT
TTGGAAAGAGAGTT-AAACAGTACGTGAAATTGCTGAAAGGGAAACACTT
GAAGTCA-GTCGCGTCTT-CTA-GAACTCAGCCTTGCT-TT------TTG
CTCGGTGCACTTTCTAGTTTGACGGGCCAGCATCGATTTTGAC-TGTTGG
ATAAAGGGTA-GAGGAATGTGGCA------TCTTC------GGATGTGTT
ATAGCCTCTGC-TCACATACAATGGTT-GGGATCGAGGAACTCAGCACGC
CTTT-ATG----GTCGGGG----TTCGCCCACG---TTCGT-GCTTAGGA
TGCTGGCGTAATGGCTTTAAATGACCCGTCTTGAAACACGGACCAAGGAG
TCTAACATGCCTGCGAGTATTTGGGTG--GTAAACCCGAGTGCGCAATGA
AAGTGAAAGTTGAGA-CCTCTGT-CGT-GGAGGGCATCGACGCCCGGATC
AG--ACCTTCTGTGACGATTCCGCGGTAGAGCATGTATGTTGGGACCCGA
AAGATGGTGAACTATGCCTGAATAGGGTGAAGCCAGAGGAAACTCTGGTG
GAGGCTC-GTAGCGATTCTGACGTGCAAATCGATCGTCAAATTTGGGTAT
AGGGGCGAAAGACTAATCG-------------------------------
--------------------------------------------------
--------------------------------------------------
--------------------------------------------------
--------------------------------------------------
--------------------------------------------------
--------------------------------------------------
--------------------------------------------------
--------------------------------------------------
--------------------------------------------------
--CCCCTAGTAACTGCGAGTGAAGCGGG-AAAAGCTCAAATTTAAAATCT
GGCA-GCCTT---CGGTTGTCCGAGTTGTAGTCTGGAGAAGTGCTTTCCG
CGCTGGACCGTGTACAAG-TCTCTTGGA-ACAGAGCGTCATAGAGGGTGA
GAATCCCGTCTT-TGACACGGAC-TACCAGTGC-TTTGTGATGCGCTCTC
AAAGAGTCGAGTTGTTTGGGAATGCAGCTCAAAATGGGTGGTAAATTCCA
TCTAAAGCTAAATATTGGCGAGAGACCGATAGCGAACAAGTACCGTGAGG
GAAAGATGAAAAGCACTTTGGAAAGAGAGTT-AAACAGTACGTGAAATTG
CTGAAAGGGAAACACTTGAAGTCA-GTCGCGTCTT-CTA-GAACTCAGCC
TTGCT-TT------TTGCTCGGTGCACTTTCTAGTTTGACGGGCCAGCAT
CGATTTTGAC-TGTTGGATAAAGGGTA-GAGGAATGTGGCA------TCT
TC------GGATGTGTTATAGCCTCTGC-TCACATACAATGGTT-GGGAT
CGAGGAACTCAGCACGCCTTT-ATG----GTCGGGG----TTCGCCCACG
---TTCGT-GCTTAGGATGCTGGCGTAATGGCTTTAAATGACCCGTCTTG
AAACACGGACCAAGGAGTCTAACATGCCTGCGAGTATTTGGGTG--GTAA
ACCCGAGTGCGCAATGAAAGTGAAAGTTGAGA-CCTCTGT-CGT-GGAGG
GCATCGACGCCCGGATCAG--ACCTTCTGTGACGATTCCGCGGTAGAGCA
TGTATGTTGGGACCCGAAAGATGGTGAACTATGCCTGAATAGGGTGAAGC
CAGAGGAAACTCTGGTGGAGGCTC-GTAGCGATTCTGACGTGCAAATCGA
TCGTCAAATTTGGGTATAGGGGCGAAAGACTAATCG--------------
--------------------------------------------------
--------------------------------------------------
--------------------------------------------------
--------------------------------------------------
--------------------------------------------------
--------------------------------------------------
--------------------------------------------------
--------------------------------------------------
--------------------------------------------------
-------------------CCCCTAGTAACTGCGAGTGAAGCGGG-AAAA
GCTCAAATTTAAAATCTGGCA-GCCTT---CGGTTGTCCGAGTTGTAGTC
TGGAGAAGTGCTTTCCGCGCTGGACCGTGTACAAG-TCTCTTGGA-ACAG
AGCGTCATAGAGGGTGAGAATCCCGTCTT-TGACACGGAC-TACCAGTGC
-TTTGTGATGCGCTCTCAAAGAGTCGAGTTGTTTGGGAATGCAGCTCAAA
ATGGGTGGTAAATTCCATCTAAAGCTAAATATTGGCGAGAGACCGATAGC
GAACAAGTACCGTGAGGGAAAGATGAAAAGCACTTTGGAAAGAGAGTT-A
AACAGTACGTGAAATTGCTGAAAGGGAAACACTTGAAGTCA-GTCGCGTC
TT-CTA-GAACTCAGCCTTGCT-TT------TTGCTCGGTGCACTTTCTA
GTTTGACGGGCCAGCATCGATTTTGAC-TGTTGGATAAAGGGTA-GAGGA
ATGTGGCA------TCTTC------GGATGTGTTATAGCCTCTGC-TCAC
ATACAATGGTT-GGGATCGAGGAACTCAGCACGCCTTT-ATG----GTCG
GGG----TTCGCCCACG---TTCGT-GCTTAGGATGCTGGCGTAATGGCT
TTAAATGACCCGTCTTGAAACACGGACCAAGGAGTCTAACATGCCTGCGA
GTATTTGGGTG--GTAAACCCGAGTGCGCAATGAAAGTGAAAGTTGAGA-
CCTCTGT-CGT-GGAGGGCATCGACGCCCGGATCAG--ACCTTCTGTGAC
GATTCCGCGGTAGAGCATGTATGTTGGGACCCGAAAGATGGTGAACTATG
CCTGAATAGGGTGAAGCCAGAGGAAACTCTGGTGGAGGCTC-GTAGCGAT
TCTGACGTGCAAATCGATCGTCAAATTTGGGTATAGGGGCGAAAGACTAA
TCG-----------------------------------------------
--------------------------------------------------
--------------------------------------------------
--------------------------------------------------
--------------------------------------------------
--------------------------------------------------
--------------------------------------------------
--------------------------------------------------
--------------------------------------------------
------------------------------------
>79_Polyporales_Gloeoporellaceae_Gloeoporellus_merulinus_Cui_16650
ATTATTGATTTTG----------AAG-GGG-TTGTTGCTGG-C------T
TTCTTAC---------GAAGGCA-AGTGCACGCTCTG------CTCATCC
A------------------------------C-TTCACACCTGTGCACCG
T----TTGTAGGTCGGTTTTGA-ATGCAGTCAG-----------------
----------------TCTTCATT--------------------------
--GGCTGTGTTTTAGG-------------------CCT------------
-----------TCCTATG--TCTTT-----TACAAACGC----TTCAG--
TCAAT-----AGAATG---------------------TA-----------
ATCGCGC--TTATAAACGCA---------TCTATACAACTTTCAGCAACG
GATCTCTTGGCTCTCGCATCGATG-AAGAACGCAGCGAAATGCGATAAGT
-AATGTGAATTGCAGA-ATTCAGTGAATCATCGAATCTTTGAACGCACCT
TGCACCCTTTGG-TATT----CCGAAGGGTATGCCTGTTTGAGTGTCATG
GAATTCTCAACCCTCTAGTTCTT-----------------------GTAA
CTATTGGGCTTGGACTT-GGAGGCT------------TGCTGGCTTT---
-------------CTAACAA-AGTCGGCTCCTCT-TGAATGCATTAGCTT
GAACCTTCA-TGG-----------ATCGGCTTTCGGTGTGATAA----TT
ATC-TGCGCCGT-GGTTGT-----------------GA-AGTGCT-TTGA
ATGGGCTCAGC-TTACAA-TCGT-CCTTCG--------------------
--TTGGACAATTTA-----------------------------CTTG-AC
-CCCCTAGTAACTGCGAGTGAAGCGGG-AAAAGCTCAAATTTAAAATCTG
GCA-GCCTT---CGGTTGTCCGAGTTGTAGTCTGGAGAAGTGCTTTCCGC
GCTGGACCGTGTACAAG-TCTCTTGGA-ACAGAGCGTCATAGAGGGTGAG
AATCCCGTCTT-TGACACGGAC-TACCAGTGC-TTTGTGATGCGCTCTCA
AAGAGTCGAGTTGTTTGGGAATGCAGCTCAAAATGGGTGGTAAATTCCAT
CTAAAGCTAAATATTGGCGAGAGACCGATAGCGAACAAGTACCGTGAGGG
AAAGATGAAAAGCACTTTGGAAAGAGAGTT-AAACAGTACGTGAAATTGC
TGAAAGGGAAACACTTGAAGTCA-GTCGCGTCTT-CTA-GAACTCAGCCT
TGCT-TT------TTGCTCGGTGCACTTTCTAGTTTGACGGGCCAGCATC
GATTTTGAC-TGTTGGATAAAGGGTA-GAGGAATGTGGCA------TCTT
C------GGATGTGTTATAGCCTCTGC-TCACATACAATGGTT-GGGATC
GAGGAACTCAGCACGCCTTT-ATG----GTCGGGG----TTCGCCCACG-
--TTCGT-GCTTAGGATGCTGGCGTAATGGCTTTAAATGACCCGTCTTGA
AACACGGACCAAGGAGTCTAACATGCCTGCGAGTATTTGGGTG--GTAAA
CCCGAGTGCGCAATGAAAGTGAAAGTTGAGA-CCTCTGT-CGT-GGAGGG
CATCGACGCCCGGATCAG--ACCTTCTGTGACGATTCCGCGGTAGAGCAT
GTATGTTGGGACCCGAAAGATGGTGAACTATGCCTGAATAGGGTGAAGCC
AGAGGAAACTCTGGTGGAGGCTC-GTAGCGATTCTGACGTGCAAATCGAT
CGTCAAATTTGGGTATAGGGGCGAAAGACTAATCGAACCATCTAGTA---
--------------------------------------------------
--------------------------------------------------
--------------------------------------------------
--------------------------------------------------
--------------------------------------------------
--------------------------------------------------
--------------------------------------------------
--------------------------------------------------
--------------------------------------------------
------------------CCCCTAGTAACTGCGAGTGAAGCGGG-AAAAG
CTCAAATTTAAAATCTGGCA-GCCTT---CGGTTGTCCGAGTTGTAGTCT
GGAGAAGTGCTTTCCGCGCTGGACCGTGTACAAG-TCTCTTGGA-ACAGA
GCGTCATAGAGGGTGAGAATCCCGTCTT-TGACACGGAC-TACCAGTGC-
TTTGTGATGCGCTCTCAAAGAGTCGAGTTGTTTGGGAATGCAGCTCAAAA
TGGGTGGTAAATTCCATCTAAAGCTAAATATTGGCGAGAGACCGATAGCG
AACAAGTACCGTGAGGGAAAGATGAAAAGCACTTTGGAAAGAGAGTT-AA
ACAGTACGTGAAATTGCTGAAAGGGAAACACTTGAAGTCA-GTCGCGTCT
T-CTA-GAACTCAGCCTTGCT-TT------TTGCTCGGTGCACTTTCTAG
TTTGACGGGCCAGCATCGATTTTGAC-TGTTGGATAAAGGGTA-GAGGAA
TGTGGCA------TCTTC------GGATGTGTTATAGCCTCTGC-TCACA
TACAATGGTT-GGGATCGAGGAACTCAGCACGCCTTT-ATG----GTCGG
GG----TTCGCCCACG---TTCGT-GCTTAGGATGCTGGCGTAATGGCTT
TAAATGACCCGTCTTGAAACACGGACCAAGGAGTCTAACATGCCTGCGAG
TATTTGGGTG--GTAAACCCGAGTGCGCAATGAAAGTGAAAGTTGAGA-C
CTCTGT-CGT-GGAGGGCATCGACGCCCGGATCAG--ACCTTCTGTGACG
ATTCCGCGGTAGAGCATGTATGTTGGGACCCGAAAGATGGTGAACTATGC
CTGAATAGGGTGAAGCCAGAGGAAACTCTGGTGGAGGCTC-GTAGCGATT
CTGACGTGCAAATCGATCGTCAAATTTGGGTATAGGGGCGAAAGACTAAT
CGAACCATCTAGTA------------------------------------
--------------------------------------------------
--------------------------------------------------
--------------------------------------------------
--------------------------------------------------
--------------------------------------------------
--------------------------------------------------
--------------------------------------------------
--------------------------------------------------
-----------------------------------CCCCTAGTAACTGCG
AGTGAAGCGGG-AAAAGCTCAAATTTAAAATCTGGCA-GCCTT---CGGT
TGTCCGAGTTGTAGTCTGGAGAAGTGCTTTCCGCGCTGGACCGTGTACAA
G-TCTCTTGGA-ACAGAGCGTCATAGAGGGTGAGAATCCCGTCTT-TGAC
ACGGAC-TACCAGTGC-TTTGTGATGCGCTCTCAAAGAGTCGAGTTGTTT
GGGAATGCAGCTCAAAATGGGTGGTAAATTCCATCTAAAGCTAAATATTG
GCGAGAGACCGATAGCGAACAAGTACCGTGAGGGAAAGATGAAAAGCACT
TTGGAAAGAGAGTT-AAACAGTACGTGAAATTGCTGAAAGGGAAACACTT
GAAGTCA-GTCGCGTCTT-CTA-GAACTCAGCCTTGCT-TT------TTG
CTCGGTGCACTTTCTAGTTTGACGGGCCAGCATCGATTTTGAC-TGTTGG
ATAAAGGGTA-GAGGAATGTGGCA------TCTTC------GGATGTGTT
ATAGCCTCTGC-TCACATACAATGGTT-GGGATCGAGGAACTCAGCACGC
CTTT-ATG----GTCGGGG----TTCGCCCACG---TTCGT-GCTTAGGA
TGCTGGCGTAATGGCTTTAAATGACCCGTCTTGAAACACGGACCAAGGAG
TCTAACATGCCTGCGAGTATTTGGGTG--GTAAACCCGAGTGCGCAATGA
AAGTGAAAGTTGAGA-CCTCTGT-CGT-GGAGGGCATCGACGCCCGGATC
AG--ACCTTCTGTGACGATTCCGCGGTAGAGCATGTATGTTGGGACCCGA
AAGATGGTGAACTATGCCTGAATAGGGTGAAGCCAGAGGAAACTCTGGTG
GAGGCTC-GTAGCGATTCTGACGTGCAAATCGATCGTCAAATTTGGGTAT
AGGGGCGAAAGACTAATCGAACCATCTAGTA-------------------
--------------------------------------------------
--------------------------------------------------
--------------------------------------------------
--------------------------------------------------
--------------------------------------------------
--------------------------------------------------
--------------------------------------------------
--------------------------------------------------
--------------------------------------------------
--CCCCTAGTAACTGCGAGTGAAGCGGG-AAAAGCTCAAATTTAAAATCT
GGCA-GCCTT---CGGTTGTCCGAGTTGTAGTCTGGAGAAGTGCTTTCCG
CGCTGGACCGTGTACAAG-TCTCTTGGA-ACAGAGCGTCATAGAGGGTGA
GAATCCCGTCTT-TGACACGGAC-TACCAGTGC-TTTGTGATGCGCTCTC
AAAGAGTCGAGTTGTTTGGGAATGCAGCTCAAAATGGGTGGTAAATTCCA
TCTAAAGCTAAATATTGGCGAGAGACCGATAGCGAACAAGTACCGTGAGG
GAAAGATGAAAAGCACTTTGGAAAGAGAGTT-AAACAGTACGTGAAATTG
CTGAAAGGGAAACACTTGAAGTCA-GTCGCGTCTT-CTA-GAACTCAGCC
TTGCT-TT------TTGCTCGGTGCACTTTCTAGTTTGACGGGCCAGCAT
CGATTTTGAC-TGTTGGATAAAGGGTA-GAGGAATGTGGCA------TCT
TC------GGATGTGTTATAGCCTCTGC-TCACATACAATGGTT-GGGAT
CGAGGAACTCAGCACGCCTTT-ATG----GTCGGGG----TTCGCCCACG
---TTCGT-GCTTAGGATGCTGGCGTAATGGCTTTAAATGACCCGTCTTG
AAACACGGACCAAGGAGTCTAACATGCCTGCGAGTATTTGGGTG--GTAA
ACCCGAGTGCGCAATGAAAGTGAAAGTTGAGA-CCTCTGT-CGT-GGAGG
GCATCGACGCCCGGATCAG--ACCTTCTGTGACGATTCCGCGGTAGAGCA
TGTATGTTGGGACCCGAAAGATGGTGAACTATGCCTGAATAGGGTGAAGC
CAGAGGAAACTCTGGTGGAGGCTC-GTAGCGATTCTGACGTGCAAATCGA
TCGTCAAATTTGGGTATAGGGGCGAAAGACTAATCGAACCATCTAGTA--
--------------------------------------------------
--------------------------------------------------
--------------------------------------------------
--------------------------------------------------
--------------------------------------------------
--------------------------------------------------
--------------------------------------------------
--------------------------------------------------
--------------------------------------------------
-------------------CCCCTAGTAACTGCGAGTGAAGCGGG-AAAA
GCTCAAATTTAAAATCTGGCA-GCCTT---CGGTTGTCCGAGTTGTAGTC
TGGAGAAGTGCTTTCCGCGCTGGACCGTGTACAAG-TCTCTTGGA-ACAG
AGCGTCATAGAGGGTGAGAATCCCGTCTT-TGACACGGAC-TACCAGTGC
-TTTGTGATGCGCTCTCAAAGAGTCGAGTTGTTTGGGAATGCAGCTCAAA
ATGGGTGGTAAATTCCATCTAAAGCTAAATATTGGCGAGAGACCGATAGC
GAACAAGTACCGTGAGGGAAAGATGAAAAGCACTTTGGAAAGAGAGTT-A
AACAGTACGTGAAATTGCTGAAAGGGAAACACTTGAAGTCA-GTCGCGTC
TT-CTA-GAACTCAGCCTTGCT-TT------TTGCTCGGTGCACTTTCTA
GTTTGACGGGCCAGCATCGATTTTGAC-TGTTGGATAAAGGGTA-GAGGA
ATGTGGCA------TCTTC------GGATGTGTTATAGCCTCTGC-TCAC
ATACAATGGTT-GGGATCGAGGAACTCAGCACGCCTTT-ATG----GTCG
GGG----TTCGCCCACG---TTCGT-GCTTAGGATGCTGGCGTAATGGCT
TTAAATGACCCGTCTTGAAACACGGACCAAGGAGTCTAACATGCCTGCGA
GTATTTGGGTG--GTAAACCCGAGTGCGCAATGAAAGTGAAAGTTGAGA-
CCTCTGT-CGT-GGAGGGCATCGACGCCCGGATCAG--ACCTTCTGTGAC
GATTCCGCGGTAGAGCATGTATGTTGGGACCCGAAAGATGGTGAACTATG
CCTGAATAGGGTGAAGCCAGAGGAAACTCTGGTGGAGGCTC-GTAGCGAT
TCTGACGTGCAAATCGATCGTCAAATTTGGGTATAGGGGCGAAAGACTAA
TCGAACCATCTAGTA-----------------------------------
--------------------------------------------------
--------------------------------------------------
--------------------------------------------------
--------------------------------------------------
--------------------------------------------------
--------------------------------------------------
--------------------------------------------------
--------------------------------------------------
------------------------------------
>84_Polyporales_Incrustoporiaceae_Tyromyces_chioneus_FD_4
ATTATCGAGTTTT--------GAAAG-GAG-TTGTAGCTGG-C------C
TCTC-------------GGGGCA-TGTGCACGCTCCG------CTCATTT
CCAAC--------------------------T-CTAACACCTGTGAACTA
G----CTGTAGGTCGGTTAGGA-GTGGGCCTTTGC---------------
--------------------------------------------------
--GGGTC-CCTTCGCG-------------------CCT------------
-----------TCCTATG--TCTTT-----AACAAACTC---TTGTCG--
-TATC-----AGAATGTA--------------------------------
TTCGCGC-TTYATAAACGCA---------TCAATATAACTTTCAGCAACG
GATCTCTTGGCTCTCGCATCGATG-AAGAACGCAGCGAAATGCGATAAGT
-AATGTGAATTGCAGA-ATTCAGTGAATCATCGAATCTTTGAACGCATCT
TGCGCCCTTTGG-TATT----CCGAAGGGCATGCCCGTTTGAGTGTCATT
GTATTCTCAAATCTCTTCGCTTT-TGTGA---------------------
--AGTYGATTTGGATTT-GGAGGTC-----------CTGCGGGTGAC---
--------------TTTGGT-CGTCCGCTCCTCT-TGAATGCATTAGCTG
GAACCTTTTGCTA-----------GACCAGCCTCGGTGTGATAA----TT
ATC-TGCGCCGT-GGTTGT-----------------AA-GGCGACTTTGT
TGAGGATCCGC-TTCCAA-TCGT-CTTCG---------------------
--------GACTTA----------------------------TTCTG-AC
-CCCCTAGTAACTGCGAGTGAAGCGGG-AAAAGCTCAAATTTAAAATCTG
GCG-G--------GGCCGTCCGAGTTGTAGTCTGGAGAAGTGCTTTCCGC
GCCGGACCGTGTACAAG-TCTCCTGGA-AYGGAGCGTCATAGAGGGTGAG
AATCCCGTCTT-TGACACGGAC-TACCGGTGC-TTTGTGATGCGCTCTCA
AAGAGTCGAGTTGTTTGGGAATGCAGCTCAAAATGGGTGGTGAATTCCAT
CTAAAGCTAAATATTGGCGAGAGACCGATAGCGAACAAGTACCGTGAGGG
AAAGATGAAAAGCACTTTGGAAAGAGAGTT-AAACAGTACGTGAAATTGC
TGAAAGGGAAACGATTGAAGTCA-GTCGCGTCGT-CCG-GAACTCAGCCT
TGCC--T------CGGCTTGGTGCACTTTCCGG-TTGACGGGCCAGCATC
GATTTTGAT-CGGCGGATAAAGGTTC-GAGGAATGTGGCA------CCCT
C------GGGTGTGTTATAGCCTCGGA-TTGTATACGTCGGTT-GGGATC
GAGGAACTCAGC--------------------------------------
---TTCG-GCTTAGGATGCTGGCGTAATGGCTTTAAACGACCCGTCTTGA
AACACGGACCAAGGAGTCTAACATGCCCGCGAGTGTTTGGGTG--GTAAA
CCCAGGCGCGTAATGAAAGTGAAAGTCGAGA-CCTCTGT-CGT-GGAGGG
CATCGACGCCCGGACCTG--ACCTTCTGTGACGGCTCCGCGGTAGAGCGT
GTATGTTGGGACCCGAAAGATGGTGAACTATGCCTGAATAGGGTGAAGCC
AGAGGAAACTCTGGTGGAGGCTC-GTAGCGATTCTGACGTGCAAATCGAT
CGTCAAATTTGGGTATAGGGGCGAAAGACTAATCGAACCATCTAGTAGCT
GGTTCCTGCCG-AAGTTTCCCTCAGGATAGCAGAAACTCA--TATCAGAT
TTATGTGGTAAAGCGAATGATTAGAGGCCTTGGGGT-TGAAACAACCTTA
ACCTATTCTCAAACTTTAAATATGTAAGAACGAGCCCTCACTTGATTGGA
GCGCTCGGCGATTG-AGAGT-----TTCTAGTGGGCCATTTTTGGTAAGC
AGAACTGGCGATGCGGGATGAACCGAACGTGGGGTTAAGGTGCCGGAATA
TACGCTCATCAGACACCACAAAAGGTGTTAGTTCATCTAGACAGCAGGAC
GGTGGCCATGGAAGTCGGAATCCGCTAAGGAGTGTGTAACAACTCACCTG
CCGAATGAACTAGCCCTGAAAATGGATGGCGCTCAAGCGTATTACCCATA
CCCCACCGTCAGCGTTATAGTGATGCGCTGACGAGTAGGCAGGCGTGGAG
GTCC--GTGAAGAAGCC-CCCCTAGTAACTGCGAGTGAAGCGGG-AAAAG
CTCAAATTTAAAATCTGGCG-G--------GGCCGTCCGAGTTGTAGTCT
GGAGAAGTGCTTTCCGCGCCGGACCGTGTACAAG-TCTCCTGGA-AYGGA
GCGTCATAGAGGGTGAGAATCCCGTCTT-TGACACGGAC-TACCGGTGC-
TTTGTGATGCGCTCTCAAAGAGTCGAGTTGTTTGGGAATGCAGCTCAAAA
TGGGTGGTGAATTCCATCTAAAGCTAAATATTGGCGAGAGACCGATAGCG
AACAAGTACCGTGAGGGAAAGATGAAAAGCACTTTGGAAAGAGAGTT-AA
ACAGTACGTGAAATTGCTGAAAGGGAAACGATTGAAGTCA-GTCGCGTCG
T-CCG-GAACTCAGCCTTGCC--T------CGGCTTGGTGCACTTTCCGG
-TTGACGGGCCAGCATCGATTTTGAT-CGGCGGATAAAGGTTC-GAGGAA
TGTGGCA------CCCTC------GGGTGTGTTATAGCCTCGGA-TTGTA
TACGTCGGTT-GGGATCGAGGAACTCAGC---------------------
--------------------TTCG-GCTTAGGATGCTGGCGTAATGGCTT
TAAACGACCCGTCTTGAAACACGGACCAAGGAGTCTAACATGCCCGCGAG
TGTTTGGGTG--GTAAACCCAGGCGCGTAATGAAAGTGAAAGTCGAGA-C
CTCTGT-CGT-GGAGGGCATCGACGCCCGGACCTG--ACCTTCTGTGACG
GCTCCGCGGTAGAGCGTGTATGTTGGGACCCGAAAGATGGTGAACTATGC
CTGAATAGGGTGAAGCCAGAGGAAACTCTGGTGGAGGCTC-GTAGCGATT
CTGACGTGCAAATCGATCGTCAAATTTGGGTATAGGGGCGAAAGACTAAT
CGAACCATCTAGTAGCTGGTTCCTGCCG-AAGTTTCCCTCAGGATAGCAG
AAACTCA--TATCAGATTTATGTGGTAAAGCGAATGATTAGAGGCCTTGG
GGT-TGAAACAACCTTAACCTATTCTCAAACTTTAAATATGTAAGAACGA
GCCCTCACTTGATTGGAGCGCTCGGCGATTG-AGAGT-----TTCTAGTG
GGCCATTTTTGGTAAGCAGAACTGGCGATGCGGGATGAACCGAACGTGGG
GTTAAGGTGCCGGAATATACGCTCATCAGACACCACAAAAGGTGTTAGTT
CATCTAGACAGCAGGACGGTGGCCATGGAAGTCGGAATCCGCTAAGGAGT
GTGTAACAACTCACCTGCCGAATGAACTAGCCCTGAAAATGGATGGCGCT
CAAGCGTATTACCCATACCCCACCGTCAGCGTTATAGTGATGCGCTGACG
AGTAGGCAGGCGTGGAGGTCC--GTGAAGAAGCC-CCCCTAGTAACTGCG
AGTGAAGCGGG-AAAAGCTCAAATTTAAAATCTGGCG-G--------GGC
CGTCCGAGTTGTAGTCTGGAGAAGTGCTTTCCGCGCCGGACCGTGTACAA
G-TCTCCTGGA-AYGGAGCGTCATAGAGGGTGAGAATCCCGTCTT-TGAC
ACGGAC-TACCGGTGC-TTTGTGATGCGCTCTCAAAGAGTCGAGTTGTTT
GGGAATGCAGCTCAAAATGGGTGGTGAATTCCATCTAAAGCTAAATATTG
GCGAGAGACCGATAGCGAACAAGTACCGTGAGGGAAAGATGAAAAGCACT
TTGGAAAGAGAGTT-AAACAGTACGTGAAATTGCTGAAAGGGAAACGATT
GAAGTCA-GTCGCGTCGT-CCG-GAACTCAGCCTTGCC--T------CGG
CTTGGTGCACTTTCCGG-TTGACGGGCCAGCATCGATTTTGAT-CGGCGG
ATAAAGGTTC-GAGGAATGTGGCA------CCCTC------GGGTGTGTT
ATAGCCTCGGA-TTGTATACGTCGGTT-GGGATCGAGGAACTCAGC----
-------------------------------------TTCG-GCTTAGGA
TGCTGGCGTAATGGCTTTAAACGACCCGTCTTGAAACACGGACCAAGGAG
TCTAACATGCCCGCGAGTGTTTGGGTG--GTAAACCCAGGCGCGTAATGA
AAGTGAAAGTCGAGA-CCTCTGT-CGT-GGAGGGCATCGACGCCCGGACC
TG--ACCTTCTGTGACGGCTCCGCGGTAGAGCGTGTATGTTGGGACCCGA
AAGATGGTGAACTATGCCTGAATAGGGTGAAGCCAGAGGAAACTCTGGTG
GAGGCTC-GTAGCGATTCTGACGTGCAAATCGATCGTCAAATTTGGGTAT
AGGGGCGAAAGACTAATCGAACCATCTAGTAGCTGGTTCCTGCCG-AAGT
TTCCCTCAGGATAGCAGAAACTCA--TATCAGATTTATGTGGTAAAGCGA
ATGATTAGAGGCCTTGGGGT-TGAAACAACCTTAACCTATTCTCAAACTT
TAAATATGTAAGAACGAGCCCTCACTTGATTGGAGCGCTCGGCGATTG-A
GAGT-----TTCTAGTGGGCCATTTTTGGTAAGCAGAACTGGCGATGCGG
GATGAACCGAACGTGGGGTTAAGGTGCCGGAATATACGCTCATCAGACAC
CACAAAAGGTGTTAGTTCATCTAGACAGCAGGACGGTGGCCATGGAAGTC
GGAATCCGCTAAGGAGTGTGTAACAACTCACCTGCCGAATGAACTAGCCC
TGAAAATGGATGGCGCTCAAGCGTATTACCCATACCCCACCGTCAGCGTT
ATAGTGATGCGCTGACGAGTAGGCAGGCGTGGAGGTCC--GTGAAGAAGC
C-CCCCTAGTAACTGCGAGTGAAGCGGG-AAAAGCTCAAATTTAAAATCT
GGCG-G--------GGCCGTCCGAGTTGTAGTCTGGAGAAGTGCTTTCCG
CGCCGGACCGTGTACAAG-TCTCCTGGA-AYGGAGCGTCATAGAGGGTGA
GAATCCCGTCTT-TGACACGGAC-TACCGGTGC-TTTGTGATGCGCTCTC
AAAGAGTCGAGTTGTTTGGGAATGCAGCTCAAAATGGGTGGTGAATTCCA
TCTAAAGCTAAATATTGGCGAGAGACCGATAGCGAACAAGTACCGTGAGG
GAAAGATGAAAAGCACTTTGGAAAGAGAGTT-AAACAGTACGTGAAATTG
CTGAAAGGGAAACGATTGAAGTCA-GTCGCGTCGT-CCG-GAACTCAGCC
TTGCC--T------CGGCTTGGTGCACTTTCCGG-TTGACGGGCCAGCAT
CGATTTTGAT-CGGCGGATAAAGGTTC-GAGGAATGTGGCA------CCC
TC------GGGTGTGTTATAGCCTCGGA-TTGTATACGTCGGTT-GGGAT
CGAGGAACTCAGC-------------------------------------
----TTCG-GCTTAGGATGCTGGCGTAATGGCTTTAAACGACCCGTCTTG
AAACACGGACCAAGGAGTCTAACATGCCCGCGAGTGTTTGGGTG--GTAA
ACCCAGGCGCGTAATGAAAGTGAAAGTCGAGA-CCTCTGT-CGT-GGAGG
GCATCGACGCCCGGACCTG--ACCTTCTGTGACGGCTCCGCGGTAGAGCG
TGTATGTTGGGACCCGAAAGATGGTGAACTATGCCTGAATAGGGTGAAGC
CAGAGGAAACTCTGGTGGAGGCTC-GTAGCGATTCTGACGTGCAAATCGA
TCGTCAAATTTGGGTATAGGGGCGAAAGACTAATCGAACCATCTAGTAGC
TGGTTCCTGCCG-AAGTTTCCCTCAGGATAGCAGAAACTCA--TATCAGA
TTTATGTGGTAAAGCGAATGATTAGAGGCCTTGGGGT-TGAAACAACCTT
AACCTATTCTCAAACTTTAAATATGTAAGAACGAGCCCTCACTTGATTGG
AGCGCTCGGCGATTG-AGAGT-----TTCTAGTGGGCCATTTTTGGTAAG
CAGAACTGGCGATGCGGGATGAACCGAACGTGGGGTTAAGGTGCCGGAAT
ATACGCTCATCAGACACCACAAAAGGTGTTAGTTCATCTAGACAGCAGGA
CGGTGGCCATGGAAGTCGGAATCCGCTAAGGAGTGTGTAACAACTCACCT
GCCGAATGAACTAGCCCTGAAAATGGATGGCGCTCAAGCGTATTACCCAT
ACCCCACCGTCAGCGTTATAGTGATGCGCTGACGAGTAGGCAGGCGTGGA
GGTCC--GTGAAGAAGCC-CCCCTAGTAACTGCGAGTGAAGCGGG-AAAA
GCTCAAATTTAAAATCTGGCG-G--------GGCCGTCCGAGTTGTAGTC
TGGAGAAGTGCTTTCCGCGCCGGACCGTGTACAAG-TCTCCTGGA-AYGG
AGCGTCATAGAGGGTGAGAATCCCGTCTT-TGACACGGAC-TACCGGTGC
-TTTGTGATGCGCTCTCAAAGAGTCGAGTTGTTTGGGAATGCAGCTCAAA
ATGGGTGGTGAATTCCATCTAAAGCTAAATATTGGCGAGAGACCGATAGC
GAACAAGTACCGTGAGGGAAAGATGAAAAGCACTTTGGAAAGAGAGTT-A
AACAGTACGTGAAATTGCTGAAAGGGAAACGATTGAAGTCA-GTCGCGTC
GT-CCG-GAACTCAGCCTTGCC--T------CGGCTTGGTGCACTTTCCG
G-TTGACGGGCCAGCATCGATTTTGAT-CGGCGGATAAAGGTTC-GAGGA
ATGTGGCA------CCCTC------GGGTGTGTTATAGCCTCGGA-TTGT
ATACGTCGGTT-GGGATCGAGGAACTCAGC--------------------
---------------------TTCG-GCTTAGGATGCTGGCGTAATGGCT
TTAAACGACCCGTCTTGAAACACGGACCAAGGAGTCTAACATGCCCGCGA
GTGTTTGGGTG--GTAAACCCAGGCGCGTAATGAAAGTGAAAGTCGAGA-
CCTCTGT-CGT-GGAGGGCATCGACGCCCGGACCTG--ACCTTCTGTGAC
GGCTCCGCGGTAGAGCGTGTATGTTGGGACCCGAAAGATGGTGAACTATG
CCTGAATAGGGTGAAGCCAGAGGAAACTCTGGTGGAGGCTC-GTAGCGAT
TCTGACGTGCAAATCGATCGTCAAATTTGGGTATAGGGGCGAAAGACTAA
TCGAACCATCTAGTAGCTGGTTCCTGCCG-AAGTTTCCCTCAGGATAGCA
GAAACTCA--TATCAGATTTATGTGGTAAAGCGAATGATTAGAGGCCTTG
GGGT-TGAAACAACCTTAACCTATTCTCAAACTTTAAATATGTAAGAACG
AGCCCTCACTTGATTGGAGCGCTCGGCGATTG-AGAGT-----TTCTAGT
GGGCCATTTTTGGTAAGCAGAACTGGCGATGCGGGATGAACCGAACGTGG
GGTTAAGGTGCCGGAATATACGCTCATCAGACACCACAAAAGGTGTTAGT
TCATCTAGACAGCAGGACGGTGGCCATGGAAGTCGGAATCCGCTAAGGAG
TGTGTAACAACTCACCTGCCGAATGAACTAGCCCTGAAAATGGATGGCGC
TCAAGCGTATTACCCATACCCCACCGTCAGCGTTATAGTGATGCGCTGAC
GAGTAGGCAGGCGTGGAGGTCC--GTGAAGAAGCC-
>85_Polyporales_Incrustoporiaceae_Tyromyces_odorus_L_13763
ATTATCGAGTTTT--------GAAAG-GGG-TTGTAGCTGG-C------C
TTTC-------------GGGGCA-TGTGCACGCCTCG------CTCATTT
CCAAC--------------------------T-CTAACACCTGTGAACTA
G----CTGTAGGTCGGTGTAGGAGTCGGTTCTAAC---------------
--------------------------------------------------
--GAGCCTTCTTCAAG-------------------CCT------------
-----------TCCTATG--TCTTT-----AACAAACTC---CAATAG--
-TATC-----GGAATGTA--------------------------------
TTCGCGC-TTTATAAACGCA---------TCAATATAACTTTTAGCAACG
GATCTCTTGGCTCTCGCATCGATG-AAGAACGCAGCGAAATGCGATAAGT
-AATGTGAATTGCAGA-ATTCAGTGAATCATCGAATCTTTGAACGCATCT
TGCGCCCTTTGG-TATT----CCGAAGGGCATGCCCGTTTGAGTGTCATT
GTATTCTCAAATCCCTTCACTTT-TGTGA---------------------
--AGTCGATTTGGATTT-GGGGGTT------------TGCGGGCTTA---
-----------------TAT-GGTCTGCTCCCCT-TGAATGCATTAGCTG
GAACCTTTTGCTA-----------GACCGGCTTCGGTGTGATAA----TT
ATC-TGCGCCGT-GGTCGT-----------------AA-GGCGAC-TTGT
CGAGGATCCGC-TTCCAA-TGGT-CTCTTTT-------------------
--AGAGACAAACTT----------------------------ATCTG-AC
-CCCCTAGTAACTGCGAGTGAAGCGGG-AAAAGCTCAAATTTAAAATCTG
GCG-G-TTT---TGGCCGTCCGAGTTGTAGTCTGGAGAAGTGCTTTCCGT
GCCGGACCGTATACAAG-TCTCCTGGA-ACGGAGCGTCATAGAGGGTGAG
AATCCCGTCTT-TGATACGGAC-TACCGGTGC-TTTGTGATGCGCTCTCA
AAGAGTCGAGTTGTTTGGGAATGCAGCTCAAAATGGGTGGTGAATTCCAT
CTAAAGCTAAATATTGGCGAGAGACCGATAGCGAACAAGTACCGTGAGGG
AAAGATGAAAAGCACTTTGGAAAGAGAGTT-AAACAGTACGTGAAATTGC
TAAAAGGGAAACGCTTGAAGTCA-GTCGCGTCGT-TCA-GAACTCAGCCT
TGCT--T------CGGCTTGGTGCATTTTCTGT-TTGACGGGCCAGCATC
GATTTTGAT-CGGCGGATAAAGGTTT-GAGGAATGTGGCA------CCCT
C------GGGTGTGTTATAGCCTTGGA-TTGTATACGTCGGTT-GGGATC
GAGGAACTCAGC--------------------------------------
---TTCG-GCTTAGGATGCTGGCGTAATGGCTTTAAACGACCCGTCTTGA
AACACGGACCAAGGAGTCTAACATGCCTGCGAGTGTTTGGGTG--GTAAA
CCCAGGCGCATAATGAAAGTGAAAGTCGAGA-CCTCTGT-CGT-GGAGGG
CATCGACGCCCGGACCTG--ACCTTCTGTGACGGCTCCGCGGTAGAGCAT
GTATGTTGGGACCCGAAAGATGGTGAACTATGCCTGAATAGGGTGAAGCC
AGAGGAAACTCTGGTGGAGGCTC-GTAGCGATTCTGACGTGCAAATCGAT
CGTCAAATTTGGGTATAGGGGCGAAAGACTAATCGAACCATCTAGTAGCT
GGTTCCTGCCG-AAGTTTCCCTCAGGATAGCAGAAACTCA--TATCAGAT
TTATGTGGTAAAGCGAATGATTAGAGGCCTTGGGGT-TGAAACAACCTTA
ACCTATTCTCAAACTTTAAATATGTAAGAACGAGCCCTCACTTGATTGGA
GCGCTCGGCGATTG-AGAGT-----TTCTAGTGGGCCATTTTTGGTAAGC
AGAACTGGCGATGCGGGATGAACCGAACGTGGGGTTAAGGTGCCGGAATA
TACGCTCATCAGACACCACAAAAGGTGTTAGTTCATCTAGACAGCAGGAC
GGTGGCCATGGAAGTCGGAATCCGCTAAGGAGTGTGTAACAACTCACCTG
CCGAATGAACTAGCCCTGAAAATGGATGGCGCTCAAGCGTGTTACCCATA
CCCCACCGTCAGTGTTATAGTGATGCATTGACGAGTAGGCAGGCGTGGAG
GTCC--GTGAAGAAGCC-CCCCTAGTAACTGCGAGTGAAGCGGG-AAAAG
CTCAAATTTAAAATCTGGCG-G-TTT---TGGCCGTCCGAGTTGTAGTCT
GGAGAAGTGCTTTCCGTGCCGGACCGTATACAAG-TCTCCTGGA-ACGGA
GCGTCATAGAGGGTGAGAATCCCGTCTT-TGATACGGAC-TACCGGTGC-
TTTGTGATGCGCTCTCAAAGAGTCGAGTTGTTTGGGAATGCAGCTCAAAA
TGGGTGGTGAATTCCATCTAAAGCTAAATATTGGCGAGAGACCGATAGCG
AACAAGTACCGTGAGGGAAAGATGAAAAGCACTTTGGAAAGAGAGTT-AA
ACAGTACGTGAAATTGCTAAAAGGGAAACGCTTGAAGTCA-GTCGCGTCG
T-TCA-GAACTCAGCCTTGCT--T------CGGCTTGGTGCATTTTCTGT
-TTGACGGGCCAGCATCGATTTTGAT-CGGCGGATAAAGGTTT-GAGGAA
TGTGGCA------CCCTC------GGGTGTGTTATAGCCTTGGA-TTGTA
TACGTCGGTT-GGGATCGAGGAACTCAGC---------------------
--------------------TTCG-GCTTAGGATGCTGGCGTAATGGCTT
TAAACGACCCGTCTTGAAACACGGACCAAGGAGTCTAACATGCCTGCGAG
TGTTTGGGTG--GTAAACCCAGGCGCATAATGAAAGTGAAAGTCGAGA-C
CTCTGT-CGT-GGAGGGCATCGACGCCCGGACCTG--ACCTTCTGTGACG
GCTCCGCGGTAGAGCATGTATGTTGGGACCCGAAAGATGGTGAACTATGC
CTGAATAGGGTGAAGCCAGAGGAAACTCTGGTGGAGGCTC-GTAGCGATT
CTGACGTGCAAATCGATCGTCAAATTTGGGTATAGGGGCGAAAGACTAAT
CGAACCATCTAGTAGCTGGTTCCTGCCG-AAGTTTCCCTCAGGATAGCAG
AAACTCA--TATCAGATTTATGTGGTAAAGCGAATGATTAGAGGCCTTGG
GGT-TGAAACAACCTTAACCTATTCTCAAACTTTAAATATGTAAGAACGA
GCCCTCACTTGATTGGAGCGCTCGGCGATTG-AGAGT-----TTCTAGTG
GGCCATTTTTGGTAAGCAGAACTGGCGATGCGGGATGAACCGAACGTGGG
GTTAAGGTGCCGGAATATACGCTCATCAGACACCACAAAAGGTGTTAGTT
CATCTAGACAGCAGGACGGTGGCCATGGAAGTCGGAATCCGCTAAGGAGT
GTGTAACAACTCACCTGCCGAATGAACTAGCCCTGAAAATGGATGGCGCT
CAAGCGTGTTACCCATACCCCACCGTCAGTGTTATAGTGATGCATTGACG
AGTAGGCAGGCGTGGAGGTCC--GTGAAGAAGCC-CCCCTAGTAACTGCG
AGTGAAGCGGG-AAAAGCTCAAATTTAAAATCTGGCG-G-TTT---TGGC
CGTCCGAGTTGTAGTCTGGAGAAGTGCTTTCCGTGCCGGACCGTATACAA
G-TCTCCTGGA-ACGGAGCGTCATAGAGGGTGAGAATCCCGTCTT-TGAT
ACGGAC-TACCGGTGC-TTTGTGATGCGCTCTCAAAGAGTCGAGTTGTTT
GGGAATGCAGCTCAAAATGGGTGGTGAATTCCATCTAAAGCTAAATATTG
GCGAGAGACCGATAGCGAACAAGTACCGTGAGGGAAAGATGAAAAGCACT
TTGGAAAGAGAGTT-AAACAGTACGTGAAATTGCTAAAAGGGAAACGCTT
GAAGTCA-GTCGCGTCGT-TCA-GAACTCAGCCTTGCT--T------CGG
CTTGGTGCATTTTCTGT-TTGACGGGCCAGCATCGATTTTGAT-CGGCGG
ATAAAGGTTT-GAGGAATGTGGCA------CCCTC------GGGTGTGTT
ATAGCCTTGGA-TTGTATACGTCGGTT-GGGATCGAGGAACTCAGC----
-------------------------------------TTCG-GCTTAGGA
TGCTGGCGTAATGGCTTTAAACGACCCGTCTTGAAACACGGACCAAGGAG
TCTAACATGCCTGCGAGTGTTTGGGTG--GTAAACCCAGGCGCATAATGA
AAGTGAAAGTCGAGA-CCTCTGT-CGT-GGAGGGCATCGACGCCCGGACC
TG--ACCTTCTGTGACGGCTCCGCGGTAGAGCATGTATGTTGGGACCCGA
AAGATGGTGAACTATGCCTGAATAGGGTGAAGCCAGAGGAAACTCTGGTG
GAGGCTC-GTAGCGATTCTGACGTGCAAATCGATCGTCAAATTTGGGTAT
AGGGGCGAAAGACTAATCGAACCATCTAGTAGCTGGTTCCTGCCG-AAGT
TTCCCTCAGGATAGCAGAAACTCA--TATCAGATTTATGTGGTAAAGCGA
ATGATTAGAGGCCTTGGGGT-TGAAACAACCTTAACCTATTCTCAAACTT
TAAATATGTAAGAACGAGCCCTCACTTGATTGGAGCGCTCGGCGATTG-A
GAGT-----TTCTAGTGGGCCATTTTTGGTAAGCAGAACTGGCGATGCGG
GATGAACCGAACGTGGGGTTAAGGTGCCGGAATATACGCTCATCAGACAC
CACAAAAGGTGTTAGTTCATCTAGACAGCAGGACGGTGGCCATGGAAGTC
GGAATCCGCTAAGGAGTGTGTAACAACTCACCTGCCGAATGAACTAGCCC
TGAAAATGGATGGCGCTCAAGCGTGTTACCCATACCCCACCGTCAGTGTT
ATAGTGATGCATTGACGAGTAGGCAGGCGTGGAGGTCC--GTGAAGAAGC
C-CCCCTAGTAACTGCGAGTGAAGCGGG-AAAAGCTCAAATTTAAAATCT
GGCG-G-TTT---TGGCCGTCCGAGTTGTAGTCTGGAGAAGTGCTTTCCG
TGCCGGACCGTATACAAG-TCTCCTGGA-ACGGAGCGTCATAGAGGGTGA
GAATCCCGTCTT-TGATACGGAC-TACCGGTGC-TTTGTGATGCGCTCTC
AAAGAGTCGAGTTGTTTGGGAATGCAGCTCAAAATGGGTGGTGAATTCCA
TCTAAAGCTAAATATTGGCGAGAGACCGATAGCGAACAAGTACCGTGAGG
GAAAGATGAAAAGCACTTTGGAAAGAGAGTT-AAACAGTACGTGAAATTG
CTAAAAGGGAAACGCTTGAAGTCA-GTCGCGTCGT-TCA-GAACTCAGCC
TTGCT--T------CGGCTTGGTGCATTTTCTGT-TTGACGGGCCAGCAT
CGATTTTGAT-CGGCGGATAAAGGTTT-GAGGAATGTGGCA------CCC
TC------GGGTGTGTTATAGCCTTGGA-TTGTATACGTCGGTT-GGGAT
CGAGGAACTCAGC-------------------------------------
----TTCG-GCTTAGGATGCTGGCGTAATGGCTTTAAACGACCCGTCTTG
AAACACGGACCAAGGAGTCTAACATGCCTGCGAGTGTTTGGGTG--GTAA
ACCCAGGCGCATAATGAAAGTGAAAGTCGAGA-CCTCTGT-CGT-GGAGG
GCATCGACGCCCGGACCTG--ACCTTCTGTGACGGCTCCGCGGTAGAGCA
TGTATGTTGGGACCCGAAAGATGGTGAACTATGCCTGAATAGGGTGAAGC
CAGAGGAAACTCTGGTGGAGGCTC-GTAGCGATTCTGACGTGCAAATCGA
TCGTCAAATTTGGGTATAGGGGCGAAAGACTAATCGAACCATCTAGTAGC
TGGTTCCTGCCG-AAGTTTCCCTCAGGATAGCAGAAACTCA--TATCAGA
TTTATGTGGTAAAGCGAATGATTAGAGGCCTTGGGGT-TGAAACAACCTT
AACCTATTCTCAAACTTTAAATATGTAAGAACGAGCCCTCACTTGATTGG
AGCGCTCGGCGATTG-AGAGT-----TTCTAGTGGGCCATTTTTGGTAAG
CAGAACTGGCGATGCGGGATGAACCGAACGTGGGGTTAAGGTGCCGGAAT
ATACGCTCATCAGACACCACAAAAGGTGTTAGTTCATCTAGACAGCAGGA
CGGTGGCCATGGAAGTCGGAATCCGCTAAGGAGTGTGTAACAACTCACCT
GCCGAATGAACTAGCCCTGAAAATGGATGGCGCTCAAGCGTGTTACCCAT
ACCCCACCGTCAGTGTTATAGTGATGCATTGACGAGTAGGCAGGCGTGGA
GGTCC--GTGAAGAAGCC-CCCCTAGTAACTGCGAGTGAAGCGGG-AAAA
GCTCAAATTTAAAATCTGGCG-G-TTT---TGGCCGTCCGAGTTGTAGTC
TGGAGAAGTGCTTTCCGTGCCGGACCGTATACAAG-TCTCCTGGA-ACGG
AGCGTCATAGAGGGTGAGAATCCCGTCTT-TGATACGGAC-TACCGGTGC
-TTTGTGATGCGCTCTCAAAGAGTCGAGTTGTTTGGGAATGCAGCTCAAA
ATGGGTGGTGAATTCCATCTAAAGCTAAATATTGGCGAGAGACCGATAGC
GAACAAGTACCGTGAGGGAAAGATGAAAAGCACTTTGGAAAGAGAGTT-A
AACAGTACGTGAAATTGCTAAAAGGGAAACGCTTGAAGTCA-GTCGCGTC
GT-TCA-GAACTCAGCCTTGCT--T------CGGCTTGGTGCATTTTCTG
T-TTGACGGGCCAGCATCGATTTTGAT-CGGCGGATAAAGGTTT-GAGGA
ATGTGGCA------CCCTC------GGGTGTGTTATAGCCTTGGA-TTGT
ATACGTCGGTT-GGGATCGAGGAACTCAGC--------------------
---------------------TTCG-GCTTAGGATGCTGGCGTAATGGCT
TTAAACGACCCGTCTTGAAACACGGACCAAGGAGTCTAACATGCCTGCGA
GTGTTTGGGTG--GTAAACCCAGGCGCATAATGAAAGTGAAAGTCGAGA-
CCTCTGT-CGT-GGAGGGCATCGACGCCCGGACCTG--ACCTTCTGTGAC
GGCTCCGCGGTAGAGCATGTATGTTGGGACCCGAAAGATGGTGAACTATG
CCTGAATAGGGTGAAGCCAGAGGAAACTCTGGTGGAGGCTC-GTAGCGAT
TCTGACGTGCAAATCGATCGTCAAATTTGGGTATAGGGGCGAAAGACTAA
TCGAACCATCTAGTAGCTGGTTCCTGCCG-AAGTTTCCCTCAGGATAGCA
GAAACTCA--TATCAGATTTATGTGGTAAAGCGAATGATTAGAGGCCTTG
GGGT-TGAAACAACCTTAACCTATTCTCAAACTTTAAATATGTAAGAACG
AGCCCTCACTTGATTGGAGCGCTCGGCGATTG-AGAGT-----TTCTAGT
GGGCCATTTTTGGTAAGCAGAACTGGCGATGCGGGATGAACCGAACGTGG
GGTTAAGGTGCCGGAATATACGCTCATCAGACACCACAAAAGGTGTTAGT
TCATCTAGACAGCAGGACGGTGGCCATGGAAGTCGGAATCCGCTAAGGAG
TGTGTAACAACTCACCTGCCGAATGAACTAGCCCTGAAAATGGATGGCGC
TCAAGCGTGTTACCCATACCCCACCGTCAGTGTTATAGTGATGCATTGAC
GAGTAGGCAGGCGTGGAGGTCC--GTGAAGAAGCC-
>134_Polyporales_Sarcoporiaceae_Sarcoporia_polyspora_Cui_16995
ATTATCGAATTTG----------AAG-GGG-TTGTAGCTGG-C------C
TT--------------AACGGCA-TGTGCACACCCCG------TTCACAT
CC--------------------ATC------T-CTAACCCCTGTGAACGT
T----CTGTAGATCGGTTTTTG-GGCCTTCT-------------------
----------------CTTTCGGGAGT-----------------------
-------CGGTCCTGA-------------------CCC------------
-----------CTCTATG--TTTCA-----TTTAAACTC---CAGTCA--
-GTTC-----AGAATG---------------------TAA----------
--CGCGT-----CTAACGCA--------CATAATACAACTTTCAGCAACG
GATCTCTTGGCTCTCGCATCGATG-AAGAACGCAGCGAAATGCGATAAGT
-AATGTGAATTGCAGA-ATTCAGTGAATCATCGAATCTTTGAACGCACCT
TGCGCTCCTTGG-TATT----CCGAGGAGCATGCCTGTTTGAGTGTCATG
GAAATATCAACTCTTTTCACCTTGTGTGA---------------------
--ATTGAGCTTGGACTT-GGAGGCTTG----------TGCTGGCTCT---
--------------CTTTTG-AACCGGCTCCTCT-TGAAAGCATTAGCTT
GAACCTGGT-CGG-----------ATCGGCTTTCGGTGTGATAA----TT
GTC-TACGCCGT-GGTCGT-----------------GAAGGCA---TCTT
GTGGGATCAGC-TTACAG-TCGT-CTTCGG--------------------
--ACATATATCATT----------------------------TTATG-AC
-CCCCTAGTAACTGCGAGTGAAGCGGG-AAAAGCTCAAATTTAAAATCTG
GCG-GTCTT---TGGCCGTCCGAGTTGTAGTCTGGAGAAGTGCTTTCCGC
GCTGGACCGTGTACAAG-TCTCTTGGA-ACAGAGCGTCATAGAGGGTGAG
AATCCCGTCTT-TGACACGGAC-TACCAGTGC-TTTGTGATGCGCTCTCA
AAGAGTCGAGTTGTTTGGGAATGCAGCTCAAAATGGGTGGTAAATTCCAT
CTAAAGCTAAATATTGGCGAGAGACCGATAGCGAACAAGTACCGTGAGGG
AAAGATGAAAAGCACTTTGGAAAGAGAGTT-AAACAGTACGTGAAATTGC
TGAAAGGGAAACGCTTGAAGTCA-GTCGCGTTGG-CCG-GAACTCAGCCT
TGCT--T------TCGCTTGGTGCACTTTCCGG-TCGACGGGCCAGCATC
GATTTTGAT-CGTCGGATAAAGGTTG-AAGGAATGTGGCA------CCCT
C------GGGTGTGTTATAGCCTTCAG-TCACATACGATGGTT-GGGATC
GAGGAACTCAGCACACCTTT-ATG----GTCGGGG----TTCGCCCACG-
--CTTGT-GCTTAGGATGCTGGCGTAATGGCTTTAAACGACCCGTCTTGA
AACACGGACCAAGGAGTCTAACATGCCTGCGAGTGTTTGGGTG--GTAAA
CCCGAGCGCGTAATGAAAGTGAAAGTTGAGA-CCTCTGT-CGT-GGAGGG
CATCGACGCCCGGACCAG--ACCTTCTGTGACGGATCCGCGGTAGAGCAT
GTATGTTGGGACCCGAAAGATGGTGAACTATGCCTGAATAGGGTGAAGCC
AGAGGAAACTCTGGTGGAGGCTC-GTAGCGATTCTGACGTGCAAATCGAT
CGTCAAATTTGGGTATAGGGGCGAAAGACTAATCGAACCATCTAGTAGCT
GGTTCCTGCCG-AAGTTTCCCTCAGGATAGCAGAAACTCG--TATCAGAT
TTATGTGGTAAAGCGAATGATTAGAGGCCTTGGGGT-TGAAACAACCTTA
ACCTATTCTCAAACTTTAAATATGTAAGAACGAGCCGTCACTTGATTGGA
CCGCTCGGCGATTG-AGAGT-----TTCTAGTGGGCCATTTTTGGTAAGC
AGAACTGGCGATGCGGGATGAACCGAACGTGAGGTTAAGGTGCCGGAATA
CACGCTCATCAGACACCACAAAAGGTGTTAGTTCATCTAGACAGCAGGAC
GGTGGCCATGGAAGTCGGAATCCGCTAAGGAGTGTGTAACAACTCACCTG
CCGAATGAACTAGCCCTGAAAATGGATGGCGCTCAAGCGTGTTACCCATA
CCTCACCGTCAGCGTTGAAGTGACGCGTTGACGAGTAGGCAGGCGTGGAG
GTCA--GTGAAGAAGCC-CCCCTAGTAACTGCGAGTGAAGCGGG-AAAAG
CTCAAATTTAAAATCTGGCG-GTCTT---TGGCCGTCCGAGTTGTAGTCT
GGAGAAGTGCTTTCCGCGCTGGACCGTGTACAAG-TCTCTTGGA-ACAGA
GCGTCATAGAGGGTGAGAATCCCGTCTT-TGACACGGAC-TACCAGTGC-
TTTGTGATGCGCTCTCAAAGAGTCGAGTTGTTTGGGAATGCAGCTCAAAA
TGGGTGGTAAATTCCATCTAAAGCTAAATATTGGCGAGAGACCGATAGCG
AACAAGTACCGTGAGGGAAAGATGAAAAGCACTTTGGAAAGAGAGTT-AA
ACAGTACGTGAAATTGCTGAAAGGGAAACGCTTGAAGTCA-GTCGCGTTG
G-CCG-GAACTCAGCCTTGCT--T------TCGCTTGGTGCACTTTCCGG
-TCGACGGGCCAGCATCGATTTTGAT-CGTCGGATAAAGGTTG-AAGGAA
TGTGGCA------CCCTC------GGGTGTGTTATAGCCTTCAG-TCACA
TACGATGGTT-GGGATCGAGGAACTCAGCACACCTTT-ATG----GTCGG
GG----TTCGCCCACG---CTTGT-GCTTAGGATGCTGGCGTAATGGCTT
TAAACGACCCGTCTTGAAACACGGACCAAGGAGTCTAACATGCCTGCGAG
TGTTTGGGTG--GTAAACCCGAGCGCGTAATGAAAGTGAAAGTTGAGA-C
CTCTGT-CGT-GGAGGGCATCGACGCCCGGACCAG--ACCTTCTGTGACG
GATCCGCGGTAGAGCATGTATGTTGGGACCCGAAAGATGGTGAACTATGC
CTGAATAGGGTGAAGCCAGAGGAAACTCTGGTGGAGGCTC-GTAGCGATT
CTGACGTGCAAATCGATCGTCAAATTTGGGTATAGGGGCGAAAGACTAAT
CGAACCATCTAGTAGCTGGTTCCTGCCG-AAGTTTCCCTCAGGATAGCAG
AAACTCG--TATCAGATTTATGTGGTAAAGCGAATGATTAGAGGCCTTGG
GGT-TGAAACAACCTTAACCTATTCTCAAACTTTAAATATGTAAGAACGA
GCCGTCACTTGATTGGACCGCTCGGCGATTG-AGAGT-----TTCTAGTG
GGCCATTTTTGGTAAGCAGAACTGGCGATGCGGGATGAACCGAACGTGAG
GTTAAGGTGCCGGAATACACGCTCATCAGACACCACAAAAGGTGTTAGTT
CATCTAGACAGCAGGACGGTGGCCATGGAAGTCGGAATCCGCTAAGGAGT
GTGTAACAACTCACCTGCCGAATGAACTAGCCCTGAAAATGGATGGCGCT
CAAGCGTGTTACCCATACCTCACCGTCAGCGTTGAAGTGACGCGTTGACG
AGTAGGCAGGCGTGGAGGTCA--GTGAAGAAGCC-CCCCTAGTAACTGCG
AGTGAAGCGGG-AAAAGCTCAAATTTAAAATCTGGCG-GTCTT---TGGC
CGTCCGAGTTGTAGTCTGGAGAAGTGCTTTCCGCGCTGGACCGTGTACAA
G-TCTCTTGGA-ACAGAGCGTCATAGAGGGTGAGAATCCCGTCTT-TGAC
ACGGAC-TACCAGTGC-TTTGTGATGCGCTCTCAAAGAGTCGAGTTGTTT
GGGAATGCAGCTCAAAATGGGTGGTAAATTCCATCTAAAGCTAAATATTG
GCGAGAGACCGATAGCGAACAAGTACCGTGAGGGAAAGATGAAAAGCACT
TTGGAAAGAGAGTT-AAACAGTACGTGAAATTGCTGAAAGGGAAACGCTT
GAAGTCA-GTCGCGTTGG-CCG-GAACTCAGCCTTGCT--T------TCG
CTTGGTGCACTTTCCGG-TCGACGGGCCAGCATCGATTTTGAT-CGTCGG
ATAAAGGTTG-AAGGAATGTGGCA------CCCTC------GGGTGTGTT
ATAGCCTTCAG-TCACATACGATGGTT-GGGATCGAGGAACTCAGCACAC
CTTT-ATG----GTCGGGG----TTCGCCCACG---CTTGT-GCTTAGGA
TGCTGGCGTAATGGCTTTAAACGACCCGTCTTGAAACACGGACCAAGGAG
TCTAACATGCCTGCGAGTGTTTGGGTG--GTAAACCCGAGCGCGTAATGA
AAGTGAAAGTTGAGA-CCTCTGT-CGT-GGAGGGCATCGACGCCCGGACC
AG--ACCTTCTGTGACGGATCCGCGGTAGAGCATGTATGTTGGGACCCGA
AAGATGGTGAACTATGCCTGAATAGGGTGAAGCCAGAGGAAACTCTGGTG
GAGGCTC-GTAGCGATTCTGACGTGCAAATCGATCGTCAAATTTGGGTAT
AGGGGCGAAAGACTAATCGAACCATCTAGTAGCTGGTTCCTGCCG-AAGT
TTCCCTCAGGATAGCAGAAACTCG--TATCAGATTTATGTGGTAAAGCGA
ATGATTAGAGGCCTTGGGGT-TGAAACAACCTTAACCTATTCTCAAACTT
TAAATATGTAAGAACGAGCCGTCACTTGATTGGACCGCTCGGCGATTG-A
GAGT-----TTCTAGTGGGCCATTTTTGGTAAGCAGAACTGGCGATGCGG
GATGAACCGAACGTGAGGTTAAGGTGCCGGAATACACGCTCATCAGACAC
CACAAAAGGTGTTAGTTCATCTAGACAGCAGGACGGTGGCCATGGAAGTC
GGAATCCGCTAAGGAGTGTGTAACAACTCACCTGCCGAATGAACTAGCCC
TGAAAATGGATGGCGCTCAAGCGTGTTACCCATACCTCACCGTCAGCGTT
GAAGTGACGCGTTGACGAGTAGGCAGGCGTGGAGGTCA--GTGAAGAAGC
C-CCCCTAGTAACTGCGAGTGAAGCGGG-AAAAGCTCAAATTTAAAATCT
GGCG-GTCTT---TGGCCGTCCGAGTTGTAGTCTGGAGAAGTGCTTTCCG
CGCTGGACCGTGTACAAG-TCTCTTGGA-ACAGAGCGTCATAGAGGGTGA
GAATCCCGTCTT-TGACACGGAC-TACCAGTGC-TTTGTGATGCGCTCTC
AAAGAGTCGAGTTGTTTGGGAATGCAGCTCAAAATGGGTGGTAAATTCCA
TCTAAAGCTAAATATTGGCGAGAGACCGATAGCGAACAAGTACCGTGAGG
GAAAGATGAAAAGCACTTTGGAAAGAGAGTT-AAACAGTACGTGAAATTG
CTGAAAGGGAAACGCTTGAAGTCA-GTCGCGTTGG-CCG-GAACTCAGCC
TTGCT--T------TCGCTTGGTGCACTTTCCGG-TCGACGGGCCAGCAT
CGATTTTGAT-CGTCGGATAAAGGTTG-AAGGAATGTGGCA------CCC
TC------GGGTGTGTTATAGCCTTCAG-TCACATACGATGGTT-GGGAT
CGAGGAACTCAGCACACCTTT-ATG----GTCGGGG----TTCGCCCACG
---CTTGT-GCTTAGGATGCTGGCGTAATGGCTTTAAACGACCCGTCTTG
AAACACGGACCAAGGAGTCTAACATGCCTGCGAGTGTTTGGGTG--GTAA
ACCCGAGCGCGTAATGAAAGTGAAAGTTGAGA-CCTCTGT-CGT-GGAGG
GCATCGACGCCCGGACCAG--ACCTTCTGTGACGGATCCGCGGTAGAGCA
TGTATGTTGGGACCCGAAAGATGGTGAACTATGCCTGAATAGGGTGAAGC
CAGAGGAAACTCTGGTGGAGGCTC-GTAGCGATTCTGACGTGCAAATCGA
TCGTCAAATTTGGGTATAGGGGCGAAAGACTAATCGAACCATCTAGTAGC
TGGTTCCTGCCG-AAGTTTCCCTCAGGATAGCAGAAACTCG--TATCAGA
TTTATGTGGTAAAGCGAATGATTAGAGGCCTTGGGGT-TGAAACAACCTT
AACCTATTCTCAAACTTTAAATATGTAAGAACGAGCCGTCACTTGATTGG
ACCGCTCGGCGATTG-AGAGT-----TTCTAGTGGGCCATTTTTGGTAAG
CAGAACTGGCGATGCGGGATGAACCGAACGTGAGGTTAAGGTGCCGGAAT
ACACGCTCATCAGACACCACAAAAGGTGTTAGTTCATCTAGACAGCAGGA
CGGTGGCCATGGAAGTCGGAATCCGCTAAGGAGTGTGTAACAACTCACCT
GCCGAATGAACTAGCCCTGAAAATGGATGGCGCTCAAGCGTGTTACCCAT
ACCTCACCGTCAGCGTTGAAGTGACGCGTTGACGAGTAGGCAGGCGTGGA
GGTCA--GTGAAGAAGCC-CCCCTAGTAACTGCGAGTGAAGCGGG-AAAA
GCTCAAATTTAAAATCTGGCG-GTCTT---TGGCCGTCCGAGTTGTAGTC
TGGAGAAGTGCTTTCCGCGCTGGACCGTGTACAAG-TCTCTTGGA-ACAG
AGCGTCATAGAGGGTGAGAATCCCGTCTT-TGACACGGAC-TACCAGTGC
-TTTGTGATGCGCTCTCAAAGAGTCGAGTTGTTTGGGAATGCAGCTCAAA
ATGGGTGGTAAATTCCATCTAAAGCTAAATATTGGCGAGAGACCGATAGC
GAACAAGTACCGTGAGGGAAAGATGAAAAGCACTTTGGAAAGAGAGTT-A
AACAGTACGTGAAATTGCTGAAAGGGAAACGCTTGAAGTCA-GTCGCGTT
GG-CCG-GAACTCAGCCTTGCT--T------TCGCTTGGTGCACTTTCCG
G-TCGACGGGCCAGCATCGATTTTGAT-CGTCGGATAAAGGTTG-AAGGA
ATGTGGCA------CCCTC------GGGTGTGTTATAGCCTTCAG-TCAC
ATACGATGGTT-GGGATCGAGGAACTCAGCACACCTTT-ATG----GTCG
GGG----TTCGCCCACG---CTTGT-GCTTAGGATGCTGGCGTAATGGCT
TTAAACGACCCGTCTTGAAACACGGACCAAGGAGTCTAACATGCCTGCGA
GTGTTTGGGTG--GTAAACCCGAGCGCGTAATGAAAGTGAAAGTTGAGA-
CCTCTGT-CGT-GGAGGGCATCGACGCCCGGACCAG--ACCTTCTGTGAC
GGATCCGCGGTAGAGCATGTATGTTGGGACCCGAAAGATGGTGAACTATG
CCTGAATAGGGTGAAGCCAGAGGAAACTCTGGTGGAGGCTC-GTAGCGAT
TCTGACGTGCAAATCGATCGTCAAATTTGGGTATAGGGGCGAAAGACTAA
TCGAACCATCTAGTAGCTGGTTCCTGCCG-AAGTTTCCCTCAGGATAGCA
GAAACTCG--TATCAGATTTATGTGGTAAAGCGAATGATTAGAGGCCTTG
GGGT-TGAAACAACCTTAACCTATTCTCAAACTTTAAATATGTAAGAACG
AGCCGTCACTTGATTGGACCGCTCGGCGATTG-AGAGT-----TTCTAGT
GGGCCATTTTTGGTAAGCAGAACTGGCGATGCGGGATGAACCGAACGTGA
GGTTAAGGTGCCGGAATACACGCTCATCAGACACCACAAAAGGTGTTAGT
TCATCTAGACAGCAGGACGGTGGCCATGGAAGTCGGAATCCGCTAAGGAG
TGTGTAACAACTCACCTGCCGAATGAACTAGCCCTGAAAATGGATGGCGC
TCAAGCGTGTTACCCATACCTCACCGTCAGCGTTGAAGTGACGCGTTGAC
GAGTAGGCAGGCGTGGAGGTCA--GTGAAGAAGCC-
>135_Polyporales_Sarcoporiaceae_Sarcoporia_polyspora_Cui_17165
ATTATCGAATTTG----------AAG-GGG-TTGTAGCTGG-C------C
TT--------------AACGGCA-TGTGCACACCCCG------TTCACAT
CC--------------------ATC------T-CTAACCCCTGTGAACGT
T----CTGTAGATCGGTTTTTG-GGCCTTCT-------------------
----------------CTTTCGGGAGT-----------------------
-------CGGTCCTGA-------------------CCC------------
-----------CTCTATG--TTTCA-----TTTAAACTC---CAGTCA--
-GTTC-----AGAATG---------------------TAA----------
--CGCGT-----CTAACGCA--------CATAATACAACTTTCAGCAACG
GATCTCTTGGCTCTCGCATCGATG-AAGAACGCAGCGAAATGCGATAAGT
-AATGTGAATTGCAGA-ATTCAGTGAATCATCGAATCTTTGAACGCACCT
TGCGCTCCTTGG-TATT----CCGAGGAGCATGCCTGTTTGAGTGTCATG
GAAATATCAACTCTTTTCACCTTGTGTGA---------------------
--ATTGAGCTTGGACTT-GGAGGCTTG----------TGCTGGCTCT---
--------------CTTTTG-AACCGGCTCCTCT-TGAAAGCATTAGCTT
GAACCTGGT-CGG-----------ATCGGCTTTCGGTGTGATAA----TT
GTC-TACGCCGT-GGTCGT-----------------GAAGGCA---TCTT
GTGGGATCAGC-TTACAG-TCGT-CTTCGG--------------------
--ACATATATCTTT----------------------------TTATG-AC
-CCCCTAGTAACTGCGAGTGAAGCGGG-AAAAGCTCAAATTTAAAATCTG
GCG-GTCTT---TGGCCGTCCGAGTTGTAGTCTGGAGAAGTGCTTTCCGC
GCTGGACCGTGTACAAG-TCTCTTGGA-ACAGAGCGTCATAGAGGGTGAG
AATCCCGTCTT-TGACACGGAC-TACCAGTGC-TTTGTGATGCGCTCTCA
AAGAGTCGAGTTGTTTGGGAATGCAGCTCAAAATGGGTGGTAAATTCCAT
CTAAAGCTAAATATTGGCGAGAGACCGATAGCGAACAAGTACCGTGAGGG
AAAGATGAAAAGCACTTTGGAAAGAGAGTT-AAACAGTACGTGAAATTGC
TGAAAGGGAAACGCTTGAAGTCA-GTCGCGTTGG-CCG-GAACTCAGCCT
TGCT--T------TCGCTTGGTGCACTTTCCGG-TCGACGGGCCAGCATC
GATTTTGAT-CGTCGGATAAAGGTTG-AAGGAATGTGGCA------CCCT
C------GGGTGTGTTATAGCCTTCAG-TCACATACGATGGTT-GGGATC
GAGGAACTCAGCACACCTTT-ATG----GTCGGGG----TTCGCCCACG-
--CTTGT-GCTTAGGATGCTGGCGTAATGGCTTTAAACGACCCGTCTTGA
AACACGGACCAAGGAGTCTAACATGCCTGCGAGTGTTTGGGTG--GTAAA
CCCGAGCGCGTAATGAAAGTGAAAGTTGAGA-CCTCTGT-CGT-GGAGGG
CATCGACGCCCGGACCAG--ACCTTCTGTGACGGATCCGCGGTAGAGCAT
GTATGTTGGGACCCGAAAGATGGTGAACTATGCCTGAATAGGGTGAAGCC
AGAGGAAACTCTGGTGGAGGCTC-GTAGCGATTCTGACGTGCAAATCGAT
CGTCAAATTTGGGTATAGGGGCGAAAGACTAATCGAACCATCTAGTAGCT
GGTTCCTGCCG-AAGTTTCCCTCAGGATAGCAGAAACTCG--TATCAGAT
TTATGTGGTAAAGCGAATGATTAGAGGCCTTGGGGT-TGAAACAACCTTA
ACCTATTCTCAAACTTTAAATATGTAAGAACGAGCCGTCACTTGATTGGA
CCGCTCGGCGATTG-AGAGT-----TTCTAGTGGGCCATTTTTGGTAAGC
AGAACTGGCGATGCGGGATGAACCGAACGTGAGGTTAAGGTGCCGGAATA
CACGCTCATCAGACACCACAAAAGGTGTTAGTTCATCTAGACAGCAGGAC
GGTGGCCATGGAAGTCGGAATCCGCTAAGGAGTGTGTAACAACTCACCTG
CCGAATGAACTAGCCCTGAAAATGGATGGCGCTCAAGCGTGTTACCCATA
CCTCACCGTCAGCGTTGAAGTGACGCGTTGACGAGTAGGCAGGCGTGGAG
GTCA--GTGAAGAAGCC-CCCCTAGTAACTGCGAGTGAAGCGGG-AAAAG
CTCAAATTTAAAATCTGGCG-GTCTT---TGGCCGTCCGAGTTGTAGTCT
GGAGAAGTGCTTTCCGCGCTGGACCGTGTACAAG-TCTCTTGGA-ACAGA
GCGTCATAGAGGGTGAGAATCCCGTCTT-TGACACGGAC-TACCAGTGC-
TTTGTGATGCGCTCTCAAAGAGTCGAGTTGTTTGGGAATGCAGCTCAAAA
TGGGTGGTAAATTCCATCTAAAGCTAAATATTGGCGAGAGACCGATAGCG
AACAAGTACCGTGAGGGAAAGATGAAAAGCACTTTGGAAAGAGAGTT-AA
ACAGTACGTGAAATTGCTGAAAGGGAAACGCTTGAAGTCA-GTCGCGTTG
G-CCG-GAACTCAGCCTTGCT--T------TCGCTTGGTGCACTTTCCGG
-TCGACGGGCCAGCATCGATTTTGAT-CGTCGGATAAAGGTTG-AAGGAA
TGTGGCA------CCCTC------GGGTGTGTTATAGCCTTCAG-TCACA
TACGATGGTT-GGGATCGAGGAACTCAGCACACCTTT-ATG----GTCGG
GG----TTCGCCCACG---CTTGT-GCTTAGGATGCTGGCGTAATGGCTT
TAAACGACCCGTCTTGAAACACGGACCAAGGAGTCTAACATGCCTGCGAG
TGTTTGGGTG--GTAAACCCGAGCGCGTAATGAAAGTGAAAGTTGAGA-C
CTCTGT-CGT-GGAGGGCATCGACGCCCGGACCAG--ACCTTCTGTGACG
GATCCGCGGTAGAGCATGTATGTTGGGACCCGAAAGATGGTGAACTATGC
CTGAATAGGGTGAAGCCAGAGGAAACTCTGGTGGAGGCTC-GTAGCGATT
CTGACGTGCAAATCGATCGTCAAATTTGGGTATAGGGGCGAAAGACTAAT
CGAACCATCTAGTAGCTGGTTCCTGCCG-AAGTTTCCCTCAGGATAGCAG
AAACTCG--TATCAGATTTATGTGGTAAAGCGAATGATTAGAGGCCTTGG
GGT-TGAAACAACCTTAACCTATTCTCAAACTTTAAATATGTAAGAACGA
GCCGTCACTTGATTGGACCGCTCGGCGATTG-AGAGT-----TTCTAGTG
GGCCATTTTTGGTAAGCAGAACTGGCGATGCGGGATGAACCGAACGTGAG
GTTAAGGTGCCGGAATACACGCTCATCAGACACCACAAAAGGTGTTAGTT
CATCTAGACAGCAGGACGGTGGCCATGGAAGTCGGAATCCGCTAAGGAGT
GTGTAACAACTCACCTGCCGAATGAACTAGCCCTGAAAATGGATGGCGCT
CAAGCGTGTTACCCATACCTCACCGTCAGCGTTGAAGTGACGCGTTGACG
AGTAGGCAGGCGTGGAGGTCA--GTGAAGAAGCC-CCCCTAGTAACTGCG
AGTGAAGCGGG-AAAAGCTCAAATTTAAAATCTGGCG-GTCTT---TGGC
CGTCCGAGTTGTAGTCTGGAGAAGTGCTTTCCGCGCTGGACCGTGTACAA
G-TCTCTTGGA-ACAGAGCGTCATAGAGGGTGAGAATCCCGTCTT-TGAC
ACGGAC-TACCAGTGC-TTTGTGATGCGCTCTCAAAGAGTCGAGTTGTTT
GGGAATGCAGCTCAAAATGGGTGGTAAATTCCATCTAAAGCTAAATATTG
GCGAGAGACCGATAGCGAACAAGTACCGTGAGGGAAAGATGAAAAGCACT
TTGGAAAGAGAGTT-AAACAGTACGTGAAATTGCTGAAAGGGAAACGCTT
GAAGTCA-GTCGCGTTGG-CCG-GAACTCAGCCTTGCT--T------TCG
CTTGGTGCACTTTCCGG-TCGACGGGCCAGCATCGATTTTGAT-CGTCGG
ATAAAGGTTG-AAGGAATGTGGCA------CCCTC------GGGTGTGTT
ATAGCCTTCAG-TCACATACGATGGTT-GGGATCGAGGAACTCAGCACAC
CTTT-ATG----GTCGGGG----TTCGCCCACG---CTTGT-GCTTAGGA
TGCTGGCGTAATGGCTTTAAACGACCCGTCTTGAAACACGGACCAAGGAG
TCTAACATGCCTGCGAGTGTTTGGGTG--GTAAACCCGAGCGCGTAATGA
AAGTGAAAGTTGAGA-CCTCTGT-CGT-GGAGGGCATCGACGCCCGGACC
AG--ACCTTCTGTGACGGATCCGCGGTAGAGCATGTATGTTGGGACCCGA
AAGATGGTGAACTATGCCTGAATAGGGTGAAGCCAGAGGAAACTCTGGTG
GAGGCTC-GTAGCGATTCTGACGTGCAAATCGATCGTCAAATTTGGGTAT
AGGGGCGAAAGACTAATCGAACCATCTAGTAGCTGGTTCCTGCCG-AAGT
TTCCCTCAGGATAGCAGAAACTCG--TATCAGATTTATGTGGTAAAGCGA
ATGATTAGAGGCCTTGGGGT-TGAAACAACCTTAACCTATTCTCAAACTT
TAAATATGTAAGAACGAGCCGTCACTTGATTGGACCGCTCGGCGATTG-A
GAGT-----TTCTAGTGGGCCATTTTTGGTAAGCAGAACTGGCGATGCGG
GATGAACCGAACGTGAGGTTAAGGTGCCGGAATACACGCTCATCAGACAC
CACAAAAGGTGTTAGTTCATCTAGACAGCAGGACGGTGGCCATGGAAGTC
GGAATCCGCTAAGGAGTGTGTAACAACTCACCTGCCGAATGAACTAGCCC
TGAAAATGGATGGCGCTCAAGCGTGTTACCCATACCTCACCGTCAGCGTT
GAAGTGACGCGTTGACGAGTAGGCAGGCGTGGAGGTCA--GTGAAGAAGC
C-CCCCTAGTAACTGCGAGTGAAGCGGG-AAAAGCTCAAATTTAAAATCT
GGCG-GTCTT---TGGCCGTCCGAGTTGTAGTCTGGAGAAGTGCTTTCCG
CGCTGGACCGTGTACAAG-TCTCTTGGA-ACAGAGCGTCATAGAGGGTGA
GAATCCCGTCTT-TGACACGGAC-TACCAGTGC-TTTGTGATGCGCTCTC
AAAGAGTCGAGTTGTTTGGGAATGCAGCTCAAAATGGGTGGTAAATTCCA
TCTAAAGCTAAATATTGGCGAGAGACCGATAGCGAACAAGTACCGTGAGG
GAAAGATGAAAAGCACTTTGGAAAGAGAGTT-AAACAGTACGTGAAATTG
CTGAAAGGGAAACGCTTGAAGTCA-GTCGCGTTGG-CCG-GAACTCAGCC
TTGCT--T------TCGCTTGGTGCACTTTCCGG-TCGACGGGCCAGCAT
CGATTTTGAT-CGTCGGATAAAGGTTG-AAGGAATGTGGCA------CCC
TC------GGGTGTGTTATAGCCTTCAG-TCACATACGATGGTT-GGGAT
CGAGGAACTCAGCACACCTTT-ATG----GTCGGGG----TTCGCCCACG
---CTTGT-GCTTAGGATGCTGGCGTAATGGCTTTAAACGACCCGTCTTG
AAACACGGACCAAGGAGTCTAACATGCCTGCGAGTGTTTGGGTG--GTAA
ACCCGAGCGCGTAATGAAAGTGAAAGTTGAGA-CCTCTGT-CGT-GGAGG
GCATCGACGCCCGGACCAG--ACCTTCTGTGACGGATCCGCGGTAGAGCA
TGTATGTTGGGACCCGAAAGATGGTGAACTATGCCTGAATAGGGTGAAGC
CAGAGGAAACTCTGGTGGAGGCTC-GTAGCGATTCTGACGTGCAAATCGA
TCGTCAAATTTGGGTATAGGGGCGAAAGACTAATCGAACCATCTAGTAGC
TGGTTCCTGCCG-AAGTTTCCCTCAGGATAGCAGAAACTCG--TATCAGA
TTTATGTGGTAAAGCGAATGATTAGAGGCCTTGGGGT-TGAAACAACCTT
AACCTATTCTCAAACTTTAAATATGTAAGAACGAGCCGTCACTTGATTGG
ACCGCTCGGCGATTG-AGAGT-----TTCTAGTGGGCCATTTTTGGTAAG
CAGAACTGGCGATGCGGGATGAACCGAACGTGAGGTTAAGGTGCCGGAAT
ACACGCTCATCAGACACCACAAAAGGTGTTAGTTCATCTAGACAGCAGGA
CGGTGGCCATGGAAGTCGGAATCCGCTAAGGAGTGTGTAACAACTCACCT
GCCGAATGAACTAGCCCTGAAAATGGATGGCGCTCAAGCGTGTTACCCAT
ACCTCACCGTCAGCGTTGAAGTGACGCGTTGACGAGTAGGCAGGCGTGGA
GGTCA--GTGAAGAAGCC-CCCCTAGTAACTGCGAGTGAAGCGGG-AAAA
GCTCAAATTTAAAATCTGGCG-GTCTT---TGGCCGTCCGAGTTGTAGTC
TGGAGAAGTGCTTTCCGCGCTGGACCGTGTACAAG-TCTCTTGGA-ACAG
AGCGTCATAGAGGGTGAGAATCCCGTCTT-TGACACGGAC-TACCAGTGC
-TTTGTGATGCGCTCTCAAAGAGTCGAGTTGTTTGGGAATGCAGCTCAAA
ATGGGTGGTAAATTCCATCTAAAGCTAAATATTGGCGAGAGACCGATAGC
GAACAAGTACCGTGAGGGAAAGATGAAAAGCACTTTGGAAAGAGAGTT-A
AACAGTACGTGAAATTGCTGAAAGGGAAACGCTTGAAGTCA-GTCGCGTT
GG-CCG-GAACTCAGCCTTGCT--T------TCGCTTGGTGCACTTTCCG
G-TCGACGGGCCAGCATCGATTTTGAT-CGTCGGATAAAGGTTG-AAGGA
ATGTGGCA------CCCTC------GGGTGTGTTATAGCCTTCAG-TCAC
ATACGATGGTT-GGGATCGAGGAACTCAGCACACCTTT-ATG----GTCG
GGG----TTCGCCCACG---CTTGT-GCTTAGGATGCTGGCGTAATGGCT
TTAAACGACCCGTCTTGAAACACGGACCAAGGAGTCTAACATGCCTGCGA
GTGTTTGGGTG--GTAAACCCGAGCGCGTAATGAAAGTGAAAGTTGAGA-
CCTCTGT-CGT-GGAGGGCATCGACGCCCGGACCAG--ACCTTCTGTGAC
GGATCCGCGGTAGAGCATGTATGTTGGGACCCGAAAGATGGTGAACTATG
CCTGAATAGGGTGAAGCCAGAGGAAACTCTGGTGGAGGCTC-GTAGCGAT
TCTGACGTGCAAATCGATCGTCAAATTTGGGTATAGGGGCGAAAGACTAA
TCGAACCATCTAGTAGCTGGTTCCTGCCG-AAGTTTCCCTCAGGATAGCA
GAAACTCG--TATCAGATTTATGTGGTAAAGCGAATGATTAGAGGCCTTG
GGGT-TGAAACAACCTTAACCTATTCTCAAACTTTAAATATGTAAGAACG
AGCCGTCACTTGATTGGACCGCTCGGCGATTG-AGAGT-----TTCTAGT
GGGCCATTTTTGGTAAGCAGAACTGGCGATGCGGGATGAACCGAACGTGA
GGTTAAGGTGCCGGAATACACGCTCATCAGACACCACAAAAGGTGTTAGT
TCATCTAGACAGCAGGACGGTGGCCATGGAAGTCGGAATCCGCTAAGGAG
TGTGTAACAACTCACCTGCCGAATGAACTAGCCCTGAAAATGGATGGCGC
TCAAGCGTGTTACCCATACCTCACCGTCAGCGTTGAAGTGACGCGTTGAC
GAGTAGGCAGGCGTGGAGGTCA--GTGAAGAAGCC-
>14_Gloeophyllales_Gloeophyllaceae_Gloeophyllum_sepiarium_Wilcox_3BB
ATTAACGAGTAAA--------CARGG-GAG-TTGTAGCTGG-C------C
GCAA---------------GGCA-TGTGCACGCTCTCT----ACTCAATC
CAA----------------------------C-CTTACACCTGTGCACCT
A----TTGTAGGTCGAGTGGCT-GGACTTG--------------------
------------------TTCTGGTCGC----------------------
-----------------------------------TCT------------
-----------TCCTATG--TTTTA-----CACATACAC---TTGTAG--
-TCTC-----AGAATG---------------------TAA----------
TCCGCGT-----ATAACGCAT-------TATAAAACAACTTTCAACAACG
GATCTCTTGGCTCTCGCATCGATG-AAGAACGCAGCGAAATGCGATAAGT
-AATGTGAATTGCAGA-ATTCAGTGAATCATCGAATCTTTGAACGCACCT
TGCGCTCCTTGG-TATT----CCGAGGAGCATGCCTGTTTGAGTGTCATG
AATATCTCAACTCATCCGGTTTT-TATTA----------ACTGT------
--GGTGGGCTTGGACTT-GGAGGTA------------TGCTGGCTGA-CT
---------------------AGTCGGCTCCTCTCTAAATGTATTAGCTG
GACCTGTTA-CGG-----------ATCAGTACTCGGTGTGATAA----TT
GTC-TACGCCGT-GTCTGT-----------------GA-AGTGCT---TG
AATGGACTAGC-TTCTAA-CCGT-CT------------------------
--TCGGACAACT------------------------------ACTGA-CA
-CCCCTAGTAACTGCGAGTGAAGCGGG-ATGAGCTCAAATTTAAAATCTG
GCG-GTCTC---TGGCCGTCCGAGTTGTATTCTGGAGAAGTGCTTTCCGC
GCTGGACCGTGTATAAG-TCTCTTGGA-ACAGAGCGTCATAGAGGGTGAG
AATCCCGTCTT-TGACACGGAC-TACCAGTGC-TTTGTGATGCGCTCTCA
AAGAGTCGAGTTGTTTGGGAATGCAGCTCAAAATGGGTGGTAAATTCCAT
CTAAAGCTAAATATTGGCGAGAGACCGATAGCGAACAAGTACCGTGAGGG
AAAGATGAAAAGCACTTTGGAAAGAGAGTT-AAACAGTACGTGAAATTGT
TGAAAGGGAAACGCTTGAAGTCA-GTCGCGTTGG-CCG-GGACTCAGCCT
TGCC-TT------CCGCTTGGTGTATTTTCCGG-TCGACGGGCCAACATC
GATTTTGAC-TGCTGGACAAGGGCTA-GCGGAATGTGGCA------CCTT
C------GGGTGTGTTATAGCCGCTGG-TCGTATACAGTAGTT-GGGATC
GAGGACCGCAGC--------------------------------------
---TTCG-GCTTAGGATGTTGGCATAATGGCTTTAAACGACCCGTCTTGA
AACACGGACCAAGGAGTCTAACATGCCTGCGAGTGTTTGGGTG--GAAAA
CCCGAGCGCGTAATGAAAGTGAAAGTTGAGA-CCTCTGT-CGT-GGAGGG
CATCGACGCCCGGACCTG--ATCTTCGGTGACGGATCTGCGGTAGAGCAT
GTATGTTGGGACCCGAAAGATGGTGAACTATGCCTGAATAGGGTGAAGCC
AGAGGAAACTCTGGTGGAGGCTC-GTAGCGATTCTGACGTGCAAATCGAT
CGTCAAATTTGGGTATAGGGGCGAAAGACTAATCGAACCATCTAGTAGCT
GGTTCCTGCCG-AAGTTTCCCTCAGGATAGCAGAAACTCG--TATCAGAT
TTATGTGGTAAAGCGAATGATTAGAGGCCTTGGGGT-TGAAACAACCTTA
ACCTATTCTCAAACTTTAAATATGTAAGAACGAGCCGTCACTTAATTGGA
CCGCTCGGCGATTG-AGAGT-----TTCTAGTGGGCCATTTTTGGTAAGC
AGAACTGGCGATGCGGGATGAACCGAACGCGAGGTTAAGGTGCCGGAATG
CACGCTCATCAGACACCACAAAAGGTGTTAGTTCATCTAGACAGCAGGAC
GGTGGCCATGGAAGTCGGAATCCGCTAAGGAGTGTGTAACAACTCACCTG
CCGAATGAACTAGCCCTGAAAATGGATGGCGCTCAAGCGTGCTACCCATA
CCTCGCCGTCAGCGTTGAAGTGACGCGCTGACGAGTAGGCAGGCGTGGAG
GTCA--GTGAAGAAGCC-CCCCTAGTAACTGCGAGTGAAGCGGG-ATGAG
CTCAAATTTAAAATCTGGCG-GTCTC---TGGCCGTCCGAGTTGTATTCT
GGAGAAGTGCTTTCCGCGCTGGACCGTGTATAAG-TCTCTTGGA-ACAGA
GCGTCATAGAGGGTGAGAATCCCGTCTT-TGACACGGAC-TACCAGTGC-
TTTGTGATGCGCTCTCAAAGAGTCGAGTTGTTTGGGAATGCAGCTCAAAA
TGGGTGGTAAATTCCATCTAAAGCTAAATATTGGCGAGAGACCGATAGCG
AACAAGTACCGTGAGGGAAAGATGAAAAGCACTTTGGAAAGAGAGTT-AA
ACAGTACGTGAAATTGTTGAAAGGGAAACGCTTGAAGTCA-GTCGCGTTG
G-CCG-GGACTCAGCCTTGCC-TT------CCGCTTGGTGTATTTTCCGG
-TCGACGGGCCAACATCGATTTTGAC-TGCTGGACAAGGGCTA-GCGGAA
TGTGGCA------CCTTC------GGGTGTGTTATAGCCGCTGG-TCGTA
TACAGTAGTT-GGGATCGAGGACCGCAGC---------------------
--------------------TTCG-GCTTAGGATGTTGGCATAATGGCTT
TAAACGACCCGTCTTGAAACACGGACCAAGGAGTCTAACATGCCTGCGAG
TGTTTGGGTG--GAAAACCCGAGCGCGTAATGAAAGTGAAAGTTGAGA-C
CTCTGT-CGT-GGAGGGCATCGACGCCCGGACCTG--ATCTTCGGTGACG
GATCTGCGGTAGAGCATGTATGTTGGGACCCGAAAGATGGTGAACTATGC
CTGAATAGGGTGAAGCCAGAGGAAACTCTGGTGGAGGCTC-GTAGCGATT
CTGACGTGCAAATCGATCGTCAAATTTGGGTATAGGGGCGAAAGACTAAT
CGAACCATCTAGTAGCTGGTTCCTGCCG-AAGTTTCCCTCAGGATAGCAG
AAACTCG--TATCAGATTTATGTGGTAAAGCGAATGATTAGAGGCCTTGG
GGT-TGAAACAACCTTAACCTATTCTCAAACTTTAAATATGTAAGAACGA
GCCGTCACTTAATTGGACCGCTCGGCGATTG-AGAGT-----TTCTAGTG
GGCCATTTTTGGTAAGCAGAACTGGCGATGCGGGATGAACCGAACGCGAG
GTTAAGGTGCCGGAATGCACGCTCATCAGACACCACAAAAGGTGTTAGTT
CATCTAGACAGCAGGACGGTGGCCATGGAAGTCGGAATCCGCTAAGGAGT
GTGTAACAACTCACCTGCCGAATGAACTAGCCCTGAAAATGGATGGCGCT
CAAGCGTGCTACCCATACCTCGCCGTCAGCGTTGAAGTGACGCGCTGACG
AGTAGGCAGGCGTGGAGGTCA--GTGAAGAAGCC-CCCCTAGTAACTGCG
AGTGAAGCGGG-ATGAGCTCAAATTTAAAATCTGGCG-GTCTC---TGGC
CGTCCGAGTTGTATTCTGGAGAAGTGCTTTCCGCGCTGGACCGTGTATAA
G-TCTCTTGGA-ACAGAGCGTCATAGAGGGTGAGAATCCCGTCTT-TGAC
ACGGAC-TACCAGTGC-TTTGTGATGCGCTCTCAAAGAGTCGAGTTGTTT
GGGAATGCAGCTCAAAATGGGTGGTAAATTCCATCTAAAGCTAAATATTG
GCGAGAGACCGATAGCGAACAAGTACCGTGAGGGAAAGATGAAAAGCACT
TTGGAAAGAGAGTT-AAACAGTACGTGAAATTGTTGAAAGGGAAACGCTT
GAAGTCA-GTCGCGTTGG-CCG-GGACTCAGCCTTGCC-TT------CCG
CTTGGTGTATTTTCCGG-TCGACGGGCCAACATCGATTTTGAC-TGCTGG
ACAAGGGCTA-GCGGAATGTGGCA------CCTTC------GGGTGTGTT
ATAGCCGCTGG-TCGTATACAGTAGTT-GGGATCGAGGACCGCAGC----
-------------------------------------TTCG-GCTTAGGA
TGTTGGCATAATGGCTTTAAACGACCCGTCTTGAAACACGGACCAAGGAG
TCTAACATGCCTGCGAGTGTTTGGGTG--GAAAACCCGAGCGCGTAATGA
AAGTGAAAGTTGAGA-CCTCTGT-CGT-GGAGGGCATCGACGCCCGGACC
TG--ATCTTCGGTGACGGATCTGCGGTAGAGCATGTATGTTGGGACCCGA
AAGATGGTGAACTATGCCTGAATAGGGTGAAGCCAGAGGAAACTCTGGTG
GAGGCTC-GTAGCGATTCTGACGTGCAAATCGATCGTCAAATTTGGGTAT
AGGGGCGAAAGACTAATCGAACCATCTAGTAGCTGGTTCCTGCCG-AAGT
TTCCCTCAGGATAGCAGAAACTCG--TATCAGATTTATGTGGTAAAGCGA
ATGATTAGAGGCCTTGGGGT-TGAAACAACCTTAACCTATTCTCAAACTT
TAAATATGTAAGAACGAGCCGTCACTTAATTGGACCGCTCGGCGATTG-A
GAGT-----TTCTAGTGGGCCATTTTTGGTAAGCAGAACTGGCGATGCGG
GATGAACCGAACGCGAGGTTAAGGTGCCGGAATGCACGCTCATCAGACAC
CACAAAAGGTGTTAGTTCATCTAGACAGCAGGACGGTGGCCATGGAAGTC
GGAATCCGCTAAGGAGTGTGTAACAACTCACCTGCCGAATGAACTAGCCC
TGAAAATGGATGGCGCTCAAGCGTGCTACCCATACCTCGCCGTCAGCGTT
GAAGTGACGCGCTGACGAGTAGGCAGGCGTGGAGGTCA--GTGAAGAAGC
C-CCCCTAGTAACTGCGAGTGAAGCGGG-ATGAGCTCAAATTTAAAATCT
GGCG-GTCTC---TGGCCGTCCGAGTTGTATTCTGGAGAAGTGCTTTCCG
CGCTGGACCGTGTATAAG-TCTCTTGGA-ACAGAGCGTCATAGAGGGTGA
GAATCCCGTCTT-TGACACGGAC-TACCAGTGC-TTTGTGATGCGCTCTC
AAAGAGTCGAGTTGTTTGGGAATGCAGCTCAAAATGGGTGGTAAATTCCA
TCTAAAGCTAAATATTGGCGAGAGACCGATAGCGAACAAGTACCGTGAGG
GAAAGATGAAAAGCACTTTGGAAAGAGAGTT-AAACAGTACGTGAAATTG
TTGAAAGGGAAACGCTTGAAGTCA-GTCGCGTTGG-CCG-GGACTCAGCC
TTGCC-TT------CCGCTTGGTGTATTTTCCGG-TCGACGGGCCAACAT
CGATTTTGAC-TGCTGGACAAGGGCTA-GCGGAATGTGGCA------CCT
TC------GGGTGTGTTATAGCCGCTGG-TCGTATACAGTAGTT-GGGAT
CGAGGACCGCAGC-------------------------------------
----TTCG-GCTTAGGATGTTGGCATAATGGCTTTAAACGACCCGTCTTG
AAACACGGACCAAGGAGTCTAACATGCCTGCGAGTGTTTGGGTG--GAAA
ACCCGAGCGCGTAATGAAAGTGAAAGTTGAGA-CCTCTGT-CGT-GGAGG
GCATCGACGCCCGGACCTG--ATCTTCGGTGACGGATCTGCGGTAGAGCA
TGTATGTTGGGACCCGAAAGATGGTGAACTATGCCTGAATAGGGTGAAGC
CAGAGGAAACTCTGGTGGAGGCTC-GTAGCGATTCTGACGTGCAAATCGA
TCGTCAAATTTGGGTATAGGGGCGAAAGACTAATCGAACCATCTAGTAGC
TGGTTCCTGCCG-AAGTTTCCCTCAGGATAGCAGAAACTCG--TATCAGA
TTTATGTGGTAAAGCGAATGATTAGAGGCCTTGGGGT-TGAAACAACCTT
AACCTATTCTCAAACTTTAAATATGTAAGAACGAGCCGTCACTTAATTGG
ACCGCTCGGCGATTG-AGAGT-----TTCTAGTGGGCCATTTTTGGTAAG
CAGAACTGGCGATGCGGGATGAACCGAACGCGAGGTTAAGGTGCCGGAAT
GCACGCTCATCAGACACCACAAAAGGTGTTAGTTCATCTAGACAGCAGGA
CGGTGGCCATGGAAGTCGGAATCCGCTAAGGAGTGTGTAACAACTCACCT
GCCGAATGAACTAGCCCTGAAAATGGATGGCGCTCAAGCGTGCTACCCAT
ACCTCGCCGTCAGCGTTGAAGTGACGCGCTGACGAGTAGGCAGGCGTGGA
GGTCA--GTGAAGAAGCC-CCCCTAGTAACTGCGAGTGAAGCGGG-ATGA
GCTCAAATTTAAAATCTGGCG-GTCTC---TGGCCGTCCGAGTTGTATTC
TGGAGAAGTGCTTTCCGCGCTGGACCGTGTATAAG-TCTCTTGGA-ACAG
AGCGTCATAGAGGGTGAGAATCCCGTCTT-TGACACGGAC-TACCAGTGC
-TTTGTGATGCGCTCTCAAAGAGTCGAGTTGTTTGGGAATGCAGCTCAAA
ATGGGTGGTAAATTCCATCTAAAGCTAAATATTGGCGAGAGACCGATAGC
GAACAAGTACCGTGAGGGAAAGATGAAAAGCACTTTGGAAAGAGAGTT-A
AACAGTACGTGAAATTGTTGAAAGGGAAACGCTTGAAGTCA-GTCGCGTT
GG-CCG-GGACTCAGCCTTGCC-TT------CCGCTTGGTGTATTTTCCG
G-TCGACGGGCCAACATCGATTTTGAC-TGCTGGACAAGGGCTA-GCGGA
ATGTGGCA------CCTTC------GGGTGTGTTATAGCCGCTGG-TCGT
ATACAGTAGTT-GGGATCGAGGACCGCAGC--------------------
---------------------TTCG-GCTTAGGATGTTGGCATAATGGCT
TTAAACGACCCGTCTTGAAACACGGACCAAGGAGTCTAACATGCCTGCGA
GTGTTTGGGTG--GAAAACCCGAGCGCGTAATGAAAGTGAAAGTTGAGA-
CCTCTGT-CGT-GGAGGGCATCGACGCCCGGACCTG--ATCTTCGGTGAC
GGATCTGCGGTAGAGCATGTATGTTGGGACCCGAAAGATGGTGAACTATG
CCTGAATAGGGTGAAGCCAGAGGAAACTCTGGTGGAGGCTC-GTAGCGAT
TCTGACGTGCAAATCGATCGTCAAATTTGGGTATAGGGGCGAAAGACTAA
TCGAACCATCTAGTAGCTGGTTCCTGCCG-AAGTTTCCCTCAGGATAGCA
GAAACTCG--TATCAGATTTATGTGGTAAAGCGAATGATTAGAGGCCTTG
GGGT-TGAAACAACCTTAACCTATTCTCAAACTTTAAATATGTAAGAACG
AGCCGTCACTTAATTGGACCGCTCGGCGATTG-AGAGT-----TTCTAGT
GGGCCATTTTTGGTAAGCAGAACTGGCGATGCGGGATGAACCGAACGCGA
GGTTAAGGTGCCGGAATGCACGCTCATCAGACACCACAAAAGGTGTTAGT
TCATCTAGACAGCAGGACGGTGGCCATGGAAGTCGGAATCCGCTAAGGAG
TGTGTAACAACTCACCTGCCGAATGAACTAGCCCTGAAAATGGATGGCGC
TCAAGCGTGCTACCCATACCTCGCCGTCAGCGTTGAAGTGACGCGCTGAC
GAGTAGGCAGGCGTGGAGGTCA--GTGAAGAAGCC-
>21_Gloeophyllales_Gloeophyllum_trabeum_1320
ATTAACGAGTAAA--------CAGGG-GAG-TTGTAGCTGG-C------C
GCAA---------------GGCA-TGTGCACGCTCCCT----ACTCAATC
CCA----------------------------C-CTTACACCTGTGCATCT
A----TTGTAGGTCGGGTGGCT-TGGCTCC--------------------
----------------ATGTCAGGCTGT----------------------
-----------------------------------CCT------------
-----------TCCTATG---TCTA-----CACATACAC--TTTATAG--
-TTTC-----AGAATG---------------------TAA----------
ACTGCGT-----ATAACGCAT-------CTATAAACAACTTTCAACAACG
GATCTCTTGGCTCTCGCATCGATG-AAGAACGCAGCGAAATGCGATAAGT
-AATGTGAATTGCAGA-ATTCAGTGAATCATCGAATCTTTGAACGCACCT
TGCACTCCTTGG-TATT----CCGAGGAGTATGCCTGTTTGAGTGTCATG
AATATCTCAACTCACCCGGTTYT-TGTAA----------ATTGT------
--GGTGGGCTTGGACTT-GGAGGTA------------TGCTGGCTTTACT
---------------------AGTCGGCTCCTCTTTAAATGTATTAGCTG
GACCCGTTA-CGG-----------ATCAGTACTCGGTGTGATAA----TT
GTC-TACGCCGT-GTCTGT-----------------GA-AGTGCC---TT
AGTGGATCAGC-TGCTAA-TCGT-CT------------------------
--TCGGACAATT--------------------------------TGA-CA
-CCCCTAGTAACTGCGAGTGAAGCGGG-AAGAGCTCAAATTTAAAATCTG
GCG-GTCTT---TGGCCGTCCGAGTTGTATTCTGGAGAAGTGCTTTCCGC
GCTGGACCGTGTATAAG-TCTCTTGGA-ACAGAGCGTCATAGAGGGTGAG
AATCCCGTCTT-TGACACGGAC-TACCAGTGC-TTTGTGATGCGCTCTCA
AAGAGTCGAGTTGTTTGGGAATGCAGCTCAAAATGGGTGGTAAATTCCAT
CTAAAGCTAAATATTGGCGAGAGACCGATAGCGAACAAGTACCGTGAGGG
AAAGATGAAAAGCACTTTGGAAAGAGAGTT-AAACAGTACGTGAAATTGT
TGAAAGGGAAACGCTTGAAGTCA-GTCGCGTTGG-CCG-GGACTCAGCCT
TGCC-TT------CCGCTTGGTGTATTTTCCGG-TCGACGGGCCAACATC
GATTTTGAC-TGCTGGACAAGGGCTA-GTGGAATGTGGCA------CCCT
C------GGGTGTGTTATAGCCGCTAG-TCATATACAGCAGAC-GGGATC
GAGGACCGCAGC--------------------------------------
---TTCG-GCTTAGGATGTTGGCATAATGGCTTTAAACGACCCGTCTTGA
AACACGGACCAAGGAGTCTAACATGCCTGCGAGTGTTTGGGTG--GAAAA
CCCGAGCGCGCAATGAAAGTGAAAGTTGAGA-CCTCTGT-CGT-GGAGGG
CATCGACGCCCGGACCTG--ATCTTCGGTGACGGATCTGCGGTAGAGCAT
GTATGTTGGGACCCGAAAGATGGTGAACTATGCCTGAATAGGGTGAAGCC
AGAGGAAACTCTGGTGGAGGCTC-GTAGCGATTCTGACGTGCAAATCGAT
CGTCAAATTTGGGTATAGGGGCGAAAGACTAATCGAACCATCTAGTAGCT
GGTTCCTGCCG-AAGTTTCCCTCAGGATAGCAGAAACTCG--TATCAGAT
TTATGTGGTAAAGCGAATGATTAGAGGCCTTGGGGT-TGAAACAACCTTA
ACCTATTCTCAAACTTTAAATATGTAAGAACGAGCCGTCACTTGATTGGA
CCGCTCGGTGATTG-AGAGT-----TTCTAGTGGGCCATTTTTGGTAAGC
AGAACTGGCGATGCGGGATGAACCGAACGCGAGGTTAAGGTGCCGGAATG
CACGCTCATCAGACACCACAAAAGGTGTTAGTTCATCTAGACAGCAGGAC
GGTGGCCATGGAAGTCGGAATCCGCTAAGGAGTGTGTAACAACTCACCTG
CCGAATGAACTAGCCCTGAAAATGGATGGCGCTCAAGCGTGCTACCCATA
CCTCGCCGTCAGCGTTGAAGTGACGCGCTGACGAGTAGGCAGGCGTGGAG
GTCA--GTGAAGAAGCC-CCCCTAGTAACTGCGAGTGAAGCGGG-AAGAG
CTCAAATTTAAAATCTGGCG-GTCTT---TGGCCGTCCGAGTTGTATTCT
GGAGAAGTGCTTTCCGCGCTGGACCGTGTATAAG-TCTCTTGGA-ACAGA
GCGTCATAGAGGGTGAGAATCCCGTCTT-TGACACGGAC-TACCAGTGC-
TTTGTGATGCGCTCTCAAAGAGTCGAGTTGTTTGGGAATGCAGCTCAAAA
TGGGTGGTAAATTCCATCTAAAGCTAAATATTGGCGAGAGACCGATAGCG
AACAAGTACCGTGAGGGAAAGATGAAAAGCACTTTGGAAAGAGAGTT-AA
ACAGTACGTGAAATTGTTGAAAGGGAAACGCTTGAAGTCA-GTCGCGTTG
G-CCG-GGACTCAGCCTTGCC-TT------CCGCTTGGTGTATTTTCCGG
-TCGACGGGCCAACATCGATTTTGAC-TGCTGGACAAGGGCTA-GTGGAA
TGTGGCA------CCCTC------GGGTGTGTTATAGCCGCTAG-TCATA
TACAGCAGAC-GGGATCGAGGACCGCAGC---------------------
--------------------TTCG-GCTTAGGATGTTGGCATAATGGCTT
TAAACGACCCGTCTTGAAACACGGACCAAGGAGTCTAACATGCCTGCGAG
TGTTTGGGTG--GAAAACCCGAGCGCGCAATGAAAGTGAAAGTTGAGA-C
CTCTGT-CGT-GGAGGGCATCGACGCCCGGACCTG--ATCTTCGGTGACG
GATCTGCGGTAGAGCATGTATGTTGGGACCCGAAAGATGGTGAACTATGC
CTGAATAGGGTGAAGCCAGAGGAAACTCTGGTGGAGGCTC-GTAGCGATT
CTGACGTGCAAATCGATCGTCAAATTTGGGTATAGGGGCGAAAGACTAAT
CGAACCATCTAGTAGCTGGTTCCTGCCG-AAGTTTCCCTCAGGATAGCAG
AAACTCG--TATCAGATTTATGTGGTAAAGCGAATGATTAGAGGCCTTGG
GGT-TGAAACAACCTTAACCTATTCTCAAACTTTAAATATGTAAGAACGA
GCCGTCACTTGATTGGACCGCTCGGTGATTG-AGAGT-----TTCTAGTG
GGCCATTTTTGGTAAGCAGAACTGGCGATGCGGGATGAACCGAACGCGAG
GTTAAGGTGCCGGAATGCACGCTCATCAGACACCACAAAAGGTGTTAGTT
CATCTAGACAGCAGGACGGTGGCCATGGAAGTCGGAATCCGCTAAGGAGT
GTGTAACAACTCACCTGCCGAATGAACTAGCCCTGAAAATGGATGGCGCT
CAAGCGTGCTACCCATACCTCGCCGTCAGCGTTGAAGTGACGCGCTGACG
AGTAGGCAGGCGTGGAGGTCA--GTGAAGAAGCC-CCCCTAGTAACTGCG
AGTGAAGCGGG-AAGAGCTCAAATTTAAAATCTGGCG-GTCTT---TGGC
CGTCCGAGTTGTATTCTGGAGAAGTGCTTTCCGCGCTGGACCGTGTATAA
G-TCTCTTGGA-ACAGAGCGTCATAGAGGGTGAGAATCCCGTCTT-TGAC
ACGGAC-TACCAGTGC-TTTGTGATGCGCTCTCAAAGAGTCGAGTTGTTT
GGGAATGCAGCTCAAAATGGGTGGTAAATTCCATCTAAAGCTAAATATTG
GCGAGAGACCGATAGCGAACAAGTACCGTGAGGGAAAGATGAAAAGCACT
TTGGAAAGAGAGTT-AAACAGTACGTGAAATTGTTGAAAGGGAAACGCTT
GAAGTCA-GTCGCGTTGG-CCG-GGACTCAGCCTTGCC-TT------CCG
CTTGGTGTATTTTCCGG-TCGACGGGCCAACATCGATTTTGAC-TGCTGG
ACAAGGGCTA-GTGGAATGTGGCA------CCCTC------GGGTGTGTT
ATAGCCGCTAG-TCATATACAGCAGAC-GGGATCGAGGACCGCAGC----
-------------------------------------TTCG-GCTTAGGA
TGTTGGCATAATGGCTTTAAACGACCCGTCTTGAAACACGGACCAAGGAG
TCTAACATGCCTGCGAGTGTTTGGGTG--GAAAACCCGAGCGCGCAATGA
AAGTGAAAGTTGAGA-CCTCTGT-CGT-GGAGGGCATCGACGCCCGGACC
TG--ATCTTCGGTGACGGATCTGCGGTAGAGCATGTATGTTGGGACCCGA
AAGATGGTGAACTATGCCTGAATAGGGTGAAGCCAGAGGAAACTCTGGTG
GAGGCTC-GTAGCGATTCTGACGTGCAAATCGATCGTCAAATTTGGGTAT
AGGGGCGAAAGACTAATCGAACCATCTAGTAGCTGGTTCCTGCCG-AAGT
TTCCCTCAGGATAGCAGAAACTCG--TATCAGATTTATGTGGTAAAGCGA
ATGATTAGAGGCCTTGGGGT-TGAAACAACCTTAACCTATTCTCAAACTT
TAAATATGTAAGAACGAGCCGTCACTTGATTGGACCGCTCGGTGATTG-A
GAGT-----TTCTAGTGGGCCATTTTTGGTAAGCAGAACTGGCGATGCGG
GATGAACCGAACGCGAGGTTAAGGTGCCGGAATGCACGCTCATCAGACAC
CACAAAAGGTGTTAGTTCATCTAGACAGCAGGACGGTGGCCATGGAAGTC
GGAATCCGCTAAGGAGTGTGTAACAACTCACCTGCCGAATGAACTAGCCC
TGAAAATGGATGGCGCTCAAGCGTGCTACCCATACCTCGCCGTCAGCGTT
GAAGTGACGCGCTGACGAGTAGGCAGGCGTGGAGGTCA--GTGAAGAAGC
C-CCCCTAGTAACTGCGAGTGAAGCGGG-AAGAGCTCAAATTTAAAATCT
GGCG-GTCTT---TGGCCGTCCGAGTTGTATTCTGGAGAAGTGCTTTCCG
CGCTGGACCGTGTATAAG-TCTCTTGGA-ACAGAGCGTCATAGAGGGTGA
GAATCCCGTCTT-TGACACGGAC-TACCAGTGC-TTTGTGATGCGCTCTC
AAAGAGTCGAGTTGTTTGGGAATGCAGCTCAAAATGGGTGGTAAATTCCA
TCTAAAGCTAAATATTGGCGAGAGACCGATAGCGAACAAGTACCGTGAGG
GAAAGATGAAAAGCACTTTGGAAAGAGAGTT-AAACAGTACGTGAAATTG
TTGAAAGGGAAACGCTTGAAGTCA-GTCGCGTTGG-CCG-GGACTCAGCC
TTGCC-TT------CCGCTTGGTGTATTTTCCGG-TCGACGGGCCAACAT
CGATTTTGAC-TGCTGGACAAGGGCTA-GTGGAATGTGGCA------CCC
TC------GGGTGTGTTATAGCCGCTAG-TCATATACAGCAGAC-GGGAT
CGAGGACCGCAGC-------------------------------------
----TTCG-GCTTAGGATGTTGGCATAATGGCTTTAAACGACCCGTCTTG
AAACACGGACCAAGGAGTCTAACATGCCTGCGAGTGTTTGGGTG--GAAA
ACCCGAGCGCGCAATGAAAGTGAAAGTTGAGA-CCTCTGT-CGT-GGAGG
GCATCGACGCCCGGACCTG--ATCTTCGGTGACGGATCTGCGGTAGAGCA
TGTATGTTGGGACCCGAAAGATGGTGAACTATGCCTGAATAGGGTGAAGC
CAGAGGAAACTCTGGTGGAGGCTC-GTAGCGATTCTGACGTGCAAATCGA
TCGTCAAATTTGGGTATAGGGGCGAAAGACTAATCGAACCATCTAGTAGC
TGGTTCCTGCCG-AAGTTTCCCTCAGGATAGCAGAAACTCG--TATCAGA
TTTATGTGGTAAAGCGAATGATTAGAGGCCTTGGGGT-TGAAACAACCTT
AACCTATTCTCAAACTTTAAATATGTAAGAACGAGCCGTCACTTGATTGG
ACCGCTCGGTGATTG-AGAGT-----TTCTAGTGGGCCATTTTTGGTAAG
CAGAACTGGCGATGCGGGATGAACCGAACGCGAGGTTAAGGTGCCGGAAT
GCACGCTCATCAGACACCACAAAAGGTGTTAGTTCATCTAGACAGCAGGA
CGGTGGCCATGGAAGTCGGAATCCGCTAAGGAGTGTGTAACAACTCACCT
GCCGAATGAACTAGCCCTGAAAATGGATGGCGCTCAAGCGTGCTACCCAT
ACCTCGCCGTCAGCGTTGAAGTGACGCGCTGACGAGTAGGCAGGCGTGGA
GGTCA--GTGAAGAAGCC-CCCCTAGTAACTGCGAGTGAAGCGGG-AAGA
GCTCAAATTTAAAATCTGGCG-GTCTT---TGGCCGTCCGAGTTGTATTC
TGGAGAAGTGCTTTCCGCGCTGGACCGTGTATAAG-TCTCTTGGA-ACAG
AGCGTCATAGAGGGTGAGAATCCCGTCTT-TGACACGGAC-TACCAGTGC
-TTTGTGATGCGCTCTCAAAGAGTCGAGTTGTTTGGGAATGCAGCTCAAA
ATGGGTGGTAAATTCCATCTAAAGCTAAATATTGGCGAGAGACCGATAGC
GAACAAGTACCGTGAGGGAAAGATGAAAAGCACTTTGGAAAGAGAGTT-A
AACAGTACGTGAAATTGTTGAAAGGGAAACGCTTGAAGTCA-GTCGCGTT
GG-CCG-GGACTCAGCCTTGCC-TT------CCGCTTGGTGTATTTTCCG
G-TCGACGGGCCAACATCGATTTTGAC-TGCTGGACAAGGGCTA-GTGGA
ATGTGGCA------CCCTC------GGGTGTGTTATAGCCGCTAG-TCAT
ATACAGCAGAC-GGGATCGAGGACCGCAGC--------------------
---------------------TTCG-GCTTAGGATGTTGGCATAATGGCT
TTAAACGACCCGTCTTGAAACACGGACCAAGGAGTCTAACATGCCTGCGA
GTGTTTGGGTG--GAAAACCCGAGCGCGCAATGAAAGTGAAAGTTGAGA-
CCTCTGT-CGT-GGAGGGCATCGACGCCCGGACCTG--ATCTTCGGTGAC
GGATCTGCGGTAGAGCATGTATGTTGGGACCCGAAAGATGGTGAACTATG
CCTGAATAGGGTGAAGCCAGAGGAAACTCTGGTGGAGGCTC-GTAGCGAT
TCTGACGTGCAAATCGATCGTCAAATTTGGGTATAGGGGCGAAAGACTAA
TCGAACCATCTAGTAGCTGGTTCCTGCCG-AAGTTTCCCTCAGGATAGCA
GAAACTCG--TATCAGATTTATGTGGTAAAGCGAATGATTAGAGGCCTTG
GGGT-TGAAACAACCTTAACCTATTCTCAAACTTTAAATATGTAAGAACG
AGCCGTCACTTGATTGGACCGCTCGGTGATTG-AGAGT-----TTCTAGT
GGGCCATTTTTGGTAAGCAGAACTGGCGATGCGGGATGAACCGAACGCGA
GGTTAAGGTGCCGGAATGCACGCTCATCAGACACCACAAAAGGTGTTAGT
TCATCTAGACAGCAGGACGGTGGCCATGGAAGTCGGAATCCGCTAAGGAG
TGTGTAACAACTCACCTGCCGAATGAACTAGCCCTGAAAATGGATGGCGC
TCAAGCGTGCTACCCATACCTCGCCGTCAGCGTTGAAGTGACGCGCTGAC
GAGTAGGCAGGCGTGGAGGTCA--GTGAAGAAGCC-
>80_Polyporales_Incrustoporiaceae_Skeletocutis_coprosmae_Cui_16623
ATTATCGAGTCTT-------TGAAAG-AAG-TTGTAGCTGG-C------C
TTTC-------------GGGGCA-TGTGCACGCTTTGC-----CTCAAAT
C------------------CAACTCAT---TT-TTAACACCTGTGCACAT
A----TTGTAGGATGGTTGTGT-TGATACCAGGGGGAAAG--AACTCTCA
CAGGTT---------CTTCTCGAG--------------------------
--TTGT-GTTGACGCG-------------------CCT------------
-----------TCCTATGTTTCATT-----TACACACTC-ATTGTCGT--
-ATCA-----TGAATG---------------------TTC----------
TTTGCGC-TTAAATAACGCA--------TTATATATAACTTTTAGCAACG
GATCTCTTGGCTCTCGCATCGATG-AAGAACGCAGCGAAATGCGATAAGT
-AATGTGAATTGCAGA-ATTCAGTGAATCATCGAATCTTTGAACGCAACT
TGCGCCCTTTGG-TATT----CCGAAGGGCATGCCCGTTTGAGTGTCATG
GTATTCTCAAAGCCCTCTTCATT-TTATCTTAAAAAGATGATGT----GT
TGGGGTGCTTTGGATTT-GGAGGTCTT--------TTTGCAGGTTTA---
-------------GTTAATA-AATCTGCTCCTCT-TGAATGTATTAGCTG
GAAATCTTTGCTC---------AGGTCTAGCTTCAGTGTGATAA----TT
GTC-TACGCTGT-AGCTGT-----------------CT-AAGCACATGTA
TGGAATTCCGC-TTCTAG-TTGT-CTTTGTTTT-----------------
--TAAGACAGATTATAA--------------T------GATCTTTTG-AC
-CCCCTAGTAACTGCGAGTGAAGCGGG-AAAAGCTCAAATTTAAAATCTG
GCG-G-TTT---TGGCCGTCCGAGTTGTAGTCTGGAGAAGTGCTTTCTGT
GCTGGACCGTGTACAAG-TCTCTTGGA-ACAGAGCGTCATAGAGGGTGAG
AATCCCGTCTT-TGACACGGAC-TACCAGTGC-TTTGTGATGCGCTCTCA
AAGAGTCGAGTTGTTTGGGAATGCAGCTCAAAATGGGTGGTGAATTCCAT
CTAAAGCTAAATATTGGCGAGAGACCGATAGCGAACAAGTACCGTGAGGG
AAAGATGAAAAGCACTTTGGAAAGAGAGTT-AAACAGTACGTGAAATTGC
TAAAAGGGAAACGCTTGAAGTCA-GTCGCGTTGT-CCG-AAACTCAGCCT
TGCC--T------TGGCTTGGTGTATTTTTCGG-TTAACGGGTCAGCATC
GATTTTGAC-CGATGGATAAAGGTCA-GGGGAATGTGGCA------CCTT
C------GGGTGTGTTATAGCCTTTGA-TTGTATACATCGGTT-GGGATC
GAGGAACTCAGC--------------------------------------
---TTCG-GCTTAGGATGCTGGCATAATGGCTTTAAACGACCCGTCTTGA
AACACGGACCAAGGAGTCTAACATGCCCGCGAGTGTTTGGGTG--GTAAA
CTCAGGCGCGCAATGAAAGTGAATGTTGAGA-CCTCTGT-CGT-GGAGGG
CATCAACGCCCGGACCTG--ACGTTCTCTGACGGCTCCGCGGTAGAGCGT
GTATGTTGGGACCCGAAAGATGGTGAACTATGCCTGAATAGGGTGAAGCC
AGAGGAAACTCTGGTGGAGGCTC-GTAGCGATTCTGACGTGCAAATCGAT
CGTCAAATTTGGGTATAGGGGCGAAA------------------------
--------------------------------------------------
--------------------------------------------------
--------------------------------------------------
--------------------------------------------------
--------------------------------------------------
--------------------------------------------------
--------------------------------------------------
--------------------------------------------------
--------------------------------------------------
------------------CCCCTAGTAACTGCGAGTGAAGCGGG-AAAAG
CTCAAATTTAAAATCTGGCG-G-TTT---TGGCCGTCCGAGTTGTAGTCT
GGAGAAGTGCTTTCTGTGCTGGACCGTGTACAAG-TCTCTTGGA-ACAGA
GCGTCATAGAGGGTGAGAATCCCGTCTT-TGACACGGAC-TACCAGTGC-
TTTGTGATGCGCTCTCAAAGAGTCGAGTTGTTTGGGAATGCAGCTCAAAA
TGGGTGGTGAATTCCATCTAAAGCTAAATATTGGCGAGAGACCGATAGCG
AACAAGTACCGTGAGGGAAAGATGAAAAGCACTTTGGAAAGAGAGTT-AA
ACAGTACGTGAAATTGCTAAAAGGGAAACGCTTGAAGTCA-GTCGCGTTG
T-CCG-AAACTCAGCCTTGCC--T------TGGCTTGGTGTATTTTTCGG
-TTAACGGGTCAGCATCGATTTTGAC-CGATGGATAAAGGTCA-GGGGAA
TGTGGCA------CCTTC------GGGTGTGTTATAGCCTTTGA-TTGTA
TACATCGGTT-GGGATCGAGGAACTCAGC---------------------
--------------------TTCG-GCTTAGGATGCTGGCATAATGGCTT
TAAACGACCCGTCTTGAAACACGGACCAAGGAGTCTAACATGCCCGCGAG
TGTTTGGGTG--GTAAACTCAGGCGCGCAATGAAAGTGAATGTTGAGA-C
CTCTGT-CGT-GGAGGGCATCAACGCCCGGACCTG--ACGTTCTCTGACG
GCTCCGCGGTAGAGCGTGTATGTTGGGACCCGAAAGATGGTGAACTATGC
CTGAATAGGGTGAAGCCAGAGGAAACTCTGGTGGAGGCTC-GTAGCGATT
CTGACGTGCAAATCGATCGTCAAATTTGGGTATAGGGGCGAAA-------
--------------------------------------------------
--------------------------------------------------
--------------------------------------------------
--------------------------------------------------
--------------------------------------------------
--------------------------------------------------
--------------------------------------------------
--------------------------------------------------
--------------------------------------------------
-----------------------------------CCCCTAGTAACTGCG
AGTGAAGCGGG-AAAAGCTCAAATTTAAAATCTGGCG-G-TTT---TGGC
CGTCCGAGTTGTAGTCTGGAGAAGTGCTTTCTGTGCTGGACCGTGTACAA
G-TCTCTTGGA-ACAGAGCGTCATAGAGGGTGAGAATCCCGTCTT-TGAC
ACGGAC-TACCAGTGC-TTTGTGATGCGCTCTCAAAGAGTCGAGTTGTTT
GGGAATGCAGCTCAAAATGGGTGGTGAATTCCATCTAAAGCTAAATATTG
GCGAGAGACCGATAGCGAACAAGTACCGTGAGGGAAAGATGAAAAGCACT
TTGGAAAGAGAGTT-AAACAGTACGTGAAATTGCTAAAAGGGAAACGCTT
GAAGTCA-GTCGCGTTGT-CCG-AAACTCAGCCTTGCC--T------TGG
CTTGGTGTATTTTTCGG-TTAACGGGTCAGCATCGATTTTGAC-CGATGG
ATAAAGGTCA-GGGGAATGTGGCA------CCTTC------GGGTGTGTT
ATAGCCTTTGA-TTGTATACATCGGTT-GGGATCGAGGAACTCAGC----
-------------------------------------TTCG-GCTTAGGA
TGCTGGCATAATGGCTTTAAACGACCCGTCTTGAAACACGGACCAAGGAG
TCTAACATGCCCGCGAGTGTTTGGGTG--GTAAACTCAGGCGCGCAATGA
AAGTGAATGTTGAGA-CCTCTGT-CGT-GGAGGGCATCAACGCCCGGACC
TG--ACGTTCTCTGACGGCTCCGCGGTAGAGCGTGTATGTTGGGACCCGA
AAGATGGTGAACTATGCCTGAATAGGGTGAAGCCAGAGGAAACTCTGGTG
GAGGCTC-GTAGCGATTCTGACGTGCAAATCGATCGTCAAATTTGGGTAT
AGGGGCGAAA----------------------------------------
--------------------------------------------------
--------------------------------------------------
--------------------------------------------------
--------------------------------------------------
--------------------------------------------------
--------------------------------------------------
--------------------------------------------------
--------------------------------------------------
--------------------------------------------------
--CCCCTAGTAACTGCGAGTGAAGCGGG-AAAAGCTCAAATTTAAAATCT
GGCG-G-TTT---TGGCCGTCCGAGTTGTAGTCTGGAGAAGTGCTTTCTG
TGCTGGACCGTGTACAAG-TCTCTTGGA-ACAGAGCGTCATAGAGGGTGA
GAATCCCGTCTT-TGACACGGAC-TACCAGTGC-TTTGTGATGCGCTCTC
AAAGAGTCGAGTTGTTTGGGAATGCAGCTCAAAATGGGTGGTGAATTCCA
TCTAAAGCTAAATATTGGCGAGAGACCGATAGCGAACAAGTACCGTGAGG
GAAAGATGAAAAGCACTTTGGAAAGAGAGTT-AAACAGTACGTGAAATTG
CTAAAAGGGAAACGCTTGAAGTCA-GTCGCGTTGT-CCG-AAACTCAGCC
TTGCC--T------TGGCTTGGTGTATTTTTCGG-TTAACGGGTCAGCAT
CGATTTTGAC-CGATGGATAAAGGTCA-GGGGAATGTGGCA------CCT
TC------GGGTGTGTTATAGCCTTTGA-TTGTATACATCGGTT-GGGAT
CGAGGAACTCAGC-------------------------------------
----TTCG-GCTTAGGATGCTGGCATAATGGCTTTAAACGACCCGTCTTG
AAACACGGACCAAGGAGTCTAACATGCCCGCGAGTGTTTGGGTG--GTAA
ACTCAGGCGCGCAATGAAAGTGAATGTTGAGA-CCTCTGT-CGT-GGAGG
GCATCAACGCCCGGACCTG--ACGTTCTCTGACGGCTCCGCGGTAGAGCG
TGTATGTTGGGACCCGAAAGATGGTGAACTATGCCTGAATAGGGTGAAGC
CAGAGGAAACTCTGGTGGAGGCTC-GTAGCGATTCTGACGTGCAAATCGA
TCGTCAAATTTGGGTATAGGGGCGAAA-----------------------
--------------------------------------------------
--------------------------------------------------
--------------------------------------------------
--------------------------------------------------
--------------------------------------------------
--------------------------------------------------
--------------------------------------------------
--------------------------------------------------
--------------------------------------------------
-------------------CCCCTAGTAACTGCGAGTGAAGCGGG-AAAA
GCTCAAATTTAAAATCTGGCG-G-TTT---TGGCCGTCCGAGTTGTAGTC
TGGAGAAGTGCTTTCTGTGCTGGACCGTGTACAAG-TCTCTTGGA-ACAG
AGCGTCATAGAGGGTGAGAATCCCGTCTT-TGACACGGAC-TACCAGTGC
-TTTGTGATGCGCTCTCAAAGAGTCGAGTTGTTTGGGAATGCAGCTCAAA
ATGGGTGGTGAATTCCATCTAAAGCTAAATATTGGCGAGAGACCGATAGC
GAACAAGTACCGTGAGGGAAAGATGAAAAGCACTTTGGAAAGAGAGTT-A
AACAGTACGTGAAATTGCTAAAAGGGAAACGCTTGAAGTCA-GTCGCGTT
GT-CCG-AAACTCAGCCTTGCC--T------TGGCTTGGTGTATTTTTCG
G-TTAACGGGTCAGCATCGATTTTGAC-CGATGGATAAAGGTCA-GGGGA
ATGTGGCA------CCTTC------GGGTGTGTTATAGCCTTTGA-TTGT
ATACATCGGTT-GGGATCGAGGAACTCAGC--------------------
---------------------TTCG-GCTTAGGATGCTGGCATAATGGCT
TTAAACGACCCGTCTTGAAACACGGACCAAGGAGTCTAACATGCCCGCGA
GTGTTTGGGTG--GTAAACTCAGGCGCGCAATGAAAGTGAATGTTGAGA-
CCTCTGT-CGT-GGAGGGCATCAACGCCCGGACCTG--ACGTTCTCTGAC
GGCTCCGCGGTAGAGCGTGTATGTTGGGACCCGAAAGATGGTGAACTATG
CCTGAATAGGGTGAAGCCAGAGGAAACTCTGGTGGAGGCTC-GTAGCGAT
TCTGACGTGCAAATCGATCGTCAAATTTGGGTATAGGGGCGAAA------
--------------------------------------------------
--------------------------------------------------
--------------------------------------------------
--------------------------------------------------
--------------------------------------------------
--------------------------------------------------
--------------------------------------------------
--------------------------------------------------
--------------------------------------------------
------------------------------------
>81_Polyporales_Incrustoporiaceae_Skeletocutis_nivea_Cui_16752
ATTATCGAGTCTT-------TGAAAG-AAG-TTGTAGCTGG-C------C
TTTC-------------GGGGCA-TGTGCACGCTTCG------CTCAAAT
C------------------CAACTCAT---TT-ATAACACCTGTGCACAT
A----TTGTAGGATGGTTGATA-CA--------GGGGAAG--AACT----
TAGGTT---------CTTCTCGAG--------------------------
--TTGT-----TGACG-------------------CCT------------
-----------TCCTATGTTTCATT-----TACACACTC-ATTGTCAT--
-ATCA-----TGAATG---------------------TTT----------
TTTGCGC-TTAAATAACGCA--------TTATATATAACTTTTAGCAACG
GATCTCTTGGCTCTCGCATCGATG-AAGAACGCAGCGAAATGCGATAAGT
-AATGTGAATTGCAGA-ATTCAGTGAATCATCGAATCTTTGAACGCAACT
TGCGCCCTTTGG-TATT----CCGAAGGGCATGCCCGTTTGAGTGTCATG
GTATTCTCAAAGCCCTCTTCATT-TTTTG--------ATGATGT------
--GGGTGCTTTGGATTT-GGAGGTCTC--------TTTGCAGGTTTA---
--------------GTAATA-AATCTGCTCCTCT-TGAATGTATTAGCTG
GAAATCTTTGCTC---------AGGTCCAGCTTCAGTGTGATAA----TT
GTC-TACGCTGT-AGCTGT-----------------CT-GAGCACATGTA
TGGAATTCCGC-TTCTAG-TTGT---------------------------
--------------------------------------------------
-CCCCTAGTAACTGCGAGTGAAGCGGG-AAAAGCTCAAATTTAAAATCTG
GCG-G-TTT---TGGCCGTCCGAGTTGTAGTCTGGAGAAGTGCTTTCTGT
GCTGGACCGTGTACAAG-TCTCTTGGA-ACAGAGCGTCATAGAGGGTGAG
AATCCCGTCTT-TGACACGGAC-TACCAGTGC-TTTGTGATGCGCTCTCA
AAGAGTCGAGTTGTTTGGGAATGCAGCTCAAAATGGGTGGTGAATTCCAT
CTAAAGCTAAATATTGGCGAGAGACCGATAGCGAACAAGTACCGTGAGGG
AAAGATGAAAAGCACTTTGGAAAGAGAGTT-AAACAGTACGTGAAATTGC
TAAAAGGGAAACGCTTGAAGTCA-GTCGCGTTGT-CCG-AAACTCAGCCT
TGCC--T------TGGCTTGGTGTATTTTTCGG-TTAACGGGTCAGCATC
GATTTTGAC-CGATGGATAAAGGTCA-GGGGAATGTGGCA------CCTT
C------GGGTGTGTTATAGCCTCTGA-TTGTATACATCGGTT-GGGATC
GAGGAACTCAGC--------------------------------------
---TTCG-GCTTAGGATGCTGGCATAATGGCTTTAAACGACCCGTCTTGA
AACACGGACCAAGGAGTCTAACATGCCCGCGAGTGTTTGGGTG--GTAAA
CTCAGGCGCGTAATGAAAGTGAATGTTGAGA-CCTCTGT-CGT-GGAGGG
CATCAACGCCCGGACCTG--ACGTTCTCTGACGGCTCCGCGGTAGAGCGT
GTATGTTGGGACCCGAAAGATGGTGAACTATGCCTGAATAGGGTGAAGCC
AGAGGAAACTCTGGTGGAGGCTC-GTAGCGATTCTGACGTGCAAATCGAT
CGTCAAATTTGGGTATAGGGGCGAAAGACTAATCGAACCATCTAGTAGC-
--------------------------------------------------
--------------------------------------------------
--------------------------------------------------
--------------------------------------------------
--------------------------------------------------
--------------------------------------------------
--------------------------------------------------
--------------------------------------------------
--------------------------------------------------
------------------CCCCTAGTAACTGCGAGTGAAGCGGG-AAAAG
CTCAAATTTAAAATCTGGCG-G-TTT---TGGCCGTCCGAGTTGTAGTCT
GGAGAAGTGCTTTCTGTGCTGGACCGTGTACAAG-TCTCTTGGA-ACAGA
GCGTCATAGAGGGTGAGAATCCCGTCTT-TGACACGGAC-TACCAGTGC-
TTTGTGATGCGCTCTCAAAGAGTCGAGTTGTTTGGGAATGCAGCTCAAAA
TGGGTGGTGAATTCCATCTAAAGCTAAATATTGGCGAGAGACCGATAGCG
AACAAGTACCGTGAGGGAAAGATGAAAAGCACTTTGGAAAGAGAGTT-AA
ACAGTACGTGAAATTGCTAAAAGGGAAACGCTTGAAGTCA-GTCGCGTTG
T-CCG-AAACTCAGCCTTGCC--T------TGGCTTGGTGTATTTTTCGG
-TTAACGGGTCAGCATCGATTTTGAC-CGATGGATAAAGGTCA-GGGGAA
TGTGGCA------CCTTC------GGGTGTGTTATAGCCTCTGA-TTGTA
TACATCGGTT-GGGATCGAGGAACTCAGC---------------------
--------------------TTCG-GCTTAGGATGCTGGCATAATGGCTT
TAAACGACCCGTCTTGAAACACGGACCAAGGAGTCTAACATGCCCGCGAG
TGTTTGGGTG--GTAAACTCAGGCGCGTAATGAAAGTGAATGTTGAGA-C
CTCTGT-CGT-GGAGGGCATCAACGCCCGGACCTG--ACGTTCTCTGACG
GCTCCGCGGTAGAGCGTGTATGTTGGGACCCGAAAGATGGTGAACTATGC
CTGAATAGGGTGAAGCCAGAGGAAACTCTGGTGGAGGCTC-GTAGCGATT
CTGACGTGCAAATCGATCGTCAAATTTGGGTATAGGGGCGAAAGACTAAT
CGAACCATCTAGTAGC----------------------------------
--------------------------------------------------
--------------------------------------------------
--------------------------------------------------
--------------------------------------------------
--------------------------------------------------
--------------------------------------------------
--------------------------------------------------
--------------------------------------------------
-----------------------------------CCCCTAGTAACTGCG
AGTGAAGCGGG-AAAAGCTCAAATTTAAAATCTGGCG-G-TTT---TGGC
CGTCCGAGTTGTAGTCTGGAGAAGTGCTTTCTGTGCTGGACCGTGTACAA
G-TCTCTTGGA-ACAGAGCGTCATAGAGGGTGAGAATCCCGTCTT-TGAC
ACGGAC-TACCAGTGC-TTTGTGATGCGCTCTCAAAGAGTCGAGTTGTTT
GGGAATGCAGCTCAAAATGGGTGGTGAATTCCATCTAAAGCTAAATATTG
GCGAGAGACCGATAGCGAACAAGTACCGTGAGGGAAAGATGAAAAGCACT
TTGGAAAGAGAGTT-AAACAGTACGTGAAATTGCTAAAAGGGAAACGCTT
GAAGTCA-GTCGCGTTGT-CCG-AAACTCAGCCTTGCC--T------TGG
CTTGGTGTATTTTTCGG-TTAACGGGTCAGCATCGATTTTGAC-CGATGG
ATAAAGGTCA-GGGGAATGTGGCA------CCTTC------GGGTGTGTT
ATAGCCTCTGA-TTGTATACATCGGTT-GGGATCGAGGAACTCAGC----
-------------------------------------TTCG-GCTTAGGA
TGCTGGCATAATGGCTTTAAACGACCCGTCTTGAAACACGGACCAAGGAG
TCTAACATGCCCGCGAGTGTTTGGGTG--GTAAACTCAGGCGCGTAATGA
AAGTGAATGTTGAGA-CCTCTGT-CGT-GGAGGGCATCAACGCCCGGACC
TG--ACGTTCTCTGACGGCTCCGCGGTAGAGCGTGTATGTTGGGACCCGA
AAGATGGTGAACTATGCCTGAATAGGGTGAAGCCAGAGGAAACTCTGGTG
GAGGCTC-GTAGCGATTCTGACGTGCAAATCGATCGTCAAATTTGGGTAT
AGGGGCGAAAGACTAATCGAACCATCTAGTAGC-----------------
--------------------------------------------------
--------------------------------------------------
--------------------------------------------------
--------------------------------------------------
--------------------------------------------------
--------------------------------------------------
--------------------------------------------------
--------------------------------------------------
--------------------------------------------------
--CCCCTAGTAACTGCGAGTGAAGCGGG-AAAAGCTCAAATTTAAAATCT
GGCG-G-TTT---TGGCCGTCCGAGTTGTAGTCTGGAGAAGTGCTTTCTG
TGCTGGACCGTGTACAAG-TCTCTTGGA-ACAGAGCGTCATAGAGGGTGA
GAATCCCGTCTT-TGACACGGAC-TACCAGTGC-TTTGTGATGCGCTCTC
AAAGAGTCGAGTTGTTTGGGAATGCAGCTCAAAATGGGTGGTGAATTCCA
TCTAAAGCTAAATATTGGCGAGAGACCGATAGCGAACAAGTACCGTGAGG
GAAAGATGAAAAGCACTTTGGAAAGAGAGTT-AAACAGTACGTGAAATTG
CTAAAAGGGAAACGCTTGAAGTCA-GTCGCGTTGT-CCG-AAACTCAGCC
TTGCC--T------TGGCTTGGTGTATTTTTCGG-TTAACGGGTCAGCAT
CGATTTTGAC-CGATGGATAAAGGTCA-GGGGAATGTGGCA------CCT
TC------GGGTGTGTTATAGCCTCTGA-TTGTATACATCGGTT-GGGAT
CGAGGAACTCAGC-------------------------------------
----TTCG-GCTTAGGATGCTGGCATAATGGCTTTAAACGACCCGTCTTG
AAACACGGACCAAGGAGTCTAACATGCCCGCGAGTGTTTGGGTG--GTAA
ACTCAGGCGCGTAATGAAAGTGAATGTTGAGA-CCTCTGT-CGT-GGAGG
GCATCAACGCCCGGACCTG--ACGTTCTCTGACGGCTCCGCGGTAGAGCG
TGTATGTTGGGACCCGAAAGATGGTGAACTATGCCTGAATAGGGTGAAGC
CAGAGGAAACTCTGGTGGAGGCTC-GTAGCGATTCTGACGTGCAAATCGA
TCGTCAAATTTGGGTATAGGGGCGAAAGACTAATCGAACCATCTAGTAGC
--------------------------------------------------
--------------------------------------------------
--------------------------------------------------
--------------------------------------------------
--------------------------------------------------
--------------------------------------------------
--------------------------------------------------
--------------------------------------------------
--------------------------------------------------
-------------------CCCCTAGTAACTGCGAGTGAAGCGGG-AAAA
GCTCAAATTTAAAATCTGGCG-G-TTT---TGGCCGTCCGAGTTGTAGTC
TGGAGAAGTGCTTTCTGTGCTGGACCGTGTACAAG-TCTCTTGGA-ACAG
AGCGTCATAGAGGGTGAGAATCCCGTCTT-TGACACGGAC-TACCAGTGC
-TTTGTGATGCGCTCTCAAAGAGTCGAGTTGTTTGGGAATGCAGCTCAAA
ATGGGTGGTGAATTCCATCTAAAGCTAAATATTGGCGAGAGACCGATAGC
GAACAAGTACCGTGAGGGAAAGATGAAAAGCACTTTGGAAAGAGAGTT-A
AACAGTACGTGAAATTGCTAAAAGGGAAACGCTTGAAGTCA-GTCGCGTT
GT-CCG-AAACTCAGCCTTGCC--T------TGGCTTGGTGTATTTTTCG
G-TTAACGGGTCAGCATCGATTTTGAC-CGATGGATAAAGGTCA-GGGGA
ATGTGGCA------CCTTC------GGGTGTGTTATAGCCTCTGA-TTGT
ATACATCGGTT-GGGATCGAGGAACTCAGC--------------------
---------------------TTCG-GCTTAGGATGCTGGCATAATGGCT
TTAAACGACCCGTCTTGAAACACGGACCAAGGAGTCTAACATGCCCGCGA
GTGTTTGGGTG--GTAAACTCAGGCGCGTAATGAAAGTGAATGTTGAGA-
CCTCTGT-CGT-GGAGGGCATCAACGCCCGGACCTG--ACGTTCTCTGAC
GGCTCCGCGGTAGAGCGTGTATGTTGGGACCCGAAAGATGGTGAACTATG
CCTGAATAGGGTGAAGCCAGAGGAAACTCTGGTGGAGGCTC-GTAGCGAT
TCTGACGTGCAAATCGATCGTCAAATTTGGGTATAGGGGCGAAAGACTAA
TCGAACCATCTAGTAGC---------------------------------
--------------------------------------------------
--------------------------------------------------
--------------------------------------------------
--------------------------------------------------
--------------------------------------------------
--------------------------------------------------
--------------------------------------------------
--------------------------------------------------
------------------------------------
>R1_Bondarzewiaceae_Heterobasidion_annosum_Dai_20962
ATTAACGAATATC--------GTGCA-AGG-TTGAAGCTGG-C------C
TCTC-------------GGGGCA-TGTGCTCGCCTTG------TTCATAT
CCA----------------------------T-CTCACACCTGTGCACAC
TC---GCGTGGGTCGGTCGGGT-TCTTTTGACCCC---------------
--------------------------------------------------
---------------------------------TTCCG------------
-----------AGCCGCGT-CTTCT-----CACAAACTC-TTCGTATG--
TCTTT-----AGAATG---------------------GTA----------
TCAATGC--TATAAAACGCA--------TCTTATACAACTTTCAACAATG
GATCTCTCGGTTCTCGCATCGATG-AAGAACGCAGCGAAATGCGATAAGT
-AATGTGAATTGCAGA-ATTCAGTGAATCATCGAATCTTTGAACGCACCT
TGCGCCCTTTGG-TATT----CCGAAGGGCACGCCTGTTTGAGTGTCGTG
AAATTCTCAACCCTGTGCTTTTC-TTGTG-----------------AAAG
CGCGTGGGCTTGGACTT-GGAGGCT-----------TTGCTGGTCCT---
----------------CGCG-GATCGGCTCCTCT-CAAATGCATTAGCGA
GACCCTTGT-------------GGTGCCGCCCCCGGTGTGATAA----TT
GTC-TACGCCGT-GGTGGT-----------------AC-GCCACGATTGT
GGGGGACCTGC-TTCCAA-CCGT-CG------------------------
--AAAGACAAACTT----------------------------TATCG-AA
-CCCCTAGTAACTGCGAGTGAAGCGGG-AAAAGCTCAAATTTAAAATCTG
GCG-GCCTC---CGGTCGTCCGAGTTGTAGTCTGGAGAAGTGTTTTCCGC
GTCGGACCGTGTATAAG-TTTCCTGGA-ACGGAGCGTCATAGAGGGTGAG
AATCCCGTCTT-TGACACGGAC-TGCCGATGC-TTTGTGATGCGCTCTCG
AAGAGTCGAGTTGTTTGGGAATGCAGCTCAAAATGGGTGGTGAATTCCAT
CTAAAGCTAAATATTGGCGAGAGACCGATAGCGAACAAGTACCGTGAGGG
AAAGATGAAAAGCACTTTGGAAAGAGAGTT-AAACAGTACGTGAAATTGT
TGAAAGGGAAACGATTGAAGTCA-GTCGCGTCCG-CCG-GGACTCAGCCT
TGCGTTC------TCGCTCGGTGTACTTTCTGG-TGGACGGGCCAGCATC
AATTTTGAT-CGTCGGAAAAGGATCG-GGGAAATGTGGCA------CCTT
TC----GGGGTGTGTTATAGTCTCCGG-TCGCATACGACGGTT-GGGATT
GAGGAACTCAGCATGCCTTT-ACG----GTCGGGG----TTCGCCCACG-
--TTCAT-GCTTAGGATGCTGGCGTAATGGCTTTAAACGACCCGTCTTGA
AACACGGACCAAGGAGTCTAACATGCCCGCGAGTGTTCGGGTG--GAAAA
CCCGTGCGCGTAATGAAAGTGAAAGTTGGGA-CCTCTGT-CGC-GGAGGG
CACCGACGCCCGGACCAG--AACTTCTGTGACGGATCTGCGGTAGAGCGT
GTATGTTGGGACCCGAAAGATGGTGAACTATGCCTGAATAGGGTGAAGCC
AGAGGAAACTCTGGTGGAGGCTC-GTAGCGATTCTGACGTGCAAATCGAT
CGTCAAATTTGGGTATAGGGGCGAAAGACTAATCGAACCATCTAGTAGCT
GGTTCCTGCCG-AAGTTTCCCTCAGGATAGCAGAAACTCA--TATCAGAT
TTATGTGGTAAAGCGAATGATTAGAGGCCTTGGGGT-TGAAACAACCTTA
ACCTATTCTCAAACTTTAAATATGTAAGAACAAGCCGTCGCTTGATTGGA
CCGCTTGGCGATTG-AGAGT-----TTCTAGTGGGCCATTTTTGGTAAGC
AGAACTGGCGATGCGGGATGAACCGAACGCGAGGTTAAGGTGCCGGAATA
CACGCTCATCAGACACCACAAAAGGTGTTAGTTCATCTAGACAGCAGGAC
GGTGGCCATGGAAGTCGGAATCCGCTAAGGAGTGTGTAACAACTCACCTG
CCGAATGAACTAGCCCTGAAAATGGATGGCGCTCAAGCGTGTTACCCATA
CCTCGCCGTCAGCGTTGAAGTGACGCGCTGACGAGTAGGCAGGCGTGGAG
GTCA--GTGAAGAAGCC-CCCCTAGTAACTGCGAGTGAAGCGGG-AAAAG
CTCAAATTTAAAATCTGGCG-GCCTC---CGGTCGTCCGAGTTGTAGTCT
GGAGAAGTGTTTTCCGCGTCGGACCGTGTATAAG-TTTCCTGGA-ACGGA
GCGTCATAGAGGGTGAGAATCCCGTCTT-TGACACGGAC-TGCCGATGC-
TTTGTGATGCGCTCTCGAAGAGTCGAGTTGTTTGGGAATGCAGCTCAAAA
TGGGTGGTGAATTCCATCTAAAGCTAAATATTGGCGAGAGACCGATAGCG
AACAAGTACCGTGAGGGAAAGATGAAAAGCACTTTGGAAAGAGAGTT-AA
ACAGTACGTGAAATTGTTGAAAGGGAAACGATTGAAGTCA-GTCGCGTCC
G-CCG-GGACTCAGCCTTGCGTTC------TCGCTCGGTGTACTTTCTGG
-TGGACGGGCCAGCATCAATTTTGAT-CGTCGGAAAAGGATCG-GGGAAA
TGTGGCA------CCTTTC----GGGGTGTGTTATAGTCTCCGG-TCGCA
TACGACGGTT-GGGATTGAGGAACTCAGCATGCCTTT-ACG----GTCGG
GG----TTCGCCCACG---TTCAT-GCTTAGGATGCTGGCGTAATGGCTT
TAAACGACCCGTCTTGAAACACGGACCAAGGAGTCTAACATGCCCGCGAG
TGTTCGGGTG--GAAAACCCGTGCGCGTAATGAAAGTGAAAGTTGGGA-C
CTCTGT-CGC-GGAGGGCACCGACGCCCGGACCAG--AACTTCTGTGACG
GATCTGCGGTAGAGCGTGTATGTTGGGACCCGAAAGATGGTGAACTATGC
CTGAATAGGGTGAAGCCAGAGGAAACTCTGGTGGAGGCTC-GTAGCGATT
CTGACGTGCAAATCGATCGTCAAATTTGGGTATAGGGGCGAAAGACTAAT
CGAACCATCTAGTAGCTGGTTCCTGCCG-AAGTTTCCCTCAGGATAGCAG
AAACTCA--TATCAGATTTATGTGGTAAAGCGAATGATTAGAGGCCTTGG
GGT-TGAAACAACCTTAACCTATTCTCAAACTTTAAATATGTAAGAACAA
GCCGTCGCTTGATTGGACCGCTTGGCGATTG-AGAGT-----TTCTAGTG
GGCCATTTTTGGTAAGCAGAACTGGCGATGCGGGATGAACCGAACGCGAG
GTTAAGGTGCCGGAATACACGCTCATCAGACACCACAAAAGGTGTTAGTT
CATCTAGACAGCAGGACGGTGGCCATGGAAGTCGGAATCCGCTAAGGAGT
GTGTAACAACTCACCTGCCGAATGAACTAGCCCTGAAAATGGATGGCGCT
CAAGCGTGTTACCCATACCTCGCCGTCAGCGTTGAAGTGACGCGCTGACG
AGTAGGCAGGCGTGGAGGTCA--GTGAAGAAGCC-CCCCTAGTAACTGCG
AGTGAAGCGGG-AAAAGCTCAAATTTAAAATCTGGCG-GCCTC---CGGT
CGTCCGAGTTGTAGTCTGGAGAAGTGTTTTCCGCGTCGGACCGTGTATAA
G-TTTCCTGGA-ACGGAGCGTCATAGAGGGTGAGAATCCCGTCTT-TGAC
ACGGAC-TGCCGATGC-TTTGTGATGCGCTCTCGAAGAGTCGAGTTGTTT
GGGAATGCAGCTCAAAATGGGTGGTGAATTCCATCTAAAGCTAAATATTG
GCGAGAGACCGATAGCGAACAAGTACCGTGAGGGAAAGATGAAAAGCACT
TTGGAAAGAGAGTT-AAACAGTACGTGAAATTGTTGAAAGGGAAACGATT
GAAGTCA-GTCGCGTCCG-CCG-GGACTCAGCCTTGCGTTC------TCG
CTCGGTGTACTTTCTGG-TGGACGGGCCAGCATCAATTTTGAT-CGTCGG
AAAAGGATCG-GGGAAATGTGGCA------CCTTTC----GGGGTGTGTT
ATAGTCTCCGG-TCGCATACGACGGTT-GGGATTGAGGAACTCAGCATGC
CTTT-ACG----GTCGGGG----TTCGCCCACG---TTCAT-GCTTAGGA
TGCTGGCGTAATGGCTTTAAACGACCCGTCTTGAAACACGGACCAAGGAG
TCTAACATGCCCGCGAGTGTTCGGGTG--GAAAACCCGTGCGCGTAATGA
AAGTGAAAGTTGGGA-CCTCTGT-CGC-GGAGGGCACCGACGCCCGGACC
AG--AACTTCTGTGACGGATCTGCGGTAGAGCGTGTATGTTGGGACCCGA
AAGATGGTGAACTATGCCTGAATAGGGTGAAGCCAGAGGAAACTCTGGTG
GAGGCTC-GTAGCGATTCTGACGTGCAAATCGATCGTCAAATTTGGGTAT
AGGGGCGAAAGACTAATCGAACCATCTAGTAGCTGGTTCCTGCCG-AAGT
TTCCCTCAGGATAGCAGAAACTCA--TATCAGATTTATGTGGTAAAGCGA
ATGATTAGAGGCCTTGGGGT-TGAAACAACCTTAACCTATTCTCAAACTT
TAAATATGTAAGAACAAGCCGTCGCTTGATTGGACCGCTTGGCGATTG-A
GAGT-----TTCTAGTGGGCCATTTTTGGTAAGCAGAACTGGCGATGCGG
GATGAACCGAACGCGAGGTTAAGGTGCCGGAATACACGCTCATCAGACAC
CACAAAAGGTGTTAGTTCATCTAGACAGCAGGACGGTGGCCATGGAAGTC
GGAATCCGCTAAGGAGTGTGTAACAACTCACCTGCCGAATGAACTAGCCC
TGAAAATGGATGGCGCTCAAGCGTGTTACCCATACCTCGCCGTCAGCGTT
GAAGTGACGCGCTGACGAGTAGGCAGGCGTGGAGGTCA--GTGAAGAAGC
C-CCCCTAGTAACTGCGAGTGAAGCGGG-AAAAGCTCAAATTTAAAATCT
GGCG-GCCTC---CGGTCGTCCGAGTTGTAGTCTGGAGAAGTGTTTTCCG
CGTCGGACCGTGTATAAG-TTTCCTGGA-ACGGAGCGTCATAGAGGGTGA
GAATCCCGTCTT-TGACACGGAC-TGCCGATGC-TTTGTGATGCGCTCTC
GAAGAGTCGAGTTGTTTGGGAATGCAGCTCAAAATGGGTGGTGAATTCCA
TCTAAAGCTAAATATTGGCGAGAGACCGATAGCGAACAAGTACCGTGAGG
GAAAGATGAAAAGCACTTTGGAAAGAGAGTT-AAACAGTACGTGAAATTG
TTGAAAGGGAAACGATTGAAGTCA-GTCGCGTCCG-CCG-GGACTCAGCC
TTGCGTTC------TCGCTCGGTGTACTTTCTGG-TGGACGGGCCAGCAT
CAATTTTGAT-CGTCGGAAAAGGATCG-GGGAAATGTGGCA------CCT
TTC----GGGGTGTGTTATAGTCTCCGG-TCGCATACGACGGTT-GGGAT
TGAGGAACTCAGCATGCCTTT-ACG----GTCGGGG----TTCGCCCACG
---TTCAT-GCTTAGGATGCTGGCGTAATGGCTTTAAACGACCCGTCTTG
AAACACGGACCAAGGAGTCTAACATGCCCGCGAGTGTTCGGGTG--GAAA
ACCCGTGCGCGTAATGAAAGTGAAAGTTGGGA-CCTCTGT-CGC-GGAGG
GCACCGACGCCCGGACCAG--AACTTCTGTGACGGATCTGCGGTAGAGCG
TGTATGTTGGGACCCGAAAGATGGTGAACTATGCCTGAATAGGGTGAAGC
CAGAGGAAACTCTGGTGGAGGCTC-GTAGCGATTCTGACGTGCAAATCGA
TCGTCAAATTTGGGTATAGGGGCGAAAGACTAATCGAACCATCTAGTAGC
TGGTTCCTGCCG-AAGTTTCCCTCAGGATAGCAGAAACTCA--TATCAGA
TTTATGTGGTAAAGCGAATGATTAGAGGCCTTGGGGT-TGAAACAACCTT
AACCTATTCTCAAACTTTAAATATGTAAGAACAAGCCGTCGCTTGATTGG
ACCGCTTGGCGATTG-AGAGT-----TTCTAGTGGGCCATTTTTGGTAAG
CAGAACTGGCGATGCGGGATGAACCGAACGCGAGGTTAAGGTGCCGGAAT
ACACGCTCATCAGACACCACAAAAGGTGTTAGTTCATCTAGACAGCAGGA
CGGTGGCCATGGAAGTCGGAATCCGCTAAGGAGTGTGTAACAACTCACCT
GCCGAATGAACTAGCCCTGAAAATGGATGGCGCTCAAGCGTGTTACCCAT
ACCTCGCCGTCAGCGTTGAAGTGACGCGCTGACGAGTAGGCAGGCGTGGA
GGTCA--GTGAAGAAGCC-CCCCTAGTAACTGCGAGTGAAGCGGG-AAAA
GCTCAAATTTAAAATCTGGCG-GCCTC---CGGTCGTCCGAGTTGTAGTC
TGGAGAAGTGTTTTCCGCGTCGGACCGTGTATAAG-TTTCCTGGA-ACGG
AGCGTCATAGAGGGTGAGAATCCCGTCTT-TGACACGGAC-TGCCGATGC
-TTTGTGATGCGCTCTCGAAGAGTCGAGTTGTTTGGGAATGCAGCTCAAA
ATGGGTGGTGAATTCCATCTAAAGCTAAATATTGGCGAGAGACCGATAGC
GAACAAGTACCGTGAGGGAAAGATGAAAAGCACTTTGGAAAGAGAGTT-A
AACAGTACGTGAAATTGTTGAAAGGGAAACGATTGAAGTCA-GTCGCGTC
CG-CCG-GGACTCAGCCTTGCGTTC------TCGCTCGGTGTACTTTCTG
G-TGGACGGGCCAGCATCAATTTTGAT-CGTCGGAAAAGGATCG-GGGAA
ATGTGGCA------CCTTTC----GGGGTGTGTTATAGTCTCCGG-TCGC
ATACGACGGTT-GGGATTGAGGAACTCAGCATGCCTTT-ACG----GTCG
GGG----TTCGCCCACG---TTCAT-GCTTAGGATGCTGGCGTAATGGCT
TTAAACGACCCGTCTTGAAACACGGACCAAGGAGTCTAACATGCCCGCGA
GTGTTCGGGTG--GAAAACCCGTGCGCGTAATGAAAGTGAAAGTTGGGA-
CCTCTGT-CGC-GGAGGGCACCGACGCCCGGACCAG--AACTTCTGTGAC
GGATCTGCGGTAGAGCGTGTATGTTGGGACCCGAAAGATGGTGAACTATG
CCTGAATAGGGTGAAGCCAGAGGAAACTCTGGTGGAGGCTC-GTAGCGAT
TCTGACGTGCAAATCGATCGTCAAATTTGGGTATAGGGGCGAAAGACTAA
TCGAACCATCTAGTAGCTGGTTCCTGCCG-AAGTTTCCCTCAGGATAGCA
GAAACTCA--TATCAGATTTATGTGGTAAAGCGAATGATTAGAGGCCTTG
GGGT-TGAAACAACCTTAACCTATTCTCAAACTTTAAATATGTAAGAACA
AGCCGTCGCTTGATTGGACCGCTTGGCGATTG-AGAGT-----TTCTAGT
GGGCCATTTTTGGTAAGCAGAACTGGCGATGCGGGATGAACCGAACGCGA
GGTTAAGGTGCCGGAATACACGCTCATCAGACACCACAAAAGGTGTTAGT
TCATCTAGACAGCAGGACGGTGGCCATGGAAGTCGGAATCCGCTAAGGAG
TGTGTAACAACTCACCTGCCGAATGAACTAGCCCTGAAAATGGATGGCGC
TCAAGCGTGTTACCCATACCTCGCCGTCAGCGTTGAAGTGACGCGCTGAC
GAGTAGGCAGGCGTGGAGGTCA--GTGAAGAAGCC-
>150_Russulales_Bondarzewiaceae_Bondarzewia_tibetica_Yu_56
ATTAATGAACGAC--------GACCG-GGG-TTGATGCTGG-C------C
TTTC-------------GAGGCA-TGTGCTCGCCCCG------CTCATCC
C------------------------------T-CTCACACCTGTGCACCC
TT---GCGTGGGTCGGCGTCCT----------------------------
--------------------------------------------------
---------------------------------CGTCG------------
-----------GCCTGCGT-TTTAT-----CACAAACCC--TCGCATG--
-TCTA-----AGAATG---------------------ATA----------
ACGATGC----TCTAACGCA--------TTTTATACAACTTTCAACAACG
GATCTCTTGGCTCTCGCATCGATG-AAGAACGCAGCGAAATGCGATAAGT
-AATGTGAATTGCAGA-ATTCAGTGAATCATCGAATCTTTGAACGCACCT
TGCGCCCTTTGG-CATT----CCGAAGGGCACACCTGTTTGAGTGTCGTG
AAATTCTCAACCCCGTCTTCTTT-TTTGA--------------------A
GAGCGGAGGTTGGACTT-GGAGGTCGT----------TGCCGGTCAC---
----------------TCGT-GATCGGCTCCTCT-GGAATGCATTAGCGA
GACCCTTGT--------------GGTGGCGCCTTGGTGTGATAA----TT
GTC-TACGCCAT-GGACGT-----------------GC-CGCGAATTTTG
TGGGTGCTCGC-TTCGAA-CCGT-CG------------------------
--CAAGACACTTTC-----------------------------ATCG-AA
-CCCCTAGTAACTGCGAGTGAAGCGGG-AAAAGCTCAAATTTAAAATCTG
GCG-GTCTC---TGGCCGTCCGAGTTGTAGTCTGGAGAAGCGTCTTCCGC
GTCGGACCGTGTACAAG-TCTCCTGGA-ACGGAGCGTCATAGAGGGTGAG
AATCCCGTCTC-TGACACGGAC-AGCCGATGC-TTTGTGATGCGCTCTCG
AAGAGTCGAGTTGTTTGGGAATGCAGCTCAAAATGGGTGGTGAATTCCAT
CTAAAGCTAAATATTGGCGAGAGACCGATAGCGAACAAGTACCGTGAGGG
AAAGATGAAAAGCACTTTGGAAAGAGAGTT-AAACAGTACGTGAAATTGT
TGAAAGGGAAACGATCGAAGTCA-GTCGCGTCCG-CCG-GGACTCAGCCT
CGCAATC------TTGCTTGGTGTATTTTCTGG-TGGACGGGCCAGCATC
AATTTTGGT-CGCCGGACAAAGGCTG-GAGAAATGTGGCA------CCTT
C------GGGTGTGTTATAGTCTCCGG-TCACACGCGGCGGTC-GGGATT
GAGGAACTCAGCACGCCTTT-ACG----GTCGGGG---CTTTGCCCACG-
-TTTCGT-GCTTAGGATGCTGGCGTAATGGCTTTGAACGACCCGTCTTGA
AACACGGACCAAGGAGTCTAACATGCCCGCGAGTGTTCGGGTG--GAAAA
CCCGTGCGCGTAATGAAAGTGATAGTTGGGA-CCTCTGT-CGT-GGAGGG
CACCGACGCCCGGACCAG--AACTTTTGTGACGGATCTGCGGTAGAGCGT
GCATGTTGGGACCCGAAAGATGGTGAACTATGCCTGAATAGGGTGAAGCC
AGAGGAAACTCTGGTGGAGGCTC-GTAGCGATTCTGACGTGCAAATCGAT
CGTCAAATTTGGGTATAGGGGCGAAAGACTAATCGAACCATCTAGTAGCT
GGTTCCTGCCG-AAGTTTCCCTCAGGATAGCAGAAACTCG--TATCAGAT
TTATGTGGTAAAGCGAATGATTAGAGGCCTTGGGGT-TGAAACAACCTTA
ACCTATTCTCAAACTTTAAATATGTAAGAACAAGCCGTCGCTCTATTGGA
CCGCTTGGCGATTG-AGAGT-----TTCTAGTGGGCCATTTTTGGTAAGC
AGAACTGGCGATGCGGGATGAACCGAACGCGAGGTTAAGGTGCCGGAATA
CACGCTCATCAGACACCACAAAAGGTGTTAGTTCATCTAGACAGCAGGAC
GGTGGCCATGGAAGTCGGAATCCGCTAAGGAGTGTGTAACAACTCACCTG
CCGAATGAACTAGCCCTGAAAATGGATGGCGCTCAAGCGTGTTACCCATA
CCTCGCCGTCAGCGTTGAAGTGACGCGCTGACGAGTAGGCAGGCGTGGAG
GTCA--GTGAAGAAGCC-CCCCTAGTAACTGCGAGTGAAGCGGG-AAAAG
CTCAAATTTAAAATCTGGCG-GTCTC---TGGCCGTCCGAGTTGTAGTCT
GGAGAAGCGTCTTCCGCGTCGGACCGTGTACAAG-TCTCCTGGA-ACGGA
GCGTCATAGAGGGTGAGAATCCCGTCTC-TGACACGGAC-AGCCGATGC-
TTTGTGATGCGCTCTCGAAGAGTCGAGTTGTTTGGGAATGCAGCTCAAAA
TGGGTGGTGAATTCCATCTAAAGCTAAATATTGGCGAGAGACCGATAGCG
AACAAGTACCGTGAGGGAAAGATGAAAAGCACTTTGGAAAGAGAGTT-AA
ACAGTACGTGAAATTGTTGAAAGGGAAACGATCGAAGTCA-GTCGCGTCC
G-CCG-GGACTCAGCCTCGCAATC------TTGCTTGGTGTATTTTCTGG
-TGGACGGGCCAGCATCAATTTTGGT-CGCCGGACAAAGGCTG-GAGAAA
TGTGGCA------CCTTC------GGGTGTGTTATAGTCTCCGG-TCACA
CGCGGCGGTC-GGGATTGAGGAACTCAGCACGCCTTT-ACG----GTCGG
GG---CTTTGCCCACG--TTTCGT-GCTTAGGATGCTGGCGTAATGGCTT
TGAACGACCCGTCTTGAAACACGGACCAAGGAGTCTAACATGCCCGCGAG
TGTTCGGGTG--GAAAACCCGTGCGCGTAATGAAAGTGATAGTTGGGA-C
CTCTGT-CGT-GGAGGGCACCGACGCCCGGACCAG--AACTTTTGTGACG
GATCTGCGGTAGAGCGTGCATGTTGGGACCCGAAAGATGGTGAACTATGC
CTGAATAGGGTGAAGCCAGAGGAAACTCTGGTGGAGGCTC-GTAGCGATT
CTGACGTGCAAATCGATCGTCAAATTTGGGTATAGGGGCGAAAGACTAAT
CGAACCATCTAGTAGCTGGTTCCTGCCG-AAGTTTCCCTCAGGATAGCAG
AAACTCG--TATCAGATTTATGTGGTAAAGCGAATGATTAGAGGCCTTGG
GGT-TGAAACAACCTTAACCTATTCTCAAACTTTAAATATGTAAGAACAA
GCCGTCGCTCTATTGGACCGCTTGGCGATTG-AGAGT-----TTCTAGTG
GGCCATTTTTGGTAAGCAGAACTGGCGATGCGGGATGAACCGAACGCGAG
GTTAAGGTGCCGGAATACACGCTCATCAGACACCACAAAAGGTGTTAGTT
CATCTAGACAGCAGGACGGTGGCCATGGAAGTCGGAATCCGCTAAGGAGT
GTGTAACAACTCACCTGCCGAATGAACTAGCCCTGAAAATGGATGGCGCT
CAAGCGTGTTACCCATACCTCGCCGTCAGCGTTGAAGTGACGCGCTGACG
AGTAGGCAGGCGTGGAGGTCA--GTGAAGAAGCC-CCCCTAGTAACTGCG
AGTGAAGCGGG-AAAAGCTCAAATTTAAAATCTGGCG-GTCTC---TGGC
CGTCCGAGTTGTAGTCTGGAGAAGCGTCTTCCGCGTCGGACCGTGTACAA
G-TCTCCTGGA-ACGGAGCGTCATAGAGGGTGAGAATCCCGTCTC-TGAC
ACGGAC-AGCCGATGC-TTTGTGATGCGCTCTCGAAGAGTCGAGTTGTTT
GGGAATGCAGCTCAAAATGGGTGGTGAATTCCATCTAAAGCTAAATATTG
GCGAGAGACCGATAGCGAACAAGTACCGTGAGGGAAAGATGAAAAGCACT
TTGGAAAGAGAGTT-AAACAGTACGTGAAATTGTTGAAAGGGAAACGATC
GAAGTCA-GTCGCGTCCG-CCG-GGACTCAGCCTCGCAATC------TTG
CTTGGTGTATTTTCTGG-TGGACGGGCCAGCATCAATTTTGGT-CGCCGG
ACAAAGGCTG-GAGAAATGTGGCA------CCTTC------GGGTGTGTT
ATAGTCTCCGG-TCACACGCGGCGGTC-GGGATTGAGGAACTCAGCACGC
CTTT-ACG----GTCGGGG---CTTTGCCCACG--TTTCGT-GCTTAGGA
TGCTGGCGTAATGGCTTTGAACGACCCGTCTTGAAACACGGACCAAGGAG
TCTAACATGCCCGCGAGTGTTCGGGTG--GAAAACCCGTGCGCGTAATGA
AAGTGATAGTTGGGA-CCTCTGT-CGT-GGAGGGCACCGACGCCCGGACC
AG--AACTTTTGTGACGGATCTGCGGTAGAGCGTGCATGTTGGGACCCGA
AAGATGGTGAACTATGCCTGAATAGGGTGAAGCCAGAGGAAACTCTGGTG
GAGGCTC-GTAGCGATTCTGACGTGCAAATCGATCGTCAAATTTGGGTAT
AGGGGCGAAAGACTAATCGAACCATCTAGTAGCTGGTTCCTGCCG-AAGT
TTCCCTCAGGATAGCAGAAACTCG--TATCAGATTTATGTGGTAAAGCGA
ATGATTAGAGGCCTTGGGGT-TGAAACAACCTTAACCTATTCTCAAACTT
TAAATATGTAAGAACAAGCCGTCGCTCTATTGGACCGCTTGGCGATTG-A
GAGT-----TTCTAGTGGGCCATTTTTGGTAAGCAGAACTGGCGATGCGG
GATGAACCGAACGCGAGGTTAAGGTGCCGGAATACACGCTCATCAGACAC
CACAAAAGGTGTTAGTTCATCTAGACAGCAGGACGGTGGCCATGGAAGTC
GGAATCCGCTAAGGAGTGTGTAACAACTCACCTGCCGAATGAACTAGCCC
TGAAAATGGATGGCGCTCAAGCGTGTTACCCATACCTCGCCGTCAGCGTT
GAAGTGACGCGCTGACGAGTAGGCAGGCGTGGAGGTCA--GTGAAGAAGC
C-CCCCTAGTAACTGCGAGTGAAGCGGG-AAAAGCTCAAATTTAAAATCT
GGCG-GTCTC---TGGCCGTCCGAGTTGTAGTCTGGAGAAGCGTCTTCCG
CGTCGGACCGTGTACAAG-TCTCCTGGA-ACGGAGCGTCATAGAGGGTGA
GAATCCCGTCTC-TGACACGGAC-AGCCGATGC-TTTGTGATGCGCTCTC
GAAGAGTCGAGTTGTTTGGGAATGCAGCTCAAAATGGGTGGTGAATTCCA
TCTAAAGCTAAATATTGGCGAGAGACCGATAGCGAACAAGTACCGTGAGG
GAAAGATGAAAAGCACTTTGGAAAGAGAGTT-AAACAGTACGTGAAATTG
TTGAAAGGGAAACGATCGAAGTCA-GTCGCGTCCG-CCG-GGACTCAGCC
TCGCAATC------TTGCTTGGTGTATTTTCTGG-TGGACGGGCCAGCAT
CAATTTTGGT-CGCCGGACAAAGGCTG-GAGAAATGTGGCA------CCT
TC------GGGTGTGTTATAGTCTCCGG-TCACACGCGGCGGTC-GGGAT
TGAGGAACTCAGCACGCCTTT-ACG----GTCGGGG---CTTTGCCCACG
--TTTCGT-GCTTAGGATGCTGGCGTAATGGCTTTGAACGACCCGTCTTG
AAACACGGACCAAGGAGTCTAACATGCCCGCGAGTGTTCGGGTG--GAAA
ACCCGTGCGCGTAATGAAAGTGATAGTTGGGA-CCTCTGT-CGT-GGAGG
GCACCGACGCCCGGACCAG--AACTTTTGTGACGGATCTGCGGTAGAGCG
TGCATGTTGGGACCCGAAAGATGGTGAACTATGCCTGAATAGGGTGAAGC
CAGAGGAAACTCTGGTGGAGGCTC-GTAGCGATTCTGACGTGCAAATCGA
TCGTCAAATTTGGGTATAGGGGCGAAAGACTAATCGAACCATCTAGTAGC
TGGTTCCTGCCG-AAGTTTCCCTCAGGATAGCAGAAACTCG--TATCAGA
TTTATGTGGTAAAGCGAATGATTAGAGGCCTTGGGGT-TGAAACAACCTT
AACCTATTCTCAAACTTTAAATATGTAAGAACAAGCCGTCGCTCTATTGG
ACCGCTTGGCGATTG-AGAGT-----TTCTAGTGGGCCATTTTTGGTAAG
CAGAACTGGCGATGCGGGATGAACCGAACGCGAGGTTAAGGTGCCGGAAT
ACACGCTCATCAGACACCACAAAAGGTGTTAGTTCATCTAGACAGCAGGA
CGGTGGCCATGGAAGTCGGAATCCGCTAAGGAGTGTGTAACAACTCACCT
GCCGAATGAACTAGCCCTGAAAATGGATGGCGCTCAAGCGTGTTACCCAT
ACCTCGCCGTCAGCGTTGAAGTGACGCGCTGACGAGTAGGCAGGCGTGGA
GGTCA--GTGAAGAAGCC-CCCCTAGTAACTGCGAGTGAAGCGGG-AAAA
GCTCAAATTTAAAATCTGGCG-GTCTC---TGGCCGTCCGAGTTGTAGTC
TGGAGAAGCGTCTTCCGCGTCGGACCGTGTACAAG-TCTCCTGGA-ACGG
AGCGTCATAGAGGGTGAGAATCCCGTCTC-TGACACGGAC-AGCCGATGC
-TTTGTGATGCGCTCTCGAAGAGTCGAGTTGTTTGGGAATGCAGCTCAAA
ATGGGTGGTGAATTCCATCTAAAGCTAAATATTGGCGAGAGACCGATAGC
GAACAAGTACCGTGAGGGAAAGATGAAAAGCACTTTGGAAAGAGAGTT-A
AACAGTACGTGAAATTGTTGAAAGGGAAACGATCGAAGTCA-GTCGCGTC
CG-CCG-GGACTCAGCCTCGCAATC------TTGCTTGGTGTATTTTCTG
G-TGGACGGGCCAGCATCAATTTTGGT-CGCCGGACAAAGGCTG-GAGAA
ATGTGGCA------CCTTC------GGGTGTGTTATAGTCTCCGG-TCAC
ACGCGGCGGTC-GGGATTGAGGAACTCAGCACGCCTTT-ACG----GTCG
GGG---CTTTGCCCACG--TTTCGT-GCTTAGGATGCTGGCGTAATGGCT
TTGAACGACCCGTCTTGAAACACGGACCAAGGAGTCTAACATGCCCGCGA
GTGTTCGGGTG--GAAAACCCGTGCGCGTAATGAAAGTGATAGTTGGGA-
CCTCTGT-CGT-GGAGGGCACCGACGCCCGGACCAG--AACTTTTGTGAC
GGATCTGCGGTAGAGCGTGCATGTTGGGACCCGAAAGATGGTGAACTATG
CCTGAATAGGGTGAAGCCAGAGGAAACTCTGGTGGAGGCTC-GTAGCGAT
TCTGACGTGCAAATCGATCGTCAAATTTGGGTATAGGGGCGAAAGACTAA
TCGAACCATCTAGTAGCTGGTTCCTGCCG-AAGTTTCCCTCAGGATAGCA
GAAACTCG--TATCAGATTTATGTGGTAAAGCGAATGATTAGAGGCCTTG
GGGT-TGAAACAACCTTAACCTATTCTCAAACTTTAAATATGTAAGAACA
AGCCGTCGCTCTATTGGACCGCTTGGCGATTG-AGAGT-----TTCTAGT
GGGCCATTTTTGGTAAGCAGAACTGGCGATGCGGGATGAACCGAACGCGA
GGTTAAGGTGCCGGAATACACGCTCATCAGACACCACAAAAGGTGTTAGT
TCATCTAGACAGCAGGACGGTGGCCATGGAAGTCGGAATCCGCTAAGGAG
TGTGTAACAACTCACCTGCCGAATGAACTAGCCCTGAAAATGGATGGCGC
TCAAGCGTGTTACCCATACCTCGCCGTCAGCGTTGAAGTGACGCGCTGAC
GAGTAGGCAGGCGTGGAGGTCA--GTGAAGAAGCC-
>R2_Stereaceae_Stereum_hirsutum_AFTOL_ID_492
ATTAATGAAATTT------ATGACTG-GAG-TTGTAGCTGG-C------C
TTTAAA----------AACGGCA-TGTGCACGCTCCT------TTCAC--
-------------------TAATCC------A-CACACACCTGTGCACCT
T----CGCGGGGGTCTCTTCGT-TAACTCGAAGAG---------------
--------------------------------------------------
--------------------------------------------------
-----------GCTCGCGT-CCCTT-----TACACACCC-TTTGTATG--
TCTTA-----AGAATG---------------------TCTAC--------
TCGATGT--AATAAAACGCA--------TCTAATACAACTTTCAACAACG
GATCTCTTGGCTCTCGCATCGATG-AAGAACGCAGCGAAATGCGATAAGT
-AATGTGAATTGCAGA-ATTCAGTGAATCATCGAATCTTTGAACGCACCT
TGCGCCCTTTGG-TATT----CCGAAGGGCACACCTGTTTGAGTGTCGTG
AAATTCTCAACCCTCTTCACTTT-TGTGG----------A----------
CGTAGTGGATTGGACTT-GGAGGCT-----------TTGCCGGGCTT---
----------------CACC-GCTCGGCTCCTCT-CAAATGCATTAGTGC
GTCTTGTTG-CGA-----------CGTGCGCCTCGGTGTGATAA----TT
ATC-TACGCTGT-GGTGTG--------------------CTTGCTTCTGT
GGAGACGCGCT-TTCTAA-CCGT-CCGA----------------------
--AAGGACAGCTTT----------------------------CATCG-AA
--------------------------------------------------
--------------------------------------------------
--------------------------------------------------
--------------------------------------------------
--------------------------------------------------
--------------------------------------------------
--------------------------------------------------
--------------------------------------------------
--------------------------------------------------
--------------------------------------------------
--------------------------------------------------
--------------------------------------------------
--------------------------------------------------
--------------------------------------------------
--------------------------------------------------
--------------------------------------------------
--------------------------------------------------
--------------------------------------------------
--------------------------------------------------
--------------------------------------------------
--------------------------------------------------
--------------------------------------------------
--------------------------------------------------
--------------------------------------------------
--------------------------------------------------
--------------------------------------------------
--------------------------------------------------
--------------------------------------------------
--------------------------------------------------
--------------------------------------------------
--------------------------------------------------
--------------------------------------------------
--------------------------------------------------
--------------------------------------------------
--------------------------------------------------
--------------------------------------------------
--------------------------------------------------
--------------------------------------------------
--------------------------------------------------
--------------------------------------------------
--------------------------------------------------
--------------------------------------------------
--------------------------------------------------
--------------------------------------------------
--------------------------------------------------
--------------------------------------------------
--------------------------------------------------
--------------------------------------------------
--------------------------------------------------
--------------------------------------------------
--------------------------------------------------
--------------------------------------------------
--------------------------------------------------
--------------------------------------------------
--------------------------------------------------
--------------------------------------------------
--------------------------------------------------
--------------------------------------------------
--------------------------------------------------
--------------------------------------------------
--------------------------------------------------
--------------------------------------------------
--------------------------------------------------
--------------------------------------------------
--------------------------------------------------
--------------------------------------------------
--------------------------------------------------
--------------------------------------------------
--------------------------------------------------
--------------------------------------------------
--------------------------------------------------
--------------------------------------------------
--------------------------------------------------
--------------------------------------------------
--------------------------------------------------
--------------------------------------------------
--------------------------------------------------
--------------------------------------------------
--------------------------------------------------
--------------------------------------------------
--------------------------------------------------
--------------------------------------------------
--------------------------------------------------
--------------------------------------------------
--------------------------------------------------
--------------------------------------------------
--------------------------------------------------
--------------------------------------------------
--------------------------------------------------
--------------------------------------------------
--------------------------------------------------
--------------------------------------------------
--------------------------------------------------
--------------------------------------------------
--------------------------------------------------
--------------------------------------------------
--------------------------------------------------
--------------------------------------------------
--------------------------------------------------
--------------------------------------------------
--------------------------------------------------
--------------------------------------------------
--------------------------------------------------
--------------------------------------------------
--------------------------------------------------
--------------------------------------------------
--------------------------------------------------
--------------------------------------------------
--------------------------------------------------
--------------------------------------------------
--------------------------------------------------
--------------------------------------------------
--------------------------------------------------
--------------------------------------------------
--------------------------------------------------
--------------------------------------------------
--------------------------------------------------
--------------------------------------------------
--------------------------------------------------
--------------------------------------------------
--------------------------------------------------
--------------------------------------------------
--------------------------------------------------
--------------------------------------------------
--------------------------------------------------
--------------------------------------------------
--------------------------------------------------
--------------------------------------------------
--------------------------------------------------
--------------------------------------------------
--------------------------------------------------
--------------------------------------------------
--------------------------------------------------
--------------------------------------------------
--------------------------------------------------
--------------------------------------------------
--------------------------------------------------
--------------------------------------------------
--------------------------------------------------
--------------------------------------------------
--------------------------------------------------
------------------------------------
>153_Russulales_Echinodontiaceae_Echinodontium_tinctorium_AFTOL_455
ATTATCGAATTCAA-----AAGGCTC-GGG-TTGTAGCTGG-T------C
CCTT------------TGGGACA-GGTGCTCACTTTT------GCTCTTT
CCA----------------------------A-CACACCCCTGTGCACTC
CC---GCGTGGGTTGCGATGGG-CTTCGTCC-------------------
--------------------------------------------------
-----------------------------------TCG---------TC-
-----------ACTCGCG--TTTTT-----TATACACCC-TTTGTATG--
TTTTC-----GGAATG---------------------TCT----------
CTTGCGT-----CGCACGCA--------TTTAATACAACTTTCAACAACG
GATCTCTTGGCTCTCGCATCGATG-AAGAACGCAGCGAAATGCGATAAGT
-AATGTGAATTGCAGA-ATTCAGTGAATCATCGAATCTTTGAACGCACCT
TGCGCCCCTTGG-TATT----CCGAGGGGCACACCTGTTTGAGTGTCGTG
AATTTCTCAACTTCCCTCCCTCC-TTTGC-----------------GGGA
GTGTGGGACTTGGACTT-GGAGGTTTT----------TGCGGGTGTG---
---------------------CGTCCGCTCCTCT-CAAATGCATTAGTGA
AGCCCCTGG-----------------TGGGCCTCGGCGTGATAA----TT
GTC-TACGTCTA-GGTTTT-----------------GT------CCTACG
CGGTTCTTCGC-TTCCAA-CCGT-CCTCA---------------------
--AGGGACAATT------------------------------CATCG-AA
-CCCCTAGTAACTGCGAGTGAAGCGGG-AAAAGCTCAAATTTAAAATCTG
GC--GTCCT---TGGGCGTCCGAGTTGTAGTTTAGAGAAGCGCTTTCCGC
GCCGGACCGTGTACAAG-TCTCCTGGA-ACGGAGCGTCGTAGAGGGTGAG
AATCCCGTCTT-TGACACGGAC-CGCCGGTGC-TTTGTGATGCGCTCTCG
AAGAGTCGAGTTGTTTGGGAATGCAGCTCAAAATGGGTGGTGAATTCCAT
CTAAAGCTAAATATTGGCGAGAGACCGATAGCGAACAAGTACCGTGAGGG
AAAGATGAAAAGCACTTTGGAAAGAGAGTT-AAACAGTACGTGAAATTGT
TGAAAGGGAAACGCTTAAAGTCA-GTCGCGTTCG-CCG-GGACTCAGCCT
TGCT--T------CGGCTCGGTGTACTTCCCGG-TGGATGGGCCAGCGTC
ATTTTCGAT-TGTCGGAAAAGGGCG--GGGAAAGGTGGCA------CCTT
C------GGGTGTGTTATAGTCCCTTG-TCGTATGCGACGGTC-GGGAGT
GAGGAACTCAGCGCGCCTT--ACG----GTCGGGG----TTCGCCCACG-
--TTCGC-GCTTAGGATGCTGGCGTAATGGCTTTAAACGACCCGTCTTGA
AACACGGACCAAGGAGTCTAACATGCCCGCGAGTGTTCGGGTG--GAAAA
CCCGTGCGCGTAATGAAAGTGAAAGTTGGGA-CCTCTGT-CGT-GGAGGG
CACCGACGCCCGGACCAG--ACCTTCTGTGACGGATCTGCGGTAGAGCGT
GTATGTTGGGACCCGAAAGATGGTGAACTATGCCTGAATAGGGTGAAGCC
AGAGGAAACTCTGGTGGAGGCTC-GTAGCGATTCTGACGTGCAAATCGAT
CGTCAAATTTGGGTATAGGGGCGAAAGAC--AACGAACC-----------
--------------------------------------------------
--------------------------------------------------
--------------------------------------------------
--------------------------------------------------
--------------------------------------------------
--------------------------------------------------
--------------------------------------------------
--------------------------------------------------
--------------------------------------------------
------------------CCCCTAGTAACTGCGAGTGAAGCGGG-AAAAG
CTCAAATTTAAAATCTGGC--GTCCT---TGGGCGTCCGAGTTGTAGTTT
AGAGAAGCGCTTTCCGCGCCGGACCGTGTACAAG-TCTCCTGGA-ACGGA
GCGTCGTAGAGGGTGAGAATCCCGTCTT-TGACACGGAC-CGCCGGTGC-
TTTGTGATGCGCTCTCGAAGAGTCGAGTTGTTTGGGAATGCAGCTCAAAA
TGGGTGGTGAATTCCATCTAAAGCTAAATATTGGCGAGAGACCGATAGCG
AACAAGTACCGTGAGGGAAAGATGAAAAGCACTTTGGAAAGAGAGTT-AA
ACAGTACGTGAAATTGTTGAAAGGGAAACGCTTAAAGTCA-GTCGCGTTC
G-CCG-GGACTCAGCCTTGCT--T------CGGCTCGGTGTACTTCCCGG
-TGGATGGGCCAGCGTCATTTTCGAT-TGTCGGAAAAGGGCG--GGGAAA
GGTGGCA------CCTTC------GGGTGTGTTATAGTCCCTTG-TCGTA
TGCGACGGTC-GGGAGTGAGGAACTCAGCGCGCCTT--ACG----GTCGG
GG----TTCGCCCACG---TTCGC-GCTTAGGATGCTGGCGTAATGGCTT
TAAACGACCCGTCTTGAAACACGGACCAAGGAGTCTAACATGCCCGCGAG
TGTTCGGGTG--GAAAACCCGTGCGCGTAATGAAAGTGAAAGTTGGGA-C
CTCTGT-CGT-GGAGGGCACCGACGCCCGGACCAG--ACCTTCTGTGACG
GATCTGCGGTAGAGCGTGTATGTTGGGACCCGAAAGATGGTGAACTATGC
CTGAATAGGGTGAAGCCAGAGGAAACTCTGGTGGAGGCTC-GTAGCGATT
CTGACGTGCAAATCGATCGTCAAATTTGGGTATAGGGGCGAAAGAC--AA
CGAACC--------------------------------------------
--------------------------------------------------
--------------------------------------------------
--------------------------------------------------
--------------------------------------------------
--------------------------------------------------
--------------------------------------------------
--------------------------------------------------
--------------------------------------------------
-----------------------------------CCCCTAGTAACTGCG
AGTGAAGCGGG-AAAAGCTCAAATTTAAAATCTGGC--GTCCT---TGGG
CGTCCGAGTTGTAGTTTAGAGAAGCGCTTTCCGCGCCGGACCGTGTACAA
G-TCTCCTGGA-ACGGAGCGTCGTAGAGGGTGAGAATCCCGTCTT-TGAC
ACGGAC-CGCCGGTGC-TTTGTGATGCGCTCTCGAAGAGTCGAGTTGTTT
GGGAATGCAGCTCAAAATGGGTGGTGAATTCCATCTAAAGCTAAATATTG
GCGAGAGACCGATAGCGAACAAGTACCGTGAGGGAAAGATGAAAAGCACT
TTGGAAAGAGAGTT-AAACAGTACGTGAAATTGTTGAAAGGGAAACGCTT
AAAGTCA-GTCGCGTTCG-CCG-GGACTCAGCCTTGCT--T------CGG
CTCGGTGTACTTCCCGG-TGGATGGGCCAGCGTCATTTTCGAT-TGTCGG
AAAAGGGCG--GGGAAAGGTGGCA------CCTTC------GGGTGTGTT
ATAGTCCCTTG-TCGTATGCGACGGTC-GGGAGTGAGGAACTCAGCGCGC
CTT--ACG----GTCGGGG----TTCGCCCACG---TTCGC-GCTTAGGA
TGCTGGCGTAATGGCTTTAAACGACCCGTCTTGAAACACGGACCAAGGAG
TCTAACATGCCCGCGAGTGTTCGGGTG--GAAAACCCGTGCGCGTAATGA
AAGTGAAAGTTGGGA-CCTCTGT-CGT-GGAGGGCACCGACGCCCGGACC
AG--ACCTTCTGTGACGGATCTGCGGTAGAGCGTGTATGTTGGGACCCGA
AAGATGGTGAACTATGCCTGAATAGGGTGAAGCCAGAGGAAACTCTGGTG
GAGGCTC-GTAGCGATTCTGACGTGCAAATCGATCGTCAAATTTGGGTAT
AGGGGCGAAAGAC--AACGAACC---------------------------
--------------------------------------------------
--------------------------------------------------
--------------------------------------------------
--------------------------------------------------
--------------------------------------------------
--------------------------------------------------
--------------------------------------------------
--------------------------------------------------
--------------------------------------------------
--CCCCTAGTAACTGCGAGTGAAGCGGG-AAAAGCTCAAATTTAAAATCT
GGC--GTCCT---TGGGCGTCCGAGTTGTAGTTTAGAGAAGCGCTTTCCG
CGCCGGACCGTGTACAAG-TCTCCTGGA-ACGGAGCGTCGTAGAGGGTGA
GAATCCCGTCTT-TGACACGGAC-CGCCGGTGC-TTTGTGATGCGCTCTC
GAAGAGTCGAGTTGTTTGGGAATGCAGCTCAAAATGGGTGGTGAATTCCA
TCTAAAGCTAAATATTGGCGAGAGACCGATAGCGAACAAGTACCGTGAGG
GAAAGATGAAAAGCACTTTGGAAAGAGAGTT-AAACAGTACGTGAAATTG
TTGAAAGGGAAACGCTTAAAGTCA-GTCGCGTTCG-CCG-GGACTCAGCC
TTGCT--T------CGGCTCGGTGTACTTCCCGG-TGGATGGGCCAGCGT
CATTTTCGAT-TGTCGGAAAAGGGCG--GGGAAAGGTGGCA------CCT
TC------GGGTGTGTTATAGTCCCTTG-TCGTATGCGACGGTC-GGGAG
TGAGGAACTCAGCGCGCCTT--ACG----GTCGGGG----TTCGCCCACG
---TTCGC-GCTTAGGATGCTGGCGTAATGGCTTTAAACGACCCGTCTTG
AAACACGGACCAAGGAGTCTAACATGCCCGCGAGTGTTCGGGTG--GAAA
ACCCGTGCGCGTAATGAAAGTGAAAGTTGGGA-CCTCTGT-CGT-GGAGG
GCACCGACGCCCGGACCAG--ACCTTCTGTGACGGATCTGCGGTAGAGCG
TGTATGTTGGGACCCGAAAGATGGTGAACTATGCCTGAATAGGGTGAAGC
CAGAGGAAACTCTGGTGGAGGCTC-GTAGCGATTCTGACGTGCAAATCGA
TCGTCAAATTTGGGTATAGGGGCGAAAGAC--AACGAACC----------
--------------------------------------------------
--------------------------------------------------
--------------------------------------------------
--------------------------------------------------
--------------------------------------------------
--------------------------------------------------
--------------------------------------------------
--------------------------------------------------
--------------------------------------------------
-------------------CCCCTAGTAACTGCGAGTGAAGCGGG-AAAA
GCTCAAATTTAAAATCTGGC--GTCCT---TGGGCGTCCGAGTTGTAGTT
TAGAGAAGCGCTTTCCGCGCCGGACCGTGTACAAG-TCTCCTGGA-ACGG
AGCGTCGTAGAGGGTGAGAATCCCGTCTT-TGACACGGAC-CGCCGGTGC
-TTTGTGATGCGCTCTCGAAGAGTCGAGTTGTTTGGGAATGCAGCTCAAA
ATGGGTGGTGAATTCCATCTAAAGCTAAATATTGGCGAGAGACCGATAGC
GAACAAGTACCGTGAGGGAAAGATGAAAAGCACTTTGGAAAGAGAGTT-A
AACAGTACGTGAAATTGTTGAAAGGGAAACGCTTAAAGTCA-GTCGCGTT
CG-CCG-GGACTCAGCCTTGCT--T------CGGCTCGGTGTACTTCCCG
G-TGGATGGGCCAGCGTCATTTTCGAT-TGTCGGAAAAGGGCG--GGGAA
AGGTGGCA------CCTTC------GGGTGTGTTATAGTCCCTTG-TCGT
ATGCGACGGTC-GGGAGTGAGGAACTCAGCGCGCCTT--ACG----GTCG
GGG----TTCGCCCACG---TTCGC-GCTTAGGATGCTGGCGTAATGGCT
TTAAACGACCCGTCTTGAAACACGGACCAAGGAGTCTAACATGCCCGCGA
GTGTTCGGGTG--GAAAACCCGTGCGCGTAATGAAAGTGAAAGTTGGGA-
CCTCTGT-CGT-GGAGGGCACCGACGCCCGGACCAG--ACCTTCTGTGAC
GGATCTGCGGTAGAGCGTGTATGTTGGGACCCGAAAGATGGTGAACTATG
CCTGAATAGGGTGAAGCCAGAGGAAACTCTGGTGGAGGCTC-GTAGCGAT
TCTGACGTGCAAATCGATCGTCAAATTTGGGTATAGGGGCGAAAGAC--A
ACGAACC-------------------------------------------
--------------------------------------------------
--------------------------------------------------
--------------------------------------------------
--------------------------------------------------
--------------------------------------------------
--------------------------------------------------
--------------------------------------------------
--------------------------------------------------
------------------------------------
>P8_Neohypochniciaceae_Neohypochnicium_cystidiatum_MUCL_32103
ATTACCGAATTTAA-------TTCCG-GGG-TTGTAGCTGG-C------C
GAAT----------ATTTTGGCA-TGTGCACGCCTTG------GTCTAAT
CC-----------------AAATTCAT----T-TACACCTTTGTGCACCA
TT---TCATGGGACTGTCGGGT----------------------------
----------------ATTTCAAGGAT----------TTCT---------
--TTGTTTGCCCAAATG---------------------------------
-----------TTCTATGTGTTCTT-----AATACACTC----TTTAG--
-TTCT-----AGAACT-------G-------------TTG----------
ATTGCGT-----TGCACGCAT-------TTATATACTACTTTCAGCAACG
GATCTCTTGGCTCTCGCATCGATGTAAGAACGCAGCGATATGCGATAAGT
CAATGTGAATTGCAGA-ATTCAGTGAATCATCGAATCTTTGAACGCATCT
TGCGCTCCTTGG-TATT----CCGAGGAGCATGCCTGTTTGAGTGTCATG
GTATTCTCAATCCATTCTGGATT-TTTGA----------AAAGAA---AT
CTGTTTGGGTTGGATAT-GGAGGTTTA---------ATGTTGGTTAT---
----------------ATTC-AATCAACTCCTCT-GAAATGCATCAGTAG
AAATAAAAT----------------GCTGTCTTCAATGTGATAA----TT
ATC-TGCATTGT-GGAATG-----------------GC--------ATAT
GAAGTTTCTGC-TTCCAA-CTGT-CTGTTTGC------------------
--TCAGACATTTAT-----------------------------TATG-AC
--------------------------------------------------
--------------------------------------------------
--------------------------------------------------
--------------------------------------------------
--------------------------------------------------
--------------------------------------------------
--------------------------------------------------
--------------------------------------------------
--------------------------------------------------
--------------------------------------------------
--------------------------------------------------
--------------------------------------------------
--------------------------------------------------
--------------------------------------------------
--------------------------------------------------
--------------------------------------------------
--------------------------------------------------
--------------------------------------------------
--------------------------------------------------
--------------------------------------------------
--------------------------------------------------
--------------------------------------------------
--------------------------------------------------
--------------------------------------------------
--------------------------------------------------
--------------------------------------------------
--------------------------------------------------
--------------------------------------------------
--------------------------------------------------
--------------------------------------------------
--------------------------------------------------
--------------------------------------------------
--------------------------------------------------
--------------------------------------------------
--------------------------------------------------
--------------------------------------------------
--------------------------------------------------
--------------------------------------------------
--------------------------------------------------
--------------------------------------------------
--------------------------------------------------
--------------------------------------------------
--------------------------------------------------
--------------------------------------------------
--------------------------------------------------
--------------------------------------------------
--------------------------------------------------
--------------------------------------------------
--------------------------------------------------
--------------------------------------------------
--------------------------------------------------
--------------------------------------------------
--------------------------------------------------
--------------------------------------------------
--------------------------------------------------
--------------------------------------------------
--------------------------------------------------
--------------------------------------------------
--------------------------------------------------
--------------------------------------------------
--------------------------------------------------
--------------------------------------------------
--------------------------------------------------
--------------------------------------------------
--------------------------------------------------
--------------------------------------------------
--------------------------------------------------
--------------------------------------------------
--------------------------------------------------
--------------------------------------------------
--------------------------------------------------
--------------------------------------------------
--------------------------------------------------
--------------------------------------------------
--------------------------------------------------
--------------------------------------------------
--------------------------------------------------
--------------------------------------------------
--------------------------------------------------
--------------------------------------------------
--------------------------------------------------
--------------------------------------------------
--------------------------------------------------
--------------------------------------------------
--------------------------------------------------
--------------------------------------------------
--------------------------------------------------
--------------------------------------------------
--------------------------------------------------
--------------------------------------------------
--------------------------------------------------
--------------------------------------------------
--------------------------------------------------
--------------------------------------------------
--------------------------------------------------
--------------------------------------------------
--------------------------------------------------
--------------------------------------------------
--------------------------------------------------
--------------------------------------------------
--------------------------------------------------
--------------------------------------------------
--------------------------------------------------
--------------------------------------------------
--------------------------------------------------
--------------------------------------------------
--------------------------------------------------
--------------------------------------------------
--------------------------------------------------
--------------------------------------------------
--------------------------------------------------
--------------------------------------------------
--------------------------------------------------
--------------------------------------------------
--------------------------------------------------
--------------------------------------------------
--------------------------------------------------
--------------------------------------------------
--------------------------------------------------
--------------------------------------------------
--------------------------------------------------
--------------------------------------------------
--------------------------------------------------
--------------------------------------------------
--------------------------------------------------
--------------------------------------------------
--------------------------------------------------
--------------------------------------------------
--------------------------------------------------
--------------------------------------------------
--------------------------------------------------
--------------------------------------------------
--------------------------------------------------
--------------------------------------------------
--------------------------------------------------
--------------------------------------------------
--------------------------------------------------
--------------------------------------------------
--------------------------------------------------
--------------------------------------------------
--------------------------------------------------
------------------------------------
>P8_Neohypochniciaceae_Neohypochnicium_perlongicystidiosum_TUMH_40397
ATTACCGAATTTA------AATTCCG-GAG-TTGTAGCTGG-T------C
GTTTC-----------TACGACA-TGTGCACACTTTG------GTCTAAT
CC-----------------AAATTC------A-CAAACCTTTGTGCACCT
T----TCCATGGGCAATTGATG-GTTCTTGGGGGTTGAGC----------
----------------ATTGCTGTTCT----------TCCT---------
--TCGATCGCCGGAAA----------------------------------
-----------TTCCTCAT-GTCTT-----TACATACTC-T---ATAG--
-TTTT-----AGAATG---------------------TTA----------
ATTGCGT-----TGAACGCAT-------TTATATACAACTTTCAGCAACG
GATCTCTTGGCTCTCGCATCGATG-AAGAACGCAGCGAAATGCGATAAGT
-AATGTGAATTGCAGA-ATTCAGTGAATCATCGAATCTTTGAACGCATCT
TGCGCTCCTTGG-TATT----CCGAGGAGCATGCCTGTTTGAGTGTCATG
GTATTCTCAATCCATCTCGGAAT-TTTGA----------AAAGAATTCCG
GGTTCGGAATTGGACTT-GGAGGTTGT----------TGATCATCTT---
---------------GTTTT-GACCAACTTCTCT-TAAATGCATCAGCGA
GAATGAAGC----------------GTATTCTTCAGTGTGATAA----TT
ATC-TATGCTGT-GGAACT-----------------GC-GCCAGA-----
--AATTCTGGC-TTCTAG-CTGT-CCATTTTC------------------
--TTGGACAATTTA----------------------------TAATG-AC
----------ACTGCGAGTGAAGCGGGAAAAAGCTCAAATTTAAAATCTG
GCA-GTCTT---CGGTTGCCCGAATTGTAGTCTGGAGAAGTGCTTTCCGC
GCTGGACCGTGTAAAAG-TCTCTTGGA-ATAGAGCGTCATAGAGGGTGAG
AATCCCGTCTT-TGACACGGAC-AACCAGTGC-TTTGTGATGCGCTCTCA
AAGAGTCGAGTTGTTTGGGAATGCAGCTCAAAATGGGTGGTAAATTCCAT
CTAAAGCTAAATATTGGCGAGAGACCGATAGCGAACAAGTACCGTGAGGG
AAAGATGAAAAGCACTTTGGAAAGAGAGTT-AAACAGTACGTGAAATTGC
TGAAAGGGAAACGCTTGAAGTCA-GTCGCGTTGT-TCA-GAACTCAGCCT
GGCT--T------TTGCTTGGTGCATTTTCTGA-TTAACGGGCCAGCATC
AATTTTGAC-TGTTGGATAAAGGCTT-TGGGAATGTGGCATTCGATTTTT
C------GGATGTGTTATAGCCCTTGG-TTGCATACAGCAGTT-GGGATT
GAGGATTGCAGCATGCCTTT-ATG----GTCGGGG----TTCGCCCACG-
--TTCAT-GCTTAGGATGCTGGCGTAATGGCTTTAAACGACCCGTCTTGA
AACACGGACCAAGGAGTCTAACATGCCTGCGAGTGTTTGGGTG--GAAAA
CCCGAGCGCGTAATGAAAGTAAAAGTTGGGA-TCCCTGT-CGT-GGGGAG
CACCGACGCCCAGACCAG--ACCTTCTGTGACGGATCTGCGGTTGAGCAT
GTATGTTGGGACCCGAAAGATGGTGAACTATGCCTGAATAGGGTGAAGCC
AGAGGAAACTCTGGTGGAGGCTC-GTAGCGATTCTGACGTGCAAATCGAT
CGTCAAATTTGGGTATAGGGGCG---------------------------
--------------------------------------------------
--------------------------------------------------
--------------------------------------------------
--------------------------------------------------
--------------------------------------------------
--------------------------------------------------
--------------------------------------------------
--------------------------------------------------
--------------------------------------------------
---------------------------ACTGCGAGTGAAGCGGGAAAAAG
CTCAAATTTAAAATCTGGCA-GTCTT---CGGTTGCCCGAATTGTAGTCT
GGAGAAGTGCTTTCCGCGCTGGACCGTGTAAAAG-TCTCTTGGA-ATAGA
GCGTCATAGAGGGTGAGAATCCCGTCTT-TGACACGGAC-AACCAGTGC-
TTTGTGATGCGCTCTCAAAGAGTCGAGTTGTTTGGGAATGCAGCTCAAAA
TGGGTGGTAAATTCCATCTAAAGCTAAATATTGGCGAGAGACCGATAGCG
AACAAGTACCGTGAGGGAAAGATGAAAAGCACTTTGGAAAGAGAGTT-AA
ACAGTACGTGAAATTGCTGAAAGGGAAACGCTTGAAGTCA-GTCGCGTTG
T-TCA-GAACTCAGCCTGGCT--T------TTGCTTGGTGCATTTTCTGA
-TTAACGGGCCAGCATCAATTTTGAC-TGTTGGATAAAGGCTT-TGGGAA
TGTGGCATTCGATTTTTC------GGATGTGTTATAGCCCTTGG-TTGCA
TACAGCAGTT-GGGATTGAGGATTGCAGCATGCCTTT-ATG----GTCGG
GG----TTCGCCCACG---TTCAT-GCTTAGGATGCTGGCGTAATGGCTT
TAAACGACCCGTCTTGAAACACGGACCAAGGAGTCTAACATGCCTGCGAG
TGTTTGGGTG--GAAAACCCGAGCGCGTAATGAAAGTAAAAGTTGGGA-T
CCCTGT-CGT-GGGGAGCACCGACGCCCAGACCAG--ACCTTCTGTGACG
GATCTGCGGTTGAGCATGTATGTTGGGACCCGAAAGATGGTGAACTATGC
CTGAATAGGGTGAAGCCAGAGGAAACTCTGGTGGAGGCTC-GTAGCGATT
CTGACGTGCAAATCGATCGTCAAATTTGGGTATAGGGGCG----------
--------------------------------------------------
--------------------------------------------------
--------------------------------------------------
--------------------------------------------------
--------------------------------------------------
--------------------------------------------------
--------------------------------------------------
--------------------------------------------------
--------------------------------------------------
--------------------------------------------ACTGCG
AGTGAAGCGGGAAAAAGCTCAAATTTAAAATCTGGCA-GTCTT---CGGT
TGCCCGAATTGTAGTCTGGAGAAGTGCTTTCCGCGCTGGACCGTGTAAAA
G-TCTCTTGGA-ATAGAGCGTCATAGAGGGTGAGAATCCCGTCTT-TGAC
ACGGAC-AACCAGTGC-TTTGTGATGCGCTCTCAAAGAGTCGAGTTGTTT
GGGAATGCAGCTCAAAATGGGTGGTAAATTCCATCTAAAGCTAAATATTG
GCGAGAGACCGATAGCGAACAAGTACCGTGAGGGAAAGATGAAAAGCACT
TTGGAAAGAGAGTT-AAACAGTACGTGAAATTGCTGAAAGGGAAACGCTT
GAAGTCA-GTCGCGTTGT-TCA-GAACTCAGCCTGGCT--T------TTG
CTTGGTGCATTTTCTGA-TTAACGGGCCAGCATCAATTTTGAC-TGTTGG
ATAAAGGCTT-TGGGAATGTGGCATTCGATTTTTC------GGATGTGTT
ATAGCCCTTGG-TTGCATACAGCAGTT-GGGATTGAGGATTGCAGCATGC
CTTT-ATG----GTCGGGG----TTCGCCCACG---TTCAT-GCTTAGGA
TGCTGGCGTAATGGCTTTAAACGACCCGTCTTGAAACACGGACCAAGGAG
TCTAACATGCCTGCGAGTGTTTGGGTG--GAAAACCCGAGCGCGTAATGA
AAGTAAAAGTTGGGA-TCCCTGT-CGT-GGGGAGCACCGACGCCCAGACC
AG--ACCTTCTGTGACGGATCTGCGGTTGAGCATGTATGTTGGGACCCGA
AAGATGGTGAACTATGCCTGAATAGGGTGAAGCCAGAGGAAACTCTGGTG
GAGGCTC-GTAGCGATTCTGACGTGCAAATCGATCGTCAAATTTGGGTAT
AGGGGCG-------------------------------------------
--------------------------------------------------
--------------------------------------------------
--------------------------------------------------
--------------------------------------------------
--------------------------------------------------
--------------------------------------------------
--------------------------------------------------
--------------------------------------------------
--------------------------------------------------
-----------ACTGCGAGTGAAGCGGGAAAAAGCTCAAATTTAAAATCT
GGCA-GTCTT---CGGTTGCCCGAATTGTAGTCTGGAGAAGTGCTTTCCG
CGCTGGACCGTGTAAAAG-TCTCTTGGA-ATAGAGCGTCATAGAGGGTGA
GAATCCCGTCTT-TGACACGGAC-AACCAGTGC-TTTGTGATGCGCTCTC
AAAGAGTCGAGTTGTTTGGGAATGCAGCTCAAAATGGGTGGTAAATTCCA
TCTAAAGCTAAATATTGGCGAGAGACCGATAGCGAACAAGTACCGTGAGG
GAAAGATGAAAAGCACTTTGGAAAGAGAGTT-AAACAGTACGTGAAATTG
CTGAAAGGGAAACGCTTGAAGTCA-GTCGCGTTGT-TCA-GAACTCAGCC
TGGCT--T------TTGCTTGGTGCATTTTCTGA-TTAACGGGCCAGCAT
CAATTTTGAC-TGTTGGATAAAGGCTT-TGGGAATGTGGCATTCGATTTT
TC------GGATGTGTTATAGCCCTTGG-TTGCATACAGCAGTT-GGGAT
TGAGGATTGCAGCATGCCTTT-ATG----GTCGGGG----TTCGCCCACG
---TTCAT-GCTTAGGATGCTGGCGTAATGGCTTTAAACGACCCGTCTTG
AAACACGGACCAAGGAGTCTAACATGCCTGCGAGTGTTTGGGTG--GAAA
ACCCGAGCGCGTAATGAAAGTAAAAGTTGGGA-TCCCTGT-CGT-GGGGA
GCACCGACGCCCAGACCAG--ACCTTCTGTGACGGATCTGCGGTTGAGCA
TGTATGTTGGGACCCGAAAGATGGTGAACTATGCCTGAATAGGGTGAAGC
CAGAGGAAACTCTGGTGGAGGCTC-GTAGCGATTCTGACGTGCAAATCGA
TCGTCAAATTTGGGTATAGGGGCG--------------------------
--------------------------------------------------
--------------------------------------------------
--------------------------------------------------
--------------------------------------------------
--------------------------------------------------
--------------------------------------------------
--------------------------------------------------
--------------------------------------------------
--------------------------------------------------
----------------------------ACTGCGAGTGAAGCGGGAAAAA
GCTCAAATTTAAAATCTGGCA-GTCTT---CGGTTGCCCGAATTGTAGTC
TGGAGAAGTGCTTTCCGCGCTGGACCGTGTAAAAG-TCTCTTGGA-ATAG
AGCGTCATAGAGGGTGAGAATCCCGTCTT-TGACACGGAC-AACCAGTGC
-TTTGTGATGCGCTCTCAAAGAGTCGAGTTGTTTGGGAATGCAGCTCAAA
ATGGGTGGTAAATTCCATCTAAAGCTAAATATTGGCGAGAGACCGATAGC
GAACAAGTACCGTGAGGGAAAGATGAAAAGCACTTTGGAAAGAGAGTT-A
AACAGTACGTGAAATTGCTGAAAGGGAAACGCTTGAAGTCA-GTCGCGTT
GT-TCA-GAACTCAGCCTGGCT--T------TTGCTTGGTGCATTTTCTG
A-TTAACGGGCCAGCATCAATTTTGAC-TGTTGGATAAAGGCTT-TGGGA
ATGTGGCATTCGATTTTTC------GGATGTGTTATAGCCCTTGG-TTGC
ATACAGCAGTT-GGGATTGAGGATTGCAGCATGCCTTT-ATG----GTCG
GGG----TTCGCCCACG---TTCAT-GCTTAGGATGCTGGCGTAATGGCT
TTAAACGACCCGTCTTGAAACACGGACCAAGGAGTCTAACATGCCTGCGA
GTGTTTGGGTG--GAAAACCCGAGCGCGTAATGAAAGTAAAAGTTGGGA-
TCCCTGT-CGT-GGGGAGCACCGACGCCCAGACCAG--ACCTTCTGTGAC
GGATCTGCGGTTGAGCATGTATGTTGGGACCCGAAAGATGGTGAACTATG
CCTGAATAGGGTGAAGCCAGAGGAAACTCTGGTGGAGGCTC-GTAGCGAT
TCTGACGTGCAAATCGATCGTCAAATTTGGGTATAGGGGCG---------
--------------------------------------------------
--------------------------------------------------
--------------------------------------------------
--------------------------------------------------
--------------------------------------------------
--------------------------------------------------
--------------------------------------------------
--------------------------------------------------
--------------------------------------------------
------------------------------------
>P8_Neohypochniciaceae_Neohypochnicium_murinum_CLZhao_19017
ATTACCGAATTTAA-------TTCCG-GGG-TTGTAGCTGG-C------C
GTTT------------TTCGGCA-TGTGCACACCTTG------GTAATCC
A------------------ATTCAT------C-AACACCTTTGTGCACCA
TT---CTGTGAGATTGATGAGG-CTATATAGTGCTTGC------------
--------------------------------------------------
--ACTAATGGCATTAT-------------------CCT------------
-----------TCTCATATTTTTTA-----GACACACTC----------T
TGTAT-----AGAATG---------------------TT-----------
ATTGCGT-----TTGACGCAT-------CTTAATACAACTTTCAGCAACG
GATCTCTTGGCTCTCGCATCGATG-AAGAACGCAGCGAAATGCGATAAGT
-AATGTGAATTGCAGA-ATTCAGTGAATCATCGAATCTTTGAACGCACCT
TGCGCTCCTTGG-TATT----CCGAGGAGCATGCCTGTTTGAGTGTCATG
GTATTCTCAATCTATTTAATTCT-GTCAA----------AGGAAT----T
TGAATGGACTTGGATAT-GGAGGCTTT----------TGCTGGTCTT---
----------------TATT-GATCAGCTCCTCT-GAAATGCATCAGTAT
GAATAAAAT----------------GCTGCCTTCAGTATGATAA----TT
ATC-TACGCTGT-GTGGTTCG---------------GT--------ATTT
GTTATTCACGC-TTCTAA-TGGT-CCATATTATAT---------------
--GTGGACAATTTT----------------------------ATTGA-CC
-CCCCTAGTAACTGCGAGTGAAGCGGG-AAAAGCTCAAATTTAAAATCTG
GCA-GTCTT---TGGCTGTCCGAATTGTAGTCTGGAGAAGTGCTTTCCGC
GCTGGACCGTGTAAAAG-TCTCTTGGA-ATAGAGCGTCATAGAGGGTGAG
AATCCCGTCTT-TGACACGGAC-AACCAGTGC-TTTGTGATGCGCTCTCA
AAGAGTCGAGTTGTTTGGGAATGCAGCTCAAAATGGGTGGTAAATTCCAT
CTAAAGCTAAATATTGGCGAGAGACCGATAGCGAACAAGTACCGTGAGGG
AAAGATGAAAAGCACTTTGGAAAGAGAGTT-AAACAGTACGTGAAATTGC
TGAAAGGGAAACGCTTGAAGTCA-GTCGCGTTGG-CCA-GAACTCAGCCT
GGCT--T------TTGCTTGGTGCATTTTCTGG-TTGACGGGCCAGCATC
AATTTTGAT-TGTTGGATAAAGGCTT-TGGGAATGTGGCA------TCTT
C------GGATGTGTTATAGCCCTTGG-TTGCATACAACAGTT-GGGATT
GAGGAACTCAGCATGCCTTT-ATG----GTCGGGG----TTCGCCCACG-
--TTCAT-GCTTAGGATGCTGGCGTAATGGCTTTAAACGACCCGTCTTGA
AACACGGACCAAGGAGTCTAACATGCCTGCGAGTGTTTGGGTG--GAAAA
CCCGAGCGCGTAATGAAAGTAAAAGTTGGGA-TCCCTGT-CGC-GGGGAG
CACCGACGCCCAGACCAG--ACCTTCTGTGACGGATCTGCGGTAGAGCAT
GTATGTTGGGACCCGAAAGATGGTGAACTATGCCTGAATAGGGTGAAGCC
AGAGGAAACTCTGGTGGAGGCTC-GTAGCGATTCTGACGTGCAAATCGAT
CGTCAAATTTGGGTATAGGGGCGAAAGACTAATCGAACCATCTAGTAGCT
GGTTCCTGCCG-AAGTTTCCCTCAGGATAGCAGAAACTCA--TATCAGAT
TTATGTGGTAAAGCGAATGATTAGAGGCCTTGGGGT-TGAAACAACCTTA
ACCTATTCTCAAACTTTAAATATGTAAGAACGAGCCGTCACTTGATTGGA
CCGCTCGGCGATTG-AGAGT-----TTCTAGTGGGCCATTTTTGGTAAGC
AGAACTGGCGATGCGGGATGAACCGAACGTGAGGTTAAGGTGCCGGAATT
CACGCTCATCAGACACCACAAAAGGTGTTAGTTCATCTAGACAGCAGGAC
GGTGGCCATGGAAGTCGGAACCCGCTAAGGAGTGTGTAACAACTCACCTG
CCGAATGAACTAGCCCTGAAAATGGATGGCGCTCAAGCGTGATACCCATA
CCTCACCGTCAGTGTTTAAGTGATGCACTGACGAGTAGGCAGGCGTGGAG
GTTT--GTGAAGAAGCC-CCCCTAGTAACTGCGAGTGAAGCGGG-AAAAG
CTCAAATTTAAAATCTGGCA-GTCTT---TGGCTGTCCGAATTGTAGTCT
GGAGAAGTGCTTTCCGCGCTGGACCGTGTAAAAG-TCTCTTGGA-ATAGA
GCGTCATAGAGGGTGAGAATCCCGTCTT-TGACACGGAC-AACCAGTGC-
TTTGTGATGCGCTCTCAAAGAGTCGAGTTGTTTGGGAATGCAGCTCAAAA
TGGGTGGTAAATTCCATCTAAAGCTAAATATTGGCGAGAGACCGATAGCG
AACAAGTACCGTGAGGGAAAGATGAAAAGCACTTTGGAAAGAGAGTT-AA
ACAGTACGTGAAATTGCTGAAAGGGAAACGCTTGAAGTCA-GTCGCGTTG
G-CCA-GAACTCAGCCTGGCT--T------TTGCTTGGTGCATTTTCTGG
-TTGACGGGCCAGCATCAATTTTGAT-TGTTGGATAAAGGCTT-TGGGAA
TGTGGCA------TCTTC------GGATGTGTTATAGCCCTTGG-TTGCA
TACAACAGTT-GGGATTGAGGAACTCAGCATGCCTTT-ATG----GTCGG
GG----TTCGCCCACG---TTCAT-GCTTAGGATGCTGGCGTAATGGCTT
TAAACGACCCGTCTTGAAACACGGACCAAGGAGTCTAACATGCCTGCGAG
TGTTTGGGTG--GAAAACCCGAGCGCGTAATGAAAGTAAAAGTTGGGA-T
CCCTGT-CGC-GGGGAGCACCGACGCCCAGACCAG--ACCTTCTGTGACG
GATCTGCGGTAGAGCATGTATGTTGGGACCCGAAAGATGGTGAACTATGC
CTGAATAGGGTGAAGCCAGAGGAAACTCTGGTGGAGGCTC-GTAGCGATT
CTGACGTGCAAATCGATCGTCAAATTTGGGTATAGGGGCGAAAGACTAAT
CGAACCATCTAGTAGCTGGTTCCTGCCG-AAGTTTCCCTCAGGATAGCAG
AAACTCA--TATCAGATTTATGTGGTAAAGCGAATGATTAGAGGCCTTGG
GGT-TGAAACAACCTTAACCTATTCTCAAACTTTAAATATGTAAGAACGA
GCCGTCACTTGATTGGACCGCTCGGCGATTG-AGAGT-----TTCTAGTG
GGCCATTTTTGGTAAGCAGAACTGGCGATGCGGGATGAACCGAACGTGAG
GTTAAGGTGCCGGAATTCACGCTCATCAGACACCACAAAAGGTGTTAGTT
CATCTAGACAGCAGGACGGTGGCCATGGAAGTCGGAACCCGCTAAGGAGT
GTGTAACAACTCACCTGCCGAATGAACTAGCCCTGAAAATGGATGGCGCT
CAAGCGTGATACCCATACCTCACCGTCAGTGTTTAAGTGATGCACTGACG
AGTAGGCAGGCGTGGAGGTTT--GTGAAGAAGCC-CCCCTAGTAACTGCG
AGTGAAGCGGG-AAAAGCTCAAATTTAAAATCTGGCA-GTCTT---TGGC
TGTCCGAATTGTAGTCTGGAGAAGTGCTTTCCGCGCTGGACCGTGTAAAA
G-TCTCTTGGA-ATAGAGCGTCATAGAGGGTGAGAATCCCGTCTT-TGAC
ACGGAC-AACCAGTGC-TTTGTGATGCGCTCTCAAAGAGTCGAGTTGTTT
GGGAATGCAGCTCAAAATGGGTGGTAAATTCCATCTAAAGCTAAATATTG
GCGAGAGACCGATAGCGAACAAGTACCGTGAGGGAAAGATGAAAAGCACT
TTGGAAAGAGAGTT-AAACAGTACGTGAAATTGCTGAAAGGGAAACGCTT
GAAGTCA-GTCGCGTTGG-CCA-GAACTCAGCCTGGCT--T------TTG
CTTGGTGCATTTTCTGG-TTGACGGGCCAGCATCAATTTTGAT-TGTTGG
ATAAAGGCTT-TGGGAATGTGGCA------TCTTC------GGATGTGTT
ATAGCCCTTGG-TTGCATACAACAGTT-GGGATTGAGGAACTCAGCATGC
CTTT-ATG----GTCGGGG----TTCGCCCACG---TTCAT-GCTTAGGA
TGCTGGCGTAATGGCTTTAAACGACCCGTCTTGAAACACGGACCAAGGAG
TCTAACATGCCTGCGAGTGTTTGGGTG--GAAAACCCGAGCGCGTAATGA
AAGTAAAAGTTGGGA-TCCCTGT-CGC-GGGGAGCACCGACGCCCAGACC
AG--ACCTTCTGTGACGGATCTGCGGTAGAGCATGTATGTTGGGACCCGA
AAGATGGTGAACTATGCCTGAATAGGGTGAAGCCAGAGGAAACTCTGGTG
GAGGCTC-GTAGCGATTCTGACGTGCAAATCGATCGTCAAATTTGGGTAT
AGGGGCGAAAGACTAATCGAACCATCTAGTAGCTGGTTCCTGCCG-AAGT
TTCCCTCAGGATAGCAGAAACTCA--TATCAGATTTATGTGGTAAAGCGA
ATGATTAGAGGCCTTGGGGT-TGAAACAACCTTAACCTATTCTCAAACTT
TAAATATGTAAGAACGAGCCGTCACTTGATTGGACCGCTCGGCGATTG-A
GAGT-----TTCTAGTGGGCCATTTTTGGTAAGCAGAACTGGCGATGCGG
GATGAACCGAACGTGAGGTTAAGGTGCCGGAATTCACGCTCATCAGACAC
CACAAAAGGTGTTAGTTCATCTAGACAGCAGGACGGTGGCCATGGAAGTC
GGAACCCGCTAAGGAGTGTGTAACAACTCACCTGCCGAATGAACTAGCCC
TGAAAATGGATGGCGCTCAAGCGTGATACCCATACCTCACCGTCAGTGTT
TAAGTGATGCACTGACGAGTAGGCAGGCGTGGAGGTTT--GTGAAGAAGC
C-CCCCTAGTAACTGCGAGTGAAGCGGG-AAAAGCTCAAATTTAAAATCT
GGCA-GTCTT---TGGCTGTCCGAATTGTAGTCTGGAGAAGTGCTTTCCG
CGCTGGACCGTGTAAAAG-TCTCTTGGA-ATAGAGCGTCATAGAGGGTGA
GAATCCCGTCTT-TGACACGGAC-AACCAGTGC-TTTGTGATGCGCTCTC
AAAGAGTCGAGTTGTTTGGGAATGCAGCTCAAAATGGGTGGTAAATTCCA
TCTAAAGCTAAATATTGGCGAGAGACCGATAGCGAACAAGTACCGTGAGG
GAAAGATGAAAAGCACTTTGGAAAGAGAGTT-AAACAGTACGTGAAATTG
CTGAAAGGGAAACGCTTGAAGTCA-GTCGCGTTGG-CCA-GAACTCAGCC
TGGCT--T------TTGCTTGGTGCATTTTCTGG-TTGACGGGCCAGCAT
CAATTTTGAT-TGTTGGATAAAGGCTT-TGGGAATGTGGCA------TCT
TC------GGATGTGTTATAGCCCTTGG-TTGCATACAACAGTT-GGGAT
TGAGGAACTCAGCATGCCTTT-ATG----GTCGGGG----TTCGCCCACG
---TTCAT-GCTTAGGATGCTGGCGTAATGGCTTTAAACGACCCGTCTTG
AAACACGGACCAAGGAGTCTAACATGCCTGCGAGTGTTTGGGTG--GAAA
ACCCGAGCGCGTAATGAAAGTAAAAGTTGGGA-TCCCTGT-CGC-GGGGA
GCACCGACGCCCAGACCAG--ACCTTCTGTGACGGATCTGCGGTAGAGCA
TGTATGTTGGGACCCGAAAGATGGTGAACTATGCCTGAATAGGGTGAAGC
CAGAGGAAACTCTGGTGGAGGCTC-GTAGCGATTCTGACGTGCAAATCGA
TCGTCAAATTTGGGTATAGGGGCGAAAGACTAATCGAACCATCTAGTAGC
TGGTTCCTGCCG-AAGTTTCCCTCAGGATAGCAGAAACTCA--TATCAGA
TTTATGTGGTAAAGCGAATGATTAGAGGCCTTGGGGT-TGAAACAACCTT
AACCTATTCTCAAACTTTAAATATGTAAGAACGAGCCGTCACTTGATTGG
ACCGCTCGGCGATTG-AGAGT-----TTCTAGTGGGCCATTTTTGGTAAG
CAGAACTGGCGATGCGGGATGAACCGAACGTGAGGTTAAGGTGCCGGAAT
TCACGCTCATCAGACACCACAAAAGGTGTTAGTTCATCTAGACAGCAGGA
CGGTGGCCATGGAAGTCGGAACCCGCTAAGGAGTGTGTAACAACTCACCT
GCCGAATGAACTAGCCCTGAAAATGGATGGCGCTCAAGCGTGATACCCAT
ACCTCACCGTCAGTGTTTAAGTGATGCACTGACGAGTAGGCAGGCGTGGA
GGTTT--GTGAAGAAGCC-CCCCTAGTAACTGCGAGTGAAGCGGG-AAAA
GCTCAAATTTAAAATCTGGCA-GTCTT---TGGCTGTCCGAATTGTAGTC
TGGAGAAGTGCTTTCCGCGCTGGACCGTGTAAAAG-TCTCTTGGA-ATAG
AGCGTCATAGAGGGTGAGAATCCCGTCTT-TGACACGGAC-AACCAGTGC
-TTTGTGATGCGCTCTCAAAGAGTCGAGTTGTTTGGGAATGCAGCTCAAA
ATGGGTGGTAAATTCCATCTAAAGCTAAATATTGGCGAGAGACCGATAGC
GAACAAGTACCGTGAGGGAAAGATGAAAAGCACTTTGGAAAGAGAGTT-A
AACAGTACGTGAAATTGCTGAAAGGGAAACGCTTGAAGTCA-GTCGCGTT
GG-CCA-GAACTCAGCCTGGCT--T------TTGCTTGGTGCATTTTCTG
G-TTGACGGGCCAGCATCAATTTTGAT-TGTTGGATAAAGGCTT-TGGGA
ATGTGGCA------TCTTC------GGATGTGTTATAGCCCTTGG-TTGC
ATACAACAGTT-GGGATTGAGGAACTCAGCATGCCTTT-ATG----GTCG
GGG----TTCGCCCACG---TTCAT-GCTTAGGATGCTGGCGTAATGGCT
TTAAACGACCCGTCTTGAAACACGGACCAAGGAGTCTAACATGCCTGCGA
GTGTTTGGGTG--GAAAACCCGAGCGCGTAATGAAAGTAAAAGTTGGGA-
TCCCTGT-CGC-GGGGAGCACCGACGCCCAGACCAG--ACCTTCTGTGAC
GGATCTGCGGTAGAGCATGTATGTTGGGACCCGAAAGATGGTGAACTATG
CCTGAATAGGGTGAAGCCAGAGGAAACTCTGGTGGAGGCTC-GTAGCGAT
TCTGACGTGCAAATCGATCGTCAAATTTGGGTATAGGGGCGAAAGACTAA
TCGAACCATCTAGTAGCTGGTTCCTGCCG-AAGTTTCCCTCAGGATAGCA
GAAACTCA--TATCAGATTTATGTGGTAAAGCGAATGATTAGAGGCCTTG
GGGT-TGAAACAACCTTAACCTATTCTCAAACTTTAAATATGTAAGAACG
AGCCGTCACTTGATTGGACCGCTCGGCGATTG-AGAGT-----TTCTAGT
GGGCCATTTTTGGTAAGCAGAACTGGCGATGCGGGATGAACCGAACGTGA
GGTTAAGGTGCCGGAATTCACGCTCATCAGACACCACAAAAGGTGTTAGT
TCATCTAGACAGCAGGACGGTGGCCATGGAAGTCGGAACCCGCTAAGGAG
TGTGTAACAACTCACCTGCCGAATGAACTAGCCCTGAAAATGGATGGCGC
TCAAGCGTGATACCCATACCTCACCGTCAGTGTTTAAGTGATGCACTGAC
GAGTAGGCAGGCGTGGAGGTTT--GTGAAGAAGCC-
>15_Corticiales_Punctularia_strigosozonata_AFTOL_1248
----TCGAGTTTT--------GAAAG-GGG-TTGTAGCTGG-C------C
TTCC-------------GAGGCA-TGTGCACGCCCCG------CTCATCC
ACTCT--------------------------C-TCTACACCTGTGCACAT
T----TTGCGGGCGGGAGGGCG-TGAGCCCT-------------------
--------------------------------------------------
-----------------------------------TTT------------
-----------GCCCGTGT-CTCAC--ACACACATACAC-----CTGG--
-TAAC-----AGAATG---------------------TATAA-------C
ACCGCG----TTTAGGCGCGTT----ATTATAATACAACTTTCAACAACG
GATCTCTTGGCTCTCGCATCGATG-AAGAACGCAGCGAAATGCGATAAGT
-AATGTGAATTGCAGA-ATTCAGTGAATCATCGAATCTTTGAACGCACCT
TGCGCTCCTTGG-CATT----CCGAGGAGCATGCCTGTTTGAGTGTCGTG
AACATCTCAACCCAGCGACGTTT-GCGCG--------TC-----------
GTCTGTGGATTGGACTT-GGAGGCT-----------TTGCTGGACTT---
----------------ATCA-CGTCGGCTCCTCT-CAAATGCATTAGCTT
GGGCTTAGCTCAG----------TGGAAGCGATCGGTGTGATAA----TT
ATC-TGCGCCGT-GTCATTC----------------GC--------TACC
CTGGATCCCGC-TTCYAA-TGGT-CCCCCTGCT-----------------
--CGGGACAAACCTC---------------------------------AC
-CCCCTAGTAACTGCGAGTGAAGCGGG-AAGAGCTCAAATTTAAAATCTG
GCG-GTCTT---TGGCCGTCCGAGTTGTAATCTAGAGAAGTGTTTTCTGC
GTCGGACCGTGTACAAG-TTTCTTGGA-ACAGAACATCATAGAGGGTGAG
AATCCCGTCTT-TGACACGGAC-TGCCGGTGC-TTTGTGATGCACTCTCG
AAGAGTCGCGTTGTTTGGGAATGCAGCGCAAAACGGGTGGTGAATTCCAT
CTAAAGCTAAATATTGGCGAGAGACCGATAGCGAACAAGTACCGTGAGGG
AAAGATGAAAAGCACTTTGGAAAGAGAGTT-AAACAGTACGTGAAATTGT
TGAAAGGGAAACGCTTGAAGTCA-GTCGCGTCTT-GCG-GAACTCAGCCT
TGCT--T------CTGCTTGGTGTATTTTCTGC-TTGACGGGCCAGCATC
GATTTTGAC-CGTCGGATAAAGTGCA-GGGGAATGTGGCA------TCCT
C------GGATGTGTTATAGCCTCCGC-TCGCATACGACGGTC-GGGATC
GAGGACCGCAGCACGCCTTT-ATG----GCCGGGG----TTCGCCCACG-
--TACGT-GCTTAGGATGCTGGCGTAATGGCTTTAAACGACCCGTCTTGA
AACACGGACCAAGGAGTCTAACATGCCTGCGAGTGTTTGGGTG--GAAAA
CCCATGCGCGTAATGAAAGTGAAAGTTGAGA-CCTCTGT-CGT-GGAGGG
CATCGACGCCCGGTCTTG--AGCTTCGGCGACGGATCCGCGGTTGAGCAT
GTATGTTGGGACCCGAAAGATGGTGAACTATGCCTGAATAGGGTGAAGCC
AGAGGAAACTCTGGTGGAGGCTCAGTAGCGATTCTGACGTGCAAATCGAT
CGTCAAATTTGGGTATAGGGGCGAAAGACTAATCGAACCATCTAGTAACT
GGTTCCTGCCG---------------------------------------
--------------------------------------------------
--------------------------------------------------
--------------------------------------------------
--------------------------------------------------
--------------------------------------------------
--------------------------------------------------
--------------------------------------------------
--------------------------------------------------
------------------CCCCTAGTAACTGCGAGTGAAGCGGG-AAGAG
CTCAAATTTAAAATCTGGCG-GTCTT---TGGCCGTCCGAGTTGTAATCT
AGAGAAGTGTTTTCTGCGTCGGACCGTGTACAAG-TTTCTTGGA-ACAGA
ACATCATAGAGGGTGAGAATCCCGTCTT-TGACACGGAC-TGCCGGTGC-
TTTGTGATGCACTCTCGAAGAGTCGCGTTGTTTGGGAATGCAGCGCAAAA
CGGGTGGTGAATTCCATCTAAAGCTAAATATTGGCGAGAGACCGATAGCG
AACAAGTACCGTGAGGGAAAGATGAAAAGCACTTTGGAAAGAGAGTT-AA
ACAGTACGTGAAATTGTTGAAAGGGAAACGCTTGAAGTCA-GTCGCGTCT
T-GCG-GAACTCAGCCTTGCT--T------CTGCTTGGTGTATTTTCTGC
-TTGACGGGCCAGCATCGATTTTGAC-CGTCGGATAAAGTGCA-GGGGAA
TGTGGCA------TCCTC------GGATGTGTTATAGCCTCCGC-TCGCA
TACGACGGTC-GGGATCGAGGACCGCAGCACGCCTTT-ATG----GCCGG
GG----TTCGCCCACG---TACGT-GCTTAGGATGCTGGCGTAATGGCTT
TAAACGACCCGTCTTGAAACACGGACCAAGGAGTCTAACATGCCTGCGAG
TGTTTGGGTG--GAAAACCCATGCGCGTAATGAAAGTGAAAGTTGAGA-C
CTCTGT-CGT-GGAGGGCATCGACGCCCGGTCTTG--AGCTTCGGCGACG
GATCCGCGGTTGAGCATGTATGTTGGGACCCGAAAGATGGTGAACTATGC
CTGAATAGGGTGAAGCCAGAGGAAACTCTGGTGGAGGCTCAGTAGCGATT
CTGACGTGCAAATCGATCGTCAAATTTGGGTATAGGGGCGAAAGACTAAT
CGAACCATCTAGTAACTGGTTCCTGCCG----------------------
--------------------------------------------------
--------------------------------------------------
--------------------------------------------------
--------------------------------------------------
--------------------------------------------------
--------------------------------------------------
--------------------------------------------------
--------------------------------------------------
-----------------------------------CCCCTAGTAACTGCG
AGTGAAGCGGG-AAGAGCTCAAATTTAAAATCTGGCG-GTCTT---TGGC
CGTCCGAGTTGTAATCTAGAGAAGTGTTTTCTGCGTCGGACCGTGTACAA
G-TTTCTTGGA-ACAGAACATCATAGAGGGTGAGAATCCCGTCTT-TGAC
ACGGAC-TGCCGGTGC-TTTGTGATGCACTCTCGAAGAGTCGCGTTGTTT
GGGAATGCAGCGCAAAACGGGTGGTGAATTCCATCTAAAGCTAAATATTG
GCGAGAGACCGATAGCGAACAAGTACCGTGAGGGAAAGATGAAAAGCACT
TTGGAAAGAGAGTT-AAACAGTACGTGAAATTGTTGAAAGGGAAACGCTT
GAAGTCA-GTCGCGTCTT-GCG-GAACTCAGCCTTGCT--T------CTG
CTTGGTGTATTTTCTGC-TTGACGGGCCAGCATCGATTTTGAC-CGTCGG
ATAAAGTGCA-GGGGAATGTGGCA------TCCTC------GGATGTGTT
ATAGCCTCCGC-TCGCATACGACGGTC-GGGATCGAGGACCGCAGCACGC
CTTT-ATG----GCCGGGG----TTCGCCCACG---TACGT-GCTTAGGA
TGCTGGCGTAATGGCTTTAAACGACCCGTCTTGAAACACGGACCAAGGAG
TCTAACATGCCTGCGAGTGTTTGGGTG--GAAAACCCATGCGCGTAATGA
AAGTGAAAGTTGAGA-CCTCTGT-CGT-GGAGGGCATCGACGCCCGGTCT
TG--AGCTTCGGCGACGGATCCGCGGTTGAGCATGTATGTTGGGACCCGA
AAGATGGTGAACTATGCCTGAATAGGGTGAAGCCAGAGGAAACTCTGGTG
GAGGCTCAGTAGCGATTCTGACGTGCAAATCGATCGTCAAATTTGGGTAT
AGGGGCGAAAGACTAATCGAACCATCTAGTAACTGGTTCCTGCCG-----
--------------------------------------------------
--------------------------------------------------
--------------------------------------------------
--------------------------------------------------
--------------------------------------------------
--------------------------------------------------
--------------------------------------------------
--------------------------------------------------
--------------------------------------------------
--CCCCTAGTAACTGCGAGTGAAGCGGG-AAGAGCTCAAATTTAAAATCT
GGCG-GTCTT---TGGCCGTCCGAGTTGTAATCTAGAGAAGTGTTTTCTG
CGTCGGACCGTGTACAAG-TTTCTTGGA-ACAGAACATCATAGAGGGTGA
GAATCCCGTCTT-TGACACGGAC-TGCCGGTGC-TTTGTGATGCACTCTC
GAAGAGTCGCGTTGTTTGGGAATGCAGCGCAAAACGGGTGGTGAATTCCA
TCTAAAGCTAAATATTGGCGAGAGACCGATAGCGAACAAGTACCGTGAGG
GAAAGATGAAAAGCACTTTGGAAAGAGAGTT-AAACAGTACGTGAAATTG
TTGAAAGGGAAACGCTTGAAGTCA-GTCGCGTCTT-GCG-GAACTCAGCC
TTGCT--T------CTGCTTGGTGTATTTTCTGC-TTGACGGGCCAGCAT
CGATTTTGAC-CGTCGGATAAAGTGCA-GGGGAATGTGGCA------TCC
TC------GGATGTGTTATAGCCTCCGC-TCGCATACGACGGTC-GGGAT
CGAGGACCGCAGCACGCCTTT-ATG----GCCGGGG----TTCGCCCACG
---TACGT-GCTTAGGATGCTGGCGTAATGGCTTTAAACGACCCGTCTTG
AAACACGGACCAAGGAGTCTAACATGCCTGCGAGTGTTTGGGTG--GAAA
ACCCATGCGCGTAATGAAAGTGAAAGTTGAGA-CCTCTGT-CGT-GGAGG
GCATCGACGCCCGGTCTTG--AGCTTCGGCGACGGATCCGCGGTTGAGCA
TGTATGTTGGGACCCGAAAGATGGTGAACTATGCCTGAATAGGGTGAAGC
CAGAGGAAACTCTGGTGGAGGCTCAGTAGCGATTCTGACGTGCAAATCGA
TCGTCAAATTTGGGTATAGGGGCGAAAGACTAATCGAACCATCTAGTAAC
TGGTTCCTGCCG--------------------------------------
--------------------------------------------------
--------------------------------------------------
--------------------------------------------------
--------------------------------------------------
--------------------------------------------------
--------------------------------------------------
--------------------------------------------------
--------------------------------------------------
-------------------CCCCTAGTAACTGCGAGTGAAGCGGG-AAGA
GCTCAAATTTAAAATCTGGCG-GTCTT---TGGCCGTCCGAGTTGTAATC
TAGAGAAGTGTTTTCTGCGTCGGACCGTGTACAAG-TTTCTTGGA-ACAG
AACATCATAGAGGGTGAGAATCCCGTCTT-TGACACGGAC-TGCCGGTGC
-TTTGTGATGCACTCTCGAAGAGTCGCGTTGTTTGGGAATGCAGCGCAAA
ACGGGTGGTGAATTCCATCTAAAGCTAAATATTGGCGAGAGACCGATAGC
GAACAAGTACCGTGAGGGAAAGATGAAAAGCACTTTGGAAAGAGAGTT-A
AACAGTACGTGAAATTGTTGAAAGGGAAACGCTTGAAGTCA-GTCGCGTC
TT-GCG-GAACTCAGCCTTGCT--T------CTGCTTGGTGTATTTTCTG
C-TTGACGGGCCAGCATCGATTTTGAC-CGTCGGATAAAGTGCA-GGGGA
ATGTGGCA------TCCTC------GGATGTGTTATAGCCTCCGC-TCGC
ATACGACGGTC-GGGATCGAGGACCGCAGCACGCCTTT-ATG----GCCG
GGG----TTCGCCCACG---TACGT-GCTTAGGATGCTGGCGTAATGGCT
TTAAACGACCCGTCTTGAAACACGGACCAAGGAGTCTAACATGCCTGCGA
GTGTTTGGGTG--GAAAACCCATGCGCGTAATGAAAGTGAAAGTTGAGA-
CCTCTGT-CGT-GGAGGGCATCGACGCCCGGTCTTG--AGCTTCGGCGAC
GGATCCGCGGTTGAGCATGTATGTTGGGACCCGAAAGATGGTGAACTATG
CCTGAATAGGGTGAAGCCAGAGGAAACTCTGGTGGAGGCTCAGTAGCGAT
TCTGACGTGCAAATCGATCGTCAAATTTGGGTATAGGGGCGAAAGACTAA
TCGAACCATCTAGTAACTGGTTCCTGCCG---------------------
--------------------------------------------------
--------------------------------------------------
--------------------------------------------------
--------------------------------------------------
--------------------------------------------------
--------------------------------------------------
--------------------------------------------------
--------------------------------------------------
------------------------------------
>16_Corticiales_Vuillemenia_comedens_AFTOL_1247
----TCGAGTTTG--------AAAGG-GGT-TTGCAGCTGG-C------T
CTCC-------------GGAGCA-TGTGCTCGCCTCG------CTCATCC
A------------------------------C-TCTACACCTGTGCACTA
T----CTGTGGGCT------------------------------------
--------------------------------------------------
-----------------------------------TCG------------
-----------GCCTACGT-CTTCA-----CACAAACAA-----TATG--
-TATC-----AGAATG---------------------TAAT---------
ACCGCGT-----CTAACGCA---------ATAATACAACTTTCAACAACG
GATCTCTTGGCTCTCGCATCGATG-AAGAACGCAGCGAAATGCGATAAGT
-AATGTGAATTGCAGA-ATTCAGTGAATCATCGAATCTTTGAACGCACCT
TGCGCTCCTTGG-TATT----CCGAGGAGCATGCCTGTTTGAGCGTCGTG
AATCTCTCAACCCACAAATTGTT-TGTTC------------------AGT
TTGTGCGGCTTGGACTT-GGAGGCA-----------TTGCTGGCGAT---
---------------------GATCAGCTCCTCT-TAAATGTATTAGCTG
GGCTTAGCT-CGG-----------TGGAACGGTTAGTGTGATAA----TT
ATC-TGCGCTGC----------------------CTAC--------TACA
TCGGATCCCGC-TTCTAA-TCGT-CCGC----------------------
--AAGGACAATTCA----------------------------CTTTG---
-CCCCTAGTAACTGCGAGTGAAGCGGG-AAAAGCTCAAATTTAAAATCTG
GCG-GTCTT---TGGCCGTCCGAGTTGTAATCTAGAGAAGCGTCTTCCGT
GCCGGACCGTGTACAAA-TCTCTTGGA-ACAGAGTATCATAGAGGGTGAG
AATCCCGTCTT-TGACATGGAC-TACCGGTGC-TTTGTGATGCGCTCTCA
AAGAGTCGCGTTGTTTGGGAATGCAGCGCAAAATGGGTGGTGAATTCCAT
CTAAAGCTAAATATTGGCGAGAGACCGATAGCGAACAAGTACCGTGAGGG
AAAGATGAAAAGCACTTTGGAAAGAGAGTT-AAACAGTACGTGAAATTGT
TGAAAGGGAAACGCTTGAAGTCA-GTCGCGTCTA-GCG-GAACTCAGCCT
TGCT--T------TTGCTTGGTGCACTTTCCGT-TTGACGGGCCAGCATC
GATTTTGAC-CGCTGGATAAAGTTCA-AGGGAATGTGGCA------CCTT
C------GGGTGTGTTATAGCCTTTGT-TCGCATACAGCGGTT-GGGATC
GAGGTTCGCAGCACGCCTTT--TG----GCCGGGG----TTCGCCCACG-
--TACGT-GCTTAGGATGCTGGCGTAATGGCTTTAAACGACCCGTCTTGA
AACACGGACCAAGGAGTCTAACATGCCTGCGAGTGTTTGGGTG--GAAAA
CCCATGCGCGTAATGAAAGTAATAGTTGAGA-TCCCTGT-CGT-GGGGAG
CATCGACGCCCGGTTTTG--AGCTTCGGCGACGAATCTGAGGTAGAGCAT
GTATGTTGGGACCCGAAAGATGGTGAACTATGCCTGAATAGGGTGAAGCC
AGAGGAAACTCTGGTGGAGGCTC-GTAGCGATTCTGACGTGCAAATCGAT
CGTCAAATTTGGGTATAGGGGCGAAAGACTAATCGAACCATCTAGTAGCT
GGTTCCTGCCGAAAGTTTCCCTCAGGA-----------------------
--------------------------------------------------
--------------------------------------------------
--------------------------------------------------
--------------------------------------------------
--------------------------------------------------
--------------------------------------------------
--------------------------------------------------
--------------------------------------------------
------------------CCCCTAGTAACTGCGAGTGAAGCGGG-AAAAG
CTCAAATTTAAAATCTGGCG-GTCTT---TGGCCGTCCGAGTTGTAATCT
AGAGAAGCGTCTTCCGTGCCGGACCGTGTACAAA-TCTCTTGGA-ACAGA
GTATCATAGAGGGTGAGAATCCCGTCTT-TGACATGGAC-TACCGGTGC-
TTTGTGATGCGCTCTCAAAGAGTCGCGTTGTTTGGGAATGCAGCGCAAAA
TGGGTGGTGAATTCCATCTAAAGCTAAATATTGGCGAGAGACCGATAGCG
AACAAGTACCGTGAGGGAAAGATGAAAAGCACTTTGGAAAGAGAGTT-AA
ACAGTACGTGAAATTGTTGAAAGGGAAACGCTTGAAGTCA-GTCGCGTCT
A-GCG-GAACTCAGCCTTGCT--T------TTGCTTGGTGCACTTTCCGT
-TTGACGGGCCAGCATCGATTTTGAC-CGCTGGATAAAGTTCA-AGGGAA
TGTGGCA------CCTTC------GGGTGTGTTATAGCCTTTGT-TCGCA
TACAGCGGTT-GGGATCGAGGTTCGCAGCACGCCTTT--TG----GCCGG
GG----TTCGCCCACG---TACGT-GCTTAGGATGCTGGCGTAATGGCTT
TAAACGACCCGTCTTGAAACACGGACCAAGGAGTCTAACATGCCTGCGAG
TGTTTGGGTG--GAAAACCCATGCGCGTAATGAAAGTAATAGTTGAGA-T
CCCTGT-CGT-GGGGAGCATCGACGCCCGGTTTTG--AGCTTCGGCGACG
AATCTGAGGTAGAGCATGTATGTTGGGACCCGAAAGATGGTGAACTATGC
CTGAATAGGGTGAAGCCAGAGGAAACTCTGGTGGAGGCTC-GTAGCGATT
CTGACGTGCAAATCGATCGTCAAATTTGGGTATAGGGGCGAAAGACTAAT
CGAACCATCTAGTAGCTGGTTCCTGCCGAAAGTTTCCCTCAGGA------
--------------------------------------------------
--------------------------------------------------
--------------------------------------------------
--------------------------------------------------
--------------------------------------------------
--------------------------------------------------
--------------------------------------------------
--------------------------------------------------
-----------------------------------CCCCTAGTAACTGCG
AGTGAAGCGGG-AAAAGCTCAAATTTAAAATCTGGCG-GTCTT---TGGC
CGTCCGAGTTGTAATCTAGAGAAGCGTCTTCCGTGCCGGACCGTGTACAA
A-TCTCTTGGA-ACAGAGTATCATAGAGGGTGAGAATCCCGTCTT-TGAC
ATGGAC-TACCGGTGC-TTTGTGATGCGCTCTCAAAGAGTCGCGTTGTTT
GGGAATGCAGCGCAAAATGGGTGGTGAATTCCATCTAAAGCTAAATATTG
GCGAGAGACCGATAGCGAACAAGTACCGTGAGGGAAAGATGAAAAGCACT
TTGGAAAGAGAGTT-AAACAGTACGTGAAATTGTTGAAAGGGAAACGCTT
GAAGTCA-GTCGCGTCTA-GCG-GAACTCAGCCTTGCT--T------TTG
CTTGGTGCACTTTCCGT-TTGACGGGCCAGCATCGATTTTGAC-CGCTGG
ATAAAGTTCA-AGGGAATGTGGCA------CCTTC------GGGTGTGTT
ATAGCCTTTGT-TCGCATACAGCGGTT-GGGATCGAGGTTCGCAGCACGC
CTTT--TG----GCCGGGG----TTCGCCCACG---TACGT-GCTTAGGA
TGCTGGCGTAATGGCTTTAAACGACCCGTCTTGAAACACGGACCAAGGAG
TCTAACATGCCTGCGAGTGTTTGGGTG--GAAAACCCATGCGCGTAATGA
AAGTAATAGTTGAGA-TCCCTGT-CGT-GGGGAGCATCGACGCCCGGTTT
TG--AGCTTCGGCGACGAATCTGAGGTAGAGCATGTATGTTGGGACCCGA
AAGATGGTGAACTATGCCTGAATAGGGTGAAGCCAGAGGAAACTCTGGTG
GAGGCTC-GTAGCGATTCTGACGTGCAAATCGATCGTCAAATTTGGGTAT
AGGGGCGAAAGACTAATCGAACCATCTAGTAGCTGGTTCCTGCCGAAAGT
TTCCCTCAGGA---------------------------------------
--------------------------------------------------
--------------------------------------------------
--------------------------------------------------
--------------------------------------------------
--------------------------------------------------
--------------------------------------------------
--------------------------------------------------
--------------------------------------------------
--CCCCTAGTAACTGCGAGTGAAGCGGG-AAAAGCTCAAATTTAAAATCT
GGCG-GTCTT---TGGCCGTCCGAGTTGTAATCTAGAGAAGCGTCTTCCG
TGCCGGACCGTGTACAAA-TCTCTTGGA-ACAGAGTATCATAGAGGGTGA
GAATCCCGTCTT-TGACATGGAC-TACCGGTGC-TTTGTGATGCGCTCTC
AAAGAGTCGCGTTGTTTGGGAATGCAGCGCAAAATGGGTGGTGAATTCCA
TCTAAAGCTAAATATTGGCGAGAGACCGATAGCGAACAAGTACCGTGAGG
GAAAGATGAAAAGCACTTTGGAAAGAGAGTT-AAACAGTACGTGAAATTG
TTGAAAGGGAAACGCTTGAAGTCA-GTCGCGTCTA-GCG-GAACTCAGCC
TTGCT--T------TTGCTTGGTGCACTTTCCGT-TTGACGGGCCAGCAT
CGATTTTGAC-CGCTGGATAAAGTTCA-AGGGAATGTGGCA------CCT
TC------GGGTGTGTTATAGCCTTTGT-TCGCATACAGCGGTT-GGGAT
CGAGGTTCGCAGCACGCCTTT--TG----GCCGGGG----TTCGCCCACG
---TACGT-GCTTAGGATGCTGGCGTAATGGCTTTAAACGACCCGTCTTG
AAACACGGACCAAGGAGTCTAACATGCCTGCGAGTGTTTGGGTG--GAAA
ACCCATGCGCGTAATGAAAGTAATAGTTGAGA-TCCCTGT-CGT-GGGGA
GCATCGACGCCCGGTTTTG--AGCTTCGGCGACGAATCTGAGGTAGAGCA
TGTATGTTGGGACCCGAAAGATGGTGAACTATGCCTGAATAGGGTGAAGC
CAGAGGAAACTCTGGTGGAGGCTC-GTAGCGATTCTGACGTGCAAATCGA
TCGTCAAATTTGGGTATAGGGGCGAAAGACTAATCGAACCATCTAGTAGC
TGGTTCCTGCCGAAAGTTTCCCTCAGGA----------------------
--------------------------------------------------
--------------------------------------------------
--------------------------------------------------
--------------------------------------------------
--------------------------------------------------
--------------------------------------------------
--------------------------------------------------
--------------------------------------------------
-------------------CCCCTAGTAACTGCGAGTGAAGCGGG-AAAA
GCTCAAATTTAAAATCTGGCG-GTCTT---TGGCCGTCCGAGTTGTAATC
TAGAGAAGCGTCTTCCGTGCCGGACCGTGTACAAA-TCTCTTGGA-ACAG
AGTATCATAGAGGGTGAGAATCCCGTCTT-TGACATGGAC-TACCGGTGC
-TTTGTGATGCGCTCTCAAAGAGTCGCGTTGTTTGGGAATGCAGCGCAAA
ATGGGTGGTGAATTCCATCTAAAGCTAAATATTGGCGAGAGACCGATAGC
GAACAAGTACCGTGAGGGAAAGATGAAAAGCACTTTGGAAAGAGAGTT-A
AACAGTACGTGAAATTGTTGAAAGGGAAACGCTTGAAGTCA-GTCGCGTC
TA-GCG-GAACTCAGCCTTGCT--T------TTGCTTGGTGCACTTTCCG
T-TTGACGGGCCAGCATCGATTTTGAC-CGCTGGATAAAGTTCA-AGGGA
ATGTGGCA------CCTTC------GGGTGTGTTATAGCCTTTGT-TCGC
ATACAGCGGTT-GGGATCGAGGTTCGCAGCACGCCTTT--TG----GCCG
GGG----TTCGCCCACG---TACGT-GCTTAGGATGCTGGCGTAATGGCT
TTAAACGACCCGTCTTGAAACACGGACCAAGGAGTCTAACATGCCTGCGA
GTGTTTGGGTG--GAAAACCCATGCGCGTAATGAAAGTAATAGTTGAGA-
TCCCTGT-CGT-GGGGAGCATCGACGCCCGGTTTTG--AGCTTCGGCGAC
GAATCTGAGGTAGAGCATGTATGTTGGGACCCGAAAGATGGTGAACTATG
CCTGAATAGGGTGAAGCCAGAGGAAACTCTGGTGGAGGCTC-GTAGCGAT
TCTGACGTGCAAATCGATCGTCAAATTTGGGTATAGGGGCGAAAGACTAA
TCGAACCATCTAGTAGCTGGTTCCTGCCGAAAGTTTCCCTCAGGA-----
--------------------------------------------------
--------------------------------------------------
--------------------------------------------------
--------------------------------------------------
--------------------------------------------------
--------------------------------------------------
--------------------------------------------------
--------------------------------------------------
------------------------------------
>20737
ATTATTGAATTTGA---TTTGGACAA-AAG-TTGTAGCTGG-T------C
ATAC------------TCTGGCA-TGTGCACGCTTTG------TTCATTT
TC------------------CAATC------T-CACACCTCTGTGCACTT
CT---TCATGGGTCGGGTTGTA-AAGTCTGAAGTCAA-------------
----------------ATTCAGGCGAGAAAGC------------------
-----------------------------------CTG------------
-----------TCCTGTGT-TTGTA--TACCACAAACTA--CTGTCTG--
-TTTT-----AGAATG---------------------TCACT--------
GTTGTGC----ATGAATGCAT-------ACAAATACAACTTTCAGCAACG
GATCTCTTGGCTCTCGCATCGATG-AAGAACGCAGCGAAATGCGATAAGT
-AATGTGAATTGCAGA-ATTCAGTGAATCATCGAATCTTTGAACGCACCT
TGCGCTCCTTGG-TATT----CCTTGGAGCATGCCTGTTTGAGTGTCATG
GTATTCTCAACCCTCTTGCATTT-TTTGT-------------------GT
GACTGTGGATTGGACTT-GGAGGTT------------TGCTGGCATTATT
GAATTTTTTTAATTCAAGAG-CACTGGCTCCTCT-TAAATGTATTAGCTT
GAATGTTTA-TCG-----------AGCATGATCCAGCGTGATAA----TT
GTC-TACGTTGC-TTCAGC-----------------TTTGGTACTTTGAA
TATGTTCTAGC-TTCGAA-CTGT-CCCT----------------------
--TTGGACAAAT-------------------------------CTGA-AA
-CCCCTAGTAACTGCGAGTGAAGCGGG-AAAAGCTCAAATTTAAAATCTG
GCA-G-CTT---TGGTTGTCCGAGTTGTAGTCTGGAGAAGCGTTTTCTGT
GCTGGACCGTATACAAG-TCTCTTGGA-ACAGAGCGTCATAGAGGGTGAG
AATCCCGTCTT-TGATACGGAC-TGCCAGTGC-TTTGTGATGCGCTCTCA
AAGAGTCGAGTTGTTTGGGAATGCAGCTCAAAATGGGTGGTAAATTCCAT
CTAAAGCTAAATATTGGCGAGAGACCGATAGCGAACAAGTACCGTGAGGG
AAAGATGAAAAGCACTTTGGAAAGAGAGTT-AAACAGTACGTGAAATTGC
TGAAAGGGAAACGCTTGAAGTCA-GTCGCGTTGT-TCA-GAACTCAGCCT
TGCT--T------TTGCTTGGTGCATTTTCTGT-TCGACGGGCCAGCATC
AATTTTGAC-CATTGGATAAAGGCCT-TGGGAAGGTGGCT------CTTT
C------GGGAGTGTTATAGCCCTTGG-TCACATACAGTGGTT-GGGATT
GAGGATCTCAGCATGCCTTT-ATG----GTCGGGG----TTCGCCCACG-
--TTCAT-GCTTAGGATGCTGGCGTAATGGCTTTAAACGACCCGTCTTGA
AACACGGACCAAGGAGTCTAACATGCCTGCGAGTGTTTGGGTG--GAAAA
CCCGAGCGCGTAATGAAAGTGAAAGTTGGGA-TCCCTGT-CGT-GGGGAG
CACCGACGCCCGGACCAG--ACCTTCTGTGACGGATCCGCGGTAGAGCAT
GTATGTTGGGACCCGAAAGATGGTGAACTATGCCTGAATAGGGTGAAGCC
AGAGGAAACTCTGGTGGAGGCTC-GTAGCGATTCTGACGTGCAAATCGAT
CGTCAAATTTGGGTATAGGGGCGAAAGACTAATCGAACCATCTAGTAGCT
GGTTCCTGCCG-AAGTTTCCCTCAGGATAGCAGAAACTCA--TGTCAGAT
TTATGTGGTAAAGCGAATGATTAGAGGCCTTGGGGT-TGAAACAACCTTA
ACCTATTCTCAAACTTTAAATATGTAAGAACGAGCCGTCACTTGATTGGA
CCGCTCGGCGATTG-AGAGT-----TTCTAGTGGGCCATTTTTGGTAAGC
AGAACTGGCGATGCGGGATGAACCGAACGCGAGGTTAAGGTGCCGGAATA
CACGCTCATCAGACACCACAAAAGGTGTTAGTTCATCTAGACAGCAGGAC
GGTGGCCATGGAAGTCGGAACCCGCTAAGGAGTGTGTAACAACTCACCTG
CCGAATGAACTAGCCCTGAAAATGGATGGCGCTCAAGCGTGTTACCCATA
CCTCGCCGTCAGTGTTTAAGTGATACATTGACGAGTAGGCAGGCGTG---
------------------CCCCTAGTAACTGCGAGTGAAGCGGG-AAAAG
CTCAAATTTAAAATCTGGCA-G-CTT---TGGTTGTCCGAGTTGTAGTCT
GGAGAAGCGTTTTCTGTGCTGGACCGTATACAAG-TCTCTTGGA-ACAGA
GCGTCATAGAGGGTGAGAATCCCGTCTT-TGATACGGAC-TGCCAGTGC-
TTTGTGATGCGCTCTCAAAGAGTCGAGTTGTTTGGGAATGCAGCTCAAAA
TGGGTGGTAAATTCCATCTAAAGCTAAATATTGGCGAGAGACCGATAGCG
AACAAGTACCGTGAGGGAAAGATGAAAAGCACTTTGGAAAGAGAGTT-AA
ACAGTACGTGAAATTGCTGAAAGGGAAACGCTTGAAGTCA-GTCGCGTTG
T-TCA-GAACTCAGCCTTGCT--T------TTGCTTGGTGCATTTTCTGT
-TCGACGGGCCAGCATCAATTTTGAC-CATTGGATAAAGGCCT-TGGGAA
GGTGGCT------CTTTC------GGGAGTGTTATAGCCCTTGG-TCACA
TACAGTGGTT-GGGATTGAGGATCTCAGCATGCCTTT-ATG----GTCGG
GG----TTCGCCCACG---TTCAT-GCTTAGGATGCTGGCGTAATGGCTT
TAAACGACCCGTCTTGAAACACGGACCAAGGAGTCTAACATGCCTGCGAG
TGTTTGGGTG--GAAAACCCGAGCGCGTAATGAAAGTGAAAGTTGGGA-T
CCCTGT-CGT-GGGGAGCACCGACGCCCGGACCAG--ACCTTCTGTGACG
GATCCGCGGTAGAGCATGTATGTTGGGACCCGAAAGATGGTGAACTATGC
CTGAATAGGGTGAAGCCAGAGGAAACTCTGGTGGAGGCTC-GTAGCGATT
CTGACGTGCAAATCGATCGTCAAATTTGGGTATAGGGGCGAAAGACTAAT
CGAACCATCTAGTAGCTGGTTCCTGCCG-AAGTTTCCCTCAGGATAGCAG
AAACTCA--TGTCAGATTTATGTGGTAAAGCGAATGATTAGAGGCCTTGG
GGT-TGAAACAACCTTAACCTATTCTCAAACTTTAAATATGTAAGAACGA
GCCGTCACTTGATTGGACCGCTCGGCGATTG-AGAGT-----TTCTAGTG
GGCCATTTTTGGTAAGCAGAACTGGCGATGCGGGATGAACCGAACGCGAG
GTTAAGGTGCCGGAATACACGCTCATCAGACACCACAAAAGGTGTTAGTT
CATCTAGACAGCAGGACGGTGGCCATGGAAGTCGGAACCCGCTAAGGAGT
GTGTAACAACTCACCTGCCGAATGAACTAGCCCTGAAAATGGATGGCGCT
CAAGCGTGTTACCCATACCTCGCCGTCAGTGTTTAAGTGATACATTGACG
AGTAGGCAGGCGTG---------------------CCCCTAGTAACTGCG
AGTGAAGCGGG-AAAAGCTCAAATTTAAAATCTGGCA-G-CTT---TGGT
TGTCCGAGTTGTAGTCTGGAGAAGCGTTTTCTGTGCTGGACCGTATACAA
G-TCTCTTGGA-ACAGAGCGTCATAGAGGGTGAGAATCCCGTCTT-TGAT
ACGGAC-TGCCAGTGC-TTTGTGATGCGCTCTCAAAGAGTCGAGTTGTTT
GGGAATGCAGCTCAAAATGGGTGGTAAATTCCATCTAAAGCTAAATATTG
GCGAGAGACCGATAGCGAACAAGTACCGTGAGGGAAAGATGAAAAGCACT
TTGGAAAGAGAGTT-AAACAGTACGTGAAATTGCTGAAAGGGAAACGCTT
GAAGTCA-GTCGCGTTGT-TCA-GAACTCAGCCTTGCT--T------TTG
CTTGGTGCATTTTCTGT-TCGACGGGCCAGCATCAATTTTGAC-CATTGG
ATAAAGGCCT-TGGGAAGGTGGCT------CTTTC------GGGAGTGTT
ATAGCCCTTGG-TCACATACAGTGGTT-GGGATTGAGGATCTCAGCATGC
CTTT-ATG----GTCGGGG----TTCGCCCACG---TTCAT-GCTTAGGA
TGCTGGCGTAATGGCTTTAAACGACCCGTCTTGAAACACGGACCAAGGAG
TCTAACATGCCTGCGAGTGTTTGGGTG--GAAAACCCGAGCGCGTAATGA
AAGTGAAAGTTGGGA-TCCCTGT-CGT-GGGGAGCACCGACGCCCGGACC
AG--ACCTTCTGTGACGGATCCGCGGTAGAGCATGTATGTTGGGACCCGA
AAGATGGTGAACTATGCCTGAATAGGGTGAAGCCAGAGGAAACTCTGGTG
GAGGCTC-GTAGCGATTCTGACGTGCAAATCGATCGTCAAATTTGGGTAT
AGGGGCGAAAGACTAATCGAACCATCTAGTAGCTGGTTCCTGCCG-AAGT
TTCCCTCAGGATAGCAGAAACTCA--TGTCAGATTTATGTGGTAAAGCGA
ATGATTAGAGGCCTTGGGGT-TGAAACAACCTTAACCTATTCTCAAACTT
TAAATATGTAAGAACGAGCCGTCACTTGATTGGACCGCTCGGCGATTG-A
GAGT-----TTCTAGTGGGCCATTTTTGGTAAGCAGAACTGGCGATGCGG
GATGAACCGAACGCGAGGTTAAGGTGCCGGAATACACGCTCATCAGACAC
CACAAAAGGTGTTAGTTCATCTAGACAGCAGGACGGTGGCCATGGAAGTC
GGAACCCGCTAAGGAGTGTGTAACAACTCACCTGCCGAATGAACTAGCCC
TGAAAATGGATGGCGCTCAAGCGTGTTACCCATACCTCGCCGTCAGTGTT
TAAGTGATACATTGACGAGTAGGCAGGCGTG-------------------
--CCCCTAGTAACTGCGAGTGAAGCGGG-AAAAGCTCAAATTTAAAATCT
GGCA-G-CTT---TGGTTGTCCGAGTTGTAGTCTGGAGAAGCGTTTTCTG
TGCTGGACCGTATACAAG-TCTCTTGGA-ACAGAGCGTCATAGAGGGTGA
GAATCCCGTCTT-TGATACGGAC-TGCCAGTGC-TTTGTGATGCGCTCTC
AAAGAGTCGAGTTGTTTGGGAATGCAGCTCAAAATGGGTGGTAAATTCCA
TCTAAAGCTAAATATTGGCGAGAGACCGATAGCGAACAAGTACCGTGAGG
GAAAGATGAAAAGCACTTTGGAAAGAGAGTT-AAACAGTACGTGAAATTG
CTGAAAGGGAAACGCTTGAAGTCA-GTCGCGTTGT-TCA-GAACTCAGCC
TTGCT--T------TTGCTTGGTGCATTTTCTGT-TCGACGGGCCAGCAT
CAATTTTGAC-CATTGGATAAAGGCCT-TGGGAAGGTGGCT------CTT
TC------GGGAGTGTTATAGCCCTTGG-TCACATACAGTGGTT-GGGAT
TGAGGATCTCAGCATGCCTTT-ATG----GTCGGGG----TTCGCCCACG
---TTCAT-GCTTAGGATGCTGGCGTAATGGCTTTAAACGACCCGTCTTG
AAACACGGACCAAGGAGTCTAACATGCCTGCGAGTGTTTGGGTG--GAAA
ACCCGAGCGCGTAATGAAAGTGAAAGTTGGGA-TCCCTGT-CGT-GGGGA
GCACCGACGCCCGGACCAG--ACCTTCTGTGACGGATCCGCGGTAGAGCA
TGTATGTTGGGACCCGAAAGATGGTGAACTATGCCTGAATAGGGTGAAGC
CAGAGGAAACTCTGGTGGAGGCTC-GTAGCGATTCTGACGTGCAAATCGA
TCGTCAAATTTGGGTATAGGGGCGAAAGACTAATCGAACCATCTAGTAGC
TGGTTCCTGCCG-AAGTTTCCCTCAGGATAGCAGAAACTCA--TGTCAGA
TTTATGTGGTAAAGCGAATGATTAGAGGCCTTGGGGT-TGAAACAACCTT
AACCTATTCTCAAACTTTAAATATGTAAGAACGAGCCGTCACTTGATTGG
ACCGCTCGGCGATTG-AGAGT-----TTCTAGTGGGCCATTTTTGGTAAG
CAGAACTGGCGATGCGGGATGAACCGAACGCGAGGTTAAGGTGCCGGAAT
ACACGCTCATCAGACACCACAAAAGGTGTTAGTTCATCTAGACAGCAGGA
CGGTGGCCATGGAAGTCGGAACCCGCTAAGGAGTGTGTAACAACTCACCT
GCCGAATGAACTAGCCCTGAAAATGGATGGCGCTCAAGCGTGTTACCCAT
ACCTCGCCGTCAGTGTTTAAGTGATACATTGACGAGTAGGCAGGCGTG--
-------------------CCCCTAGTAACTGCGAGTGAAGCGGG-AAAA
GCTCAAATTTAAAATCTGGCA-G-CTT---TGGTTGTCCGAGTTGTAGTC
TGGAGAAGCGTTTTCTGTGCTGGACCGTATACAAG-TCTCTTGGA-ACAG
AGCGTCATAGAGGGTGAGAATCCCGTCTT-TGATACGGAC-TGCCAGTGC
-TTTGTGATGCGCTCTCAAAGAGTCGAGTTGTTTGGGAATGCAGCTCAAA
ATGGGTGGTAAATTCCATCTAAAGCTAAATATTGGCGAGAGACCGATAGC
GAACAAGTACCGTGAGGGAAAGATGAAAAGCACTTTGGAAAGAGAGTT-A
AACAGTACGTGAAATTGCTGAAAGGGAAACGCTTGAAGTCA-GTCGCGTT
GT-TCA-GAACTCAGCCTTGCT--T------TTGCTTGGTGCATTTTCTG
T-TCGACGGGCCAGCATCAATTTTGAC-CATTGGATAAAGGCCT-TGGGA
AGGTGGCT------CTTTC------GGGAGTGTTATAGCCCTTGG-TCAC
ATACAGTGGTT-GGGATTGAGGATCTCAGCATGCCTTT-ATG----GTCG
GGG----TTCGCCCACG---TTCAT-GCTTAGGATGCTGGCGTAATGGCT
TTAAACGACCCGTCTTGAAACACGGACCAAGGAGTCTAACATGCCTGCGA
GTGTTTGGGTG--GAAAACCCGAGCGCGTAATGAAAGTGAAAGTTGGGA-
TCCCTGT-CGT-GGGGAGCACCGACGCCCGGACCAG--ACCTTCTGTGAC
GGATCCGCGGTAGAGCATGTATGTTGGGACCCGAAAGATGGTGAACTATG
CCTGAATAGGGTGAAGCCAGAGGAAACTCTGGTGGAGGCTC-GTAGCGAT
TCTGACGTGCAAATCGATCGTCAAATTTGGGTATAGGGGCGAAAGACTAA
TCGAACCATCTAGTAGCTGGTTCCTGCCG-AAGTTTCCCTCAGGATAGCA
GAAACTCA--TGTCAGATTTATGTGGTAAAGCGAATGATTAGAGGCCTTG
GGGT-TGAAACAACCTTAACCTATTCTCAAACTTTAAATATGTAAGAACG
AGCCGTCACTTGATTGGACCGCTCGGCGATTG-AGAGT-----TTCTAGT
GGGCCATTTTTGGTAAGCAGAACTGGCGATGCGGGATGAACCGAACGCGA
GGTTAAGGTGCCGGAATACACGCTCATCAGACACCACAAAAGGTGTTAGT
TCATCTAGACAGCAGGACGGTGGCCATGGAAGTCGGAACCCGCTAAGGAG
TGTGTAACAACTCACCTGCCGAATGAACTAGCCCTGAAAATGGATGGCGC
TCAAGCGTGTTACCCATACCTCGCCGTCAGTGTTTAAGTGATACATTGAC
GAGTAGGCAGGCGTG---------------------
>32563
ATTATTGAATTAAA----TTGAGTGT-GGG-TTGTAGCTGG-T------C
TCTTCAC---------TGGGACA-TGTGCACGCCTGA------CTCATTT
TC-----------------CAACCA------A-TAAACCTCTGTGCACTT
C----TCATGGGTCGGATAGAG-TAGCTTTTTT-----------------
---------------CATTAAAGGCGAAATGT------------------
-----------------------------------CTG------------
-----------TCCTGTGTGTTTTG--AACCACAAACAA----GTCTG--
-TTAT-----AGAATG---------------------TCATCA------T
ATTGTGC----ATTAATGCA--------TAAAATACAACTTTCAGCAACG
GATCTCTTGGCTCTCGCATCGATG-AAGAACGCAGCGAAATGCGATAAGT
-AATGTGAATTGCAGA-ATTCAGTGAATCATCGAATCTTTGAACGCACCT
TGCGCTCCATAG-TGTTATAGCTATGGAGCATGCCTGTTTGAGTGTCATG
GTATTCTCAACTCATTCAATTTT-TGTTG---------------------
--AATGGGCTTGGACTT-GGAGGATTT---------TTGCTGGCGCA---
------------ATTTATTG-CACTGGCTCCTCT-TAAATGCATTAGCTT
GGATATTGC-TGA-----------GCATTGACTCAACGTGATAA----TT
GTC-TACGTTGC-TTCAAC-----------------TT-GGCGTT-TTAT
AGTATTCATGC-TTCGAA-CCGT-CCCT----------------------
--TTGGACAATACT-----------------------------CTGA-AC
--------------------------------------------------
--------------------------------------------------
--------------------------------------------------
--------------------------------------------------
--------------------------------------------------
--------------------------------------------------
--------------------------------------------------
--------------------------------------------------
--------------------------------------------------
--------------------------------------------------
--------------------------------------------------
--------------------------------------------------
--------------------------------------------------
--------------------------------------------------
--------------------------------------------------
--------------------------------------------------
--------------------------------------------------
--------------------------------------------------
--------------------------------------------------
--------------------------------------------------
--------------------------------------------------
--------------------------------------------------
--------------------------------------------------
--------------------------------------------------
--------------------------------------------------
--------------------------------------------------
--------------------------------------------------
--------------------------------------------------
--------------------------------------------------
--------------------------------------------------
--------------------------------------------------
--------------------------------------------------
--------------------------------------------------
--------------------------------------------------
--------------------------------------------------
--------------------------------------------------
--------------------------------------------------
--------------------------------------------------
--------------------------------------------------
--------------------------------------------------
--------------------------------------------------
--------------------------------------------------
--------------------------------------------------
--------------------------------------------------
--------------------------------------------------
--------------------------------------------------
--------------------------------------------------
--------------------------------------------------
--------------------------------------------------
--------------------------------------------------
--------------------------------------------------
--------------------------------------------------
--------------------------------------------------
--------------------------------------------------
--------------------------------------------------
--------------------------------------------------
--------------------------------------------------
--------------------------------------------------
--------------------------------------------------
--------------------------------------------------
--------------------------------------------------
--------------------------------------------------
--------------------------------------------------
--------------------------------------------------
--------------------------------------------------
--------------------------------------------------
--------------------------------------------------
--------------------------------------------------
--------------------------------------------------
--------------------------------------------------
--------------------------------------------------
--------------------------------------------------
--------------------------------------------------
--------------------------------------------------
--------------------------------------------------
--------------------------------------------------
--------------------------------------------------
--------------------------------------------------
--------------------------------------------------
--------------------------------------------------
--------------------------------------------------
--------------------------------------------------
--------------------------------------------------
--------------------------------------------------
--------------------------------------------------
--------------------------------------------------
--------------------------------------------------
--------------------------------------------------
--------------------------------------------------
--------------------------------------------------
--------------------------------------------------
--------------------------------------------------
--------------------------------------------------
--------------------------------------------------
--------------------------------------------------
--------------------------------------------------
--------------------------------------------------
--------------------------------------------------
--------------------------------------------------
--------------------------------------------------
--------------------------------------------------
--------------------------------------------------
--------------------------------------------------
--------------------------------------------------
--------------------------------------------------
--------------------------------------------------
--------------------------------------------------
--------------------------------------------------
--------------------------------------------------
--------------------------------------------------
--------------------------------------------------
--------------------------------------------------
--------------------------------------------------
--------------------------------------------------
--------------------------------------------------
--------------------------------------------------
--------------------------------------------------
--------------------------------------------------
--------------------------------------------------
--------------------------------------------------
--------------------------------------------------
--------------------------------------------------
--------------------------------------------------
--------------------------------------------------
--------------------------------------------------
--------------------------------------------------
--------------------------------------------------
--------------------------------------------------
--------------------------------------------------
--------------------------------------------------
--------------------------------------------------
--------------------------------------------------
--------------------------------------------------
--------------------------------------------------
--------------------------------------------------
--------------------------------------------------
--------------------------------------------------
--------------------------------------------------
--------------------------------------------------
--------------------------------------------------
--------------------------------------------------
------------------------------------
>31635
ATTATTGAATTAAA----TTGAGTGT-GGG-TTGTAGCTGG-T------C
TCTTCAC---------TGGGACA-TGTGCACGCCTGA------CTCATTT
TC-----------------CAACCA------A-TAAACCTCTGTGCACTT
C----TCATGGGTCGGATAGAG-TAGCTTTTTT-----------------
---------------CATTAAAGGCGAAATGT------------------
-----------------------------------CTG------------
-----------ACCTGTGTGTTTTG--AACCACAAACAA----GTCTG--
-TTAT-----AGAATG---------------------TCATCA------T
ATTGTGC----ATTAATGCA--------TAAAATACAACTTTCAGCAACG
GATCTCTTGGCTCTCGCATCGATG-AAGAACGCAGCGAAATGCGATAAGT
-AATGTGAATTGCAGA-ATTCAGTGAATCATCGAATCTTTGAACGCACCT
TGCGCTCCATAG-TGTTATAGCTATGGAGCATGCCTGTTTGAGTGTCATG
GTATTCTCAACTCATTCAATTTT-TGTTG---------------------
--AATGGGCTTGGACTT-GGAGGATTT---------TTGCTGGCGCA---
------------ATTTATTG-CACTGGCTCCTCT-TAAATGCATTAGCTT
GGATATTGC-TGA-----------GCATTGACTCAACGTGATAA----TT
GTC-TACGTTGC-TTCAAC-----------------TT-GGCGTT-TTAT
AGTATTCATGC-TTCGAA-CCGT-CCCT----------------------
--TTGGACAATACT-----------------------------CTGA-AC
--------------------------------------------------
--------------------------------------------------
--------------------------------------------------
--------------------------------------------------
--------------------------------------------------
--------------------------------------------------
--------------------------------------------------
--------------------------------------------------
--------------------------------------------------
--------------------------------------------------
--------------------------------------------------
--------------------------------------------------
--------------------------------------------------
--------------------------------------------------
--------------------------------------------------
--------------------------------------------------
--------------------------------------------------
--------------------------------------------------
--------------------------------------------------
--------------------------------------------------
--------------------------------------------------
--------------------------------------------------
--------------------------------------------------
--------------------------------------------------
--------------------------------------------------
--------------------------------------------------
--------------------------------------------------
--------------------------------------------------
--------------------------------------------------
--------------------------------------------------
--------------------------------------------------
--------------------------------------------------
--------------------------------------------------
--------------------------------------------------
--------------------------------------------------
--------------------------------------------------
--------------------------------------------------
--------------------------------------------------
--------------------------------------------------
--------------------------------------------------
--------------------------------------------------
--------------------------------------------------
--------------------------------------------------
--------------------------------------------------
--------------------------------------------------
--------------------------------------------------
--------------------------------------------------
--------------------------------------------------
--------------------------------------------------
--------------------------------------------------
--------------------------------------------------
--------------------------------------------------
--------------------------------------------------
--------------------------------------------------
--------------------------------------------------
--------------------------------------------------
--------------------------------------------------
--------------------------------------------------
--------------------------------------------------
--------------------------------------------------
--------------------------------------------------
--------------------------------------------------
--------------------------------------------------
--------------------------------------------------
--------------------------------------------------
--------------------------------------------------
--------------------------------------------------
--------------------------------------------------
--------------------------------------------------
--------------------------------------------------
--------------------------------------------------
--------------------------------------------------
--------------------------------------------------
--------------------------------------------------
--------------------------------------------------
--------------------------------------------------
--------------------------------------------------
--------------------------------------------------
--------------------------------------------------
--------------------------------------------------
--------------------------------------------------
--------------------------------------------------
--------------------------------------------------
--------------------------------------------------
--------------------------------------------------
--------------------------------------------------
--------------------------------------------------
--------------------------------------------------
--------------------------------------------------
--------------------------------------------------
--------------------------------------------------
--------------------------------------------------
--------------------------------------------------
--------------------------------------------------
--------------------------------------------------
--------------------------------------------------
--------------------------------------------------
--------------------------------------------------
--------------------------------------------------
--------------------------------------------------
--------------------------------------------------
--------------------------------------------------
--------------------------------------------------
--------------------------------------------------
--------------------------------------------------
--------------------------------------------------
--------------------------------------------------
--------------------------------------------------
--------------------------------------------------
--------------------------------------------------
--------------------------------------------------
--------------------------------------------------
--------------------------------------------------
--------------------------------------------------
--------------------------------------------------
--------------------------------------------------
--------------------------------------------------
--------------------------------------------------
--------------------------------------------------
--------------------------------------------------
--------------------------------------------------
--------------------------------------------------
--------------------------------------------------
--------------------------------------------------
--------------------------------------------------
--------------------------------------------------
--------------------------------------------------
--------------------------------------------------
--------------------------------------------------
--------------------------------------------------
--------------------------------------------------
--------------------------------------------------
--------------------------------------------------
--------------------------------------------------
--------------------------------------------------
--------------------------------------------------
--------------------------------------------------
--------------------------------------------------
--------------------------------------------------
--------------------------------------------------
--------------------------------------------------
------------------------------------
>26660
ATTATTGAATTAAA----TTGAGTGT-GGG-TTGTAGCTGG-T------C
TCTTCAC---------TGGGACA-TGTGCACGCCTGA------CTCATTT
TC-----------------CAACCA------A-TAAACCTCTGTGCACTT
C----TCATGGGTCGGATAGAG-TAGCTTTTTT-----------------
---------------CATTAAAGGCGAAATGT------------------
-----------------------------------CTG------------
-----------ACCTGTGTGTTTTG--AACCACAAACAA----GTCTG--
-TTAT-----AGAATG---------------------TCATCA------T
ATTGTGC----ATTAATGCA--------TAAAATACAACTTTCAGCAACG
GATCTCTTGGCTCTCGCATCGATG-AAGAACGCAGCGAAATGCGATAAGT
-AATGTGAATTGCAGA-ATTCAGTGAATCATCGAATCTTTGAACGCACCT
TGCGCTCCATAG-TGTTATAGCTATGGAGCATGCCTGTTTGAGTGTCATG
GTATTCTCAACTCATTCAATTTT-TGTTG---------------------
--AATGGGCTTGGACTT-GGAGGATTT---------TTGCTGGCGCA---
------------ATTTATTG-CACTGGCTCCTCT-TAAATGCATTAGCTT
GGATATTGC-TGA-----------GCATTGACTCAACGTGATAA----TT
GTC-TACGTTGC-TTCAAC-----------------TT-GGCGTT-TTAT
AGTATTCATGC-TTCGAA-CCGT-CCCT----------------------
--TTGGACAATACT-----------------------------CTGA-AC
-CCCCTAGTAACTGCGAGTGAAGCGGG-AAAAGCTCAAATTTAAAATCTG
GCA-G-CTT---CGGTTGTCCGAGTTGTAGTCTGGAGAAGCGTTTTCTGT
GCTGGACCGTATACAAG-TCTCTTGGA-ACAGAGCGTCATAGAGGGTGAG
AATCCCGTCTT-TGATACGGAC-TGCCAGTGC-TTTGTGATGCGCTCTCA
AAGAGTCGAGTTGTTTGGGAATGCAGCTCAAAATGGGTGGTAAATTCCAT
CTAAAGCTAAATATTGGCGAGAGACCGATAGCGAACAAGTACCGTGAGGG
AAAGATGAAAAGCACTTTGGAAAGAGAGTT-AAACAGTACGTGAAATTGC
TGAAAGGGAAACGCTTGAAGTCA-GTCGCGTTGT-TCA-GAACTCAGCCT
GGCT--T------TTGCTTGGTGCATTTTCTGT-TCAACGGGCCAGCATC
AATTTTGAT-CATTGGATAAAGGCCT-TGGGAATGTGGCT------CTCT
C------GGGAGTGTTATAGCCCTTGG-TTGTATACAATGGTT-GGGATT
GAGGATCGCAGC--------------------------------------
--CTTGT-GCTTAGGATGCTGGCGTAATGGCTTTAAACGACCCGTCTTGA
AACACGGACCAAGGAGTCTAACATGCCTGCGAGTGTTTGGGTG--GAAAA
CCCGAGCGCGTAATGAAAGTGAAAGTTGGGA-TCCCTGT-CGTGGGGGAG
CACCGACGCCCGGACTTG--ATCTTCTGTGACGGATCCGCGGTAGAGCAT
GTATGTTGGGACCCGAAAGATGGTGAACTATGCCTGAATAGGGTGAAGCC
AGAGGAAACTCTGGTGGAGGCTC-GTAGCGATTCTGACGTGCAAATCGAT
CGTCAAATTTGGGTATAGGGGCGAAAGACTAATCGAACCATCTAGTAGCT
GGTTCCTGCCG-AAGTTTCCCTCAGGATAGCAGAAACTCA--TGTCAGAT
TTATGTGGTAAAGCGAATGATTAGAGGCCTTGGGGT-TGAAACAACCTTA
ACCTATTCTCAAACTTTAAATATGTAAGAACGAGCCGTCACTTAATTGGA
CCGCTCGGCGATTG-AGAGT-----TTCTAGTGGGCCATTTTTGGTAAGC
AGAACTGGCGATGCGGGATGAACCGAACGCGAGGTTAAGGTGCCGGAATA
TACGCTCATCAGACACCACAAAAGGTGTTAGTTCATCTAGACAGCAGGAC
GGTGGCCATGGAAGTCGGAACCCGCTAAGGAGTGTGTAACAACTCACCTG
CCGAATGAACTAGCCCTGAAAATGGATGGCGCTCAAGCGTATTACCCATA
CCTCGCCGTCAGTGTTTAAGTGACACACTGACGAGTAGGCAGGCGTGGAG
GTTT--GTGAAGAAGCC-CCCCTAGTAACTGCGAGTGAAGCGGG-AAAAG
CTCAAATTTAAAATCTGGCA-G-CTT---CGGTTGTCCGAGTTGTAGTCT
GGAGAAGCGTTTTCTGTGCTGGACCGTATACAAG-TCTCTTGGA-ACAGA
GCGTCATAGAGGGTGAGAATCCCGTCTT-TGATACGGAC-TGCCAGTGC-
TTTGTGATGCGCTCTCAAAGAGTCGAGTTGTTTGGGAATGCAGCTCAAAA
TGGGTGGTAAATTCCATCTAAAGCTAAATATTGGCGAGAGACCGATAGCG
AACAAGTACCGTGAGGGAAAGATGAAAAGCACTTTGGAAAGAGAGTT-AA
ACAGTACGTGAAATTGCTGAAAGGGAAACGCTTGAAGTCA-GTCGCGTTG
T-TCA-GAACTCAGCCTGGCT--T------TTGCTTGGTGCATTTTCTGT
-TCAACGGGCCAGCATCAATTTTGAT-CATTGGATAAAGGCCT-TGGGAA
TGTGGCT------CTCTC------GGGAGTGTTATAGCCCTTGG-TTGTA
TACAATGGTT-GGGATTGAGGATCGCAGC---------------------
-------------------CTTGT-GCTTAGGATGCTGGCGTAATGGCTT
TAAACGACCCGTCTTGAAACACGGACCAAGGAGTCTAACATGCCTGCGAG
TGTTTGGGTG--GAAAACCCGAGCGCGTAATGAAAGTGAAAGTTGGGA-T
CCCTGT-CGTGGGGGAGCACCGACGCCCGGACTTG--ATCTTCTGTGACG
GATCCGCGGTAGAGCATGTATGTTGGGACCCGAAAGATGGTGAACTATGC
CTGAATAGGGTGAAGCCAGAGGAAACTCTGGTGGAGGCTC-GTAGCGATT
CTGACGTGCAAATCGATCGTCAAATTTGGGTATAGGGGCGAAAGACTAAT
CGAACCATCTAGTAGCTGGTTCCTGCCG-AAGTTTCCCTCAGGATAGCAG
AAACTCA--TGTCAGATTTATGTGGTAAAGCGAATGATTAGAGGCCTTGG
GGT-TGAAACAACCTTAACCTATTCTCAAACTTTAAATATGTAAGAACGA
GCCGTCACTTAATTGGACCGCTCGGCGATTG-AGAGT-----TTCTAGTG
GGCCATTTTTGGTAAGCAGAACTGGCGATGCGGGATGAACCGAACGCGAG
GTTAAGGTGCCGGAATATACGCTCATCAGACACCACAAAAGGTGTTAGTT
CATCTAGACAGCAGGACGGTGGCCATGGAAGTCGGAACCCGCTAAGGAGT
GTGTAACAACTCACCTGCCGAATGAACTAGCCCTGAAAATGGATGGCGCT
CAAGCGTATTACCCATACCTCGCCGTCAGTGTTTAAGTGACACACTGACG
AGTAGGCAGGCGTGGAGGTTT--GTGAAGAAGCC-CCCCTAGTAACTGCG
AGTGAAGCGGG-AAAAGCTCAAATTTAAAATCTGGCA-G-CTT---CGGT
TGTCCGAGTTGTAGTCTGGAGAAGCGTTTTCTGTGCTGGACCGTATACAA
G-TCTCTTGGA-ACAGAGCGTCATAGAGGGTGAGAATCCCGTCTT-TGAT
ACGGAC-TGCCAGTGC-TTTGTGATGCGCTCTCAAAGAGTCGAGTTGTTT
GGGAATGCAGCTCAAAATGGGTGGTAAATTCCATCTAAAGCTAAATATTG
GCGAGAGACCGATAGCGAACAAGTACCGTGAGGGAAAGATGAAAAGCACT
TTGGAAAGAGAGTT-AAACAGTACGTGAAATTGCTGAAAGGGAAACGCTT
GAAGTCA-GTCGCGTTGT-TCA-GAACTCAGCCTGGCT--T------TTG
CTTGGTGCATTTTCTGT-TCAACGGGCCAGCATCAATTTTGAT-CATTGG
ATAAAGGCCT-TGGGAATGTGGCT------CTCTC------GGGAGTGTT
ATAGCCCTTGG-TTGTATACAATGGTT-GGGATTGAGGATCGCAGC----
------------------------------------CTTGT-GCTTAGGA
TGCTGGCGTAATGGCTTTAAACGACCCGTCTTGAAACACGGACCAAGGAG
TCTAACATGCCTGCGAGTGTTTGGGTG--GAAAACCCGAGCGCGTAATGA
AAGTGAAAGTTGGGA-TCCCTGT-CGTGGGGGAGCACCGACGCCCGGACT
TG--ATCTTCTGTGACGGATCCGCGGTAGAGCATGTATGTTGGGACCCGA
AAGATGGTGAACTATGCCTGAATAGGGTGAAGCCAGAGGAAACTCTGGTG
GAGGCTC-GTAGCGATTCTGACGTGCAAATCGATCGTCAAATTTGGGTAT
AGGGGCGAAAGACTAATCGAACCATCTAGTAGCTGGTTCCTGCCG-AAGT
TTCCCTCAGGATAGCAGAAACTCA--TGTCAGATTTATGTGGTAAAGCGA
ATGATTAGAGGCCTTGGGGT-TGAAACAACCTTAACCTATTCTCAAACTT
TAAATATGTAAGAACGAGCCGTCACTTAATTGGACCGCTCGGCGATTG-A
GAGT-----TTCTAGTGGGCCATTTTTGGTAAGCAGAACTGGCGATGCGG
GATGAACCGAACGCGAGGTTAAGGTGCCGGAATATACGCTCATCAGACAC
CACAAAAGGTGTTAGTTCATCTAGACAGCAGGACGGTGGCCATGGAAGTC
GGAACCCGCTAAGGAGTGTGTAACAACTCACCTGCCGAATGAACTAGCCC
TGAAAATGGATGGCGCTCAAGCGTATTACCCATACCTCGCCGTCAGTGTT
TAAGTGACACACTGACGAGTAGGCAGGCGTGGAGGTTT--GTGAAGAAGC
C-CCCCTAGTAACTGCGAGTGAAGCGGG-AAAAGCTCAAATTTAAAATCT
GGCA-G-CTT---CGGTTGTCCGAGTTGTAGTCTGGAGAAGCGTTTTCTG
TGCTGGACCGTATACAAG-TCTCTTGGA-ACAGAGCGTCATAGAGGGTGA
GAATCCCGTCTT-TGATACGGAC-TGCCAGTGC-TTTGTGATGCGCTCTC
AAAGAGTCGAGTTGTTTGGGAATGCAGCTCAAAATGGGTGGTAAATTCCA
TCTAAAGCTAAATATTGGCGAGAGACCGATAGCGAACAAGTACCGTGAGG
GAAAGATGAAAAGCACTTTGGAAAGAGAGTT-AAACAGTACGTGAAATTG
CTGAAAGGGAAACGCTTGAAGTCA-GTCGCGTTGT-TCA-GAACTCAGCC
TGGCT--T------TTGCTTGGTGCATTTTCTGT-TCAACGGGCCAGCAT
CAATTTTGAT-CATTGGATAAAGGCCT-TGGGAATGTGGCT------CTC
TC------GGGAGTGTTATAGCCCTTGG-TTGTATACAATGGTT-GGGAT
TGAGGATCGCAGC-------------------------------------
---CTTGT-GCTTAGGATGCTGGCGTAATGGCTTTAAACGACCCGTCTTG
AAACACGGACCAAGGAGTCTAACATGCCTGCGAGTGTTTGGGTG--GAAA
ACCCGAGCGCGTAATGAAAGTGAAAGTTGGGA-TCCCTGT-CGTGGGGGA
GCACCGACGCCCGGACTTG--ATCTTCTGTGACGGATCCGCGGTAGAGCA
TGTATGTTGGGACCCGAAAGATGGTGAACTATGCCTGAATAGGGTGAAGC
CAGAGGAAACTCTGGTGGAGGCTC-GTAGCGATTCTGACGTGCAAATCGA
TCGTCAAATTTGGGTATAGGGGCGAAAGACTAATCGAACCATCTAGTAGC
TGGTTCCTGCCG-AAGTTTCCCTCAGGATAGCAGAAACTCA--TGTCAGA
TTTATGTGGTAAAGCGAATGATTAGAGGCCTTGGGGT-TGAAACAACCTT
AACCTATTCTCAAACTTTAAATATGTAAGAACGAGCCGTCACTTAATTGG
ACCGCTCGGCGATTG-AGAGT-----TTCTAGTGGGCCATTTTTGGTAAG
CAGAACTGGCGATGCGGGATGAACCGAACGCGAGGTTAAGGTGCCGGAAT
ATACGCTCATCAGACACCACAAAAGGTGTTAGTTCATCTAGACAGCAGGA
CGGTGGCCATGGAAGTCGGAACCCGCTAAGGAGTGTGTAACAACTCACCT
GCCGAATGAACTAGCCCTGAAAATGGATGGCGCTCAAGCGTATTACCCAT
ACCTCGCCGTCAGTGTTTAAGTGACACACTGACGAGTAGGCAGGCGTGGA
GGTTT--GTGAAGAAGCC-CCCCTAGTAACTGCGAGTGAAGCGGG-AAAA
GCTCAAATTTAAAATCTGGCA-G-CTT---CGGTTGTCCGAGTTGTAGTC
TGGAGAAGCGTTTTCTGTGCTGGACCGTATACAAG-TCTCTTGGA-ACAG
AGCGTCATAGAGGGTGAGAATCCCGTCTT-TGATACGGAC-TGCCAGTGC
-TTTGTGATGCGCTCTCAAAGAGTCGAGTTGTTTGGGAATGCAGCTCAAA
ATGGGTGGTAAATTCCATCTAAAGCTAAATATTGGCGAGAGACCGATAGC
GAACAAGTACCGTGAGGGAAAGATGAAAAGCACTTTGGAAAGAGAGTT-A
AACAGTACGTGAAATTGCTGAAAGGGAAACGCTTGAAGTCA-GTCGCGTT
GT-TCA-GAACTCAGCCTGGCT--T------TTGCTTGGTGCATTTTCTG
T-TCAACGGGCCAGCATCAATTTTGAT-CATTGGATAAAGGCCT-TGGGA
ATGTGGCT------CTCTC------GGGAGTGTTATAGCCCTTGG-TTGT
ATACAATGGTT-GGGATTGAGGATCGCAGC--------------------
--------------------CTTGT-GCTTAGGATGCTGGCGTAATGGCT
TTAAACGACCCGTCTTGAAACACGGACCAAGGAGTCTAACATGCCTGCGA
GTGTTTGGGTG--GAAAACCCGAGCGCGTAATGAAAGTGAAAGTTGGGA-
TCCCTGT-CGTGGGGGAGCACCGACGCCCGGACTTG--ATCTTCTGTGAC
GGATCCGCGGTAGAGCATGTATGTTGGGACCCGAAAGATGGTGAACTATG
CCTGAATAGGGTGAAGCCAGAGGAAACTCTGGTGGAGGCTC-GTAGCGAT
TCTGACGTGCAAATCGATCGTCAAATTTGGGTATAGGGGCGAAAGACTAA
TCGAACCATCTAGTAGCTGGTTCCTGCCG-AAGTTTCCCTCAGGATAGCA
GAAACTCA--TGTCAGATTTATGTGGTAAAGCGAATGATTAGAGGCCTTG
GGGT-TGAAACAACCTTAACCTATTCTCAAACTTTAAATATGTAAGAACG
AGCCGTCACTTAATTGGACCGCTCGGCGATTG-AGAGT-----TTCTAGT
GGGCCATTTTTGGTAAGCAGAACTGGCGATGCGGGATGAACCGAACGCGA
GGTTAAGGTGCCGGAATATACGCTCATCAGACACCACAAAAGGTGTTAGT
TCATCTAGACAGCAGGACGGTGGCCATGGAAGTCGGAACCCGCTAAGGAG
TGTGTAACAACTCACCTGCCGAATGAACTAGCCCTGAAAATGGATGGCGC
TCAAGCGTATTACCCATACCTCGCCGTCAGTGTTTAAGTGACACACTGAC
GAGTAGGCAGGCGTGGAGGTTT--GTGAAGAAGCC-
>20573
ATTATTGAATTAAA----TTGAGTGT-GGG-TTGTAGCTGG-T------C
TCTTCAC---------TGGGACA-TGTGCACGCCTGA------CTCATTT
TC-----------------CAACCA------A-TAAACCTCTGTGCACTT
C----TCATGGGTCGGATAGAG-TAGCTTTTTT-----------------
---------------CATTAAAGGCGAAATGT------------------
-----------------------------------CTG------------
-----------ACCTGTGTGTTTTG--AACCACAAACAA----GTCTG--
-TTAT-----AGAATG---------------------TCATCA------T
ATTGTGC----ATTAATGCA--------TAAAATACAACTTTCAGCAACG
GATCTCTTGGCTCTCGCATCGATG-AAGAACGCAGCGAAATGCGATAAGT
-AATGTGAATTGCAGA-ATTCAGTGAATCATCGAATCTTTGAACGCACCT
TGCGCTCCATAG-TGTTATAGCTATGGAGCATGCCTGTTTGAGTGTCATG
GTATTCTCAACTCATTCAATTTT-TGTTG---------------------
--AATGGGCTTGGACTT-GGAGGATTT---------TTGCTGGCGCA---
------------ATTTATTG-CACTGGCTCCTCT-TAAATGCATTAGCTT
GGATATTGC-TGA-----------GCATTGACTCAACGTGATAA----TT
GTC-TACGTTGC-TTCAAC-----------------TT-GGCGTT-TTAT
AGTATTCATGC-TTCGAA-CCGT-CCCT----------------------
--TTGGACAATACT-----------------------------CTGA-AC
-CCCCTAGTAACTGCGAGTGAAGCGGG-AAAAGCTCAAATTTAAAATCTG
GCA-G-CTT---CGGTTGTCCGAGTTGTAGTCTGGAGAAGCGTTTTCTGT
GCTGGACCGTATACAAG-TCTCTTGGA-ACAGAGCGTCATAGAGGGTGAG
AATCCCGTCTT-TGATACGGAC-TGCCAGTGC-TTTGTGATGCGCTCTCA
AAGAGTCGAGTTGTTTGGGAATGCAGCTCAAAATGGGTGGTAAATTCCAT
CTAAAGCTAAATATTGGCGAGAGACCGATAGCGAACAAGTACCGTGAGGG
AAAGATGAAAAGCACTTTGGAAAGAGAGTT-AAACAGTACGTGAAATTGC
TGAAAGGGAAACGCTTGAAGTCA-GTCGCGTTGT-TCA-GAACTCAGCCT
GGCT--T------TTGCTTGGTGCATTTTCTGT-TCAACGGGCCAGCATC
AATTTTGAT-CATTGGATAAAGGCCT-TGGGAATGTGGCT------CTCT
C------GGGAGTGTTATAGCCCTTGG-TTGTATACAGTGGTT-GGGATT
GAGGATCGCAGC--------------------------------------
--CTTGT-GCTTAGGATGCTGGCGTAATGGCTTTAAACGACCCGTCTTGA
AACACGGACCAAGGAGTCTAACATGCCTGCGAGTGTTTGGGTG--TAAAA
CCCGAGCGCGTAATGAAAGTGAAAGTTGGGA-TCCCTGT-CGT-GGGGAG
CACCGACGCCCGGACTTG--ATCTTCTGTGACGGATCCGCGGTAGAGCAT
GTATGTTGGGACCCGAAAGATGGTGAACTATGCCTGAATAGGGTGAAGCC
AGAGGAAACTCTGGTGGAGGCTC-GTAGCGATTCTGACGTGCAAATCGAT
CGTCAAATTTGGGTATAGGGGCGAAAGACTAATCGAACCATCTAGTAGCT
GGTTCCTGCCG-AAGTTTCCCTCAGGATAGCAGAAACTCA--TGTCAGAT
TTATGTGGTAAAGCGAATGATTAGAGGCCTTGGGGT-TGAAACAACCTTA
ACCTATTCTCAAACTTTAAATATGTAAGAACGAGCCGTCACTTAATTGGA
CCGCTCGGCGATTG-AGAGT-----TTCTAGTGGGCCATTTTTGGTAAGC
AGAACTGGCGATGCGGGATGAACCGAACGCGAGGTTAAGGTGCCGGAATA
TACGCTCATCAGACACCACAAAAGGTGTTAGTTCATCTAGACAGCAGGAC
GGTGGCCATGGAAGTCGGAACCCGCTAAGGAGTGTGTAACAACTCACCTG
CCGAATGAACTAGCCCTGAAAATGGATGGCGCTCAAGCGTATTACCCATA
CCTCGCCGTCAGTGTTTAAGTGACACACTGACGAGTAGGCAGGCGTGGAG
GTTT--GTGAAGAAGCC-CCCCTAGTAACTGCGAGTGAAGCGGG-AAAAG
CTCAAATTTAAAATCTGGCA-G-CTT---CGGTTGTCCGAGTTGTAGTCT
GGAGAAGCGTTTTCTGTGCTGGACCGTATACAAG-TCTCTTGGA-ACAGA
GCGTCATAGAGGGTGAGAATCCCGTCTT-TGATACGGAC-TGCCAGTGC-
TTTGTGATGCGCTCTCAAAGAGTCGAGTTGTTTGGGAATGCAGCTCAAAA
TGGGTGGTAAATTCCATCTAAAGCTAAATATTGGCGAGAGACCGATAGCG
AACAAGTACCGTGAGGGAAAGATGAAAAGCACTTTGGAAAGAGAGTT-AA
ACAGTACGTGAAATTGCTGAAAGGGAAACGCTTGAAGTCA-GTCGCGTTG
T-TCA-GAACTCAGCCTGGCT--T------TTGCTTGGTGCATTTTCTGT
-TCAACGGGCCAGCATCAATTTTGAT-CATTGGATAAAGGCCT-TGGGAA
TGTGGCT------CTCTC------GGGAGTGTTATAGCCCTTGG-TTGTA
TACAGTGGTT-GGGATTGAGGATCGCAGC---------------------
-------------------CTTGT-GCTTAGGATGCTGGCGTAATGGCTT
TAAACGACCCGTCTTGAAACACGGACCAAGGAGTCTAACATGCCTGCGAG
TGTTTGGGTG--TAAAACCCGAGCGCGTAATGAAAGTGAAAGTTGGGA-T
CCCTGT-CGT-GGGGAGCACCGACGCCCGGACTTG--ATCTTCTGTGACG
GATCCGCGGTAGAGCATGTATGTTGGGACCCGAAAGATGGTGAACTATGC
CTGAATAGGGTGAAGCCAGAGGAAACTCTGGTGGAGGCTC-GTAGCGATT
CTGACGTGCAAATCGATCGTCAAATTTGGGTATAGGGGCGAAAGACTAAT
CGAACCATCTAGTAGCTGGTTCCTGCCG-AAGTTTCCCTCAGGATAGCAG
AAACTCA--TGTCAGATTTATGTGGTAAAGCGAATGATTAGAGGCCTTGG
GGT-TGAAACAACCTTAACCTATTCTCAAACTTTAAATATGTAAGAACGA
GCCGTCACTTAATTGGACCGCTCGGCGATTG-AGAGT-----TTCTAGTG
GGCCATTTTTGGTAAGCAGAACTGGCGATGCGGGATGAACCGAACGCGAG
GTTAAGGTGCCGGAATATACGCTCATCAGACACCACAAAAGGTGTTAGTT
CATCTAGACAGCAGGACGGTGGCCATGGAAGTCGGAACCCGCTAAGGAGT
GTGTAACAACTCACCTGCCGAATGAACTAGCCCTGAAAATGGATGGCGCT
CAAGCGTATTACCCATACCTCGCCGTCAGTGTTTAAGTGACACACTGACG
AGTAGGCAGGCGTGGAGGTTT--GTGAAGAAGCC-CCCCTAGTAACTGCG
AGTGAAGCGGG-AAAAGCTCAAATTTAAAATCTGGCA-G-CTT---CGGT
TGTCCGAGTTGTAGTCTGGAGAAGCGTTTTCTGTGCTGGACCGTATACAA
G-TCTCTTGGA-ACAGAGCGTCATAGAGGGTGAGAATCCCGTCTT-TGAT
ACGGAC-TGCCAGTGC-TTTGTGATGCGCTCTCAAAGAGTCGAGTTGTTT
GGGAATGCAGCTCAAAATGGGTGGTAAATTCCATCTAAAGCTAAATATTG
GCGAGAGACCGATAGCGAACAAGTACCGTGAGGGAAAGATGAAAAGCACT
[truncated: 317,492 more chars]
