# Supplementary material for: ﻿Morphological and phylogenetic analyses reveal one new genus and six new species in Irpicaceae and Steccherinaceae (Polyporales, Basidiomycota) from the Yunnan–Guizhou Plateau, Asia
Source: IMA Fungus. 2025 Dec 29;16:e172367. doi: 10.3897/imafungus.16.172367 (PMC12770999; doi:10.3897/imafungus.16.172367)
Supplement: Supplementary material 3 — Maximum Parsimony strict consensus tree illustrating the phylogeny of new genus Odentinium [file imafungus-16-e172367-s003.fas]

>B.1
--------------ACGAACGATGTCCGGG--GTTGATGCTGGCCTTTC--------GAGGC-ATGTGCTCGCCC-C-GTTC-AC----AATCATCCCTCTC-ACACCTGTGCACTCTTGCGTGGG-TC-----------GGC-----GTCTCGT--------------------------------CG---------------------------------------GCCTGCGTTTT--------CTCACAAACTCTTGCATGTT-CAA---AGAATGA---------TCTTGATGCTTTAACG-----CATTTT--------ATACAACTTTCAACAACGGATCTCTTGGCTCTCGCATCGATGAAGAACGCAGCGAAATGCGATAAGTAATGTGAATTGCAGAATTCAGTGAATCATCGAATCTTTGAACGCACCTTGCGCCCTTTGGCATT----CCGAAGGGCACACCTGTTTGAGTGTCGTGAA--ATTCTCAACCCCGTCTTCTTTYTT--------------------GAA-----------GAGCGGAGGTTGGAC-TTGGAGG------TCGT-----TGCCGGT------------------------CCTTTTGTGATCGGCTCCTCTGGAATGCATTAGCG-AGAC-------------CCTT----------GCGGTGGCGCCTTGGTGTGATAA-TTGTCTACGCCAT---GGACGTGC-CGCGAT-TTCATGGG---GCGCTCGC-TT--CGAACCGTCGC------------------AAGAC-ACTT---T-------------------CATCGAACC-------------------------------------------------------------------------------------------------------------------------------------------------------------------------------------------------------------------------------------CCCCTAGTAACTGCGAG-TGAAGCGGGAAAAGCTCAAAT-TTAAAAT-CTGGCGGTCT-CTGGCCGTCCGAGTTGTAGTCTGGAGAAGCGTCTTCCGCGTCGGAC-CGTGTA-CAAGTTTC-CTGGAACGGAGCGTCATAGAGGGTGAGAA-TCCCGTCTCTGACA-CGGACAGCCGATGCTTT--GTGATGCGCTCTCGA-AGAGTCGAGTTGTTTGGGAATGCAGCTCAAAA---TGGGTGGTGAATTCCATCTAAAGCTAAATATTGGCGAGAGACCGATAGCGAACAAGTACCGTGAGGGAAAGATGAAAAGCACTTTGGAAAGAGAGTTAAACAGTACGTGAAATTGTTGAAAGGGAAACGCTCGAAGTCAGTC--GCGTCCGCCGGGA--CTCAGCCTCGC-AATCTT---GCTTGGTGTATTTTCTGGTGGACGGG-CCAGCATCAATTTTGGTCGCCGGACAAAGGTTGGAGAAA--TGTGGCACCTTCGGGTGTGTTATAGTCTCTGGCCACACGCGGCGGTCGG-GATTGAGGAACTCA--GCACGCC-TTTACGGTCGGGGCTTCGCCCACG-TTCGTGCTTAG-GATGCTG-GCGTAATGGCTTTGA-ACGA-CCCGTCTTGAAACACGGACCA-AGGAGTCTAACATGCCCGCGAGTGTTC-GGGTGGAAAACCCGTGCGCGCAATGAAAGTGAAAGTTGGG-ACCTCTGTCGT-GGAGGGCACCGACGCCCGGACCAGAA-CTTCTGTGACGGA-TCTGCGGTAGAGCG--TGCATGTTGGGACCCGAAAG--ATGGTGAACTATGCCTGAATAGGGTG-AAGCCAGAGGAAACTCTGGTGGAGGCTCGTAGCGATTCTGACGTGCAAATCGATCGTCAAATTT-GGGTATAGGGGCG-AAAGACT-AATCGAA-CCATCTAGTAGCTGGTTCCTGCCGAAGTTTCCCTC-AGGATAGCAGAAACTCGTATCAGA--TTTATGTGGTAAAGCG---AATGATTAGAGG-----CCTTGGGGTTGAAACAACCTT---AACCTA--TTCTCAAACTTTAAATATGTAAGAACAAGCCGTCGCTCGATTGGACCGCTTGGCGATTGAGAGTTTCTAGTGGGCCATTTTTGGTAAGCAGAACTGGCGATGCGGGATGAACCGAACGCGAGGTTAAGGTGCCGGAATACACGCTCATCAGACACCACAAAAGGTGTTAGTTCATCTAGACAGCAGGACGGTGGCCATGGAAGTCGGAATCCGCTAAGGAGTGTGTAACAACTCACCTGCCGAATGAACTAGCCCTGAAAATGGATGGCGCTCAAGCGTGTTACCCATACCTCGCCGTC--AGCGTTGAAGTGACGCGCTGACGAGTAGGCAGGCGTGGAGGTCAGTGAAGAAGCC-CCCCTAGTAACTGCGAG-TGAAGCGGGAAAAGCTCAAAT-TTAAAAT-CTGGCGGTCT-CTGGCCGTCCGAGTTGTAGTCTGGAGAAGCGTCTTCCGCGTCGGAC-CGTGTA-CAAGTTTC-CTGGAACGGAGCGTCATAGAGGGTGAGAA-TCCCGTCTCTGACA-CGGACAGCCGATGCTTT--GTGATGCGCTCTCGA-AGAGTCGAGTTGTTTGGGAATGCAGCTCAAAA---TGGGTGGTGAATTCCATCTAAAGCTAAATATTGGCGAGAGACCGATAGCGAACAAGTACCGTGAGGGAAAGATGAAAAGCACTTTGGAAAGAGAGTTAAACAGTACGTGAAATTGTTGAAAGGGAAACGCTCGAAGTCAGTC--GCGTCCGCCGGGA--CTCAGCCTCGC-AATCTT---GCTTGGTGTATTTTCTGGTGGACGGG-CCAGCATCAATTTTGGTCGCCGGACAAAGGTTGGAGAAA--TGTGGCACCTTCGGGTGTGTTATAGTCTCTGGCCACACGCGGCGGTCGG-GATTGAGGAACTCA--GCACGCC-TTTACGGTCGGGGCTTCGCCCACG-TTCGTGCTTAG-GATGCTG-GCGTAATGGCTTTGA-ACGA-CCCGTCTTGAAACACGGACCA-AGGAGTCTAACATGCCCGCGAGTGTTC-GGGTGGAAAACCCGTGCGCGCAATGAAAGTGAAAGTTGGG-ACCTCTGTCGT-GGAGGGCACCGACGCCCGGACCAGAA-CTTCTGTGACGGA-TCTGCGGTAGAGCG--TGCATGTTGGGACCCGAAAG--ATGGTGAACTATGCCTGAATAGGGTG-AAGCCAGAGGAAACTCTGGTGGAGGCTCGTAGCGATTCTGACGTGCAAATCGATCGTCAAATTT-GGGTATAGGGGCG-AAAGACT-AATCGAA-CCATCTAGTAGCTGGTTCCTGCCGAAGTTTCCCTC-AGGATAGCAGAAACTCGTATCAGA--TTTATGTGGTAAAGCG---AATGATTAGAGG-----CCTTGGGGTTGAAACAACCTT---AACCTA--TTCTCAAACTTTAAATATGTAAGAACAAGCCGTCGCTCGATTGGACCGCTTGGCGATTGAGAGTTTCTAGTGGGCCATTTTTGGTAAGCAGAACTGGCGATGCGGGATGAACCGAACGCGAGGTTAAGGTGCCGGAATACACGCTCATCAGACACCACAAAAGGTGTTAGTTCATCTAGACAGCAGGACGGTGGCCATGGAAGTCGGAATCCGCTAAGGAGTGTGTAACAACTCACCTGCCGAATGAACTAGCCCTGAAAATGGATGGCGCTCAAGCGTGTTACCCATACCTCGCCGTC--AGCGTTGAAGTGACGCGCTGACGAGTAGGCAGGCGTGGAGGTCAGTGAAGAAGCC-CCCCTAGTAACTGCGAG-TGAAGCGGGAAAAGCTCAAAT-TTAAAAT-CTGGCGGTCT-CTGGCCGTCCGAGTTGTAGTCTGGAGAAGCGTCTTCCGCGTCGGAC-CGTGTA-CAAGTTTC-CTGGAACGGAGCGTCATAGAGGGTGAGAA-TCCCGTCTCTGACA-CGGACAGCCGATGCTTT--GTGATGCGCTCTCGA-AGAGTCGAGTTGTTTGGGAATGCAGCTCAAAA---TGGGTGGTGAATTCCATCTAAAGCTAAATATTGGCGAGAGACCGATAGCGAACAAGTACCGTGAGGGAAAGATGAAAAGCACTTTGGAAAGAGAGTTAAACAGTACGTGAAATTGTTGAAAGGGAAACGCTCGAAGTCAGTC--GCGTCCGCCGGGA--CTCAGCCTCGC-AATCTT---GCTTGGTGTATTTTCTGGTGGACGGG-CCAGCATCAATTTTGGTCGCCGGACAAAGGTTGGAGAAA--TGTGGCACCTTCGGGTGTGTTATAGTCTCTGGCCACACGCGGCGGTCGG-GATTGAGGAACTCA--GCACGCC-TTTACGGTCGGGGCTTCGCCCACG-TTCGTGCTTAG-GATGCTG-GCGTAATGGCTTTGA-ACGA-CCCGTCTTGAAACACGGACCA-AGGAGTCTAACATGCCCGCGAGTGTTC-GGGTGGAAAACCCGTGCGCGCAATGAAAGTGAAAGTTGGG-ACCTCTGTCGT-GGAGGGCACCGACGCCCGGACCAGAA-CTTCTGTGACGGA-TCTGCGGTAGAGCG--TGCATGTTGGGACCCGAAAG--ATGGTGAACTATGCCTGAATAGGGTG-AAGCCAGAGGAAACTCTGGTGGAGGCTCGTAGCGATTCTGACGTGCAAATCGATCGTCAAATTT-GGGTATAGGGGCG-AAAGACT-AATCGAA-CCATCTAGTAGCTGGTTCCTGCCGAAGTTTCCCTC-AGGATAGCAGAAACTCGTATCAGA--TTTATGTGGTAAAGCG---AATGATTAGAGG-----CCTTGGGGTTGAAACAACCTT---AACCTA--TTCTCAAACTTTAAATATGTAAGAACAAGCCGTCGCTCGATTGGACCGCTTGGCGATTGAGAGTTTCTAGTGGGCCATTTTTGGTAAGCAGAACTGGCGATGCGGGATGAACCGAACGCGAGGTTAAGGTGCCGGAATACACGCTCATCAGACACCACAAAAGGTGTTAGTTCATCTAGACAGCAGGACGGTGGCCATGGAAGTCGGAATCCGCTAAGGAGTGTGTAACAACTCACCTGCCGAATGAACTAGCCCTGAAAATGGATGGCGCTCAAGCGTGTTACCCATACCTCGCCGTC--AGCGTTGAAGTGACGCGCTGACGAGTAGGCAGGCGTGGAGGTCAGTGAAGAAGCC-CCCCTAGTAACTGCGAG-TGAAGCGGGAAAAGCTCAAAT-TTAAAAT-CTGGCGGTCT-CTGGCCGTCCGAGTTGTAGTCTGGAGAAGCGTCTTCCGCGTCGGAC-CGTGTA-CAAGTTTC-CTGGAACGGAGCGTCATAGAGGGTGAGAA-TCCCGTCTCTGACA-CGGACAGCCGATGCTTT--GTGATGCGCTCTCGA-AGAGTCGAGTTGTTTGGGAATGCAGCTCAAAA---TGGGTGGTGAATTCCATCTAAAGCTAAATATTGGCGAGAGACCGATAGCGAACAAGTACCGTGAGGGAAAGATGAAAAGCACTTTGGAAAGAGAGTTAAACAGTACGTGAAATTGTTGAAAGGGAAACGCTCGAAGTCAGTC--GCGTCCGCCGGGA--CTCAGCCTCGC-AATCTT---GCTTGGTGTATTTTCTGGTGGACGGG-CCAGCATCAATTTTGGTCGCCGGACAAAGGTTGGAGAAA--TGTGGCACCTTCGGGTGTGTTATAGTCTCTGGCCACACGCGGCGGTCGG-GATTGAGGAACTCA--GCACGCC-TTTACGGTCGGGGCTTCGCCCACG-TTCGTGCTTAG-GATGCTG-GCGTAATGGCTTTGA-ACGA-CCCGTCTTGAAACACGGACCA-AGGAGTCTAACATGCCCGCGAGTGTTC-GGGTGGAAAACCCGTGCGCGCAATGAAAGTGAAAGTTGGG-ACCTCTGTCGT-GGAGGGCACCGACGCCCGGACCAGAA-CTTCTGTGACGGA-TCTGCGGTAGAGCG--TGCATGTTGGGACCCGAAAG--ATGGTGAACTATGCCTGAATAGGGTG-AAGCCAGAGGAAACTCTGGTGGAGGCTCGTAGCGATTCTGACGTGCAAATCGATCGTCAAATTT-GGGTATAGGGGCG-AAAGACT-AATCGAA-CCATCTAGTAGCTGGTTCCTGCCGAAGTTTCCCTC-AGGATAGCAGAAACTCGTATCAGA--TTTATGTGGTAAAGCG---AATGATTAGAGG-----CCTTGGGGTTGAAACAACCTT---AACCTA--TTCTCAAACTTTAAATATGTAAGAACAAGCCGTCGCTCGATTGGACCGCTTGGCGATTGAGAGTTTCTAGTGGGCCATTTTTGGTAAGCAGAACTGGCGATGCGGGATGAACCGAACGCGAGGTTAAGGTGCCGGAATACACGCTCATCAGACACCACAAAAGGTGTTAGTTCATCTAGACAGCAGGACGGTGGCCATGGAAGTCGGAATCCGCTAAGGAGTGTGTAACAACTCACCTGCCGAATGAACTAGCCCTGAAAATGGATGGCGCTCAAGCGTGTTACCCATACCTCGCCGTC--AGCGTTGAAGTGACGCGCTGACGAGTAGGCAGGCGTGGAGGTCAGTGAAGAAGCC-
>CLZhao595
ATTATTGAATGA--AACT--GGGT---GTG--GCTGTGGCTGGTCTTGGTA--AAACAAGAC-ATGTGCACGTCA-T-GTCCTTT-----TCCATATTATCAACCCCTTGTGCAC-TTCTTGCAGG--------------------------------------------------------------------------------------------------CATCGCCTGTGAGTT-------CATCACAAACATGTCATAAAA-TCA---AGAACAA-GAC-----CTTCGCGGTCRAAAATGTAGCTA-TATCA------GTACAACTTTCAACAACGGATCTCTTGGCTCTCGCATCGATGAAGAACGCAGCGAAATGCGATAAGTAATGTGAATTGCAGAATTCAGTGAATCATCGAATCTTTGAACGCACCTTGCGCTCCTTGGTATT----CTGAGGAGCATGCCTGTTTGAGTGTCATGGT--ATCTTCAGCTTTTCCAG--CAGCC---TTACT------------GCC-----------GGAGATAGCTTGGAC-TTGGAGG--CTCCCAAT-----TGCCGGC--ATCCCGC----GCCTCGTC-----GCAGGCCGTCGGCTCCTCTGAAATACATCAGCTCGAGT-------------CACT-----GTTGGGCG-CAAC---ACGGCGTGATAG-TCTTCTACGCTGA---C-TCGCCTCAACTACGTT---------GTGCTGGGCTT--CTAAATGTCTCA------------CTCTGGGGACAAACA---------------CTTTTGAAAATCTGACCTCAAATCAGGTAGGACTACCCGCTGAACTTAAGCATATCAATAAGCCGGAGGAA-------------------------------------------------------------------------------------------------------------------------------------------------------------------------------CCCCTAGTAACTGCGAG-TGAAGCGGGAAAAGCTCAAAT-TTAAAAT-CTGGCAGCCT--TGGCTGTCCGAGTTGTAGTCTGGAGAAGTGTCTTCTGTGCTGGAC-CGTGTA-CAAGTCTC-TTGGAACAGAGCGTCATAGAGGGTGAGAA-TCCCGTCTTTGATA-CGGACTGCCAGTGCTTT--GTGATGCACTCTCAA-AGAGTCGAGTTGTTTGGGAATGCAGCTCAAAA---TGGGTGGTAAATTCCATCTAAAGCTAAATATTGGCGAGAGACCGATAGCGAACAAGTACCGTGAGGGAAAGATGAAAAGCACTTTGGAAAGAGAGTTAAACAGTACGTGAAATTGTTGAAAGGGAAACGCTTGAAGTCAGTC--GCATTGGACAGAA--CTCAGCCTGGC---TCTT---GCTTGGTGCATTTTCTGTTTAATGGG-CCAGCATCAATTTTGACTGCTAGAGAAAGGCCTCAGGAA--GGTGGCACCTTTGGGTGTGTTATAGCCTGTGGTCGCATATAGCGGTTGG-GATTGAGGATCTCA--GCATGCC-TTCACGGTCGGGG-TTCGCCCACG-TTCATGCTTAG-GATGCTG-GCGTAATGGCTTTAA-GCGA-CCCGTCTTGAAACACGGACCA-AGGAGTCTAACATGCCTGCGAGTGTTT-GGGTGGAAAACCCGAGCGCGCAATGAAAGTGAAAGTTGGG-ATCCCTGTCGT-GGGGAGCACTGACGCCCGGACCAGAC-CTTCTGTGACGGA-TCTGCGGTAGAGCA--TGTATGTTGGGACCCGAAAG--ATGGTGAACTATGCCTGAATAGGGTG-AAGCCAGAGGAAACTCTGGTGGAGGCTCGTAGCGATTCTGACGTGCAAATCGATCGTCAAATTT-GGGTATAGGGGCG-AAAGACT-AATCGAA-CCATCTAGTAGCTGGTTCCTGCCGAAGTTTCCCTC-AGGATAGCAGAAGCTCATATCAGA--TTTATGTGGTAAAGCG---AATGATTAGAGG-----CCTTGGGGTTGAAACAACCTT---AACCTA--TTCTCAAACTTTAAATATGTAAGAACGAGTTGTCACTTGACTGGACTACTCGGCGATTGAGAGTTTCTAGTGGGCCATTTTTGGTAAGCAGAACTGGCGATGCGGGATGAACCGAACGCGAGGTTAAGGTGCCGGAATACACGCTCATCAGACACCACAAAAGGTGTTAGTTCATCTAGACAGCAGGACGGTGGCCATGGAAGTCGGAATCCGCTAAGGAGTGTGTAACAACTCACCTGCCGAATGAACTAGCCCTGAAAATGGATGGCGCTCAAGCGTGTTACCCATACCTCGCCGTC--AGCGTTGAAGTGACGTGCTGACGAGTAGGCAGGCGTGGAGGTTTGTGAAGAAGCC-CCCCTAGTAACTGCGAG-TGAAGCGGGAAAAGCTCAAAT-TTAAAAT-CTGGCAGCCT--TGGCTGTCCGAGTTGTAGTCTGGAGAAGTGTCTTCTGTGCTGGAC-CGTGTA-CAAGTCTC-TTGGAACAGAGCGTCATAGAGGGTGAGAA-TCCCGTCTTTGATA-CGGACTGCCAGTGCTTT--GTGATGCACTCTCAA-AGAGTCGAGTTGTTTGGGAATGCAGCTCAAAA---TGGGTGGTAAATTCCATCTAAAGCTAAATATTGGCGAGAGACCGATAGCGAACAAGTACCGTGAGGGAAAGATGAAAAGCACTTTGGAAAGAGAGTTAAACAGTACGTGAAATTGTTGAAAGGGAAACGCTTGAAGTCAGTC--GCATTGGACAGAA--CTCAGCCTGGC---TCTT---GCTTGGTGCATTTTCTGTTTAATGGG-CCAGCATCAATTTTGACTGCTAGAGAAAGGCCTCAGGAA--GGTGGCACCTTTGGGTGTGTTATAGCCTGTGGTCGCATATAGCGGTTGG-GATTGAGGATCTCA--GCATGCC-TTCACGGTCGGGG-TTCGCCCACG-TTCATGCTTAG-GATGCTG-GCGTAATGGCTTTAA-GCGA-CCCGTCTTGAAACACGGACCA-AGGAGTCTAACATGCCTGCGAGTGTTT-GGGTGGAAAACCCGAGCGCGCAATGAAAGTGAAAGTTGGG-ATCCCTGTCGT-GGGGAGCACTGACGCCCGGACCAGAC-CTTCTGTGACGGA-TCTGCGGTAGAGCA--TGTATGTTGGGACCCGAAAG--ATGGTGAACTATGCCTGAATAGGGTG-AAGCCAGAGGAAACTCTGGTGGAGGCTCGTAGCGATTCTGACGTGCAAATCGATCGTCAAATTT-GGGTATAGGGGCG-AAAGACT-AATCGAA-CCATCTAGTAGCTGGTTCCTGCCGAAGTTTCCCTC-AGGATAGCAGAAGCTCATATCAGA--TTTATGTGGTAAAGCG---AATGATTAGAGG-----CCTTGGGGTTGAAACAACCTT---AACCTA--TTCTCAAACTTTAAATATGTAAGAACGAGTTGTCACTTGACTGGACTACTCGGCGATTGAGAGTTTCTAGTGGGCCATTTTTGGTAAGCAGAACTGGCGATGCGGGATGAACCGAACGCGAGGTTAAGGTGCCGGAATACACGCTCATCAGACACCACAAAAGGTGTTAGTTCATCTAGACAGCAGGACGGTGGCCATGGAAGTCGGAATCCGCTAAGGAGTGTGTAACAACTCACCTGCCGAATGAACTAGCCCTGAAAATGGATGGCGCTCAAGCGTGTTACCCATACCTCGCCGTC--AGCGTTGAAGTGACGTGCTGACGAGTAGGCAGGCGTGGAGGTTTGTGAAGAAGCC-CCCCTAGTAACTGCGAG-TGAAGCGGGAAAAGCTCAAAT-TTAAAAT-CTGGCAGCCT--TGGCTGTCCGAGTTGTAGTCTGGAGAAGTGTCTTCTGTGCTGGAC-CGTGTA-CAAGTCTC-TTGGAACAGAGCGTCATAGAGGGTGAGAA-TCCCGTCTTTGATA-CGGACTGCCAGTGCTTT--GTGATGCACTCTCAA-AGAGTCGAGTTGTTTGGGAATGCAGCTCAAAA---TGGGTGGTAAATTCCATCTAAAGCTAAATATTGGCGAGAGACCGATAGCGAACAAGTACCGTGAGGGAAAGATGAAAAGCACTTTGGAAAGAGAGTTAAACAGTACGTGAAATTGTTGAAAGGGAAACGCTTGAAGTCAGTC--GCATTGGACAGAA--CTCAGCCTGGC---TCTT---GCTTGGTGCATTTTCTGTTTAATGGG-CCAGCATCAATTTTGACTGCTAGAGAAAGGCCTCAGGAA--GGTGGCACCTTTGGGTGTGTTATAGCCTGTGGTCGCATATAGCGGTTGG-GATTGAGGATCTCA--GCATGCC-TTCACGGTCGGGG-TTCGCCCACG-TTCATGCTTAG-GATGCTG-GCGTAATGGCTTTAA-GCGA-CCCGTCTTGAAACACGGACCA-AGGAGTCTAACATGCCTGCGAGTGTTT-GGGTGGAAAACCCGAGCGCGCAATGAAAGTGAAAGTTGGG-ATCCCTGTCGT-GGGGAGCACTGACGCCCGGACCAGAC-CTTCTGTGACGGA-TCTGCGGTAGAGCA--TGTATGTTGGGACCCGAAAG--ATGGTGAACTATGCCTGAATAGGGTG-AAGCCAGAGGAAACTCTGGTGGAGGCTCGTAGCGATTCTGACGTGCAAATCGATCGTCAAATTT-GGGTATAGGGGCG-AAAGACT-AATCGAA-CCATCTAGTAGCTGGTTCCTGCCGAAGTTTCCCTC-AGGATAGCAGAAGCTCATATCAGA--TTTATGTGGTAAAGCG---AATGATTAGAGG-----CCTTGGGGTTGAAACAACCTT---AACCTA--TTCTCAAACTTTAAATATGTAAGAACGAGTTGTCACTTGACTGGACTACTCGGCGATTGAGAGTTTCTAGTGGGCCATTTTTGGTAAGCAGAACTGGCGATGCGGGATGAACCGAACGCGAGGTTAAGGTGCCGGAATACACGCTCATCAGACACCACAAAAGGTGTTAGTTCATCTAGACAGCAGGACGGTGGCCATGGAAGTCGGAATCCGCTAAGGAGTGTGTAACAACTCACCTGCCGAATGAACTAGCCCTGAAAATGGATGGCGCTCAAGCGTGTTACCCATACCTCGCCGTC--AGCGTTGAAGTGACGTGCTGACGAGTAGGCAGGCGTGGAGGTTTGTGAAGAAGCC-CCCCTAGTAACTGCGAG-TGAAGCGGGAAAAGCTCAAAT-TTAAAAT-CTGGCAGCCT--TGGCTGTCCGAGTTGTAGTCTGGAGAAGTGTCTTCTGTGCTGGAC-CGTGTA-CAAGTCTC-TTGGAACAGAGCGTCATAGAGGGTGAGAA-TCCCGTCTTTGATA-CGGACTGCCAGTGCTTT--GTGATGCACTCTCAA-AGAGTCGAGTTGTTTGGGAATGCAGCTCAAAA---TGGGTGGTAAATTCCATCTAAAGCTAAATATTGGCGAGAGACCGATAGCGAACAAGTACCGTGAGGGAAAGATGAAAAGCACTTTGGAAAGAGAGTTAAACAGTACGTGAAATTGTTGAAAGGGAAACGCTTGAAGTCAGTC--GCATTGGACAGAA--CTCAGCCTGGC---TCTT---GCTTGGTGCATTTTCTGTTTAATGGG-CCAGCATCAATTTTGACTGCTAGAGAAAGGCCTCAGGAA--GGTGGCACCTTTGGGTGTGTTATAGCCTGTGGTCGCATATAGCGGTTGG-GATTGAGGATCTCA--GCATGCC-TTCACGGTCGGGG-TTCGCCCACG-TTCATGCTTAG-GATGCTG-GCGTAATGGCTTTAA-GCGA-CCCGTCTTGAAACACGGACCA-AGGAGTCTAACATGCCTGCGAGTGTTT-GGGTGGAAAACCCGAGCGCGCAATGAAAGTGAAAGTTGGG-ATCCCTGTCGT-GGGGAGCACTGACGCCCGGACCAGAC-CTTCTGTGACGGA-TCTGCGGTAGAGCA--TGTATGTTGGGACCCGAAAG--ATGGTGAACTATGCCTGAATAGGGTG-AAGCCAGAGGAAACTCTGGTGGAGGCTCGTAGCGATTCTGACGTGCAAATCGATCGTCAAATTT-GGGTATAGGGGCG-AAAGACT-AATCGAA-CCATCTAGTAGCTGGTTCCTGCCGAAGTTTCCCTC-AGGATAGCAGAAGCTCATATCAGA--TTTATGTGGTAAAGCG---AATGATTAGAGG-----CCTTGGGGTTGAAACAACCTT---AACCTA--TTCTCAAACTTTAAATATGTAAGAACGAGTTGTCACTTGACTGGACTACTCGGCGATTGAGAGTTTCTAGTGGGCCATTTTTGGTAAGCAGAACTGGCGATGCGGGATGAACCGAACGCGAGGTTAAGGTGCCGGAATACACGCTCATCAGACACCACAAAAGGTGTTAGTTCATCTAGACAGCAGGACGGTGGCCATGGAAGTCGGAATCCGCTAAGGAGTGTGTAACAACTCACCTGCCGAATGAACTAGCCCTGAAAATGGATGGCGCTCAAGCGTGTTACCCATACCTCGCCGTC--AGCGTTGAAGTGACGTGCTGACGAGTAGGCAGGCGTGGAGGTTTGTGAAGAAGCC-
>CLZhao596
ATTATTGAATGA--AACT--GGGT---GTG--GCTGTGGCTGGTCTTGGTA--AAACAAGAC-ATGTGCACGTCA-T-GTCCTTT-----TCCATATTATCAACCCCTTGTGCAC-TTCTTGCAGG--------------------------------------------------------------------------------------------------CATCGCCTGTGAGTT-------CATCACAAACATGTCATAAAA-TCA---AGAACAA-GAC-----CTTTGCGGTCAAAAATGTAGCTA-TATCA------GTACAACTTTCAACAACGGATCTCTTGGCTCTCGCATCGATGAAGAACGCAGCGAAATGCGATAAGTAATGTGAATTGCAGAATTCAGTGAATCATCGAATCTTTGAACGCACCTTGCGCTCCTTGGTATT----CTGAGGAGCATGCCTGTTTGAGTGTCATGGT--ATCTTCAGCTTTTCCAG--CAGCC---TTACT------------GCC-----------GGAGATAGCTTGGAC-TTGGAGG--CTCCCAAT-----TGCCGGC--ATCCCGC---------GCCTCGTCGCAGGCCGTCGGCTCCTCTGAAATACATCAGCTCGAGT-------------CACT-----GTTGGGCG-CAAC---ACGGCGTGATAG-TCTTCTACGCTGA---C-TCGCCT---------CAACTACGTTGTGCTGGGCTT--CTAAATGTCTCA------------CTCTGGGGACAAACA---------------CTTTTGAAAATCTGACCTCAAATCAGGTAGGACTACCCGCTGAACTTAAGCATATCAAAAGCCCGGAG----------------------------------------------------------------------------------------------------------------------------------------------------------------------------------CCCCTAGTAACTGCGAG-TGAAGCGGGAAAAGCTCAAAT-TTAAAAT-CTGGCAGCCT--TGGCTGTCCGAGTTGTAGTCTGGAGAAGTGTCTTCTGTGCTGGAC-CGTGTA-CAAGTCTC-TTGGAACAGAGCGTCATAGAGGGTGAGAA-TCCCGTCTTTGATA-CGGACTGCCAGTGCTTT--GTGATGCACTCTCAA-AGAGTCGAGTTGTTTGGGAATGCAGCTCAAAA---TGGGTGGTAAATTCCATCTAAAGCTAAATATTGGCGAGAGACCGATAGCGAACAAGTACCGTGAGGGAAAGATGAAAAGCACTTTGGAAAGAGAGTTAAACAGTACGTGAAATTGTTGAAAGGGAAACGCTTGAAGTCAGTC--GCATTGGACAGAA--CTCAGCCTGGC---TCTT---GCTTGGTGCATTTTCTGTTTAATGGG-CCAGCATCAATTTTGACTGCTAGAGAAAGGCCTCAGGAA--GGTGGCACCTTTGGGTGTGTTATAGCCTGTGGTCGCATATAGCGGTTGG-GATTGAGGATCTCA--GCATGCC-TTCACGGTCGGGG-TTCGCCCACG-TTCATGCTTAG-GATGCTG-GCGTAATGGCTTTAA-GCGA-CCCGTCTTGAAACACGGACCA-AGGAGTCTAACATGCCTGCGAGTGTTT-GGGTGGAAAACCCGAGCGCGCAATGAAAGTGAAAGTTGGG-ATCCCTGTCGT-GGGGAGCACTGACGCCCGGACCAGAC-CTTCTGTGACGGA-TCTGCGGTAGAGCA--TGTATGTTGGGACCCGAAAG--ATGGTGAACTATGCCTGAATAGGGTG-AAGCCAGAGGAAACTCTGGTGGAGGCTCGTAGCGATTCTGACGTGCAAATCGATCGTCAAATTT-GGGTATAGGGGCG-AAAGACT-AATCGAA-CCATCTAGTAGCTGGTTCCTGCCGAAGTTTCCCTC-AGGATAGCAGAAGCTCATATCAGA--TTTATGTGGTAAAGCG---AATGATTAGAGG-----CCTTGGGGTTGAAACAACCTT---AACCTA--TTCTCAAACTTTAAATATGTAAGAACGAGTTGTCACTTGACTGGACTACTCGGCGATTGAGAGTTTCTAGTGGGCCATTTTTGGTAAGCAGAACTGGCGATGCGGGATGAACCGAACGCGAGGTTAAGGTGCCGGAATACACGCTCATCAGACACCACAAAAGGTGTTAGTTCATCTAGACAGCAGGACGGTGGCCATGGAAGTCGGAATCCGCTAAGGAGTGTGTAACAACTCACCTGCCGAATGAACTAGCCCTGAAAATGGATGGCGCTCAAGCGTGTTACCCATACCTCGCCGTC--AGCGTTGAAGTGACGTGCTGACGAGTAGGCAGGCGTGGAGGTTTGTGAAGAAGCC-CCCCTAGTAACTGCGAG-TGAAGCGGGAAAAGCTCAAAT-TTAAAAT-CTGGCAGCCT--TGGCTGTCCGAGTTGTAGTCTGGAGAAGTGTCTTCTGTGCTGGAC-CGTGTA-CAAGTCTC-TTGGAACAGAGCGTCATAGAGGGTGAGAA-TCCCGTCTTTGATA-CGGACTGCCAGTGCTTT--GTGATGCACTCTCAA-AGAGTCGAGTTGTTTGGGAATGCAGCTCAAAA---TGGGTGGTAAATTCCATCTAAAGCTAAATATTGGCGAGAGACCGATAGCGAACAAGTACCGTGAGGGAAAGATGAAAAGCACTTTGGAAAGAGAGTTAAACAGTACGTGAAATTGTTGAAAGGGAAACGCTTGAAGTCAGTC--GCATTGGACAGAA--CTCAGCCTGGC---TCTT---GCTTGGTGCATTTTCTGTTTAATGGG-CCAGCATCAATTTTGACTGCTAGAGAAAGGCCTCAGGAA--GGTGGCACCTTTGGGTGTGTTATAGCCTGTGGTCGCATATAGCGGTTGG-GATTGAGGATCTCA--GCATGCC-TTCACGGTCGGGG-TTCGCCCACG-TTCATGCTTAG-GATGCTG-GCGTAATGGCTTTAA-GCGA-CCCGTCTTGAAACACGGACCA-AGGAGTCTAACATGCCTGCGAGTGTTT-GGGTGGAAAACCCGAGCGCGCAATGAAAGTGAAAGTTGGG-ATCCCTGTCGT-GGGGAGCACTGACGCCCGGACCAGAC-CTTCTGTGACGGA-TCTGCGGTAGAGCA--TGTATGTTGGGACCCGAAAG--ATGGTGAACTATGCCTGAATAGGGTG-AAGCCAGAGGAAACTCTGGTGGAGGCTCGTAGCGATTCTGACGTGCAAATCGATCGTCAAATTT-GGGTATAGGGGCG-AAAGACT-AATCGAA-CCATCTAGTAGCTGGTTCCTGCCGAAGTTTCCCTC-AGGATAGCAGAAGCTCATATCAGA--TTTATGTGGTAAAGCG---AATGATTAGAGG-----CCTTGGGGTTGAAACAACCTT---AACCTA--TTCTCAAACTTTAAATATGTAAGAACGAGTTGTCACTTGACTGGACTACTCGGCGATTGAGAGTTTCTAGTGGGCCATTTTTGGTAAGCAGAACTGGCGATGCGGGATGAACCGAACGCGAGGTTAAGGTGCCGGAATACACGCTCATCAGACACCACAAAAGGTGTTAGTTCATCTAGACAGCAGGACGGTGGCCATGGAAGTCGGAATCCGCTAAGGAGTGTGTAACAACTCACCTGCCGAATGAACTAGCCCTGAAAATGGATGGCGCTCAAGCGTGTTACCCATACCTCGCCGTC--AGCGTTGAAGTGACGTGCTGACGAGTAGGCAGGCGTGGAGGTTTGTGAAGAAGCC-CCCCTAGTAACTGCGAG-TGAAGCGGGAAAAGCTCAAAT-TTAAAAT-CTGGCAGCCT--TGGCTGTCCGAGTTGTAGTCTGGAGAAGTGTCTTCTGTGCTGGAC-CGTGTA-CAAGTCTC-TTGGAACAGAGCGTCATAGAGGGTGAGAA-TCCCGTCTTTGATA-CGGACTGCCAGTGCTTT--GTGATGCACTCTCAA-AGAGTCGAGTTGTTTGGGAATGCAGCTCAAAA---TGGGTGGTAAATTCCATCTAAAGCTAAATATTGGCGAGAGACCGATAGCGAACAAGTACCGTGAGGGAAAGATGAAAAGCACTTTGGAAAGAGAGTTAAACAGTACGTGAAATTGTTGAAAGGGAAACGCTTGAAGTCAGTC--GCATTGGACAGAA--CTCAGCCTGGC---TCTT---GCTTGGTGCATTTTCTGTTTAATGGG-CCAGCATCAATTTTGACTGCTAGAGAAAGGCCTCAGGAA--GGTGGCACCTTTGGGTGTGTTATAGCCTGTGGTCGCATATAGCGGTTGG-GATTGAGGATCTCA--GCATGCC-TTCACGGTCGGGG-TTCGCCCACG-TTCATGCTTAG-GATGCTG-GCGTAATGGCTTTAA-GCGA-CCCGTCTTGAAACACGGACCA-AGGAGTCTAACATGCCTGCGAGTGTTT-GGGTGGAAAACCCGAGCGCGCAATGAAAGTGAAAGTTGGG-ATCCCTGTCGT-GGGGAGCACTGACGCCCGGACCAGAC-CTTCTGTGACGGA-TCTGCGGTAGAGCA--TGTATGTTGGGACCCGAAAG--ATGGTGAACTATGCCTGAATAGGGTG-AAGCCAGAGGAAACTCTGGTGGAGGCTCGTAGCGATTCTGACGTGCAAATCGATCGTCAAATTT-GGGTATAGGGGCG-AAAGACT-AATCGAA-CCATCTAGTAGCTGGTTCCTGCCGAAGTTTCCCTC-AGGATAGCAGAAGCTCATATCAGA--TTTATGTGGTAAAGCG---AATGATTAGAGG-----CCTTGGGGTTGAAACAACCTT---AACCTA--TTCTCAAACTTTAAATATGTAAGAACGAGTTGTCACTTGACTGGACTACTCGGCGATTGAGAGTTTCTAGTGGGCCATTTTTGGTAAGCAGAACTGGCGATGCGGGATGAACCGAACGCGAGGTTAAGGTGCCGGAATACACGCTCATCAGACACCACAAAAGGTGTTAGTTCATCTAGACAGCAGGACGGTGGCCATGGAAGTCGGAATCCGCTAAGGAGTGTGTAACAACTCACCTGCCGAATGAACTAGCCCTGAAAATGGATGGCGCTCAAGCGTGTTACCCATACCTCGCCGTC--AGCGTTGAAGTGACGTGCTGACGAGTAGGCAGGCGTGGAGGTTTGTGAAGAAGCC-CCCCTAGTAACTGCGAG-TGAAGCGGGAAAAGCTCAAAT-TTAAAAT-CTGGCAGCCT--TGGCTGTCCGAGTTGTAGTCTGGAGAAGTGTCTTCTGTGCTGGAC-CGTGTA-CAAGTCTC-TTGGAACAGAGCGTCATAGAGGGTGAGAA-TCCCGTCTTTGATA-CGGACTGCCAGTGCTTT--GTGATGCACTCTCAA-AGAGTCGAGTTGTTTGGGAATGCAGCTCAAAA---TGGGTGGTAAATTCCATCTAAAGCTAAATATTGGCGAGAGACCGATAGCGAACAAGTACCGTGAGGGAAAGATGAAAAGCACTTTGGAAAGAGAGTTAAACAGTACGTGAAATTGTTGAAAGGGAAACGCTTGAAGTCAGTC--GCATTGGACAGAA--CTCAGCCTGGC---TCTT---GCTTGGTGCATTTTCTGTTTAATGGG-CCAGCATCAATTTTGACTGCTAGAGAAAGGCCTCAGGAA--GGTGGCACCTTTGGGTGTGTTATAGCCTGTGGTCGCATATAGCGGTTGG-GATTGAGGATCTCA--GCATGCC-TTCACGGTCGGGG-TTCGCCCACG-TTCATGCTTAG-GATGCTG-GCGTAATGGCTTTAA-GCGA-CCCGTCTTGAAACACGGACCA-AGGAGTCTAACATGCCTGCGAGTGTTT-GGGTGGAAAACCCGAGCGCGCAATGAAAGTGAAAGTTGGG-ATCCCTGTCGT-GGGGAGCACTGACGCCCGGACCAGAC-CTTCTGTGACGGA-TCTGCGGTAGAGCA--TGTATGTTGGGACCCGAAAG--ATGGTGAACTATGCCTGAATAGGGTG-AAGCCAGAGGAAACTCTGGTGGAGGCTCGTAGCGATTCTGACGTGCAAATCGATCGTCAAATTT-GGGTATAGGGGCG-AAAGACT-AATCGAA-CCATCTAGTAGCTGGTTCCTGCCGAAGTTTCCCTC-AGGATAGCAGAAGCTCATATCAGA--TTTATGTGGTAAAGCG---AATGATTAGAGG-----CCTTGGGGTTGAAACAACCTT---AACCTA--TTCTCAAACTTTAAATATGTAAGAACGAGTTGTCACTTGACTGGACTACTCGGCGATTGAGAGTTTCTAGTGGGCCATTTTTGGTAAGCAGAACTGGCGATGCGGGATGAACCGAACGCGAGGTTAAGGTGCCGGAATACACGCTCATCAGACACCACAAAAGGTGTTAGTTCATCTAGACAGCAGGACGGTGGCCATGGAAGTCGGAATCCGCTAAGGAGTGTGTAACAACTCACCTGCCGAATGAACTAGCCCTGAAAATGGATGGCGCTCAAGCGTGTTACCCATACCTCGCCGTC--AGCGTTGAAGTGACGTGCTGACGAGTAGGCAGGCGTGGAGGTTTGTGAAGAAGCC-
>S.1
ATTAATGAA-----ATTTATGACT---GGA--GTTGTAGCTGGCCTTT-----AAAAACGGC-ATGTGCACGCTC-C-TTTCACT--------AATCCACAC-ACACCTGTGCACCTTCGCGGGGG-TC-------------------TCTTCGT-----------TAACT----------------CGAAGAGG----------------------------------CTCGCGTCCC--------TTTACACACCCTTTGTATGTCTTA---AGAATGTCTAC----TCGATGTA-ATAAAACG-----CA-TCT-A------ATACAACTTTCAACAACGGATCTCTTGGCTCTCGCATCGATGAAGAACGCAGCGAAATGCGATAAGTAATGTGAATTGCAGAATTCAGTGAATCATCGAATCTTTGAACGCACCTTGCGCCCTTTGGTATT----CCGAAGGGCACACCTGTTTGAGTGTCGTGAA--ATTCTCAACC-CTCTTC----ACT---TTTGT------------GGA-----------CGTAGTGGATTGGAC-TTGGAGG-------CTT-----TGCCGGG--CTTCACC-----------------------GCTCGGCTCCTCTCAAATGCATTAGTGCGTCT-------------TGTT-----GCGACGTG-CGCC---TCGGTGTGATAA-TTATCTACGCTGT-------------GGTGTGCTTGCTTCTGTGGAGACGCGCTTTCTAACCGT----------------CCGAAAGGAC-AGCT---------------TTCATCGAACTTTGACCTCAAATCAGGTGGGACTACCCGCTGAACTTAAGCATATCA---------------------------------------------------------------------------------------------------------------------------------------------------------------------------------------------CCCCTAGTAACTGCGAG-TGAAGCGGGAAAAGCTCAAAT-TTAAAAT-CTGGCGGTCTTCTGGCCGTCCGAGTTGTAGTCTGGAGAAGCGTTTTCCGCGTTGGAC-CGTGTA-CAAGTTTC-CTGGAACGGAGCGTCATAGAGGGTGAGAA-TCCCGTCTTTGACA-CGGA-TCCCAATGCTTT--GTGATGCGCTCTCAA-AGAGTCGAGTTGTTTGGGAATGCAGCTCAAAA---TGGGTGGTGAATTCCATCTAAAGCTAAATATTGGCGAGAGACCGATAGCGAACAAGTACCGTGAGGGAAAGATGAAAAGCACTTTGGAAAGAGAGTTAAACAGTACGTGAAATTGTTGAAAGGGAAACGCTTGAAGTCAGTC--GCGTCGGCCGGGA--CTCAGCCTTGC---ATCC---GCTTGGTGTACTTTCCGGTCGACGGG-CCAGCATCAGTTTTGACCGCGAGATAAAGGCGGAGGGAA--TGTGGCTCTCTCGGGAGTGTTATAGCCCTTCGTCAGATGTCGCGGTTGG-GACTGAGGAACTCA--GCACGCC-TTTATGGCCGGGG-CTCGCCCACG-TACGTGCTTAG-GATGCTG-GCGTAATGGCTTTAA-ACGA-CCCGTCTTGAAACACGGACCA-AGGAGTCTAACATGCCTGCGAGTGTTC-GGGTGGAAAACCCGTGCGCGCAATGAAAGTGAAAGTTGGG-ATCCCTGTCGT-GGGGTGCACCGACGCCCGGCCCAGAC-CTTTTGTGACGGA-GCTGCGGTAGAGCA--TGTATGTTGGGACCCGAAAG--ATGGTGAACTATGCCTGAATAGGGTG-AAGCCAGAGGAAACTCTGGTGGAGGCTCGTAGCGATTCTGACGTGCAAATCGATCGTCAAATTT-GGGTATAGGGGCG-AAAGACT-AATCGAA-CCATCTAGTAGCTGGTTCCTGCCGAAGTTTCCCC---------------------------------------------------------------------------------------------------------------------------------------------------------------------------------------------------------------------------------------------------------------------------------------------------------------------------------------------------------------------------------------------------------------------------------------------------------------------CCCCTAGTAACTGCGAG-TGAAGCGGGAAAAGCTCAAAT-TTAAAAT-CTGGCGGTCTTCTGGCCGTCCGAGTTGTAGTCTGGAGAAGCGTTTTCCGCGTTGGAC-CGTGTA-CAAGTTTC-CTGGAACGGAGCGTCATAGAGGGTGAGAA-TCCCGTCTTTGACA-CGGA-TCCCAATGCTTT--GTGATGCGCTCTCAA-AGAGTCGAGTTGTTTGGGAATGCAGCTCAAAA---TGGGTGGTGAATTCCATCTAAAGCTAAATATTGGCGAGAGACCGATAGCGAACAAGTACCGTGAGGGAAAGATGAAAAGCACTTTGGAAAGAGAGTTAAACAGTACGTGAAATTGTTGAAAGGGAAACGCTTGAAGTCAGTC--GCGTCGGCCGGGA--CTCAGCCTTGC---ATCC---GCTTGGTGTACTTTCCGGTCGACGGG-CCAGCATCAGTTTTGACCGCGAGATAAAGGCGGAGGGAA--TGTGGCTCTCTCGGGAGTGTTATAGCCCTTCGTCAGATGTCGCGGTTGG-GACTGAGGAACTCA--GCACGCC-TTTATGGCCGGGG-CTCGCCCACG-TACGTGCTTAG-GATGCTG-GCGTAATGGCTTTAA-ACGA-CCCGTCTTGAAACACGGACCA-AGGAGTCTAACATGCCTGCGAGTGTTC-GGGTGGAAAACCCGTGCGCGCAATGAAAGTGAAAGTTGGG-ATCCCTGTCGT-GGGGTGCACCGACGCCCGGCCCAGAC-CTTTTGTGACGGA-GCTGCGGTAGAGCA--TGTATGTTGGGACCCGAAAG--ATGGTGAACTATGCCTGAATAGGGTG-AAGCCAGAGGAAACTCTGGTGGAGGCTCGTAGCGATTCTGACGTGCAAATCGATCGTCAAATTT-GGGTATAGGGGCG-AAAGACT-AATCGAA-CCATCTAGTAGCTGGTTCCTGCCGAAGTTTCCCC---------------------------------------------------------------------------------------------------------------------------------------------------------------------------------------------------------------------------------------------------------------------------------------------------------------------------------------------------------------------------------------------------------------------------------------------------------------------CCCCTAGTAACTGCGAG-TGAAGCGGGAAAAGCTCAAAT-TTAAAAT-CTGGCGGTCTTCTGGCCGTCCGAGTTGTAGTCTGGAGAAGCGTTTTCCGCGTTGGAC-CGTGTA-CAAGTTTC-CTGGAACGGAGCGTCATAGAGGGTGAGAA-TCCCGTCTTTGACA-CGGA-TCCCAATGCTTT--GTGATGCGCTCTCAA-AGAGTCGAGTTGTTTGGGAATGCAGCTCAAAA---TGGGTGGTGAATTCCATCTAAAGCTAAATATTGGCGAGAGACCGATAGCGAACAAGTACCGTGAGGGAAAGATGAAAAGCACTTTGGAAAGAGAGTTAAACAGTACGTGAAATTGTTGAAAGGGAAACGCTTGAAGTCAGTC--GCGTCGGCCGGGA--CTCAGCCTTGC---ATCC---GCTTGGTGTACTTTCCGGTCGACGGG-CCAGCATCAGTTTTGACCGCGAGATAAAGGCGGAGGGAA--TGTGGCTCTCTCGGGAGTGTTATAGCCCTTCGTCAGATGTCGCGGTTGG-GACTGAGGAACTCA--GCACGCC-TTTATGGCCGGGG-CTCGCCCACG-TACGTGCTTAG-GATGCTG-GCGTAATGGCTTTAA-ACGA-CCCGTCTTGAAACACGGACCA-AGGAGTCTAACATGCCTGCGAGTGTTC-GGGTGGAAAACCCGTGCGCGCAATGAAAGTGAAAGTTGGG-ATCCCTGTCGT-GGGGTGCACCGACGCCCGGCCCAGAC-CTTTTGTGACGGA-GCTGCGGTAGAGCA--TGTATGTTGGGACCCGAAAG--ATGGTGAACTATGCCTGAATAGGGTG-AAGCCAGAGGAAACTCTGGTGGAGGCTCGTAGCGATTCTGACGTGCAAATCGATCGTCAAATTT-GGGTATAGGGGCG-AAAGACT-AATCGAA-CCATCTAGTAGCTGGTTCCTGCCGAAGTTTCCCC---------------------------------------------------------------------------------------------------------------------------------------------------------------------------------------------------------------------------------------------------------------------------------------------------------------------------------------------------------------------------------------------------------------------------------------------------------------------CCCCTAGTAACTGCGAG-TGAAGCGGGAAAAGCTCAAAT-TTAAAAT-CTGGCGGTCTTCTGGCCGTCCGAGTTGTAGTCTGGAGAAGCGTTTTCCGCGTTGGAC-CGTGTA-CAAGTTTC-CTGGAACGGAGCGTCATAGAGGGTGAGAA-TCCCGTCTTTGACA-CGGA-TCCCAATGCTTT--GTGATGCGCTCTCAA-AGAGTCGAGTTGTTTGGGAATGCAGCTCAAAA---TGGGTGGTGAATTCCATCTAAAGCTAAATATTGGCGAGAGACCGATAGCGAACAAGTACCGTGAGGGAAAGATGAAAAGCACTTTGGAAAGAGAGTTAAACAGTACGTGAAATTGTTGAAAGGGAAACGCTTGAAGTCAGTC--GCGTCGGCCGGGA--CTCAGCCTTGC---ATCC---GCTTGGTGTACTTTCCGGTCGACGGG-CCAGCATCAGTTTTGACCGCGAGATAAAGGCGGAGGGAA--TGTGGCTCTCTCGGGAGTGTTATAGCCCTTCGTCAGATGTCGCGGTTGG-GACTGAGGAACTCA--GCACGCC-TTTATGGCCGGGG-CTCGCCCACG-TACGTGCTTAG-GATGCTG-GCGTAATGGCTTTAA-ACGA-CCCGTCTTGAAACACGGACCA-AGGAGTCTAACATGCCTGCGAGTGTTC-GGGTGGAAAACCCGTGCGCGCAATGAAAGTGAAAGTTGGG-ATCCCTGTCGT-GGGGTGCACCGACGCCCGGCCCAGAC-CTTTTGTGACGGA-GCTGCGGTAGAGCA--TGTATGTTGGGACCCGAAAG--ATGGTGAACTATGCCTGAATAGGGTG-AAGCCAGAGGAAACTCTGGTGGAGGCTCGTAGCGATTCTGACGTGCAAATCGATCGTCAAATTT-GGGTATAGGGGCG-AAAGACT-AATCGAA-CCATCTAGTAGCTGGTTCCTGCCGAAGTTTCCCC---------------------------------------------------------------------------------------------------------------------------------------------------------------------------------------------------------------------------------------------------------------------------------------------------------------------------------------------------------------------------------------------------------------------------------------------------------------------
>Fl.lie1567
ATTATTGAAATCAAAACTTTGACG--------GTTGTCGCTGGCTTCGAC---GAACGAAGC-ATGTGCACGCCT-CAATTTACC----ATCCACATTCTTGTACCTCTGTGCAC-GTCGCGTGGGTCA-----------TG------TTACCGT-------CTGAAACAA----------------CGACAGGC---------------------------AACTTTGCCCATGTGTC---TCTTGAACACACACATCTGTTTTTTGTTTCAAAGAATGTCAAT-GGCTTTGTGCT--TC-ATTG-CACGCA-CACAA------ATACAACTTTCAGCAACGGATCTCTTGGCTCTCGCATCGATGAAGAACGCAGCGAAATGCGATAAGTAATGTGAATTGCAGAATTCAGTGAATCATCGAATCTTTGAACGCACCTTGCACTCCTTGGTATT----CCGAGGAGTATGCCTGTTTGAGTGTCATGGT-ACTTCTCAAAGCCTGCTC--TCCTCCTCTTTTC-----AGAGAGGGCG-----------GACGG--GTTTGGAC-TTGGAGG-------TTT-----TGTCGGA--------------------------ACCTGCGTCCGACTCCTCTGAATTGCATTAGTT-TGAACTGGTGTGGTTGTTTTCTTCTCATCAAGTG-TGAC---TCAATGTGATAGTTCGTTTGCGTTGT---T-TCACGT-TGGTGTGTCCCTTCATCAGTTCAAGC-TT--CGAAGTGTCCCT------------TTGG---GACTGACT------------------TTGGACATCTGACCTCAGATCAGGTAGGACTACCCGCTGAACTTAAGCATATCA-------------------------------------------------------------------------------------------------------------------------------------------------------------------------------------------------------------------TCGGGAAGAGCTCAAAT-TTAAAAT-CTGGCAGCTT---NGTTGCCCGAGTTGTAGTCTGGAGAAGTGTTTTCTGTGCCGGACGCGTGTACCAAGTCTCTTTGGAATAGAGCGTCGTAGAGGGTGAGAANTCCCGTCTTTGACACCGGACTGCTCGTGCTCTTGAGGATGCGCTCTCAACNGAGTCGAGTTGTTTGGGAATGCAGATCANAAATGNGNGTGGTAAATTCCATCTAAAGCTAAATATTGGCGAGAGACCGATAGCGAACAAGTACCGTGAGAGAAAGATGAAAAGCACTTTGGAAAGAGAGTTAAACACTACGTGAAATTGCTGAAAAGGAAACGCTTGAAGTCAGTCTNGCATTGGCCACAANTCTCAGCCACGCTTTTTTTTTTGCCGGGTGCATTTTCGGGTAGAGGGG-CCAGCATCAATTTTGACCGCTGGATAAAGGGCTTAAGAAAGTGTGGCACCTTCGGGTGTGTTATACCCCTTGGTCACATGCAGTGGTGGGAGATAGAAGATCTCANNGCATGCC--TTTCGGTCGGGG-TTCCCCCACG-TTCATGCTTAGAGATGTTGCGCGTAATGGCTTTAANACGA-CCCGTCGTGAAACACGGACCAGAGGAGTCTAACGTGCCTGCGAGTGTTTGGGGGGGAAAACCCGAGCGCGCAATGAAAGTGAAAGTTGGGTATCCCTGTCGT-GGGGAGCACCGACGCCCGGACCAGACTCTTTTGCGACGGACTCCGCGGTAGAGCANNTGTATGTTGGGACCCGAAAAGNATGGTGAACTATGCCTGAATAGGGTG-AAGCCAGAGGAAACTCTGGTGGAGGCTCGTAGCGATTCTGACGTGCAAATCGATCC--------------------------------------------------------------------------------------------------------------------------------------------------------------------------------------------------------------------------------------------------------------------------------------------------------------------------------------------------------------------------------------------------------------------------------------------------------------------------------------------------------------------------------------------------------------------TCGGGAAGAGCTCAAAT-TTAAAAT-CTGGCAGCTT---NGTTGCCCGAGTTGTAGTCTGGAGAAGTGTTTTCTGTGCCGGACGCGTGTACCAAGTCTCTTTGGAATAGAGCGTCGTAGAGGGTGAGAANTCCCGTCTTTGACACCGGACTGCTCGTGCTCTTGAGGATGCGCTCTCAACNGAGTCGAGTTGTTTGGGAATGCAGATCANAAATGNGNGTGGTAAATTCCATCTAAAGCTAAATATTGGCGAGAGACCGATAGCGAACAAGTACCGTGAGAGAAAGATGAAAAGCACTTTGGAAAGAGAGTTAAACACTACGTGAAATTGCTGAAAAGGAAACGCTTGAAGTCAGTCTNGCATTGGCCACAANTCTCAGCCACGCTTTTTTTTTTGCCGGGTGCATTTTCGGGTAGAGGGG-CCAGCATCAATTTTGACCGCTGGATAAAGGGCTTAAGAAAGTGTGGCACCTTCGGGTGTGTTATACCCCTTGGTCACATGCAGTGGTGGGAGATAGAAGATCTCANNGCATGCC--TTTCGGTCGGGG-TTCCCCCACG-TTCATGCTTAGAGATGTTGCGCGTAATGGCTTTAANACGA-CCCGTCGTGAAACACGGACCAGAGGAGTCTAACGTGCCTGCGAGTGTTTGGGGGGGAAAACCCGAGCGCGCAATGAAAGTGAAAGTTGGGTATCCCTGTCGT-GGGGAGCACCGACGCCCGGACCAGACTCTTTTGCGACGGACTCCGCGGTAGAGCANNTGTATGTTGGGACCCGAAAAGNATGGTGAACTATGCCTGAATAGGGTG-AAGCCAGAGGAAACTCTGGTGGAGGCTCGTAGCGATTCTGACGTGCAAATCGATCC--------------------------------------------------------------------------------------------------------------------------------------------------------------------------------------------------------------------------------------------------------------------------------------------------------------------------------------------------------------------------------------------------------------------------------------------------------------------------------------------------------------------------------------------------------------------TCGGGAAGAGCTCAAAT-TTAAAAT-CTGGCAGCTT---NGTTGCCCGAGTTGTAGTCTGGAGAAGTGTTTTCTGTGCCGGACGCGTGTACCAAGTCTCTTTGGAATAGAGCGTCGTAGAGGGTGAGAANTCCCGTCTTTGACACCGGACTGCTCGTGCTCTTGAGGATGCGCTCTCAACNGAGTCGAGTTGTTTGGGAATGCAGATCANAAATGNGNGTGGTAAATTCCATCTAAAGCTAAATATTGGCGAGAGACCGATAGCGAACAAGTACCGTGAGAGAAAGATGAAAAGCACTTTGGAAAGAGAGTTAAACACTACGTGAAATTGCTGAAAAGGAAACGCTTGAAGTCAGTCTNGCATTGGCCACAANTCTCAGCCACGCTTTTTTTTTTGCCGGGTGCATTTTCGGGTAGAGGGG-CCAGCATCAATTTTGACCGCTGGATAAAGGGCTTAAGAAAGTGTGGCACCTTCGGGTGTGTTATACCCCTTGGTCACATGCAGTGGTGGGAGATAGAAGATCTCANNGCATGCC--TTTCGGTCGGGG-TTCCCCCACG-TTCATGCTTAGAGATGTTGCGCGTAATGGCTTTAANACGA-CCCGTCGTGAAACACGGACCAGAGGAGTCTAACGTGCCTGCGAGTGTTTGGGGGGGAAAACCCGAGCGCGCAATGAAAGTGAAAGTTGGGTATCCCTGTCGT-GGGGAGCACCGACGCCCGGACCAGACTCTTTTGCGACGGACTCCGCGGTAGAGCANNTGTATGTTGGGACCCGAAAAGNATGGTGAACTATGCCTGAATAGGGTG-AAGCCAGAGGAAACTCTGGTGGAGGCTCGTAGCGATTCTGACGTGCAAATCGATCC--------------------------------------------------------------------------------------------------------------------------------------------------------------------------------------------------------------------------------------------------------------------------------------------------------------------------------------------------------------------------------------------------------------------------------------------------------------------------------------------------------------------------------------------------------------------TCGGGAAGAGCTCAAAT-TTAAAAT-CTGGCAGCTT---NGTTGCCCGAGTTGTAGTCTGGAGAAGTGTTTTCTGTGCCGGACGCGTGTACCAAGTCTCTTTGGAATAGAGCGTCGTAGAGGGTGAGAANTCCCGTCTTTGACACCGGACTGCTCGTGCTCTTGAGGATGCGCTCTCAACNGAGTCGAGTTGTTTGGGAATGCAGATCANAAATGNGNGTGGTAAATTCCATCTAAAGCTAAATATTGGCGAGAGACCGATAGCGAACAAGTACCGTGAGAGAAAGATGAAAAGCACTTTGGAAAGAGAGTTAAACACTACGTGAAATTGCTGAAAAGGAAACGCTTGAAGTCAGTCTNGCATTGGCCACAANTCTCAGCCACGCTTTTTTTTTTGCCGGGTGCATTTTCGGGTAGAGGGG-CCAGCATCAATTTTGACCGCTGGATAAAGGGCTTAAGAAAGTGTGGCACCTTCGGGTGTGTTATACCCCTTGGTCACATGCAGTGGTGGGAGATAGAAGATCTCANNGCATGCC--TTTCGGTCGGGG-TTCCCCCACG-TTCATGCTTAGAGATGTTGCGCGTAATGGCTTTAANACGA-CCCGTCGTGAAACACGGACCAGAGGAGTCTAACGTGCCTGCGAGTGTTTGGGGGGGAAAACCCGAGCGCGCAATGAAAGTGAAAGTTGGGTATCCCTGTCGT-GGGGAGCACCGACGCCCGGACCAGACTCTTTTGCGACGGACTCCGCGGTAGAGCANNTGTATGTTGGGACCCGAAAAGNATGGTGAACTATGCCTGAATAGGGTG-AAGCCAGAGGAAACTCTGGTGGAGGCTCGTAGCGATTCTGACGTGCAAATCGATCC----------------------------------------------------------------------------------------------------------------------------------------------------------------------------------------------------------------------------------------------------------------------------------------------------------------------------------------------------------------------------------------------------------------------------------------------------------------------------------------------------------------------------------------------
>32563
ATTATTGAATTA--AATT--GAGTGTGG----GTTGTAGCTGGTCTCTT----CACTGGGAC-ATGTGCACGCCT-G-ACTCATT----TTCCAACCAATAA-ACCTCTGTGCAC-TTCTCATGGG-TC-----------GG------ATAGAGTAGCTTTTTTCATTAAA-----------------GGCGAAA---------------------------TGTCTGTCCTGTGTGTT----TTGAACCACAAAC---AAGTCTGT-TAT---AGAATGT-CAT-CATATTGTGCA--TT-AATG-----CA-TAA-A------ATACAACTTTCAGCAACGGATCTCTTGGCTCTCGCATCGATGAAGAACGCAGCGAAATGCGATAAGTAATGTGAATTGCAGAATTCAGTGAATCATCGAATCTTTGAACGCACCTTGCGCTCCATAGTGTTATAGCTATGGAGCATGCCTGTTTGAGTGTCATGGT--ATTCTCAACT-CATTCA----ATT---TTTGTTG------------------------AATGG--GCTTGGAC-TTGGAGG-----ATTTT-----TGCTGGCGCAATTTAT---------------------TGCACTGGCTCCTCTTAAATGCATTAGCT-TGGA-------------TATT-----GCTGAGCATTGAC---TCAACGTGATAA-TTGTCTACGTTGC---T-TCAACT-TGGCGT-TTTATAGT---ATTCATGC-TT--CGAACCGTCCC-------------TTTG---GAC-AATA----------------CTCTGAACATCTGA-CTCAAATCAGGTAGA--TTTCTGTTTT-----------------------------------------------------------------------------------------------------------------------------------------------------------------------------------------------------------------------------------------------------------------------------------------------------------------------------------------------------------------------------------------------------------------------------------------------------------------------------------------------------------------------------------------------------------------------------------------------------------------------------------------------------------------------------------------------------------------------------------------------------------------------------------------------------------------------------------------------------------------------------------------------------------------------------------------------------------------------------------------------------------------------------------------------------------------------------------------------------------------------------------------------------------------------------------------------------------------------------------------------------------------------------------------------------------------------------------------------------------------------------------------------------------------------------------------------------------------------------------------------------------------------------------------------------------------------------------------------------------------------------------------------------------------------------------------------------------------------------------------------------------------------------------------------------------------------------------------------------------------------------------------------------------------------------------------------------------------------------------------------------------------------------------------------------------------------------------------------------------------------------------------------------------------------------------------------------------------------------------------------------------------------------------------------------------------------------------------------------------------------------------------------------------------------------------------------------------------------------------------------------------------------------------------------------------------------------------------------------------------------------------------------------------------------------------------------------------------------------------------------------------------------------------------------------------------------------------------------------------------------------------------------------------------------------------------------------------------------------------------------------------------------------------------------------------------------------------------------------------------------------------------------------------------------------------------------------------------------------------------------------------------------------------------------------------------------------------------------------------------------------------------------------------------------------------------------------------------------------------------------------------------------------------------------------------------------------------------------------------------------------------------------------------------------------------------------------------------------------------------------------------------------------------------------------------------------------------------------------------------------------------------------------------------------------------------------------------------------------------------------------------------------------------------------------------------------------------------------------------------------------------------------------------------------------------------------------------------------------------------------------------------------------------------------------------------------------------------------------------------------------------------------------------------------------------------------------------------------------------------------------------------------------------------------------------------------------------------------------------------------------------------------------------------------------------------------------------------------------------------------------------------------------------------------------------------------------------------------------------------------------------------------------------------------------------------------------------------------------------------------------------------------------------------------------------------------------------------------------------------------------------------------------------------------------------------------------------------------------------------------------------------------------------------------------------------------------------------------------------------------------------------------------------------------------------------------------------------------------------------------------------------------------------------------------------------------------------------------------------------------------------------------------------------------------------------------------------------------------------------------------------------------------------------------------------------------------------------------------------------------------------------------------------------------------------------------------------------------------------------------------------------------------------------------------------------------------------------------------------
>31635
ATTATTGAATTA--AATTGAGTGT----GG--GTTGTAGCTGGTCTCTT----CACTGGGAC-ATGTGCACGCCT-G-ACTCATT----TTCCAACCAATAA-ACCTCTGTGCAC-TTCTCATGGG-TC-----------GG------ATAGAGTAGCTTTTTTCATTAAA-----------------GGCGAAA---------------------------TGTCTGACCTGTGTGTT----TTGAACCACAAAC---AAGTCTGT-TAT---AGAATGT-CAT-CATATTGTGCA--TT-AATG-----CA-TAA-A------ATACAACTTTCAGCAACGGATCTCTTGGCTCTCGCATCGATGAAGAACGCAGCGAAATGCGATAAGTAATGTGAATTGCAGAATTCAGTGAATCATCGAATCTTTGAACGCACCTTGCGCTCCATAGTGTTATAGCTATGGAGCATGCCTGTTTGAGTGTCATGGT--ATTCTCAACT-CATTCA----ATT---TTTGTTG------------------------AATGG--GCTTGGAC-TTGGAGG-----ATTTT-----TGCTGGCGCAATTTAT---------------------TGCACTGGCTCCTCTTAAATGCATTAGCT-TGGA-------------TATT-----GCTGAGCATTGAC---TCAACGTGATAA-TTGTCTACGTTGC---T-TCAACT-TGGCGT-TTTATAGT---ATTCATGC-TT--CGAACCGTCCC-------------TTTG---GAC-AATA---------------C-TCTGAACATCTGACCTCAAATCAGGTAGA--CGCCACTTG------------------------------------------------------------------------------------------------------------------------------------------------------------------------------------------------------------------------------------------------------------------------------------------------------------------------------------------------------------------------------------------------------------------------------------------------------------------------------------------------------------------------------------------------------------------------------------------------------------------------------------------------------------------------------------------------------------------------------------------------------------------------------------------------------------------------------------------------------------------------------------------------------------------------------------------------------------------------------------------------------------------------------------------------------------------------------------------------------------------------------------------------------------------------------------------------------------------------------------------------------------------------------------------------------------------------------------------------------------------------------------------------------------------------------------------------------------------------------------------------------------------------------------------------------------------------------------------------------------------------------------------------------------------------------------------------------------------------------------------------------------------------------------------------------------------------------------------------------------------------------------------------------------------------------------------------------------------------------------------------------------------------------------------------------------------------------------------------------------------------------------------------------------------------------------------------------------------------------------------------------------------------------------------------------------------------------------------------------------------------------------------------------------------------------------------------------------------------------------------------------------------------------------------------------------------------------------------------------------------------------------------------------------------------------------------------------------------------------------------------------------------------------------------------------------------------------------------------------------------------------------------------------------------------------------------------------------------------------------------------------------------------------------------------------------------------------------------------------------------------------------------------------------------------------------------------------------------------------------------------------------------------------------------------------------------------------------------------------------------------------------------------------------------------------------------------------------------------------------------------------------------------------------------------------------------------------------------------------------------------------------------------------------------------------------------------------------------------------------------------------------------------------------------------------------------------------------------------------------------------------------------------------------------------------------------------------------------------------------------------------------------------------------------------------------------------------------------------------------------------------------------------------------------------------------------------------------------------------------------------------------------------------------------------------------------------------------------------------------------------------------------------------------------------------------------------------------------------------------------------------------------------------------------------------------------------------------------------------------------------------------------------------------------------------------------------------------------------------------------------------------------------------------------------------------------------------------------------------------------------------------------------------------------------------------------------------------------------------------------------------------------------------------------------------------------------------------------------------------------------------------------------------------------------------------------------------------------------------------------------------------------------------------------------------------------------------------------------------------------------------------------------------------------------------------------------------------------------------------------------------------------------------------------------------------------------------------------------------------------------------------------------------------------------------------------------------------------------------------------------------------------------------------------------------------------------------------------------------------------------------------------------------------------------------------------------------------------------------------------------------------------------------------------------------------------------------------------------------------
>20648
ATTATTGAATTA--AATTGAGTGT----GG--GTTGTAGCTGGTCTCTT----CACTGGGAC-ATGTGCACGCCT-G-ACTCATT----TTCCAACCAATAA-ACCTCTGTGCAC-TTCTCATGGG-TC-----------GG------ATAGAGTAGCTTTTTTCATTAAA-----------------GGCGAAA---------------------------TGTCTGACCTGTGTGTT----TTGAACCACAAAC---AAGTCTGT-TAT---AGAATGT-CAT-CATATTGTGCA--TT-AATG-----CA-TAA-A------ATACAACTTTCAGCAACGGATCTCTTGGCTCTCGCATCGATGAAGAACGCAGCGAAATGCGATAAGTAATGTGAATTGCAGAATTCAGTGAATCATCGAATCTTTGAACGCACCTTGCGCTCCATAGTGTTATAGCTATGGAGCATGCCTGTTTGAGTGTCATGGT--ATTCTCAACT-CATTCA----ATT---TTTGTTG------------------------AATGG--GCTTGGAC-TTGGAGG-----ATTTT-----TGCTGGCGCAATTTAT---------------------TGCACTGGCTCCTCTTAAATGCATTAGCT-TGGA-------------TATT-----GCTGAGCATTGAC---TCAACGTGATAA-TTGTCTACGTTGC---T-TCAACT-TGGCGT-TTTATAGT---ATTCATGC-TT--CGAACCGTCCC-------------TTTG---GAC-AATA---------------C-TCTGAACATCTGACCTCAAATCA-GTAGA--CTCCAGTTG------------------------------------------------------------------------------------------------------------------------------------------------------------------------------------------------------------------------------------------------------------------------------------------------------------------------------------------------------------------------------------------------------------------------------------------------------------------------------------------------------------------------------------------------------------------------------------------------------------------------------------------------------------------------------------------------------------------------------------------------------------------------------------------------------------------------------------------------------------------------------------------------------------------------------------------------------------------------------------------------------------------------------------------------------------------------------------------------------------------------------------------------------------------------------------------------------------------------------------------------------------------------------------------------------------------------------------------------------------------------------------------------------------------------------------------------------------------------------------------------------------------------------------------------------------------------------------------------------------------------------------------------------------------------------------------------------------------------------------------------------------------------------------------------------------------------------------------------------------------------------------------------------------------------------------------------------------------------------------------------------------------------------------------------------------------------------------------------------------------------------------------------------------------------------------------------------------------------------------------------------------------------------------------------------------------------------------------------------------------------------------------------------------------------------------------------------------------------------------------------------------------------------------------------------------------------------------------------------------------------------------------------------------------------------------------------------------------------------------------------------------------------------------------------------------------------------------------------------------------------------------------------------------------------------------------------------------------------------------------------------------------------------------------------------------------------------------------------------------------------------------------------------------------------------------------------------------------------------------------------------------------------------------------------------------------------------------------------------------------------------------------------------------------------------------------------------------------------------------------------------------------------------------------------------------------------------------------------------------------------------------------------------------------------------------------------------------------------------------------------------------------------------------------------------------------------------------------------------------------------------------------------------------------------------------------------------------------------------------------------------------------------------------------------------------------------------------------------------------------------------------------------------------------------------------------------------------------------------------------------------------------------------------------------------------------------------------------------------------------------------------------------------------------------------------------------------------------------------------------------------------------------------------------------------------------------------------------------------------------------------------------------------------------------------------------------------------------------------------------------------------------------------------------------------------------------------------------------------------------------------------------------------------------------------------------------------------------------------------------------------------------------------------------------------------------------------------------------------------------------------------------------------------------------------------------------------------------------------------------------------------------------------------------------------------------------------------------------------------------------------------------------------------------------------------------------------------------------------------------------------------------------------------------------------------------------------------------------------------------------------------------------------------------------------------------------------------------------------------------------------------------------------------------------------------------------------------------------------------------------------------------------------------------------------------------------------------------------------------------------------------------------------------------------------------------------------------------------------------
>20573
ATTATTGAATTA--AATTGAGTGT----GG--GTTGTAGCTGGTCTCTT----CACTGGGAC-ATGTGCACGCCT-G-ACTCATT----TTCCAACCAATAA-ACCTCTGTGCAC-TTCTCATGGG-TC-----------GG------ATAGAGTAGCTTTTTTCATTAAA-----------------GGCGAAA---------------------------TGTCTGACCTGTGTGTT----TTGAACCACAAAC---AAGTCTGT-TAT---AGAATGT-CAT-CATATTGTGCA--TT-AATG-----CA-TAA-A------ATACAACTTTCAGCAACGGATCTCTTGGCTCTCGCATCGATGAAGAACGCAGCGAAATGCGATAAGTAATGTGAATTGCAGAATTCAGTGAATCATCGAATCTTTGAACGCACCTTGCGCTCCATAGTGTTATAGCTATGGAGCATGCCTGTTTGAGTGTCATGGT--ATTCTCAACT-CATTCA----ATT---TTTGTTG------------------------AATGG--GCTTGGAC-TTGGAGG-----ATTTT-----TGCTGGCGCAATTTAT---------------------TGCACTGGCTCCTCTTAAATGCATTAGCT-TGGA-------------TATT-----GCTGAGCATTGAC---TCAACGTGATAA-TTGTCTACGTTGC---T-TCAACT-TGGCGT-TTTATAGT---ATTCATGC-TT--CGAACCGTCCC-------------TTTG---GAC-AATA---------------C-TCTGAACATCTGACCTCAAATCAGGTAGA--CACCCGCTTCTT---------------------------------------------------------------------------------------------------------------------------------------------------------------------------------------------------------CCCCTAGTAACTGCGAG-TGAAGCGGGAAAAGCTCAAAT-TTAAAAT-CTGGCAGCTT--CGGTTGTCCGAGTTGTAGTCTGGAGAAGCGTTTTCTGTGCTGGAC-CGTATA-CAAGTCTC-TTGGAACAGAGCGTCATAGAGGGTGAGAA-TCCCGTCTTTGATA-CGGACTGCCAGTGCTTT--GTGATGCGCTCTCAA-AGAGTCGAGTTGTTTGGGAATGCAGCTCAAAA---TGGGTGGTAAATTCCATCTAAAGCTAAATATTGGCGAGAGACCGATAGCGAACAAGTACCGTGAGGGAAAGATGAAAAGCACTTTGGAAAGAGAGTTAAACAGTACGTGAAATTGCTGAAAGGGAAACGCTTGAAGTCAGTC--GCGTTGTTCAGAA--CTCAGCCTGGC---TTTT---GCTTGGTGCATTTTCTGTTCAACGGG-CCAGCATCAATTTTGATCATTGGATAAAGGCCTTGGGAA--TGTGGCTCTCTCGGGAGTGTTATAGCCCTTGGTTGTATACAGTGGTTGG-GATTGAGGATCGCA--GC-------------------------------CTTGTGCTTAG-GATGCTG-GCGTAATGGCTTTAA-ACGA-CCCGTCTTGAAACACGGACCA-AGGAGTCTAACATGCCTGCGAGTGTTT-GGGTGTAAAACCCGAGCGCGTAATGAAAGTGAAAGTTGGG-ATCCCTGTCGT-GGGGAGCACCGACGCCCGGACTTGAT-CTTCTGTGACGGA-TCCGCGGTAGAGCA--TGTATGTTGGGACCCGAAAG--ATGGTGAACTATGCCTGAATAGGGTG-AAGCCAGAGGAAACTCTGGTGGAGGCTCGTAGCGATTCTGACGTGCAAATCGATCGTCAAATTT-GGGTATAGGGGCG-AAAGACT-AATCGAA-CCATCTAGTAGCTGGTTCCTGCCGAAGTTTCCCTC-AGGATAGCAGAAACTCATGTCAGA--TTTATGTGGTAAAGCG---AATGATTAGAGG-----CCTTGGGGTTGAAACAACCTT---AACCTA--TTCTCAAACTTTAAATATGTAAGAACGAGCCGTCACTTAATTGGACCGCTCGGCGATTGAGAGTTTCTAGTGGGCCATTTTTGGTAAGCAGAACTGGCGATGCGGGATGAACCGAACGCGAGGTTAAGGTGCCGGAATATACGCTCATCAGACACCACAAAAGGTGTTAGTTCATCTAGACAGCAGGACGGTGGCCATGGAAGTCGGAACCCGCTAAGGAGTGTGTAACAACTCACCTGCCGAATGAACTAGCCCTGAAAATGGATGGCGCTCAAGCGTATTACCCATACCTCGCCGTC--AGTGTTTAAGTGACACACTGACGAGTAGGCAGGCGTGGAGGTTTGTGAAGAAGCC-CCCCTAGTAACTGCGAG-TGAAGCGGGAAAAGCTCAAAT-TTAAAAT-CTGGCAGCTT--CGGTTGTCCGAGTTGTAGTCTGGAGAAGCGTTTTCTGTGCTGGAC-CGTATA-CAAGTCTC-TTGGAACAGAGCGTCATAGAGGGTGAGAA-TCCCGTCTTTGATA-CGGACTGCCAGTGCTTT--GTGATGCGCTCTCAA-AGAGTCGAGTTGTTTGGGAATGCAGCTCAAAA---TGGGTGGTAAATTCCATCTAAAGCTAAATATTGGCGAGAGACCGATAGCGAACAAGTACCGTGAGGGAAAGATGAAAAGCACTTTGGAAAGAGAGTTAAACAGTACGTGAAATTGCTGAAAGGGAAACGCTTGAAGTCAGTC--GCGTTGTTCAGAA--CTCAGCCTGGC---TTTT---GCTTGGTGCATTTTCTGTTCAACGGG-CCAGCATCAATTTTGATCATTGGATAAAGGCCTTGGGAA--TGTGGCTCTCTCGGGAGTGTTATAGCCCTTGGTTGTATACAGTGGTTGG-GATTGAGGATCGCA--GC-------------------------------CTTGTGCTTAG-GATGCTG-GCGTAATGGCTTTAA-ACGA-CCCGTCTTGAAACACGGACCA-AGGAGTCTAACATGCCTGCGAGTGTTT-GGGTGTAAAACCCGAGCGCGTAATGAAAGTGAAAGTTGGG-ATCCCTGTCGT-GGGGAGCACCGACGCCCGGACTTGAT-CTTCTGTGACGGA-TCCGCGGTAGAGCA--TGTATGTTGGGACCCGAAAG--ATGGTGAACTATGCCTGAATAGGGTG-AAGCCAGAGGAAACTCTGGTGGAGGCTCGTAGCGATTCTGACGTGCAAATCGATCGTCAAATTT-GGGTATAGGGGCG-AAAGACT-AATCGAA-CCATCTAGTAGCTGGTTCCTGCCGAAGTTTCCCTC-AGGATAGCAGAAACTCATGTCAGA--TTTATGTGGTAAAGCG---AATGATTAGAGG-----CCTTGGGGTTGAAACAACCTT---AACCTA--TTCTCAAACTTTAAATATGTAAGAACGAGCCGTCACTTAATTGGACCGCTCGGCGATTGAGAGTTTCTAGTGGGCCATTTTTGGTAAGCAGAACTGGCGATGCGGGATGAACCGAACGCGAGGTTAAGGTGCCGGAATATACGCTCATCAGACACCACAAAAGGTGTTAGTTCATCTAGACAGCAGGACGGTGGCCATGGAAGTCGGAACCCGCTAAGGAGTGTGTAACAACTCACCTGCCGAATGAACTAGCCCTGAAAATGGATGGCGCTCAAGCGTATTACCCATACCTCGCCGTC--AGTGTTTAAGTGACACACTGACGAGTAGGCAGGCGTGGAGGTTTGTGAAGAAGCC-CCCCTAGTAACTGCGAG-TGAAGCGGGAAAAGCTCAAAT-TTAAAAT-CTGGCAGCTT--CGGTTGTCCGAGTTGTAGTCTGGAGAAGCGTTTTCTGTGCTGGAC-CGTATA-CAAGTCTC-TTGGAACAGAGCGTCATAGAGGGTGAGAA-TCCCGTCTTTGATA-CGGACTGCCAGTGCTTT--GTGATGCGCTCTCAA-AGAGTCGAGTTGTTTGGGAATGCAGCTCAAAA---TGGGTGGTAAATTCCATCTAAAGCTAAATATTGGCGAGAGACCGATAGCGAACAAGTACCGTGAGGGAAAGATGAAAAGCACTTTGGAAAGAGAGTTAAACAGTACGTGAAATTGCTGAAAGGGAAACGCTTGAAGTCAGTC--GCGTTGTTCAGAA--CTCAGCCTGGC---TTTT---GCTTGGTGCATTTTCTGTTCAACGGG-CCAGCATCAATTTTGATCATTGGATAAAGGCCTTGGGAA--TGTGGCTCTCTCGGGAGTGTTATAGCCCTTGGTTGTATACAGTGGTTGG-GATTGAGGATCGCA--GC-------------------------------CTTGTGCTTAG-GATGCTG-GCGTAATGGCTTTAA-ACGA-CCCGTCTTGAAACACGGACCA-AGGAGTCTAACATGCCTGCGAGTGTTT-GGGTGTAAAACCCGAGCGCGTAATGAAAGTGAAAGTTGGG-ATCCCTGTCGT-GGGGAGCACCGACGCCCGGACTTGAT-CTTCTGTGACGGA-TCCGCGGTAGAGCA--TGTATGTTGGGACCCGAAAG--ATGGTGAACTATGCCTGAATAGGGTG-AAGCCAGAGGAAACTCTGGTGGAGGCTCGTAGCGATTCTGACGTGCAAATCGATCGTCAAATTT-GGGTATAGGGGCG-AAAGACT-AATCGAA-CCATCTAGTAGCTGGTTCCTGCCGAAGTTTCCCTC-AGGATAGCAGAAACTCATGTCAGA--TTTATGTGGTAAAGCG---AATGATTAGAGG-----CCTTGGGGTTGAAACAACCTT---AACCTA--TTCTCAAACTTTAAATATGTAAGAACGAGCCGTCACTTAATTGGACCGCTCGGCGATTGAGAGTTTCTAGTGGGCCATTTTTGGTAAGCAGAACTGGCGATGCGGGATGAACCGAACGCGAGGTTAAGGTGCCGGAATATACGCTCATCAGACACCACAAAAGGTGTTAGTTCATCTAGACAGCAGGACGGTGGCCATGGAAGTCGGAACCCGCTAAGGAGTGTGTAACAACTCACCTGCCGAATGAACTAGCCCTGAAAATGGATGGCGCTCAAGCGTATTACCCATACCTCGCCGTC--AGTGTTTAAGTGACACACTGACGAGTAGGCAGGCGTGGAGGTTTGTGAAGAAGCC-CCCCTAGTAACTGCGAG-TGAAGCGGGAAAAGCTCAAAT-TTAAAAT-CTGGCAGCTT--CGGTTGTCCGAGTTGTAGTCTGGAGAAGCGTTTTCTGTGCTGGAC-CGTATA-CAAGTCTC-TTGGAACAGAGCGTCATAGAGGGTGAGAA-TCCCGTCTTTGATA-CGGACTGCCAGTGCTTT--GTGATGCGCTCTCAA-AGAGTCGAGTTGTTTGGGAATGCAGCTCAAAA---TGGGTGGTAAATTCCATCTAAAGCTAAATATTGGCGAGAGACCGATAGCGAACAAGTACCGTGAGGGAAAGATGAAAAGCACTTTGGAAAGAGAGTTAAACAGTACGTGAAATTGCTGAAAGGGAAACGCTTGAAGTCAGTC--GCGTTGTTCAGAA--CTCAGCCTGGC---TTTT---GCTTGGTGCATTTTCTGTTCAACGGG-CCAGCATCAATTTTGATCATTGGATAAAGGCCTTGGGAA--TGTGGCTCTCTCGGGAGTGTTATAGCCCTTGGTTGTATACAGTGGTTGG-GATTGAGGATCGCA--GC-------------------------------CTTGTGCTTAG-GATGCTG-GCGTAATGGCTTTAA-ACGA-CCCGTCTTGAAACACGGACCA-AGGAGTCTAACATGCCTGCGAGTGTTT-GGGTGTAAAACCCGAGCGCGTAATGAAAGTGAAAGTTGGG-ATCCCTGTCGT-GGGGAGCACCGACGCCCGGACTTGAT-CTTCTGTGACGGA-TCCGCGGTAGAGCA--TGTATGTTGGGACCCGAAAG--ATGGTGAACTATGCCTGAATAGGGTG-AAGCCAGAGGAAACTCTGGTGGAGGCTCGTAGCGATTCTGACGTGCAAATCGATCGTCAAATTT-GGGTATAGGGGCG-AAAGACT-AATCGAA-CCATCTAGTAGCTGGTTCCTGCCGAAGTTTCCCTC-AGGATAGCAGAAACTCATGTCAGA--TTTATGTGGTAAAGCG---AATGATTAGAGG-----CCTTGGGGTTGAAACAACCTT---AACCTA--TTCTCAAACTTTAAATATGTAAGAACGAGCCGTCACTTAATTGGACCGCTCGGCGATTGAGAGTTTCTAGTGGGCCATTTTTGGTAAGCAGAACTGGCGATGCGGGATGAACCGAACGCGAGGTTAAGGTGCCGGAATATACGCTCATCAGACACCACAAAAGGTGTTAGTTCATCTAGACAGCAGGACGGTGGCCATGGAAGTCGGAACCCGCTAAGGAGTGTGTAACAACTCACCTGCCGAATGAACTAGCCCTGAAAATGGATGGCGCTCAAGCGTATTACCCATACCTCGCCGTC--AGTGTTTAAGTGACACACTGACGAGTAGGCAGGCGTGGAGGTTTGTGAAGAAGCC-
>26660
ATTATTGAATTA--AATTGAGTGT----GG--GTTGTAGCTGGTCTCTT----CACTGGGAC-ATGTGCACGCCT-G-ACTCATT----TTCCAACCAATAA-ACCTCTGTGCAC-TTCTCATGGG-TC-----------GG------ATAGAGTAGCTTTTTTCATTAAA-----------------GGCGAAA---------------------------TGTCTGACCTGTGTGTT----TTGAACCACAAAC---AAGTCTGT-TAT---AGAATGT-CAT-CATATTGTGCA--TT-AATG-----CA-TAA-A------ATACAACTTTCAGCAACGGATCTCTTGGCTCTCGCATCGATGAAGAACGCAGCGAAATGCGATAAGTAATGTGAATTGCAGAATTCAGTGAATCATCGAATCTTTGAACGCACCTTGCGCTCCATAGTGTTATAGCTATGGAGCATGCCTGTTTGAGTGTCATGGT--ATTCTCAACT-CATTCA----ATT---TTTGTTG------------------------AATGG--GCTTGGAC-TTGGAGG-----ATTTT-----TGCTGGCGCAATTTAT---------------------TGCACTGGCTCCTCTTAAATGCATTAGCTTGGA--------------TATT-----GCTGAGCATTGAC---TCAACGTGATAA-TTGTCTACGTTGC---T-TCAACT-TGGCGT-TTTATAGT---ATTCATGC-TT--CGAACCGTCCC-------------TTTG---GAC-AATA----------------CTCTGAACATCTGACCTCAAATCAGGTAG--------------------------------------------------------------------------------------------------------------------------------------------------------------------ACAAGCCT--------------------------------------------CCCCTAGTAACTGCGAG-TGAAGCGGGAAAAGCTCAAAT-TTAAAAT-CTGGCAGCTT--CGGTTGTCCGAGTTGTAGTCTGGAGAAGCGTTTTCTGTGCTGGAC-CGTATA-CAAGTCTC-TTGGAACAGAGCGTCATAGAGGGTGAGAA-TCCCGTCTTTGATA-CGGACTGCCAGTGCTTT--GTGATGCGCTCTCAA-AGAGTCGAGTTGTTTGGGAATGCAGCTCAAAA---TGGGTGGTAAATTCCATCTAAAGCTAAATATTGGCGAGAGACCGATAGCGAACAAGTACCGTGAGGGAAAGATGAAAAGCACTTTGGAAAGAGAGTTAAACAGTACGTGAAATTGCTGAAAGGGAAACGCTTGAAGTCAGTC--GCGTTGTTCAGAA--CTCAGCCTGGC---TTTT---GCTTGGTGCATTTTCTGTTCAACGGG-CCAGCATCAATTTTGATCATTGGATAAAGGCCTTGGGAA--TGTGGCTCTCTCGGGAGTGTTATAGCCCTTGGTTGTATACAATGGTTGG-GATTGAGGATCGCA--GC-------------------------------CTTGTGCTTAG-GATGCTG-GCGTAATGGCTTTAA-ACGA-CCCGTCTTGAAACACGGACCA-AGGAGTCTAACATGCCTGCGAGTGTTT-GGGTGGAAAACCCGAGCGCGTAATGAAAGTGAAAGTTGGG-ATCCCTGTCGTGGGGGAGCACCGACGCCCGGACTTGAT-CTTCTGTGACGGA-TCCGCGGTAGAGCA--TGTATGTTGGGACCCGAAAG--ATGGTGAACTATGCCTGAATAGGGTG-AAGCCAGAGGAAACTCTGGTGGAGGCTCGTAGCGATTCTGACGTGCAAATCGATCGTCAAATTT-GGGTATAGGGGCG-AAAGACT-AATCGAA-CCATCTAGTAGCTGGTTCCTGCCGAAGTTTCCCTC-AGGATAGCAGAAACTCATGTCAGA--TTTATGTGGTAAAGCG---AATGATTAGAGG-----CCTTGGGGTTGAAACAACCTT---AACCTA--TTCTCAAACTTTAAATATGTAAGAACGAGCCGTCACTTAATTGGACCGCTCGGCGATTGAGAGTTTCTAGTGGGCCATTTTTGGTAAGCAGAACTGGCGATGCGGGATGAACCGAACGCGAGGTTAAGGTGCCGGAATATACGCTCATCAGACACCACAAAAGGTGTTAGTTCATCTAGACAGCAGGACGGTGGCCATGGAAGTCGGAACCCGCTAAGGAGTGTGTAACAACTCACCTGCCGAATGAACTAGCCCTGAAAATGGATGGCGCTCAAGCGTATTACCCATACCTCGCCGTC--AGTGTTTAAGTGACACACTGACGAGTAGGCAGGCGTGGAGGTTTGTGAAGAAGCC-CCCCTAGTAACTGCGAG-TGAAGCGGGAAAAGCTCAAAT-TTAAAAT-CTGGCAGCTT--CGGTTGTCCGAGTTGTAGTCTGGAGAAGCGTTTTCTGTGCTGGAC-CGTATA-CAAGTCTC-TTGGAACAGAGCGTCATAGAGGGTGAGAA-TCCCGTCTTTGATA-CGGACTGCCAGTGCTTT--GTGATGCGCTCTCAA-AGAGTCGAGTTGTTTGGGAATGCAGCTCAAAA---TGGGTGGTAAATTCCATCTAAAGCTAAATATTGGCGAGAGACCGATAGCGAACAAGTACCGTGAGGGAAAGATGAAAAGCACTTTGGAAAGAGAGTTAAACAGTACGTGAAATTGCTGAAAGGGAAACGCTTGAAGTCAGTC--GCGTTGTTCAGAA--CTCAGCCTGGC---TTTT---GCTTGGTGCATTTTCTGTTCAACGGG-CCAGCATCAATTTTGATCATTGGATAAAGGCCTTGGGAA--TGTGGCTCTCTCGGGAGTGTTATAGCCCTTGGTTGTATACAATGGTTGG-GATTGAGGATCGCA--GC-------------------------------CTTGTGCTTAG-GATGCTG-GCGTAATGGCTTTAA-ACGA-CCCGTCTTGAAACACGGACCA-AGGAGTCTAACATGCCTGCGAGTGTTT-GGGTGGAAAACCCGAGCGCGTAATGAAAGTGAAAGTTGGG-ATCCCTGTCGTGGGGGAGCACCGACGCCCGGACTTGAT-CTTCTGTGACGGA-TCCGCGGTAGAGCA--TGTATGTTGGGACCCGAAAG--ATGGTGAACTATGCCTGAATAGGGTG-AAGCCAGAGGAAACTCTGGTGGAGGCTCGTAGCGATTCTGACGTGCAAATCGATCGTCAAATTT-GGGTATAGGGGCG-AAAGACT-AATCGAA-CCATCTAGTAGCTGGTTCCTGCCGAAGTTTCCCTC-AGGATAGCAGAAACTCATGTCAGA--TTTATGTGGTAAAGCG---AATGATTAGAGG-----CCTTGGGGTTGAAACAACCTT---AACCTA--TTCTCAAACTTTAAATATGTAAGAACGAGCCGTCACTTAATTGGACCGCTCGGCGATTGAGAGTTTCTAGTGGGCCATTTTTGGTAAGCAGAACTGGCGATGCGGGATGAACCGAACGCGAGGTTAAGGTGCCGGAATATACGCTCATCAGACACCACAAAAGGTGTTAGTTCATCTAGACAGCAGGACGGTGGCCATGGAAGTCGGAACCCGCTAAGGAGTGTGTAACAACTCACCTGCCGAATGAACTAGCCCTGAAAATGGATGGCGCTCAAGCGTATTACCCATACCTCGCCGTC--AGTGTTTAAGTGACACACTGACGAGTAGGCAGGCGTGGAGGTTTGTGAAGAAGCC-CCCCTAGTAACTGCGAG-TGAAGCGGGAAAAGCTCAAAT-TTAAAAT-CTGGCAGCTT--CGGTTGTCCGAGTTGTAGTCTGGAGAAGCGTTTTCTGTGCTGGAC-CGTATA-CAAGTCTC-TTGGAACAGAGCGTCATAGAGGGTGAGAA-TCCCGTCTTTGATA-CGGACTGCCAGTGCTTT--GTGATGCGCTCTCAA-AGAGTCGAGTTGTTTGGGAATGCAGCTCAAAA---TGGGTGGTAAATTCCATCTAAAGCTAAATATTGGCGAGAGACCGATAGCGAACAAGTACCGTGAGGGAAAGATGAAAAGCACTTTGGAAAGAGAGTTAAACAGTACGTGAAATTGCTGAAAGGGAAACGCTTGAAGTCAGTC--GCGTTGTTCAGAA--CTCAGCCTGGC---TTTT---GCTTGGTGCATTTTCTGTTCAACGGG-CCAGCATCAATTTTGATCATTGGATAAAGGCCTTGGGAA--TGTGGCTCTCTCGGGAGTGTTATAGCCCTTGGTTGTATACAATGGTTGG-GATTGAGGATCGCA--GC-------------------------------CTTGTGCTTAG-GATGCTG-GCGTAATGGCTTTAA-ACGA-CCCGTCTTGAAACACGGACCA-AGGAGTCTAACATGCCTGCGAGTGTTT-GGGTGGAAAACCCGAGCGCGTAATGAAAGTGAAAGTTGGG-ATCCCTGTCGTGGGGGAGCACCGACGCCCGGACTTGAT-CTTCTGTGACGGA-TCCGCGGTAGAGCA--TGTATGTTGGGACCCGAAAG--ATGGTGAACTATGCCTGAATAGGGTG-AAGCCAGAGGAAACTCTGGTGGAGGCTCGTAGCGATTCTGACGTGCAAATCGATCGTCAAATTT-GGGTATAGGGGCG-AAAGACT-AATCGAA-CCATCTAGTAGCTGGTTCCTGCCGAAGTTTCCCTC-AGGATAGCAGAAACTCATGTCAGA--TTTATGTGGTAAAGCG---AATGATTAGAGG-----CCTTGGGGTTGAAACAACCTT---AACCTA--TTCTCAAACTTTAAATATGTAAGAACGAGCCGTCACTTAATTGGACCGCTCGGCGATTGAGAGTTTCTAGTGGGCCATTTTTGGTAAGCAGAACTGGCGATGCGGGATGAACCGAACGCGAGGTTAAGGTGCCGGAATATACGCTCATCAGACACCACAAAAGGTGTTAGTTCATCTAGACAGCAGGACGGTGGCCATGGAAGTCGGAACCCGCTAAGGAGTGTGTAACAACTCACCTGCCGAATGAACTAGCCCTGAAAATGGATGGCGCTCAAGCGTATTACCCATACCTCGCCGTC--AGTGTTTAAGTGACACACTGACGAGTAGGCAGGCGTGGAGGTTTGTGAAGAAGCC-CCCCTAGTAACTGCGAG-TGAAGCGGGAAAAGCTCAAAT-TTAAAAT-CTGGCAGCTT--CGGTTGTCCGAGTTGTAGTCTGGAGAAGCGTTTTCTGTGCTGGAC-CGTATA-CAAGTCTC-TTGGAACAGAGCGTCATAGAGGGTGAGAA-TCCCGTCTTTGATA-CGGACTGCCAGTGCTTT--GTGATGCGCTCTCAA-AGAGTCGAGTTGTTTGGGAATGCAGCTCAAAA---TGGGTGGTAAATTCCATCTAAAGCTAAATATTGGCGAGAGACCGATAGCGAACAAGTACCGTGAGGGAAAGATGAAAAGCACTTTGGAAAGAGAGTTAAACAGTACGTGAAATTGCTGAAAGGGAAACGCTTGAAGTCAGTC--GCGTTGTTCAGAA--CTCAGCCTGGC---TTTT---GCTTGGTGCATTTTCTGTTCAACGGG-CCAGCATCAATTTTGATCATTGGATAAAGGCCTTGGGAA--TGTGGCTCTCTCGGGAGTGTTATAGCCCTTGGTTGTATACAATGGTTGG-GATTGAGGATCGCA--GC-------------------------------CTTGTGCTTAG-GATGCTG-GCGTAATGGCTTTAA-ACGA-CCCGTCTTGAAACACGGACCA-AGGAGTCTAACATGCCTGCGAGTGTTT-GGGTGGAAAACCCGAGCGCGTAATGAAAGTGAAAGTTGGG-ATCCCTGTCGTGGGGGAGCACCGACGCCCGGACTTGAT-CTTCTGTGACGGA-TCCGCGGTAGAGCA--TGTATGTTGGGACCCGAAAG--ATGGTGAACTATGCCTGAATAGGGTG-AAGCCAGAGGAAACTCTGGTGGAGGCTCGTAGCGATTCTGACGTGCAAATCGATCGTCAAATTT-GGGTATAGGGGCG-AAAGACT-AATCGAA-CCATCTAGTAGCTGGTTCCTGCCGAAGTTTCCCTC-AGGATAGCAGAAACTCATGTCAGA--TTTATGTGGTAAAGCG---AATGATTAGAGG-----CCTTGGGGTTGAAACAACCTT---AACCTA--TTCTCAAACTTTAAATATGTAAGAACGAGCCGTCACTTAATTGGACCGCTCGGCGATTGAGAGTTTCTAGTGGGCCATTTTTGGTAAGCAGAACTGGCGATGCGGGATGAACCGAACGCGAGGTTAAGGTGCCGGAATATACGCTCATCAGACACCACAAAAGGTGTTAGTTCATCTAGACAGCAGGACGGTGGCCATGGAAGTCGGAACCCGCTAAGGAGTGTGTAACAACTCACCTGCCGAATGAACTAGCCCTGAAAATGGATGGCGCTCAAGCGTATTACCCATACCTCGCCGTC--AGTGTTTAAGTGACACACTGACGAGTAGGCAGGCGTGGAGGTTTGTGAAGAAGCC-
>20737
ATTATTGAATTT--GATTTGGACA---AAA--GTTGTAGCTGGTCA-------TACTCTGGC-ATGTGCACGCTT-T-GTTC-AT----TTTCCAATCTCAC-ACCTCTGTGCACTTCTTCATGGG-TC-----------GG------GTTGTAAAGT----CTGAAGTCAAATTCAGG--------CGAGAAAG-----------------------------CCTGTCCTGTGTTTG-----TATACCACAAAC-TACTGTCTGT-TTT---AGAATGT-CAC---TGTTGTGCA--TG-AATG-----CA-TACAA------ATACAACTTTCAGCAACGGATCTCTTGGCTCTCGCATCGATGAAGAACGCAGCGAAATGCGATAAGTAATGTGAATTGCAGAATTCAGTGAATCATCGAATCTTTGAACGCACCTTGCGCTCCTTGGTATT----CCTTGGAGCATGCCTGTTTGAGTGTCATGGT--ATTCTCAACC-CTCTTG--CATTT---TTTGT------------GTG-----------ACTGT-GGATTGGAC-TTGGAGG--------TT-----TGCTGGC--ATTATTG----AATTTTTTTAATTCAAGAGCACTGGCTCCTCTTAAATGTATTAGCT-TGAA-------------TGTTT----ATCGAGCA-TGAT---CCAGCGTGATAA-TTGTCTACGTTGC---T-TCAGCTTTGGTACTTTGAATAT---GTTCTAGC-TT--CGAACTGTCCC-------------TTTG---GACAAATC-------------------TGAAAATCTGACCTCAAATCAG-------TAGACTCTGTTTT--------------------------------------------------------------------------------------------------------------------------------------------------------------------------------------------------------CCCCTAGTAACTGCGAG-TGAAGCGGGAAAAGCTCAAAT-TTAAAAT-CTGGCAGCTT--TGGTTGTCCGAGTTGTAGTCTGGAGAAGCGTTTTCTGTGCTGGAC-CGTATA-CAAGTCTC-TTGGAACAGAGCGTCATAGAGGGTGAGAA-TCCCGTCTTTGATA-CGGACTGCCAGTGCTTT--GTGATGCGCTCTCAA-AGAGTCGAGTTGTTTGGGAATGCAGCTCAAAA---TGGGTGGTAAATTCCATCTAAAGCTAAATATTGGCGAGAGACCGATAGCGAACAAGTACCGTGAGGGAAAGATGAAAAGCACTTTGGAAAGAGAGTTAAACAGTACGTGAAATTGCTGAAAGGGAAACGCTTGAAGTCAGTC--GCGTTGTTCAGAA--CTCAGCCTTGC---TTTT---GCTTGGTGCATTTTCTGTTCGACGGG-CCAGCATCAATTTTGACCATTGGATAAAGGCCTTGGGAA--GGTGGCTCTTTCGGGAGTGTTATAGCCCTTGGTCACATACAGTGGTTGG-GATTGAGGATCTCA--GCATGCC-TTTATGGTCGGGG-TTCGCCCACG-TTCATGCTTAG-GATGCTG-GCGTAATGGCTTTAA-ACGA-CCCGTCTTGAAACACGGACCA-AGGAGTCTAACATGCCTGCGAGTGTTT-GGGTGGAAAACCCGAGCGCGTAATGAAAGTGAAAGTTGGG-ATCCCTGTCGT-GGGGAGCACCGACGCCCGGACCAGAC-CTTCTGTGACGGA-TCCGCGGTAGAGCA--TGTATGTTGGGACCCGAAAG--ATGGTGAACTATGCCTGAATAGGGTG-AAGCCAGAGGAAACTCTGGTGGAGGCTCGTAGCGATTCTGACGTGCAAATCGATCGTCAAATTT-GGGTATAGGGGCG-AAAGACT-AATCGAA-CCATCTAGTAGCTGGTTCCTGCCGAAGTTTCCCTC-AGGATAGCAGAAACTCATGTCAGA--TTTATGTGGTAAAGCG---AATGATTAGAGG-----CCTTGGGGTTGAAACAACCTT---AACCTA--TTCTCAAACTTTAAATATGTAAGAACGAGCCGTCACTTGATTGGACCGCTCGGCGATTGAGAGTTTCTAGTGGGCCATTTTTGGTAAGCAGAACTGGCGATGCGGGATGAACCGAACGCGAGGTTAAGGTGCCGGAATACACGCTCATCAGACACCACAAAAGGTGTTAGTTCATCTAGACAGCAGGACGGTGGCCATGGAAGTCGGAACCCGCTAAGGAGTGTGTAACAACTCACCTGCCGAATGAACTAGCCCTGAAAATGGATGGCGCTCAAGCGTGTTACCCATACCTCGCCGTC--AGTGTTTAAGTGATACATTGACGAGTAGGCAGGCGTG-------------------CCCCTAGTAACTGCGAG-TGAAGCGGGAAAAGCTCAAAT-TTAAAAT-CTGGCAGCTT--TGGTTGTCCGAGTTGTAGTCTGGAGAAGCGTTTTCTGTGCTGGAC-CGTATA-CAAGTCTC-TTGGAACAGAGCGTCATAGAGGGTGAGAA-TCCCGTCTTTGATA-CGGACTGCCAGTGCTTT--GTGATGCGCTCTCAA-AGAGTCGAGTTGTTTGGGAATGCAGCTCAAAA---TGGGTGGTAAATTCCATCTAAAGCTAAATATTGGCGAGAGACCGATAGCGAACAAGTACCGTGAGGGAAAGATGAAAAGCACTTTGGAAAGAGAGTTAAACAGTACGTGAAATTGCTGAAAGGGAAACGCTTGAAGTCAGTC--GCGTTGTTCAGAA--CTCAGCCTTGC---TTTT---GCTTGGTGCATTTTCTGTTCGACGGG-CCAGCATCAATTTTGACCATTGGATAAAGGCCTTGGGAA--GGTGGCTCTTTCGGGAGTGTTATAGCCCTTGGTCACATACAGTGGTTGG-GATTGAGGATCTCA--GCATGCC-TTTATGGTCGGGG-TTCGCCCACG-TTCATGCTTAG-GATGCTG-GCGTAATGGCTTTAA-ACGA-CCCGTCTTGAAACACGGACCA-AGGAGTCTAACATGCCTGCGAGTGTTT-GGGTGGAAAACCCGAGCGCGTAATGAAAGTGAAAGTTGGG-ATCCCTGTCGT-GGGGAGCACCGACGCCCGGACCAGAC-CTTCTGTGACGGA-TCCGCGGTAGAGCA--TGTATGTTGGGACCCGAAAG--ATGGTGAACTATGCCTGAATAGGGTG-AAGCCAGAGGAAACTCTGGTGGAGGCTCGTAGCGATTCTGACGTGCAAATCGATCGTCAAATTT-GGGTATAGGGGCG-AAAGACT-AATCGAA-CCATCTAGTAGCTGGTTCCTGCCGAAGTTTCCCTC-AGGATAGCAGAAACTCATGTCAGA--TTTATGTGGTAAAGCG---AATGATTAGAGG-----CCTTGGGGTTGAAACAACCTT---AACCTA--TTCTCAAACTTTAAATATGTAAGAACGAGCCGTCACTTGATTGGACCGCTCGGCGATTGAGAGTTTCTAGTGGGCCATTTTTGGTAAGCAGAACTGGCGATGCGGGATGAACCGAACGCGAGGTTAAGGTGCCGGAATACACGCTCATCAGACACCACAAAAGGTGTTAGTTCATCTAGACAGCAGGACGGTGGCCATGGAAGTCGGAACCCGCTAAGGAGTGTGTAACAACTCACCTGCCGAATGAACTAGCCCTGAAAATGGATGGCGCTCAAGCGTGTTACCCATACCTCGCCGTC--AGTGTTTAAGTGATACATTGACGAGTAGGCAGGCGTG-------------------CCCCTAGTAACTGCGAG-TGAAGCGGGAAAAGCTCAAAT-TTAAAAT-CTGGCAGCTT--TGGTTGTCCGAGTTGTAGTCTGGAGAAGCGTTTTCTGTGCTGGAC-CGTATA-CAAGTCTC-TTGGAACAGAGCGTCATAGAGGGTGAGAA-TCCCGTCTTTGATA-CGGACTGCCAGTGCTTT--GTGATGCGCTCTCAA-AGAGTCGAGTTGTTTGGGAATGCAGCTCAAAA---TGGGTGGTAAATTCCATCTAAAGCTAAATATTGGCGAGAGACCGATAGCGAACAAGTACCGTGAGGGAAAGATGAAAAGCACTTTGGAAAGAGAGTTAAACAGTACGTGAAATTGCTGAAAGGGAAACGCTTGAAGTCAGTC--GCGTTGTTCAGAA--CTCAGCCTTGC---TTTT---GCTTGGTGCATTTTCTGTTCGACGGG-CCAGCATCAATTTTGACCATTGGATAAAGGCCTTGGGAA--GGTGGCTCTTTCGGGAGTGTTATAGCCCTTGGTCACATACAGTGGTTGG-GATTGAGGATCTCA--GCATGCC-TTTATGGTCGGGG-TTCGCCCACG-TTCATGCTTAG-GATGCTG-GCGTAATGGCTTTAA-ACGA-CCCGTCTTGAAACACGGACCA-AGGAGTCTAACATGCCTGCGAGTGTTT-GGGTGGAAAACCCGAGCGCGTAATGAAAGTGAAAGTTGGG-ATCCCTGTCGT-GGGGAGCACCGACGCCCGGACCAGAC-CTTCTGTGACGGA-TCCGCGGTAGAGCA--TGTATGTTGGGACCCGAAAG--ATGGTGAACTATGCCTGAATAGGGTG-AAGCCAGAGGAAACTCTGGTGGAGGCTCGTAGCGATTCTGACGTGCAAATCGATCGTCAAATTT-GGGTATAGGGGCG-AAAGACT-AATCGAA-CCATCTAGTAGCTGGTTCCTGCCGAAGTTTCCCTC-AGGATAGCAGAAACTCATGTCAGA--TTTATGTGGTAAAGCG---AATGATTAGAGG-----CCTTGGGGTTGAAACAACCTT---AACCTA--TTCTCAAACTTTAAATATGTAAGAACGAGCCGTCACTTGATTGGACCGCTCGGCGATTGAGAGTTTCTAGTGGGCCATTTTTGGTAAGCAGAACTGGCGATGCGGGATGAACCGAACGCGAGGTTAAGGTGCCGGAATACACGCTCATCAGACACCACAAAAGGTGTTAGTTCATCTAGACAGCAGGACGGTGGCCATGGAAGTCGGAACCCGCTAAGGAGTGTGTAACAACTCACCTGCCGAATGAACTAGCCCTGAAAATGGATGGCGCTCAAGCGTGTTACCCATACCTCGCCGTC--AGTGTTTAAGTGATACATTGACGAGTAGGCAGGCGTG-------------------CCCCTAGTAACTGCGAG-TGAAGCGGGAAAAGCTCAAAT-TTAAAAT-CTGGCAGCTT--TGGTTGTCCGAGTTGTAGTCTGGAGAAGCGTTTTCTGTGCTGGAC-CGTATA-CAAGTCTC-TTGGAACAGAGCGTCATAGAGGGTGAGAA-TCCCGTCTTTGATA-CGGACTGCCAGTGCTTT--GTGATGCGCTCTCAA-AGAGTCGAGTTGTTTGGGAATGCAGCTCAAAA---TGGGTGGTAAATTCCATCTAAAGCTAAATATTGGCGAGAGACCGATAGCGAACAAGTACCGTGAGGGAAAGATGAAAAGCACTTTGGAAAGAGAGTTAAACAGTACGTGAAATTGCTGAAAGGGAAACGCTTGAAGTCAGTC--GCGTTGTTCAGAA--CTCAGCCTTGC---TTTT---GCTTGGTGCATTTTCTGTTCGACGGG-CCAGCATCAATTTTGACCATTGGATAAAGGCCTTGGGAA--GGTGGCTCTTTCGGGAGTGTTATAGCCCTTGGTCACATACAGTGGTTGG-GATTGAGGATCTCA--GCATGCC-TTTATGGTCGGGG-TTCGCCCACG-TTCATGCTTAG-GATGCTG-GCGTAATGGCTTTAA-ACGA-CCCGTCTTGAAACACGGACCA-AGGAGTCTAACATGCCTGCGAGTGTTT-GGGTGGAAAACCCGAGCGCGTAATGAAAGTGAAAGTTGGG-ATCCCTGTCGT-GGGGAGCACCGACGCCCGGACCAGAC-CTTCTGTGACGGA-TCCGCGGTAGAGCA--TGTATGTTGGGACCCGAAAG--ATGGTGAACTATGCCTGAATAGGGTG-AAGCCAGAGGAAACTCTGGTGGAGGCTCGTAGCGATTCTGACGTGCAAATCGATCGTCAAATTT-GGGTATAGGGGCG-AAAGACT-AATCGAA-CCATCTAGTAGCTGGTTCCTGCCGAAGTTTCCCTC-AGGATAGCAGAAACTCATGTCAGA--TTTATGTGGTAAAGCG---AATGATTAGAGG-----CCTTGGGGTTGAAACAACCTT---AACCTA--TTCTCAAACTTTAAATATGTAAGAACGAGCCGTCACTTGATTGGACCGCTCGGCGATTGAGAGTTTCTAGTGGGCCATTTTTGGTAAGCAGAACTGGCGATGCGGGATGAACCGAACGCGAGGTTAAGGTGCCGGAATACACGCTCATCAGACACCACAAAAGGTGTTAGTTCATCTAGACAGCAGGACGGTGGCCATGGAAGTCGGAACCCGCTAAGGAGTGTGTAACAACTCACCTGCCGAATGAACTAGCCCTGAAAATGGATGGCGCTCAAGCGTGTTACCCATACCTCGCCGTC--AGTGTTTAAGTGATACATTGACGAGTAGGCAGGCGTG-------------------
>S.004406
ATTATTGAATGAA-ACTC--GAGCTTCGTG--GTTGTCGCTGGCCTCTT----CCGGGGGGC-ATGTGCACACCTCTCGCTCGTT------CCATCCTCTCACACCCCTGTGCAC-TTTCCGTGGGTCAAGGAGTCTCGAAAG-----TCTGCGC-------GAGCGGACG----------------TGACGGGG-------------------------TTTCCTTCTCTCGCGTGTT----TTC-ACAACACAC-CTCTGTCAGT-TTC---AGAATGTACAC--TTGCCATGCG--TG-AACG-----CA-TATTAA-----ATACAACTTTCAACAACGGATCTCTTGGCTCTCGCATCGATGAAGAACGCAGCGAAATGCGATAAGTAATGTGAATTGCAGAATTCAGTGAATCATCGAATCTTTGAACGCACCTTGCGCTCCTTGGTATT----CCGAGGAGCATGCCTGTTTGAGTGTCATGGT--ATTCTCAACCCCTCCTG--TGATTTCGTGTT-------------GCA---------GGGGTGG--GCTTGGAC-TTGGAGG-----CCTTT-----TGCTGGC-----------------------------GCAAGCCGGCTCCTCTGAAACGCATTAGCT-TGGA-------------TGTTTA---CCCAGGCA-TGAT---CCAGCGTGATAA-TTGTCTACGCTGC---C-TCGTCG-TGGTAT-TAATTGTCC--GTTCAAGC-TT--CGAACCGTCCCCTT----------TGCTCGGGACAAAACTTAA-----------TATCTGAACATCTGACCTCAAATCAGGTAGGACTACCCGCTGAACTTAAGCATATCAT-AAAGCGGGAGGA-------------------------------------------------------------------------------------------------------------------------------------------------------------------------------CCCCTAGTAACTGCGAG-TGAAGCGGGAAAAGCTCAAAT-TTAAAAT-CTGGCAGCTT--C-GCTGTCCGAGTTGTAGTCTGGAGAAGCGTTTTCTGCGCTGGAC-CGTGTA-CAAGTCTC-TTGGAATAGAGCGTCGTAGAGGGTGAGAA-TCCCGTCTTTGACA-CGGACTGCCAGTGCTCT--GTGATGCGCTCTCAA-AGAGTCGAGTTGTTTGGGAATGCAGCTCAAAA---TGGGTGGTAAATTCCATCTAAAGCTAAATATTGGCGAGAGACCGATAGCGAACAAGTACCGTGAGGGAAAGATGAAAAGCACTTTGGAAAGAGAGTTAAACAGTACGTGAAATTGTTGAAAGGGAAACGCTTGAAGTCAGTC--GCGTCGATCAGAA--CTCAGCCACGC---TCTC---GTGTGGTGCACTTTCTGGTTGACGGG-CCAGCATCAATTTCGACCGCCGGACAAAGGCCTTGGGAA--TGTGGCACCTTCGGGTGTGTTATAGCCCTCGGTCACATGCGGTGGTTGG-GATTGAGGATCTCA--GCATGCC-TTTACGGTCGGGG-TTCGCCCACG-TCCATGCTTAG-GATGCTG-GCGTAATGGCTTTAA-ACGA-CCCGTCTTGAAACACGGACCA-AGGAGTCTAACATGCCTGCGAGTGTTT-GGGTGGAAAACCCGAGCGCGCAATGAAAGTGAAAGTTGGG-ATCCCTGTCGC-GGGGAGCACCGACGCCCGGACCAGAC-CTTCTGTGACGGA-TCCGCGGTAGAGCA--TGTATGTTGGGACCCGAAAG--ATGGTGAACTATGCCTGAATAGGGTG-AAGCCAGAGGAAACTCTGGTGGAGGCTCGTAGCGATTCTGACGTGCAAATCGATCGTCAAATTT-GGGTATAGGGGCG-AAAGACT-AATCGAA-CCATCTAGTAGCTGGTTCCTGCCGAAGTTTCCCTC-AGGATAGCAGAAACTCATGTCAGA--TTTATGTGGTAAAGCG---AATGATTAGAGG-----CCTTGGGGTTGTAACAACCTT---AACCTA--TTCTCAAACTTTAAATATGTAAGAACAAGCCGTCACTTGATTGGACCGCTTGGCGATTGAGAGTTTCTAGTGGGCCATTTTTGGTAAGCAGAACTGGCGATGCGGGATGAACCGAACGCGAGGTTAAGGTGCCGGAATGTACGCTCATCAGACACCACAAAAGGTGTTAGTTCATCTAGACAGCAGGACGGTGGCCATGGAAGTCGGAACCCGCTAAGGAGTGTGTAACAACTCACCTGCCGAATGAACTAGCCCTGAAAATGGATGGCGCTCAAGCGTACTACCCATACCTCGCCGTC--CGTGTTGAAGTGACACACGGACGAGTAGGCAGGCGTGGAGGTTTGTGAAGAAGCC-CCCCTAGTAACTGCGAG-TGAAGCGGGAAAAGCTCAAAT-TTAAAAT-CTGGCAGCTT--C-GCTGTCCGAGTTGTAGTCTGGAGAAGCGTTTTCTGCGCTGGAC-CGTGTA-CAAGTCTC-TTGGAATAGAGCGTCGTAGAGGGTGAGAA-TCCCGTCTTTGACA-CGGACTGCCAGTGCTCT--GTGATGCGCTCTCAA-AGAGTCGAGTTGTTTGGGAATGCAGCTCAAAA---TGGGTGGTAAATTCCATCTAAAGCTAAATATTGGCGAGAGACCGATAGCGAACAAGTACCGTGAGGGAAAGATGAAAAGCACTTTGGAAAGAGAGTTAAACAGTACGTGAAATTGTTGAAAGGGAAACGCTTGAAGTCAGTC--GCGTCGATCAGAA--CTCAGCCACGC---TCTC---GTGTGGTGCACTTTCTGGTTGACGGG-CCAGCATCAATTTCGACCGCCGGACAAAGGCCTTGGGAA--TGTGGCACCTTCGGGTGTGTTATAGCCCTCGGTCACATGCGGTGGTTGG-GATTGAGGATCTCA--GCATGCC-TTTACGGTCGGGG-TTCGCCCACG-TCCATGCTTAG-GATGCTG-GCGTAATGGCTTTAA-ACGA-CCCGTCTTGAAACACGGACCA-AGGAGTCTAACATGCCTGCGAGTGTTT-GGGTGGAAAACCCGAGCGCGCAATGAAAGTGAAAGTTGGG-ATCCCTGTCGC-GGGGAGCACCGACGCCCGGACCAGAC-CTTCTGTGACGGA-TCCGCGGTAGAGCA--TGTATGTTGGGACCCGAAAG--ATGGTGAACTATGCCTGAATAGGGTG-AAGCCAGAGGAAACTCTGGTGGAGGCTCGTAGCGATTCTGACGTGCAAATCGATCGTCAAATTT-GGGTATAGGGGCG-AAAGACT-AATCGAA-CCATCTAGTAGCTGGTTCCTGCCGAAGTTTCCCTC-AGGATAGCAGAAACTCATGTCAGA--TTTATGTGGTAAAGCG---AATGATTAGAGG-----CCTTGGGGTTGTAACAACCTT---AACCTA--TTCTCAAACTTTAAATATGTAAGAACAAGCCGTCACTTGATTGGACCGCTTGGCGATTGAGAGTTTCTAGTGGGCCATTTTTGGTAAGCAGAACTGGCGATGCGGGATGAACCGAACGCGAGGTTAAGGTGCCGGAATGTACGCTCATCAGACACCACAAAAGGTGTTAGTTCATCTAGACAGCAGGACGGTGGCCATGGAAGTCGGAACCCGCTAAGGAGTGTGTAACAACTCACCTGCCGAATGAACTAGCCCTGAAAATGGATGGCGCTCAAGCGTACTACCCATACCTCGCCGTC--CGTGTTGAAGTGACACACGGACGAGTAGGCAGGCGTGGAGGTTTGTGAAGAAGCC-CCCCTAGTAACTGCGAG-TGAAGCGGGAAAAGCTCAAAT-TTAAAAT-CTGGCAGCTT--C-GCTGTCCGAGTTGTAGTCTGGAGAAGCGTTTTCTGCGCTGGAC-CGTGTA-CAAGTCTC-TTGGAATAGAGCGTCGTAGAGGGTGAGAA-TCCCGTCTTTGACA-CGGACTGCCAGTGCTCT--GTGATGCGCTCTCAA-AGAGTCGAGTTGTTTGGGAATGCAGCTCAAAA---TGGGTGGTAAATTCCATCTAAAGCTAAATATTGGCGAGAGACCGATAGCGAACAAGTACCGTGAGGGAAAGATGAAAAGCACTTTGGAAAGAGAGTTAAACAGTACGTGAAATTGTTGAAAGGGAAACGCTTGAAGTCAGTC--GCGTCGATCAGAA--CTCAGCCACGC---TCTC---GTGTGGTGCACTTTCTGGTTGACGGG-CCAGCATCAATTTCGACCGCCGGACAAAGGCCTTGGGAA--TGTGGCACCTTCGGGTGTGTTATAGCCCTCGGTCACATGCGGTGGTTGG-GATTGAGGATCTCA--GCATGCC-TTTACGGTCGGGG-TTCGCCCACG-TCCATGCTTAG-GATGCTG-GCGTAATGGCTTTAA-ACGA-CCCGTCTTGAAACACGGACCA-AGGAGTCTAACATGCCTGCGAGTGTTT-GGGTGGAAAACCCGAGCGCGCAATGAAAGTGAAAGTTGGG-ATCCCTGTCGC-GGGGAGCACCGACGCCCGGACCAGAC-CTTCTGTGACGGA-TCCGCGGTAGAGCA--TGTATGTTGGGACCCGAAAG--ATGGTGAACTATGCCTGAATAGGGTG-AAGCCAGAGGAAACTCTGGTGGAGGCTCGTAGCGATTCTGACGTGCAAATCGATCGTCAAATTT-GGGTATAGGGGCG-AAAGACT-AATCGAA-CCATCTAGTAGCTGGTTCCTGCCGAAGTTTCCCTC-AGGATAGCAGAAACTCATGTCAGA--TTTATGTGGTAAAGCG---AATGATTAGAGG-----CCTTGGGGTTGTAACAACCTT---AACCTA--TTCTCAAACTTTAAATATGTAAGAACAAGCCGTCACTTGATTGGACCGCTTGGCGATTGAGAGTTTCTAGTGGGCCATTTTTGGTAAGCAGAACTGGCGATGCGGGATGAACCGAACGCGAGGTTAAGGTGCCGGAATGTACGCTCATCAGACACCACAAAAGGTGTTAGTTCATCTAGACAGCAGGACGGTGGCCATGGAAGTCGGAACCCGCTAAGGAGTGTGTAACAACTCACCTGCCGAATGAACTAGCCCTGAAAATGGATGGCGCTCAAGCGTACTACCCATACCTCGCCGTC--CGTGTTGAAGTGACACACGGACGAGTAGGCAGGCGTGGAGGTTTGTGAAGAAGCC-CCCCTAGTAACTGCGAG-TGAAGCGGGAAAAGCTCAAAT-TTAAAAT-CTGGCAGCTT--C-GCTGTCCGAGTTGTAGTCTGGAGAAGCGTTTTCTGCGCTGGAC-CGTGTA-CAAGTCTC-TTGGAATAGAGCGTCGTAGAGGGTGAGAA-TCCCGTCTTTGACA-CGGACTGCCAGTGCTCT--GTGATGCGCTCTCAA-AGAGTCGAGTTGTTTGGGAATGCAGCTCAAAA---TGGGTGGTAAATTCCATCTAAAGCTAAATATTGGCGAGAGACCGATAGCGAACAAGTACCGTGAGGGAAAGATGAAAAGCACTTTGGAAAGAGAGTTAAACAGTACGTGAAATTGTTGAAAGGGAAACGCTTGAAGTCAGTC--GCGTCGATCAGAA--CTCAGCCACGC---TCTC---GTGTGGTGCACTTTCTGGTTGACGGG-CCAGCATCAATTTCGACCGCCGGACAAAGGCCTTGGGAA--TGTGGCACCTTCGGGTGTGTTATAGCCCTCGGTCACATGCGGTGGTTGG-GATTGAGGATCTCA--GCATGCC-TTTACGGTCGGGG-TTCGCCCACG-TCCATGCTTAG-GATGCTG-GCGTAATGGCTTTAA-ACGA-CCCGTCTTGAAACACGGACCA-AGGAGTCTAACATGCCTGCGAGTGTTT-GGGTGGAAAACCCGAGCGCGCAATGAAAGTGAAAGTTGGG-ATCCCTGTCGC-GGGGAGCACCGACGCCCGGACCAGAC-CTTCTGTGACGGA-TCCGCGGTAGAGCA--TGTATGTTGGGACCCGAAAG--ATGGTGAACTATGCCTGAATAGGGTG-AAGCCAGAGGAAACTCTGGTGGAGGCTCGTAGCGATTCTGACGTGCAAATCGATCGTCAAATTT-GGGTATAGGGGCG-AAAGACT-AATCGAA-CCATCTAGTAGCTGGTTCCTGCCGAAGTTTCCCTC-AGGATAGCAGAAACTCATGTCAGA--TTTATGTGGTAAAGCG---AATGATTAGAGG-----CCTTGGGGTTGTAACAACCTT---AACCTA--TTCTCAAACTTTAAATATGTAAGAACAAGCCGTCACTTGATTGGACCGCTTGGCGATTGAGAGTTTCTAGTGGGCCATTTTTGGTAAGCAGAACTGGCGATGCGGGATGAACCGAACGCGAGGTTAAGGTGCCGGAATGTACGCTCATCAGACACCACAAAAGGTGTTAGTTCATCTAGACAGCAGGACGGTGGCCATGGAAGTCGGAACCCGCTAAGGAGTGTGTAACAACTCACCTGCCGAATGAACTAGCCCTGAAAATGGATGGCGCTCAAGCGTACTACCCATACCTCGCCGTC--CGTGTTGAAGTGACACACGGACGAGTAGGCAGGCGTGGAGGTTTGTGAAGAAGCC-
>S.004411
ATTATTGAATGAA-ACTC--GAGCTTCGTG--GTTGTCGCTGGCCTCTT----CCGGGGGGC-ATGTGCACACCTCTCGCTCGTT------CCATCCTCTCACACCCCTGTGCAC-TTTCCGTGGGTCAAGGAGTCTCGAAAG-----TCTGCGC-------GAGCGGACG----------------TGACGGGG-------------------------TTTCCTTCTCTCGCGTGTT----TTC-ACAACACAC-CTCTGTCAGT-TTC---AGAATGTACAC--TTGCCATGCG--TG-AACG-----CA-TATTAA-----ATACAACTTTCAACAACGGATCTCTTGGCTCTCGCATCGATGAAGAACGCAGCGAAATGCGATAAGTAATGTGAATTGCAGAATTCAGTGAATCATCGAATCTTTGAACGCACCTTGCGCTCCTTGGTATT----CCGAGGAGCATGCCTGTTTGAGTGTCATGGT--ATTCTCAACCCCTCCTG--TGATTTCGTGTT-------------GCA---------GGGGTGG--GCTTGGAC-TTGGAGG-----CCTTT-----TGCTGGC-----------------------------GCAAGCCGGCTCCTCTGAAACGCATTAGCT-TGGA-------------TGTTTA---CCCAGGCA-TGAT---CCAGCGTGATAA-TTGTCTACGCTGC---C-TCGTCG-TGGTAT-TAATTGTCC--GTTCAAGC-TT--CGAACCGTCCCCTT----------TGCTCGGGACAAAACTTAA-----------TATCTGAACATCTGACCTCAAATCAGGTAGGACTACCCGCTGAACTTAAGCATATCATAAAAGCGGGAG---------------------------------------------------------------------------------------------------------------------------------------------------------------------------------CCCCTAGTAACTGCGAG-TGAAGCGGGAAAAGCTCAAAT-TTAAAAT-CTGGCAGCTT--C-GCTGTCCGAGTTGTAGTCTGGAGAAGCGTTTTCTGCGCTGGAC-CGTGTA-CAAGTCTC-TTGGAATAGAGCGTCGTAGAGGGTGAGAA-TCCCGTCTTTGACA-CGGACTGCCAGTGCTCT--GTGATGCGCTCTCAA-AGAGTCGAGTTGTTTGGGAATGCAGCTCAAAA---TGGGTGGTAAATTCCATCTAAAGCTAAATATTGGCGAGAGACCGATAGCGAACAAGTACCGTGAGGGAAAGATGAAAAGCACTTTGGAAAGAGAGTTAAACAGTACGTGAAATTGTTGAAAGGGAAACGCTTGAAGTCAGTC--GCGTCGATCAGAA--CTCAGCCACGC---TCTC---GTGTGGTGCACTTTCTGGTTGACGGG-CCAGCATCAATTTCGACCGCCGGACAAAGGCCTTGGGAA--TGTGGCACCTTCGGGTGTGTTATAGCCCTCGGTCACATGCGGTGGTTGG-GATTGAGGATCTCA--GCATGCC-TTTACGGTCGGGG-TTCGCCCACG-TCCATGCTTAG-GATGCTG-GCGTAATGGCTTTAA-ACGA-CCCGTCTTGAAACACGGACCA-AGGAGTCTAACATGCCTGCGAGTGTTT-GGGTGGAAAACCCGAGCGCGCAATGAAAGTGAAAGTTGGG-ATCCCTGTCGC-GGGGAGCACCGACGCCCGGACCAGAC-CTTCTGTGACGGA-TCCGCGGTAGAGCA--TGTATGTTGGGACCCGAAAG--ATGGTGAACTATGCCTGAATAGGGTG-AAGCCAGAGGAAACTCTGGTGGAGGCTCGTAGCGATTCTGACGTGCAAATCGATCGTCAAATTT-GGGTATAGGGGCG-AAAGACT-AATCGAA-CCATCTAGTAGCTGGTTCCTGCCGAAGTTTCCCTC-AGGATAGCAGAAACTCATGTCAGA--TTTATGTGGTAAAGCG---AATGATTAGAGG-----CCTTGGGGTTGTAACAACCTT---AACCTA--TTCTCAAACTTTAAATATGTAAGAACAAGCCGTCACTTGATTGGACCGCTTGGCGATTGAGAGTTTCTAGTGGGCCATTTTTGGTAAGCAGAACTGGCGATGCGGGATGAACCGAACGCGAGGTTAAGGTGCCGGAATGTACGCTCATCAGACACCACAAAAGGTGTTAGTTCATCTAGACAGCAGGACGGTGGCCATGGAAGTCGGAACCCGCTAAGGAGTGTGTAACAACTCACCTGCCGAATGAACTAGCCCTGAAAATGGATGGCGCTCAAGCGTACTACCCATACCTCGCCGTC--CGTGTTGAAGTGACACACGGACGAGTAGGCAGGCGTGGAGGTTTG-GAAGAAGCC-CCCCTAGTAACTGCGAG-TGAAGCGGGAAAAGCTCAAAT-TTAAAAT-CTGGCAGCTT--C-GCTGTCCGAGTTGTAGTCTGGAGAAGCGTTTTCTGCGCTGGAC-CGTGTA-CAAGTCTC-TTGGAATAGAGCGTCGTAGAGGGTGAGAA-TCCCGTCTTTGACA-CGGACTGCCAGTGCTCT--GTGATGCGCTCTCAA-AGAGTCGAGTTGTTTGGGAATGCAGCTCAAAA---TGGGTGGTAAATTCCATCTAAAGCTAAATATTGGCGAGAGACCGATAGCGAACAAGTACCGTGAGGGAAAGATGAAAAGCACTTTGGAAAGAGAGTTAAACAGTACGTGAAATTGTTGAAAGGGAAACGCTTGAAGTCAGTC--GCGTCGATCAGAA--CTCAGCCACGC---TCTC---GTGTGGTGCACTTTCTGGTTGACGGG-CCAGCATCAATTTCGACCGCCGGACAAAGGCCTTGGGAA--TGTGGCACCTTCGGGTGTGTTATAGCCCTCGGTCACATGCGGTGGTTGG-GATTGAGGATCTCA--GCATGCC-TTTACGGTCGGGG-TTCGCCCACG-TCCATGCTTAG-GATGCTG-GCGTAATGGCTTTAA-ACGA-CCCGTCTTGAAACACGGACCA-AGGAGTCTAACATGCCTGCGAGTGTTT-GGGTGGAAAACCCGAGCGCGCAATGAAAGTGAAAGTTGGG-ATCCCTGTCGC-GGGGAGCACCGACGCCCGGACCAGAC-CTTCTGTGACGGA-TCCGCGGTAGAGCA--TGTATGTTGGGACCCGAAAG--ATGGTGAACTATGCCTGAATAGGGTG-AAGCCAGAGGAAACTCTGGTGGAGGCTCGTAGCGATTCTGACGTGCAAATCGATCGTCAAATTT-GGGTATAGGGGCG-AAAGACT-AATCGAA-CCATCTAGTAGCTGGTTCCTGCCGAAGTTTCCCTC-AGGATAGCAGAAACTCATGTCAGA--TTTATGTGGTAAAGCG---AATGATTAGAGG-----CCTTGGGGTTGTAACAACCTT---AACCTA--TTCTCAAACTTTAAATATGTAAGAACAAGCCGTCACTTGATTGGACCGCTTGGCGATTGAGAGTTTCTAGTGGGCCATTTTTGGTAAGCAGAACTGGCGATGCGGGATGAACCGAACGCGAGGTTAAGGTGCCGGAATGTACGCTCATCAGACACCACAAAAGGTGTTAGTTCATCTAGACAGCAGGACGGTGGCCATGGAAGTCGGAACCCGCTAAGGAGTGTGTAACAACTCACCTGCCGAATGAACTAGCCCTGAAAATGGATGGCGCTCAAGCGTACTACCCATACCTCGCCGTC--CGTGTTGAAGTGACACACGGACGAGTAGGCAGGCGTGGAGGTTTG-GAAGAAGCC-CCCCTAGTAACTGCGAG-TGAAGCGGGAAAAGCTCAAAT-TTAAAAT-CTGGCAGCTT--C-GCTGTCCGAGTTGTAGTCTGGAGAAGCGTTTTCTGCGCTGGAC-CGTGTA-CAAGTCTC-TTGGAATAGAGCGTCGTAGAGGGTGAGAA-TCCCGTCTTTGACA-CGGACTGCCAGTGCTCT--GTGATGCGCTCTCAA-AGAGTCGAGTTGTTTGGGAATGCAGCTCAAAA---TGGGTGGTAAATTCCATCTAAAGCTAAATATTGGCGAGAGACCGATAGCGAACAAGTACCGTGAGGGAAAGATGAAAAGCACTTTGGAAAGAGAGTTAAACAGTACGTGAAATTGTTGAAAGGGAAACGCTTGAAGTCAGTC--GCGTCGATCAGAA--CTCAGCCACGC---TCTC---GTGTGGTGCACTTTCTGGTTGACGGG-CCAGCATCAATTTCGACCGCCGGACAAAGGCCTTGGGAA--TGTGGCACCTTCGGGTGTGTTATAGCCCTCGGTCACATGCGGTGGTTGG-GATTGAGGATCTCA--GCATGCC-TTTACGGTCGGGG-TTCGCCCACG-TCCATGCTTAG-GATGCTG-GCGTAATGGCTTTAA-ACGA-CCCGTCTTGAAACACGGACCA-AGGAGTCTAACATGCCTGCGAGTGTTT-GGGTGGAAAACCCGAGCGCGCAATGAAAGTGAAAGTTGGG-ATCCCTGTCGC-GGGGAGCACCGACGCCCGGACCAGAC-CTTCTGTGACGGA-TCCGCGGTAGAGCA--TGTATGTTGGGACCCGAAAG--ATGGTGAACTATGCCTGAATAGGGTG-AAGCCAGAGGAAACTCTGGTGGAGGCTCGTAGCGATTCTGACGTGCAAATCGATCGTCAAATTT-GGGTATAGGGGCG-AAAGACT-AATCGAA-CCATCTAGTAGCTGGTTCCTGCCGAAGTTTCCCTC-AGGATAGCAGAAACTCATGTCAGA--TTTATGTGGTAAAGCG---AATGATTAGAGG-----CCTTGGGGTTGTAACAACCTT---AACCTA--TTCTCAAACTTTAAATATGTAAGAACAAGCCGTCACTTGATTGGACCGCTTGGCGATTGAGAGTTTCTAGTGGGCCATTTTTGGTAAGCAGAACTGGCGATGCGGGATGAACCGAACGCGAGGTTAAGGTGCCGGAATGTACGCTCATCAGACACCACAAAAGGTGTTAGTTCATCTAGACAGCAGGACGGTGGCCATGGAAGTCGGAACCCGCTAAGGAGTGTGTAACAACTCACCTGCCGAATGAACTAGCCCTGAAAATGGATGGCGCTCAAGCGTACTACCCATACCTCGCCGTC--CGTGTTGAAGTGACACACGGACGAGTAGGCAGGCGTGGAGGTTTG-GAAGAAGCC-CCCCTAGTAACTGCGAG-TGAAGCGGGAAAAGCTCAAAT-TTAAAAT-CTGGCAGCTT--C-GCTGTCCGAGTTGTAGTCTGGAGAAGCGTTTTCTGCGCTGGAC-CGTGTA-CAAGTCTC-TTGGAATAGAGCGTCGTAGAGGGTGAGAA-TCCCGTCTTTGACA-CGGACTGCCAGTGCTCT--GTGATGCGCTCTCAA-AGAGTCGAGTTGTTTGGGAATGCAGCTCAAAA---TGGGTGGTAAATTCCATCTAAAGCTAAATATTGGCGAGAGACCGATAGCGAACAAGTACCGTGAGGGAAAGATGAAAAGCACTTTGGAAAGAGAGTTAAACAGTACGTGAAATTGTTGAAAGGGAAACGCTTGAAGTCAGTC--GCGTCGATCAGAA--CTCAGCCACGC---TCTC---GTGTGGTGCACTTTCTGGTTGACGGG-CCAGCATCAATTTCGACCGCCGGACAAAGGCCTTGGGAA--TGTGGCACCTTCGGGTGTGTTATAGCCCTCGGTCACATGCGGTGGTTGG-GATTGAGGATCTCA--GCATGCC-TTTACGGTCGGGG-TTCGCCCACG-TCCATGCTTAG-GATGCTG-GCGTAATGGCTTTAA-ACGA-CCCGTCTTGAAACACGGACCA-AGGAGTCTAACATGCCTGCGAGTGTTT-GGGTGGAAAACCCGAGCGCGCAATGAAAGTGAAAGTTGGG-ATCCCTGTCGC-GGGGAGCACCGACGCCCGGACCAGAC-CTTCTGTGACGGA-TCCGCGGTAGAGCA--TGTATGTTGGGACCCGAAAG--ATGGTGAACTATGCCTGAATAGGGTG-AAGCCAGAGGAAACTCTGGTGGAGGCTCGTAGCGATTCTGACGTGCAAATCGATCGTCAAATTT-GGGTATAGGGGCG-AAAGACT-AATCGAA-CCATCTAGTAGCTGGTTCCTGCCGAAGTTTCCCTC-AGGATAGCAGAAACTCATGTCAGA--TTTATGTGGTAAAGCG---AATGATTAGAGG-----CCTTGGGGTTGTAACAACCTT---AACCTA--TTCTCAAACTTTAAATATGTAAGAACAAGCCGTCACTTGATTGGACCGCTTGGCGATTGAGAGTTTCTAGTGGGCCATTTTTGGTAAGCAGAACTGGCGATGCGGGATGAACCGAACGCGAGGTTAAGGTGCCGGAATGTACGCTCATCAGACACCACAAAAGGTGTTAGTTCATCTAGACAGCAGGACGGTGGCCATGGAAGTCGGAACCCGCTAAGGAGTGTGTAACAACTCACCTGCCGAATGAACTAGCCCTGAAAATGGATGGCGCTCAAGCGTACTACCCATACCTCGCCGTC--CGTGTTGAAGTGACACACGGACGAGTAGGCAGGCGTGGAGGTTTG-GAAGAAGCC-
>T.con12657
ATTATCGAACGA--AACTCGAGTCTCCAAG--GTTGTCGCTGGCTCT------TCCGGGAGC-ATGTGCACGCCTAG-GCTCAAT----TTCCATCCTTCAC-ACCTCTGTGCAC-TTTCCATGGGTTTTTCAATCAGGAGG------TTCTCAC-------TTGGAGCTCTCTGCAGCGCC-----AGGCGACG----------------TTTCTTGTTTGCTCT--TCCCATGTGTA----TCC-ACAACATAC-ACCTGTCTGT-CTC---AGAATGTATACTTTTGTCATGCA--TG-AATG-----CATTAT-A------ATACAACTTTCAACAACGGATCTCTTGGCTCTCGCATCGATGAAGAACGCAGCGAAATGCGATAAGTAATGTGAATTGCAGAATTCAGTGAATCATCGAATCTTTGAACGCACCTTGCGCTCCTTGGTATT----CCGAGGAGCATGCCTGTTTGAGTGTCATGGT--ATTCTCAAAC-CCCTT---CCCCT---TTCGTGATCGCGCGTGGGGG-----------GCTGGA-GTTTGGAC-TTGGAGG------TTTTAAAACTGCCGGGAGGGCTCTC----GAAGCTCT------------TCTGGCTCCTCTGAAATGCATTAGCT-TGAA-------------TGGTTTGTACCCGAGCA-TGAT---CCAGCGTGATAA-TTGTCTACGCTGC---C-TCGTCGTTGGTAC-CGTTTGTCC--GCTCAGGC-TT--CGAACCGTCTCCCCCCCT------CTGTGGAGACAAATTTCTT-------------TCTGAACATCTGACCTCAAATCAGGTAGGACTACCCGCTGAACTTAAGCATATCAA-TA----------------------------------------------------------------------------------------------------------------------------------------------------------------------------------------------------------------------------------------------------------GTCCGAGTTGTAGTCTGGAGAAGCGTTTTCTGTGCTGGAC-CGTGTA-CAAGTCTC-TTGGAATAGAGCGTCGTAAAGGGTGAGAA-TCCCGTCTTTGACA-CGGACTGCCAGTGCTCT--GTGATGCGCTCTCAA-AGAGTCGAGTTGTTTGGGAATGCAGCTCAAAA---TGGGTGGTAAATTCCATCTAAAGCTAAATATTGGCGAGAGACCGATAGCGAACAAGTACCGTGAGGGAAAGATGAAAAGCACTTTGGAAAGAGAGTTAAACAGTACGTGAAATTGTTGAAAGGGAAACGCTTGAAGTCAGTC--GCGTCGATCAGAA--CTCAGCCATGC---CCTC---GCGTGGTGCATTTTCTGGTGGACGGG-CCAGCATCAATTTCGACCACTGGAAAAAGGCTTTGGGAA--TGTGGCACCTTCGGGTGTGTTATAGCCCTCGGTCACATGCAGTGGTTGG-GATTGAGGATCTCA--GCACGCC-TTTACGGTCGGGG-TTCGCCCACG-CTCGTGCTTAG-GATGCTG-GCGTAATGGCTTTAA-ACGA-CCCGTCTTGAAACACGGACCA-AGGAGTCTAACATGCCTGCGAGTGTTT-GGGTGGAAAACCCGAGCGCGTAATGAAAGTGAAAGTTGGG-ATCCCTGTCGT-GGGGAGCACCGACGCCCGGACCAGAC-CTTCTGTGACGGA-TCCGCGGTAGAGCA--TGTATGTTGGGACCCGAAAG--ATGGTGAACTATGCCTGAATAGGGTG-AAGCCAGAGGAAACTCTGGTGGAGGCTCGTAGCGATTCTGACGTGCAAATCGATCGTCAAATTT-GGGTATAGGGGCG-AAAGACT-AATCGAA-CCATCTAGTAGCTGGTTCCTGCCGAAGTTTCCCTC-AGGATAGCAGAAACTCATGTCAGA--TTTATGTGGTAAAGCG---AATGATTAGAGG-----CCTTGGGGTTGAAACAACCTT---AACCTA--TTCTCAAACTTTAAATATGTAAGAACGAGCCGTCACTTGATTGGACCGCTCGGCGATTGAGAGTTTCTAGTGGGCCATTTTTGGTAAGCAGAACTGGCGATGCGGGATGAACCGAACGCGAGGTTAAGGTGCCGGAATATACGCTCATCAGACACCACAAAAGGTGTTAGTTCATCTAGACAGCAGGACGGTGGCCATGGAAGTCGGAACCCGCTAAGGAGTGTGTAACAACTCACCTGCCGAATGAACTAGCCCTGAAAATGGATGGCGCTCAAGCGTATTACCCATACCTCGCCGTC--AAGGTTGAAGTGACACTTTGACGAGTAGGCAGGCGTGGAGGTTGTGAAG------------------------------------------------------------------------GTCCGAGTTGTAGTCTGGAGAAGCGTTTTCTGTGCTGGAC-CGTGTA-CAAGTCTC-TTGGAATAGAGCGTCGTAAAGGGTGAGAA-TCCCGTCTTTGACA-CGGACTGCCAGTGCTCT--GTGATGCGCTCTCAA-AGAGTCGAGTTGTTTGGGAATGCAGCTCAAAA---TGGGTGGTAAATTCCATCTAAAGCTAAATATTGGCGAGAGACCGATAGCGAACAAGTACCGTGAGGGAAAGATGAAAAGCACTTTGGAAAGAGAGTTAAACAGTACGTGAAATTGTTGAAAGGGAAACGCTTGAAGTCAGTC--GCGTCGATCAGAA--CTCAGCCATGC---CCTC---GCGTGGTGCATTTTCTGGTGGACGGG-CCAGCATCAATTTCGACCACTGGAAAAAGGCTTTGGGAA--TGTGGCACCTTCGGGTGTGTTATAGCCCTCGGTCACATGCAGTGGTTGG-GATTGAGGATCTCA--GCACGCC-TTTACGGTCGGGG-TTCGCCCACG-CTCGTGCTTAG-GATGCTG-GCGTAATGGCTTTAA-ACGA-CCCGTCTTGAAACACGGACCA-AGGAGTCTAACATGCCTGCGAGTGTTT-GGGTGGAAAACCCGAGCGCGTAATGAAAGTGAAAGTTGGG-ATCCCTGTCGT-GGGGAGCACCGACGCCCGGACCAGAC-CTTCTGTGACGGA-TCCGCGGTAGAGCA--TGTATGTTGGGACCCGAAAG--ATGGTGAACTATGCCTGAATAGGGTG-AAGCCAGAGGAAACTCTGGTGGAGGCTCGTAGCGATTCTGACGTGCAAATCGATCGTCAAATTT-GGGTATAGGGGCG-AAAGACT-AATCGAA-CCATCTAGTAGCTGGTTCCTGCCGAAGTTTCCCTC-AGGATAGCAGAAACTCATGTCAGA--TTTATGTGGTAAAGCG---AATGATTAGAGG-----CCTTGGGGTTGAAACAACCTT---AACCTA--TTCTCAAACTTTAAATATGTAAGAACGAGCCGTCACTTGATTGGACCGCTCGGCGATTGAGAGTTTCTAGTGGGCCATTTTTGGTAAGCAGAACTGGCGATGCGGGATGAACCGAACGCGAGGTTAAGGTGCCGGAATATACGCTCATCAGACACCACAAAAGGTGTTAGTTCATCTAGACAGCAGGACGGTGGCCATGGAAGTCGGAACCCGCTAAGGAGTGTGTAACAACTCACCTGCCGAATGAACTAGCCCTGAAAATGGATGGCGCTCAAGCGTATTACCCATACCTCGCCGTC--AAGGTTGAAGTGACACTTTGACGAGTAGGCAGGCGTGGAGGTTGTGAAG------------------------------------------------------------------------GTCCGAGTTGTAGTCTGGAGAAGCGTTTTCTGTGCTGGAC-CGTGTA-CAAGTCTC-TTGGAATAGAGCGTCGTAAAGGGTGAGAA-TCCCGTCTTTGACA-CGGACTGCCAGTGCTCT--GTGATGCGCTCTCAA-AGAGTCGAGTTGTTTGGGAATGCAGCTCAAAA---TGGGTGGTAAATTCCATCTAAAGCTAAATATTGGCGAGAGACCGATAGCGAACAAGTACCGTGAGGGAAAGATGAAAAGCACTTTGGAAAGAGAGTTAAACAGTACGTGAAATTGTTGAAAGGGAAACGCTTGAAGTCAGTC--GCGTCGATCAGAA--CTCAGCCATGC---CCTC---GCGTGGTGCATTTTCTGGTGGACGGG-CCAGCATCAATTTCGACCACTGGAAAAAGGCTTTGGGAA--TGTGGCACCTTCGGGTGTGTTATAGCCCTCGGTCACATGCAGTGGTTGG-GATTGAGGATCTCA--GCACGCC-TTTACGGTCGGGG-TTCGCCCACG-CTCGTGCTTAG-GATGCTG-GCGTAATGGCTTTAA-ACGA-CCCGTCTTGAAACACGGACCA-AGGAGTCTAACATGCCTGCGAGTGTTT-GGGTGGAAAACCCGAGCGCGTAATGAAAGTGAAAGTTGGG-ATCCCTGTCGT-GGGGAGCACCGACGCCCGGACCAGAC-CTTCTGTGACGGA-TCCGCGGTAGAGCA--TGTATGTTGGGACCCGAAAG--ATGGTGAACTATGCCTGAATAGGGTG-AAGCCAGAGGAAACTCTGGTGGAGGCTCGTAGCGATTCTGACGTGCAAATCGATCGTCAAATTT-GGGTATAGGGGCG-AAAGACT-AATCGAA-CCATCTAGTAGCTGGTTCCTGCCGAAGTTTCCCTC-AGGATAGCAGAAACTCATGTCAGA--TTTATGTGGTAAAGCG---AATGATTAGAGG-----CCTTGGGGTTGAAACAACCTT---AACCTA--TTCTCAAACTTTAAATATGTAAGAACGAGCCGTCACTTGATTGGACCGCTCGGCGATTGAGAGTTTCTAGTGGGCCATTTTTGGTAAGCAGAACTGGCGATGCGGGATGAACCGAACGCGAGGTTAAGGTGCCGGAATATACGCTCATCAGACACCACAAAAGGTGTTAGTTCATCTAGACAGCAGGACGGTGGCCATGGAAGTCGGAACCCGCTAAGGAGTGTGTAACAACTCACCTGCCGAATGAACTAGCCCTGAAAATGGATGGCGCTCAAGCGTATTACCCATACCTCGCCGTC--AAGGTTGAAGTGACACTTTGACGAGTAGGCAGGCGTGGAGGTTGTGAAG------------------------------------------------------------------------GTCCGAGTTGTAGTCTGGAGAAGCGTTTTCTGTGCTGGAC-CGTGTA-CAAGTCTC-TTGGAATAGAGCGTCGTAAAGGGTGAGAA-TCCCGTCTTTGACA-CGGACTGCCAGTGCTCT--GTGATGCGCTCTCAA-AGAGTCGAGTTGTTTGGGAATGCAGCTCAAAA---TGGGTGGTAAATTCCATCTAAAGCTAAATATTGGCGAGAGACCGATAGCGAACAAGTACCGTGAGGGAAAGATGAAAAGCACTTTGGAAAGAGAGTTAAACAGTACGTGAAATTGTTGAAAGGGAAACGCTTGAAGTCAGTC--GCGTCGATCAGAA--CTCAGCCATGC---CCTC---GCGTGGTGCATTTTCTGGTGGACGGG-CCAGCATCAATTTCGACCACTGGAAAAAGGCTTTGGGAA--TGTGGCACCTTCGGGTGTGTTATAGCCCTCGGTCACATGCAGTGGTTGG-GATTGAGGATCTCA--GCACGCC-TTTACGGTCGGGG-TTCGCCCACG-CTCGTGCTTAG-GATGCTG-GCGTAATGGCTTTAA-ACGA-CCCGTCTTGAAACACGGACCA-AGGAGTCTAACATGCCTGCGAGTGTTT-GGGTGGAAAACCCGAGCGCGTAATGAAAGTGAAAGTTGGG-ATCCCTGTCGT-GGGGAGCACCGACGCCCGGACCAGAC-CTTCTGTGACGGA-TCCGCGGTAGAGCA--TGTATGTTGGGACCCGAAAG--ATGGTGAACTATGCCTGAATAGGGTG-AAGCCAGAGGAAACTCTGGTGGAGGCTCGTAGCGATTCTGACGTGCAAATCGATCGTCAAATTT-GGGTATAGGGGCG-AAAGACT-AATCGAA-CCATCTAGTAGCTGGTTCCTGCCGAAGTTTCCCTC-AGGATAGCAGAAACTCATGTCAGA--TTTATGTGGTAAAGCG---AATGATTAGAGG-----CCTTGGGGTTGAAACAACCTT---AACCTA--TTCTCAAACTTTAAATATGTAAGAACGAGCCGTCACTTGATTGGACCGCTCGGCGATTGAGAGTTTCTAGTGGGCCATTTTTGGTAAGCAGAACTGGCGATGCGGGATGAACCGAACGCGAGGTTAAGGTGCCGGAATATACGCTCATCAGACACCACAAAAGGTGTTAGTTCATCTAGACAGCAGGACGGTGGCCATGGAAGTCGGAACCCGCTAAGGAGTGTGTAACAACTCACCTGCCGAATGAACTAGCCCTGAAAATGGATGGCGCTCAAGCGTATTACCCATACCTCGCCGTC--AAGGTTGAAGTGACACTTTGACGAGTAGGCAGGCGTGGAGGTTGTGAAG-------
>T.dur20474
ATTATCG-ACGA--AACTCGAGTCTCCAAG--GTTGTCGCTGGCTCT------TCCGGGAGC-ATGTGCACGCCTAG-GCTCAAT----TTCCATCCTTCAC-ACCTCTGTGCAC-TTTCCATGGGTTTTTCAATCAGGAGG------TTCTCAC-------TTGGAGCTCTCTGCAGCGCC-----AGGCGACG----------------TTTCTTGTTTGCTCT--TCCCATGTGTA----TCC-ACAACATAC-ACCTGTCTGT-CTC---AGAATGTATACTTTTGTCATGCA--TG-AATG-----CATTAT-A------ATACAACTTTCAACAACGGATCTCTTGGCTCTCGCATCGATGAAGAACGCAGCGAAATGCGATAAGTAATGTGAATTGCAGAATTCAGTGAATCATCGAATCTTTGAACGCACCTTGCGCTCCTTGGTATT----CCGAGGAGCATGCCTGTTTGAGTGTCATGGT--ATTCTCAAAC-CCCTT---CCCCT---TTCGTGATCGCGCGTGGGGG-----------GCTGGA-GTTTGGAC-TTGGAGG------TTTTAAAACTGCCGGGAGGGCTCTC----GAAGCTTC------------TCTGGCTCCTCTGAAATGCATTAGCT-TGAA-------------TGGTTTGTACCCGAGCA-TGAT---CCAGCGTGATAA-TTGTCTACGCTGC---C-TCATCGTTGGTAC-CGTTCGTCC--GCTCAGGC-TT--CGAACCGTCTCCCCCCCT------CTGTGGAGACAAACTTTTT-----------------------------------------------------------------------------------------------------------------------------------------------------------------------------------------------------------------------------------------------------------------CTCCTAGTAACTGCGAG-TGAAGCGGGAAAAGCTCAAAT-TTAAAAT-CTGGCAGCTT--C-GCTGTCCGAGTTGTAGTCTGGAGAAGCGTTTTCTGTGCTGGAC-CGTGTA-CAAGTCTC-TTGGAATAGAGCGTCGTAGAGGGTGAGAA-TCCCGTCTTTGACA-CGGACTGCCAGTGCTCT--GTGATGCGCTCTCAA-AGAGTCGAGTTGTTTGGGAATGCAGCTCAAAA---TGGGTGGTAAATTCCATCTAAAGCTAAATATTGGCGAGAGACCGATAGCGAACAAGTACCGTGAGGGAAAGATGAAAAGCACTTTGGAAAGAGAGTTAAACAGTACGTGAAATTGTTGAAAGGGAAACGCTTGAAGTCAGTC--GCGTCGATCAGAA--CTCAGCCATGC---CCTC---GCGTGGTGCATTTTCTGGTGGACGGG-CCAGCATCAATTTCGACCACTGGAAAAAGGCTTTGGGAA--TGTGGCACCTTCGGGTGTGTTATAGCCCTCGGTCACATGCAGTGGTTGG-GATTGAGGATCTCA--GCACGCC-TTTACGGTCGGGG-TTCGCCCACG-CTCGTGCTTAG-GATGCTG-GCGTAATGGCTTTAA-ACGA-CCCGTCTTGAAACACGGACCA-AGGAGTCTAACATGCCTGCGAGTGTTT-GGGTGGAAAACCCGAGCGCGTAATGAAAGTGAAAGTTGGG-ATCCCTGTCGT-GGGGAGCACCGACGCCCGGACCAGAC-CTTCTGTGACGGA-TCCGCGGTAGAGCA--TGTATGTTGGGACCCGAAAG--ATGGTGAACTATGCCTGAATAGGGTG-AAGCCAGAGGAAACTCTGGTGGAGGCTCGTAGCGATTCTGACGTGCAAATCGATCGTCAAATTT-GGGTATAGGGGCG-AAAGACT-AATCGAA-CCATCTAGTAGCTGGTTCCTGCCGAAGTTTCCCTC-AGGATAGCAGAAACTCATGTCAGA--TTTATGTGGTAAAGCG---AATGATTAGAGG-----CCTTGGGGTTGAAACAACCTT---AACCTA--TTCTCAAACTTTAAATATGTAAGAACGAGCCGTCACTTGATTGGACCGCTCGGCGATTGAGAGTTTCTAGTGGGCCATTTTTGGTAAGCAGAACTGGCGATGCGGGATGAACCGAACGCGAGGTTAAGGTGCCGGAATATACGCTCATCAGACACCACAAAAGGTGTTAGTTCATCTAGACAGCAGGACGGTGGCCATGGAAGTCGGAACCCGCTAAGGAGTGTGTAACAACTCACCTGCCGAATGAACTAGCCCTGAAAATGGATGGCGCTCAAGCGTATTACCCATACCTCGCCGTCTATAGGTTGAAGTGACACTTTGACGAGTA---AGGCAAAGAGACCCGCCCA-------CTCCTAGTAACTGCGAG-TGAAGCGGGAAAAGCTCAAAT-TTAAAAT-CTGGCAGCTT--C-GCTGTCCGAGTTGTAGTCTGGAGAAGCGTTTTCTGTGCTGGAC-CGTGTA-CAAGTCTC-TTGGAATAGAGCGTCGTAGAGGGTGAGAA-TCCCGTCTTTGACA-CGGACTGCCAGTGCTCT--GTGATGCGCTCTCAA-AGAGTCGAGTTGTTTGGGAATGCAGCTCAAAA---TGGGTGGTAAATTCCATCTAAAGCTAAATATTGGCGAGAGACCGATAGCGAACAAGTACCGTGAGGGAAAGATGAAAAGCACTTTGGAAAGAGAGTTAAACAGTACGTGAAATTGTTGAAAGGGAAACGCTTGAAGTCAGTC--GCGTCGATCAGAA--CTCAGCCATGC---CCTC---GCGTGGTGCATTTTCTGGTGGACGGG-CCAGCATCAATTTCGACCACTGGAAAAAGGCTTTGGGAA--TGTGGCACCTTCGGGTGTGTTATAGCCCTCGGTCACATGCAGTGGTTGG-GATTGAGGATCTCA--GCACGCC-TTTACGGTCGGGG-TTCGCCCACG-CTCGTGCTTAG-GATGCTG-GCGTAATGGCTTTAA-ACGA-CCCGTCTTGAAACACGGACCA-AGGAGTCTAACATGCCTGCGAGTGTTT-GGGTGGAAAACCCGAGCGCGTAATGAAAGTGAAAGTTGGG-ATCCCTGTCGT-GGGGAGCACCGACGCCCGGACCAGAC-CTTCTGTGACGGA-TCCGCGGTAGAGCA--TGTATGTTGGGACCCGAAAG--ATGGTGAACTATGCCTGAATAGGGTG-AAGCCAGAGGAAACTCTGGTGGAGGCTCGTAGCGATTCTGACGTGCAAATCGATCGTCAAATTT-GGGTATAGGGGCG-AAAGACT-AATCGAA-CCATCTAGTAGCTGGTTCCTGCCGAAGTTTCCCTC-AGGATAGCAGAAACTCATGTCAGA--TTTATGTGGTAAAGCG---AATGATTAGAGG-----CCTTGGGGTTGAAACAACCTT---AACCTA--TTCTCAAACTTTAAATATGTAAGAACGAGCCGTCACTTGATTGGACCGCTCGGCGATTGAGAGTTTCTAGTGGGCCATTTTTGGTAAGCAGAACTGGCGATGCGGGATGAACCGAACGCGAGGTTAAGGTGCCGGAATATACGCTCATCAGACACCACAAAAGGTGTTAGTTCATCTAGACAGCAGGACGGTGGCCATGGAAGTCGGAACCCGCTAAGGAGTGTGTAACAACTCACCTGCCGAATGAACTAGCCCTGAAAATGGATGGCGCTCAAGCGTATTACCCATACCTCGCCGTCTATAGGTTGAAGTGACACTTTGACGAGTA---AGGCAAAGAGACCCGCCCA-------CTCCTAGTAACTGCGAG-TGAAGCGGGAAAAGCTCAAAT-TTAAAAT-CTGGCAGCTT--C-GCTGTCCGAGTTGTAGTCTGGAGAAGCGTTTTCTGTGCTGGAC-CGTGTA-CAAGTCTC-TTGGAATAGAGCGTCGTAGAGGGTGAGAA-TCCCGTCTTTGACA-CGGACTGCCAGTGCTCT--GTGATGCGCTCTCAA-AGAGTCGAGTTGTTTGGGAATGCAGCTCAAAA---TGGGTGGTAAATTCCATCTAAAGCTAAATATTGGCGAGAGACCGATAGCGAACAAGTACCGTGAGGGAAAGATGAAAAGCACTTTGGAAAGAGAGTTAAACAGTACGTGAAATTGTTGAAAGGGAAACGCTTGAAGTCAGTC--GCGTCGATCAGAA--CTCAGCCATGC---CCTC---GCGTGGTGCATTTTCTGGTGGACGGG-CCAGCATCAATTTCGACCACTGGAAAAAGGCTTTGGGAA--TGTGGCACCTTCGGGTGTGTTATAGCCCTCGGTCACATGCAGTGGTTGG-GATTGAGGATCTCA--GCACGCC-TTTACGGTCGGGG-TTCGCCCACG-CTCGTGCTTAG-GATGCTG-GCGTAATGGCTTTAA-ACGA-CCCGTCTTGAAACACGGACCA-AGGAGTCTAACATGCCTGCGAGTGTTT-GGGTGGAAAACCCGAGCGCGTAATGAAAGTGAAAGTTGGG-ATCCCTGTCGT-GGGGAGCACCGACGCCCGGACCAGAC-CTTCTGTGACGGA-TCCGCGGTAGAGCA--TGTATGTTGGGACCCGAAAG--ATGGTGAACTATGCCTGAATAGGGTG-AAGCCAGAGGAAACTCTGGTGGAGGCTCGTAGCGATTCTGACGTGCAAATCGATCGTCAAATTT-GGGTATAGGGGCG-AAAGACT-AATCGAA-CCATCTAGTAGCTGGTTCCTGCCGAAGTTTCCCTC-AGGATAGCAGAAACTCATGTCAGA--TTTATGTGGTAAAGCG---AATGATTAGAGG-----CCTTGGGGTTGAAACAACCTT---AACCTA--TTCTCAAACTTTAAATATGTAAGAACGAGCCGTCACTTGATTGGACCGCTCGGCGATTGAGAGTTTCTAGTGGGCCATTTTTGGTAAGCAGAACTGGCGATGCGGGATGAACCGAACGCGAGGTTAAGGTGCCGGAATATACGCTCATCAGACACCACAAAAGGTGTTAGTTCATCTAGACAGCAGGACGGTGGCCATGGAAGTCGGAACCCGCTAAGGAGTGTGTAACAACTCACCTGCCGAATGAACTAGCCCTGAAAATGGATGGCGCTCAAGCGTATTACCCATACCTCGCCGTCTATAGGTTGAAGTGACACTTTGACGAGTA---AGGCAAAGAGACCCGCCCA-------CTCCTAGTAACTGCGAG-TGAAGCGGGAAAAGCTCAAAT-TTAAAAT-CTGGCAGCTT--C-GCTGTCCGAGTTGTAGTCTGGAGAAGCGTTTTCTGTGCTGGAC-CGTGTA-CAAGTCTC-TTGGAATAGAGCGTCGTAGAGGGTGAGAA-TCCCGTCTTTGACA-CGGACTGCCAGTGCTCT--GTGATGCGCTCTCAA-AGAGTCGAGTTGTTTGGGAATGCAGCTCAAAA---TGGGTGGTAAATTCCATCTAAAGCTAAATATTGGCGAGAGACCGATAGCGAACAAGTACCGTGAGGGAAAGATGAAAAGCACTTTGGAAAGAGAGTTAAACAGTACGTGAAATTGTTGAAAGGGAAACGCTTGAAGTCAGTC--GCGTCGATCAGAA--CTCAGCCATGC---CCTC---GCGTGGTGCATTTTCTGGTGGACGGG-CCAGCATCAATTTCGACCACTGGAAAAAGGCTTTGGGAA--TGTGGCACCTTCGGGTGTGTTATAGCCCTCGGTCACATGCAGTGGTTGG-GATTGAGGATCTCA--GCACGCC-TTTACGGTCGGGG-TTCGCCCACG-CTCGTGCTTAG-GATGCTG-GCGTAATGGCTTTAA-ACGA-CCCGTCTTGAAACACGGACCA-AGGAGTCTAACATGCCTGCGAGTGTTT-GGGTGGAAAACCCGAGCGCGTAATGAAAGTGAAAGTTGGG-ATCCCTGTCGT-GGGGAGCACCGACGCCCGGACCAGAC-CTTCTGTGACGGA-TCCGCGGTAGAGCA--TGTATGTTGGGACCCGAAAG--ATGGTGAACTATGCCTGAATAGGGTG-AAGCCAGAGGAAACTCTGGTGGAGGCTCGTAGCGATTCTGACGTGCAAATCGATCGTCAAATTT-GGGTATAGGGGCG-AAAGACT-AATCGAA-CCATCTAGTAGCTGGTTCCTGCCGAAGTTTCCCTC-AGGATAGCAGAAACTCATGTCAGA--TTTATGTGGTAAAGCG---AATGATTAGAGG-----CCTTGGGGTTGAAACAACCTT---AACCTA--TTCTCAAACTTTAAATATGTAAGAACGAGCCGTCACTTGATTGGACCGCTCGGCGATTGAGAGTTTCTAGTGGGCCATTTTTGGTAAGCAGAACTGGCGATGCGGGATGAACCGAACGCGAGGTTAAGGTGCCGGAATATACGCTCATCAGACACCACAAAAGGTGTTAGTTCATCTAGACAGCAGGACGGTGGCCATGGAAGTCGGAACCCGCTAAGGAGTGTGTAACAACTCACCTGCCGAATGAACTAGCCCTGAAAATGGATGGCGCTCAAGCGTATTACCCATACCTCGCCGTCTATAGGTTGAAGTGACACTTTGACGAGTA---AGGCAAAGAGACCCGCCCA-------
>An.fi43572
ATTATTGAATGA--ATTT--GTTC---AAG--GTTGTTGCTGGTCTCAC----TAGTGGGAC-ATGTGCACACTT-T-GTTC-AT------TCCATCTTCAC-ACCCCTGTGCAC-TTCTCATGAG-TT-----------GG------GTCATGT-------CTG-AAATA----------------TGGCAGAA---------------------------GCCT--GCTCATGTGTT--------ACTATAAAC-CCATGTTTGT-TAT---AGAATGT-TTT-----TTGTGCA--TGAATTG-----CA-TAT-A------ATACAACTTTCAGCAACGGATCTCTTGGCTCTCGCATCGATGAAGAACGCAGCGAAATGCGATAAGTAATGTGAATTGCAGAATTCAGTGAATCATCGAATCTTTGAACGCACCTTGCGCTCCTTGGTATT----CCGAGGAGCATACCTGTTTGAGTGTCATGGT--ATTCTCAACT-CTTTTG-----TT---TTTGTTTCAAAA-----ACA-----------AGGGG--GCTTGGAC-TTGGAGG------TCTT-----TGCTGGT--GTTCATT--------------CTGTATGAACACTGGCTCCTCTGAAATGCATTAGCT-TGAA-------------CATT-----ATCAAGTA-TAAT---CCAGCGTGATAA-TTGTCTACGTTGT---T-TTGTCT-TGGTAT--TCAATGT---GTTGAAGC-TT--CGAACTGT----------------CTGCAAAGAC-AATA----------------TTTGAAACATCTGACCTCAAATCAGGTAGGACTACCCGCTGAACTTAAGCATATCAA--------------------------------------------------------------------------------------------------------------------------------------------------------------------------------------------CCCCTAGTAACTGCGAGTTGAAGCGGGAAAAGCTCAAAT-TTAAAAT-CTGGCAGCTT--TGGCTGTCCGAGTTGTAGTCTGGAGAAGTGTTTTCTGTGCTGGAC-CGTGTA-CAAGTCTC-TTGGAACAGAGCATCATAGAGGGTGAGAA-TCCCGTCTTTGACA-CGGACTGCCAGTGCTAT--GTGATGCACTCTCAA-AGAGTCGAGTTGTTTGGGAATGCAGCTCAAAA---TGGGTGGTAAATTCCATCTAAAGCTAAATATTGGCGAGAGACCGATAGCGAACAAGTACCGTGAGGGAAAGATGAAAAGCACTTTGGAAAGAGAGTTAAACAGTACGTGAAATTGCTGAAAGGGAAACACTTGAAGTCAGTC--GCGTTTGCTAGAA--CTCAGCCTGGC---TTT----GCCTGGTGCATTTTCTGGTGAACGGG-CCAGCATCAATTTTGACTGCTGGAAAAAGGCCTTGGGAA--TGTGGCACCTTCGGGTGTGTTATAGCCCTTGGTTGCATACAGTGGTTGG-GATTGAGGATCTCA--GCATGCC-TTTATGGTCGGGG-TTCGCCCACG-TTCATGCTTAG-GATGCTG-GCTTAATGGCTTTAA-ATGA-CCCGTCTTGAAACACGGACCA-AGGAGTCTAACATGCCTGCGAGTGTTT-GGGTGGAAAACCCGAGCGCGCAATGAAAGTGAAAGTTGGG-ATCCCTGTCGT-GGGGAGCACCGACGCCCGGACCAGAC-CTTCTGTGACGGA-TCCGCGGTAGAGCA--TGTATGTTGGGACCCGAAAG--ATGGTGAACTATGCCTGAATAGGGTGAAAGCCAGAGGAAACTCTGGTGGAGGCTCGTAGCGATTCTGACGTGCAAATCGATCGTCAAATTT-GGGTATAGGGGCG-AAAGACT-AATCGAACCCATCTAGTAGCTGGTTCCTGCCGAA-----------------------------------------------------------------------------------------------------------------------------------------------------------------------------------------------------------------------------------------------------------------------------------------------------------------------------------------------------------------------------------------------------------------------------------------------------------------------------CCCCTAGTAACTGCGAGTTGAAGCGGGAAAAGCTCAAAT-TTAAAAT-CTGGCAGCTT--TGGCTGTCCGAGTTGTAGTCTGGAGAAGTGTTTTCTGTGCTGGAC-CGTGTA-CAAGTCTC-TTGGAACAGAGCATCATAGAGGGTGAGAA-TCCCGTCTTTGACA-CGGACTGCCAGTGCTAT--GTGATGCACTCTCAA-AGAGTCGAGTTGTTTGGGAATGCAGCTCAAAA---TGGGTGGTAAATTCCATCTAAAGCTAAATATTGGCGAGAGACCGATAGCGAACAAGTACCGTGAGGGAAAGATGAAAAGCACTTTGGAAAGAGAGTTAAACAGTACGTGAAATTGCTGAAAGGGAAACACTTGAAGTCAGTC--GCGTTTGCTAGAA--CTCAGCCTGGC---TTT----GCCTGGTGCATTTTCTGGTGAACGGG-CCAGCATCAATTTTGACTGCTGGAAAAAGGCCTTGGGAA--TGTGGCACCTTCGGGTGTGTTATAGCCCTTGGTTGCATACAGTGGTTGG-GATTGAGGATCTCA--GCATGCC-TTTATGGTCGGGG-TTCGCCCACG-TTCATGCTTAG-GATGCTG-GCTTAATGGCTTTAA-ATGA-CCCGTCTTGAAACACGGACCA-AGGAGTCTAACATGCCTGCGAGTGTTT-GGGTGGAAAACCCGAGCGCGCAATGAAAGTGAAAGTTGGG-ATCCCTGTCGT-GGGGAGCACCGACGCCCGGACCAGAC-CTTCTGTGACGGA-TCCGCGGTAGAGCA--TGTATGTTGGGACCCGAAAG--ATGGTGAACTATGCCTGAATAGGGTGAAAGCCAGAGGAAACTCTGGTGGAGGCTCGTAGCGATTCTGACGTGCAAATCGATCGTCAAATTT-GGGTATAGGGGCG-AAAGACT-AATCGAACCCATCTAGTAGCTGGTTCCTGCCGAA-----------------------------------------------------------------------------------------------------------------------------------------------------------------------------------------------------------------------------------------------------------------------------------------------------------------------------------------------------------------------------------------------------------------------------------------------------------------------------CCCCTAGTAACTGCGAGTTGAAGCGGGAAAAGCTCAAAT-TTAAAAT-CTGGCAGCTT--TGGCTGTCCGAGTTGTAGTCTGGAGAAGTGTTTTCTGTGCTGGAC-CGTGTA-CAAGTCTC-TTGGAACAGAGCATCATAGAGGGTGAGAA-TCCCGTCTTTGACA-CGGACTGCCAGTGCTAT--GTGATGCACTCTCAA-AGAGTCGAGTTGTTTGGGAATGCAGCTCAAAA---TGGGTGGTAAATTCCATCTAAAGCTAAATATTGGCGAGAGACCGATAGCGAACAAGTACCGTGAGGGAAAGATGAAAAGCACTTTGGAAAGAGAGTTAAACAGTACGTGAAATTGCTGAAAGGGAAACACTTGAAGTCAGTC--GCGTTTGCTAGAA--CTCAGCCTGGC---TTT----GCCTGGTGCATTTTCTGGTGAACGGG-CCAGCATCAATTTTGACTGCTGGAAAAAGGCCTTGGGAA--TGTGGCACCTTCGGGTGTGTTATAGCCCTTGGTTGCATACAGTGGTTGG-GATTGAGGATCTCA--GCATGCC-TTTATGGTCGGGG-TTCGCCCACG-TTCATGCTTAG-GATGCTG-GCTTAATGGCTTTAA-ATGA-CCCGTCTTGAAACACGGACCA-AGGAGTCTAACATGCCTGCGAGTGTTT-GGGTGGAAAACCCGAGCGCGCAATGAAAGTGAAAGTTGGG-ATCCCTGTCGT-GGGGAGCACCGACGCCCGGACCAGAC-CTTCTGTGACGGA-TCCGCGGTAGAGCA--TGTATGTTGGGACCCGAAAG--ATGGTGAACTATGCCTGAATAGGGTGAAAGCCAGAGGAAACTCTGGTGGAGGCTCGTAGCGATTCTGACGTGCAAATCGATCGTCAAATTT-GGGTATAGGGGCG-AAAGACT-AATCGAACCCATCTAGTAGCTGGTTCCTGCCGAA-----------------------------------------------------------------------------------------------------------------------------------------------------------------------------------------------------------------------------------------------------------------------------------------------------------------------------------------------------------------------------------------------------------------------------------------------------------------------------CCCCTAGTAACTGCGAGTTGAAGCGGGAAAAGCTCAAAT-TTAAAAT-CTGGCAGCTT--TGGCTGTCCGAGTTGTAGTCTGGAGAAGTGTTTTCTGTGCTGGAC-CGTGTA-CAAGTCTC-TTGGAACAGAGCATCATAGAGGGTGAGAA-TCCCGTCTTTGACA-CGGACTGCCAGTGCTAT--GTGATGCACTCTCAA-AGAGTCGAGTTGTTTGGGAATGCAGCTCAAAA---TGGGTGGTAAATTCCATCTAAAGCTAAATATTGGCGAGAGACCGATAGCGAACAAGTACCGTGAGGGAAAGATGAAAAGCACTTTGGAAAGAGAGTTAAACAGTACGTGAAATTGCTGAAAGGGAAACACTTGAAGTCAGTC--GCGTTTGCTAGAA--CTCAGCCTGGC---TTT----GCCTGGTGCATTTTCTGGTGAACGGG-CCAGCATCAATTTTGACTGCTGGAAAAAGGCCTTGGGAA--TGTGGCACCTTCGGGTGTGTTATAGCCCTTGGTTGCATACAGTGGTTGG-GATTGAGGATCTCA--GCATGCC-TTTATGGTCGGGG-TTCGCCCACG-TTCATGCTTAG-GATGCTG-GCTTAATGGCTTTAA-ATGA-CCCGTCTTGAAACACGGACCA-AGGAGTCTAACATGCCTGCGAGTGTTT-GGGTGGAAAACCCGAGCGCGCAATGAAAGTGAAAGTTGGG-ATCCCTGTCGT-GGGGAGCACCGACGCCCGGACCAGAC-CTTCTGTGACGGA-TCCGCGGTAGAGCA--TGTATGTTGGGACCCGAAAG--ATGGTGAACTATGCCTGAATAGGGTGAAAGCCAGAGGAAACTCTGGTGGAGGCTCGTAGCGATTCTGACGTGCAAATCGATCGTCAAATTT-GGGTATAGGGGCG-AAAGACT-AATCGAACCCATCTAGTAGCTGGTTCCTGCCGAA-----------------------------------------------------------------------------------------------------------------------------------------------------------------------------------------------------------------------------------------------------------------------------------------------------------------------------------------------------------------------------------------------------------------------------------------------------------------------------
>F.me710170
ATTATTGAATGA--ATTT--GTGC---AAA--GTTGTTGCTGGTCTCAG----TATTGGGAC-ATGTGCACACTT-T-GTTC-AT------TCCATCTTCAC-ACCCCTGTGCAC-TTCTCATGAG-TT-----------GG------GTTATGT-------CTG-AAATA----------------TGGCAGAA---------------------------GCCT--GCTCATGTGTT--------ACTATAAAC-CCATGTTTGT-TAT---AGAATGT-TTT-----TTGTGCA--TGAATTG-----CA-TAT-A------ATACAACTTTCAGCAACGGATCTCTTGGCTCTCGCATCGATGAAGAACGCAGCGAAATGCGATAAGTAATGTGAATTGCAGAATTCAGTGAATCATCGAATCTTTGAACGCACCTTGCGCTCCTTGGTATT----CCGAGGAGCATACCTGTTTGAGTGTCATGGT--ATTCTCAACT-CTTTTG-----TT---TTTGTTTCAAAA-----ACA-----------ACTGG--GCTTGGAC-TTGGAGG------TTTT-----TGCTGGC--ATTCATT--------------CAATATGAACACTGGCTCCTCTGAAATGCATTAGCT-TGAA-------------CATT-----ATCAAGTA-TAAT---CCAGCGTGATAA-TTGTCTACGTTGT---T-TTGTCT-TGGTAT--AACATGT---GTTGAAGC-TT--CGAACCGT----------------CTGGAAAGAC-AATA-----------------TTTGAACATCTGACCTCAAATCAGGTAGGACTACCCGC--------------------------------------------------------------------------------------------------------------------------------------------------------------------------------------------------------------CCCCTAGTAACTGCGAG-TGAAGCGGGAAAAGCTCAAAT-TTAAAAT-CTGGCAGCTT--TGGCTGTCCGAGTTGTAGTCTGGAGAAGTGTTTTCTGTGCTGGAC-CGTGTA-CAAGTCTC-TTGGAACAGAGCATCATAGAGGGTGAGAA-TCCCGTCTTTGACA-CGGACTGCCAGTGCTAT--GTGATGCACTCTCAA-AGAGTCGAGTTGTTTGGGAATGCAGCTCAAAA---TGGGTGGTAAATTCCATCTAAAGCTAAATATTGGCGAGAGACCGATAGCGAACAAGTACCGTGAGGGAAAGATGAAAAGCACTTTGGAAAGAGAGTTAAACAGTACGTGAAATTGCTGAAAGGGAAACACTTGAAGTCAGTC--GCGTTTGCTAGAA--CTCAACCTGGC---TTT----GCCTGGTGCATTTTCTGGTGAACGGG-CCAGCATCAATTTTGACTGCTGGAAAAAGGCCTTGGGAA--TGTGGCACCTTCGGGTGTGTTATAGCCCTTGGTTGCATACAGTGGTTGG-GATTGAGGATCTCA--GCATGCC-TTTATGGTCGGGG-TTCGCCCACG-TTCATGCTTAG-GATGC----------------------------------------GGCTA-AG-----------------------------------------------------------------------------------------------------------------------------------------------------------------------------------------------------------------------------------------------------------------------------------------------------------------------------------------------------------------------------------------------------------------------------------------------------------------------------------------------------------------------------------------------------------------------------------------------------------------------------------------------------------------------------------------------------------------------------------------------------------------------------------------------CCCCTAGTAACTGCGAG-TGAAGCGGGAAAAGCTCAAAT-TTAAAAT-CTGGCAGCTT--TGGCTGTCCGAGTTGTAGTCTGGAGAAGTGTTTTCTGTGCTGGAC-CGTGTA-CAAGTCTC-TTGGAACAGAGCATCATAGAGGGTGAGAA-TCCCGTCTTTGACA-CGGACTGCCAGTGCTAT--GTGATGCACTCTCAA-AGAGTCGAGTTGTTTGGGAATGCAGCTCAAAA---TGGGTGGTAAATTCCATCTAAAGCTAAATATTGGCGAGAGACCGATAGCGAACAAGTACCGTGAGGGAAAGATGAAAAGCACTTTGGAAAGAGAGTTAAACAGTACGTGAAATTGCTGAAAGGGAAACACTTGAAGTCAGTC--GCGTTTGCTAGAA--CTCAACCTGGC---TTT----GCCTGGTGCATTTTCTGGTGAACGGG-CCAGCATCAATTTTGACTGCTGGAAAAAGGCCTTGGGAA--TGTGGCACCTTCGGGTGTGTTATAGCCCTTGGTTGCATACAGTGGTTGG-GATTGAGGATCTCA--GCATGCC-TTTATGGTCGGGG-TTCGCCCACG-TTCATGCTTAG-GATGC----------------------------------------GGCTA-AG-----------------------------------------------------------------------------------------------------------------------------------------------------------------------------------------------------------------------------------------------------------------------------------------------------------------------------------------------------------------------------------------------------------------------------------------------------------------------------------------------------------------------------------------------------------------------------------------------------------------------------------------------------------------------------------------------------------------------------------------------------------------------------------------------CCCCTAGTAACTGCGAG-TGAAGCGGGAAAAGCTCAAAT-TTAAAAT-CTGGCAGCTT--TGGCTGTCCGAGTTGTAGTCTGGAGAAGTGTTTTCTGTGCTGGAC-CGTGTA-CAAGTCTC-TTGGAACAGAGCATCATAGAGGGTGAGAA-TCCCGTCTTTGACA-CGGACTGCCAGTGCTAT--GTGATGCACTCTCAA-AGAGTCGAGTTGTTTGGGAATGCAGCTCAAAA---TGGGTGGTAAATTCCATCTAAAGCTAAATATTGGCGAGAGACCGATAGCGAACAAGTACCGTGAGGGAAAGATGAAAAGCACTTTGGAAAGAGAGTTAAACAGTACGTGAAATTGCTGAAAGGGAAACACTTGAAGTCAGTC--GCGTTTGCTAGAA--CTCAACCTGGC---TTT----GCCTGGTGCATTTTCTGGTGAACGGG-CCAGCATCAATTTTGACTGCTGGAAAAAGGCCTTGGGAA--TGTGGCACCTTCGGGTGTGTTATAGCCCTTGGTTGCATACAGTGGTTGG-GATTGAGGATCTCA--GCATGCC-TTTATGGTCGGGG-TTCGCCCACG-TTCATGCTTAG-GATGC----------------------------------------GGCTA-AG-----------------------------------------------------------------------------------------------------------------------------------------------------------------------------------------------------------------------------------------------------------------------------------------------------------------------------------------------------------------------------------------------------------------------------------------------------------------------------------------------------------------------------------------------------------------------------------------------------------------------------------------------------------------------------------------------------------------------------------------------------------------------------------------------CCCCTAGTAACTGCGAG-TGAAGCGGGAAAAGCTCAAAT-TTAAAAT-CTGGCAGCTT--TGGCTGTCCGAGTTGTAGTCTGGAGAAGTGTTTTCTGTGCTGGAC-CGTGTA-CAAGTCTC-TTGGAACAGAGCATCATAGAGGGTGAGAA-TCCCGTCTTTGACA-CGGACTGCCAGTGCTAT--GTGATGCACTCTCAA-AGAGTCGAGTTGTTTGGGAATGCAGCTCAAAA---TGGGTGGTAAATTCCATCTAAAGCTAAATATTGGCGAGAGACCGATAGCGAACAAGTACCGTGAGGGAAAGATGAAAAGCACTTTGGAAAGAGAGTTAAACAGTACGTGAAATTGCTGAAAGGGAAACACTTGAAGTCAGTC--GCGTTTGCTAGAA--CTCAACCTGGC---TTT----GCCTGGTGCATTTTCTGGTGAACGGG-CCAGCATCAATTTTGACTGCTGGAAAAAGGCCTTGGGAA--TGTGGCACCTTCGGGTGTGTTATAGCCCTTGGTTGCATACAGTGGTTGG-GATTGAGGATCTCA--GCATGCC-TTTATGGTCGGGG-TTCGCCCACG-TTCATGCTTAG-GATGC----------------------------------------GGCTA-AG-----------------------------------------------------------------------------------------------------------------------------------------------------------------------------------------------------------------------------------------------------------------------------------------------------------------------------------------------------------------------------------------------------------------------------------------------------------------------------------------------------------------------------------------------------------------------------------------------------------------------------------------------------------------------------------------------------------------------------------------------------------------------------------------------
>F.uss3081
--------------ATTT--GTGC---AAG--GTTGTTGCTGGTCTCAG----TAATGGGGC-ATGTGCACACTT-T-GTTC-AT------TCCATCTTCAC-ACCTCTGTGCAC-TTCTCATGAG-TT-----------GG------GTTATGC-------CTG-AAATA----------------TGGCAGAA---------------------------GCCT--GCTCATGTGTT--------ACTATAAAC-CCATGTTTGT-TAT---AGAATGT-TTC-----TTGTGCA--TGAATTG-----CA-TAT-A------ATACAACTTTCAGCAACGGATCTCTTGGCTCTCGCATCGATGAAGAACGCAGCGAAATGCGATAAGTAATGTGAATTGCAGAATTCAGTGAATCATCGAATCTTTGAACGCACCTTGCGCTCCTTGGTATT----CCGAGGAGCATACCTGTTTGAGTGTCATGGT--ATTCTCAACT-CTTTTG-----TT---TTTGTTTCAAAA-----ACA-----------ACTGG--GCTTGGAC-TTGGAGG------TTTT-----TGCTGGC--ATTCAAT--------------CCATTTGAACACTGGCTCCTCTGAAATGTATTAGCT-TGAA-------------CATT-----ATCAAGTA-TAAT---CCAGCGTGATAA-TTGTCTACGTTGT---T-TTGTCT-TGGTAT--AAACTGT---GTTGAAGC-TT--CCAACTGT----------------CTGCAAAGAC-ACTA-----------------TTTGAACATCTGAC---------------------------------------------------------------------------------------------------------------------------------------------------------------------------------------------------------------------------------------CCCTAGTAACTGCGAG-TGAAGCGGGAAAAGCTCAAAT-TTAAAAT-CTGGCAGCTT--TGGCTGTCCGAGTTGTAGTCTGGAGAAGTGTTTTCTGTGCTGGAC-CGTGTA-CAAGTCTC-TTGGAACAGAGCATCATAGAGGGTGAGAA-TCCCGTCTTTGACA-CGGACTGCCAGTGCTAT--GTGATGCACTCTCAA-AGAGTCGAGTTGTTTGGGAATGCAGCTCAAAA---TGGGTGGTAAATTCCATCTAAAGCTAAATATTGGCGAGAGACCGATAGCGAACAAGTACCGTGAGGGAAAGATGAAAAGCACTTTGGAAAGAGAGTTAAACAGTACGTGAAATTGCTGAAAGGGAAACACTTGAAGTCAGTC--GCGTTTGCTAGAA--CTCAGCCTGGC---TTT----GCCTGGTGCATTTTCTGGTGAACGGG-CCAGCATCAATTTTGACTGCTGGAAAAAGGCCTTGGGAA--TGTGGCACCTTCGGGTGTGTTATAGCCCTTGGTTGCATACAGTGGTTGG-GATTGAGGATCTCA--GCATGCC-TTTATGGTCGGGG-TTCGCCCACG-TTCATGCTTAG-GATGCTG-GCTTAATGGCTTTAA-ATGA-CCCGTCTTGAAACACGGACCA-AGGAGTCTAACATGCCTGCGAGTGTTT-GGGTGGAAAACCCGAGCGCGCAATGAAAGTGAAAGTTGGG-ATCCCTGTCGT-GGGGAGCACCGACGCCCGGACCAGAC-CTTCTGTGACGGA-TCCGCGGTAGAGCA--TGTATGTTGGGACCCGAAAG--ATGGTGAACTATGCCTGAATAGGGTG-AAGCCAGAGGAAACTCTGGTGGAGGCTCGTAGCGATTCTGACGTGCAAATCGATCGTCAAATTTGGGGTATAGGGGCGAAAAGACTAAATCGAAACCATCTAGTAGCTGGTTCCTGCCGAAGTTTCCCTCAAGGATAGCAGAAACTCATGTCAGAATTTAATGTGGTTAAAAGCGAAATGATTAAGAGGGCCCTTTGGGGGTTGAAAACAACTTTTAACCCTAATTTCTCAAACCTTTAAAATATTGTAAAGAAACGAAGCCCCGT---------------------------------------------------------------------------------------------------------------------------------------------------------------------------------------------------------------CCAACTTTGAAATT------------------------------------------------------------------------------------------------CCCTAGTAACTGCGAG-TGAAGCGGGAAAAGCTCAAAT-TTAAAAT-CTGGCAGCTT--TGGCTGTCCGAGTTGTAGTCTGGAGAAGTGTTTTCTGTGCTGGAC-CGTGTA-CAAGTCTC-TTGGAACAGAGCATCATAGAGGGTGAGAA-TCCCGTCTTTGACA-CGGACTGCCAGTGCTAT--GTGATGCACTCTCAA-AGAGTCGAGTTGTTTGGGAATGCAGCTCAAAA---TGGGTGGTAAATTCCATCTAAAGCTAAATATTGGCGAGAGACCGATAGCGAACAAGTACCGTGAGGGAAAGATGAAAAGCACTTTGGAAAGAGAGTTAAACAGTACGTGAAATTGCTGAAAGGGAAACACTTGAAGTCAGTC--GCGTTTGCTAGAA--CTCAGCCTGGC---TTT----GCCTGGTGCATTTTCTGGTGAACGGG-CCAGCATCAATTTTGACTGCTGGAAAAAGGCCTTGGGAA--TGTGGCACCTTCGGGTGTGTTATAGCCCTTGGTTGCATACAGTGGTTGG-GATTGAGGATCTCA--GCATGCC-TTTATGGTCGGGG-TTCGCCCACG-TTCATGCTTAG-GATGCTG-GCTTAATGGCTTTAA-ATGA-CCCGTCTTGAAACACGGACCA-AGGAGTCTAACATGCCTGCGAGTGTTT-GGGTGGAAAACCCGAGCGCGCAATGAAAGTGAAAGTTGGG-ATCCCTGTCGT-GGGGAGCACCGACGCCCGGACCAGAC-CTTCTGTGACGGA-TCCGCGGTAGAGCA--TGTATGTTGGGACCCGAAAG--ATGGTGAACTATGCCTGAATAGGGTG-AAGCCAGAGGAAACTCTGGTGGAGGCTCGTAGCGATTCTGACGTGCAAATCGATCGTCAAATTTGGGGTATAGGGGCGAAAAGACTAAATCGAAACCATCTAGTAGCTGGTTCCTGCCGAAGTTTCCCTCAAGGATAGCAGAAACTCATGTCAGAATTTAATGTGGTTAAAAGCGAAATGATTAAGAGGGCCCTTTGGGGGTTGAAAACAACTTTTAACCCTAATTTCTCAAACCTTTAAAATATTGTAAAGAAACGAAGCCCCGT---------------------------------------------------------------------------------------------------------------------------------------------------------------------------------------------------------------CCAACTTTGAAATT------------------------------------------------------------------------------------------------CCCTAGTAACTGCGAG-TGAAGCGGGAAAAGCTCAAAT-TTAAAAT-CTGGCAGCTT--TGGCTGTCCGAGTTGTAGTCTGGAGAAGTGTTTTCTGTGCTGGAC-CGTGTA-CAAGTCTC-TTGGAACAGAGCATCATAGAGGGTGAGAA-TCCCGTCTTTGACA-CGGACTGCCAGTGCTAT--GTGATGCACTCTCAA-AGAGTCGAGTTGTTTGGGAATGCAGCTCAAAA---TGGGTGGTAAATTCCATCTAAAGCTAAATATTGGCGAGAGACCGATAGCGAACAAGTACCGTGAGGGAAAGATGAAAAGCACTTTGGAAAGAGAGTTAAACAGTACGTGAAATTGCTGAAAGGGAAACACTTGAAGTCAGTC--GCGTTTGCTAGAA--CTCAGCCTGGC---TTT----GCCTGGTGCATTTTCTGGTGAACGGG-CCAGCATCAATTTTGACTGCTGGAAAAAGGCCTTGGGAA--TGTGGCACCTTCGGGTGTGTTATAGCCCTTGGTTGCATACAGTGGTTGG-GATTGAGGATCTCA--GCATGCC-TTTATGGTCGGGG-TTCGCCCACG-TTCATGCTTAG-GATGCTG-GCTTAATGGCTTTAA-ATGA-CCCGTCTTGAAACACGGACCA-AGGAGTCTAACATGCCTGCGAGTGTTT-GGGTGGAAAACCCGAGCGCGCAATGAAAGTGAAAGTTGGG-ATCCCTGTCGT-GGGGAGCACCGACGCCCGGACCAGAC-CTTCTGTGACGGA-TCCGCGGTAGAGCA--TGTATGTTGGGACCCGAAAG--ATGGTGAACTATGCCTGAATAGGGTG-AAGCCAGAGGAAACTCTGGTGGAGGCTCGTAGCGATTCTGACGTGCAAATCGATCGTCAAATTTGGGGTATAGGGGCGAAAAGACTAAATCGAAACCATCTAGTAGCTGGTTCCTGCCGAAGTTTCCCTCAAGGATAGCAGAAACTCATGTCAGAATTTAATGTGGTTAAAAGCGAAATGATTAAGAGGGCCCTTTGGGGGTTGAAAACAACTTTTAACCCTAATTTCTCAAACCTTTAAAATATTGTAAAGAAACGAAGCCCCGT---------------------------------------------------------------------------------------------------------------------------------------------------------------------------------------------------------------CCAACTTTGAAATT------------------------------------------------------------------------------------------------CCCTAGTAACTGCGAG-TGAAGCGGGAAAAGCTCAAAT-TTAAAAT-CTGGCAGCTT--TGGCTGTCCGAGTTGTAGTCTGGAGAAGTGTTTTCTGTGCTGGAC-CGTGTA-CAAGTCTC-TTGGAACAGAGCATCATAGAGGGTGAGAA-TCCCGTCTTTGACA-CGGACTGCCAGTGCTAT--GTGATGCACTCTCAA-AGAGTCGAGTTGTTTGGGAATGCAGCTCAAAA---TGGGTGGTAAATTCCATCTAAAGCTAAATATTGGCGAGAGACCGATAGCGAACAAGTACCGTGAGGGAAAGATGAAAAGCACTTTGGAAAGAGAGTTAAACAGTACGTGAAATTGCTGAAAGGGAAACACTTGAAGTCAGTC--GCGTTTGCTAGAA--CTCAGCCTGGC---TTT----GCCTGGTGCATTTTCTGGTGAACGGG-CCAGCATCAATTTTGACTGCTGGAAAAAGGCCTTGGGAA--TGTGGCACCTTCGGGTGTGTTATAGCCCTTGGTTGCATACAGTGGTTGG-GATTGAGGATCTCA--GCATGCC-TTTATGGTCGGGG-TTCGCCCACG-TTCATGCTTAG-GATGCTG-GCTTAATGGCTTTAA-ATGA-CCCGTCTTGAAACACGGACCA-AGGAGTCTAACATGCCTGCGAGTGTTT-GGGTGGAAAACCCGAGCGCGCAATGAAAGTGAAAGTTGGG-ATCCCTGTCGT-GGGGAGCACCGACGCCCGGACCAGAC-CTTCTGTGACGGA-TCCGCGGTAGAGCA--TGTATGTTGGGACCCGAAAG--ATGGTGAACTATGCCTGAATAGGGTG-AAGCCAGAGGAAACTCTGGTGGAGGCTCGTAGCGATTCTGACGTGCAAATCGATCGTCAAATTTGGGGTATAGGGGCGAAAAGACTAAATCGAAACCATCTAGTAGCTGGTTCCTGCCGAAGTTTCCCTCAAGGATAGCAGAAACTCATGTCAGAATTTAATGTGGTTAAAAGCGAAATGATTAAGAGGGCCCTTTGGGGGTTGAAAACAACTTTTAACCCTAATTTCTCAAACCTTTAAAATATTGTAAAGAAACGAAGCCCCGT---------------------------------------------------------------------------------------------------------------------------------------------------------------------------------------------------------------CCAACTTTGAAATT-----------------------------------------------------------------------------------------------
>F.uss8249
--------ATGA--ATTT--GTGC---AAG--GTTGTTGCTGGTCTCAG----TAATGGGGC-ATGTGCACACTT-T-GTTC-AT------TCCATCTTCAC-ACCTCTGTGCAC-TTCTCATGAG-TT-----------GG------GTTATGC-------CTG-AAATA----------------TGGCAGAA---------------------------GCCT--GCTCATGTGTT--------ACTATAAAC-CCATGTTTGT-TAT---AGAATGT-TTC-----TTGTGCA--TGAATTG-----CA-TAT-A------ATACAACTTTCAGCAACGGATCTCTTGGCTCTCGCATCGATGAAGAACGCAGCGAAATGCGATAAGTAATGTGAATTGCAGAATTCAGTGAATCATCGAATCTTTGAACGCACCTTGCGCTCCTTGGTATT----CCGAGGAGCATACCTGTTTGAGTGTCATGGT--ATTCTCAACT-CTTTTG-----TT---TTTGTTTCAAAA-----ACA-----------ACTGG--GCTTGGAC-TTGGAGG------TTTT-----TGCTGGC--ATTCAAT--------------CCATTTGAACACTGGCTCCTCTGAAATGTATTAGCT-TGAA-------------CATT-----ATCAAGTA-TAAT---CCAGCGTGATAA-TTGTCTACGTTGT---T-TTGTCT-TGGTAT--AAACTGT---GTTGAAGC-TT--CCAACTGTCTGC------------------------------------------------------------------------------------------------------------------------------------------------------------------------------------------------------------------------------------------------------------------------------------------------------------------------------------------------------------------------------------------------------------------------------------------------------------------------------------------------------------------------------------------------------------------------------------------------------------------------------------------------------------------------------------------------------------------------------------------------------------------------------------------------------------------------------------------------------------------------------------------------------------------------------------------------------------------------------------------------------------------------------------------------------------------------------------------------------------------------------------------------------------------------------------------------------------------------------------------------------------------------------------------------------------------------------------------------------------------------------------------------------------------------------------------------------------------------------------------------------------------------------------------------------------------------------------------------------------------------------------------------------------------------------------------------------------------------------------------------------------------------------------------------------------------------------------------------------------------------------------------------------------------------------------------------------------------------------------------------------------------------------------------------------------------------------------------------------------------------------------------------------------------------------------------------------------------------------------------------------------------------------------------------------------------------------------------------------------------------------------------------------------------------------------------------------------------------------------------------------------------------------------------------------------------------------------------------------------------------------------------------------------------------------------------------------------------------------------------------------------------------------------------------------------------------------------------------------------------------------------------------------------------------------------------------------------------------------------------------------------------------------------------------------------------------------------------------------------------------------------------------------------------------------------------------------------------------------------------------------------------------------------------------------------------------------------------------------------------------------------------------------------------------------------------------------------------------------------------------------------------------------------------------------------------------------------------------------------------------------------------------------------------------------------------------------------------------------------------------------------------------------------------------------------------------------------------------------------------------------------------------------------------------------------------------------------------------------------------------------------------------------------------------------------------------------------------------------------------------------------------------------------------------------------------------------------------------------------------------------------------------------------------------------------------------------------------------------------------------------------------------------------------------------------------------------------------------------------------------------------------------------------------------------------------------------------------------------------------------------------------------------------------------------------------------------------------------------------------------------------------------------------------------------------------------------------------------------------------------------------------------------------------------------------------------------------------------------------------------------------------------------------------------------------------------------------------------------------------------------------------------------------------------------------------------------------------------------------------------------------------------------------------------------------------------------------------------------------------------------------------------------------------------------------------------------------------------------------------------------------------------------------------------------------------------------------------------------------------------------------------------------------------------------------------------------------------------------------------------------------------------------------------------------------------------------------------------------------------------------------------------------------------------------------------------------------------------------------------------------------------------------------------------------------------------------------------------------------------------------------------------------------------------------------------------
>S.yun1445
ATTATTGAATG---AATT--GAGT---GGG--GTTGTAGCTGGCTTT------TTACGAAGC-ATGTGCACACCT-C-ATTC-AA------CCA-CTTCTAC-ACCACTGTGCAC-TTCTCATGGG-TT-----------GG------ATTGCGT-------TTTAAA-------------------TGACGAGA---------------------------TCCT--TCTCATGTGTC----TTA---TACACAC-TACTATATGTCTAT---AGAATGT---A-AACGTAATGCA--TG-AATG-----CA-TTTTA------ATACAACTTTCAGCAACGGATCTCTTGGCTCTCGCATCGATGAAGAACGCAGCGAAATGCGATAAGTAATGTGAATTGCAGAATTCAGTGAATCATCGAATCTTTGAACGCACCTTGCGCTCCTTGGTATT----CCGAGGAGCATGCTTGTTTGAGTGTCATGGT--ATTCTCAACC-CTCTTG--TTGTT---TTTAC-------AAACGACA-----------ATTGG--GCTTGGAC-TTGGGGG--------TT-----TGCAGGC--ATCGGAATTGTTTTA--------ATTCAGATGTCAGCTCCTCTGAAATGCATTAGCT-TGAA-------------TGT------ATCAAGTA-CGGT---TCAACGTGATAA-TTATCTACGTTGC---T-TCAACT----TGT-T----------GTTCTAGC-TT--CTAATCGTCCT-------------TTGG---GACAAACG---------------TATCTGAACATCTGACCTCAAATCAAGTAGGACTACCCGCTGAACTTAAGCATATCAA-AAACGGGGAGGAAAAA---------------------------------------------------------------------------------------------------------------------------------------------------------------------------CCCCTAGTAACTGCGAG-TGAAGCGGGAAAAGCTCAAAT-TTAAAAT-CTGGCAGTCT--TGACTGTCCGAGTTGTAGTCTGGAGAAGCGTTTTCTGTGCTGGAC-CGTGTA-CAAGTCTC-TTGGAATAGAGCGTCATAGAGGGTGAGAA-TCCCGTCTTTGACA-CGGACTGCCAGTGCTTT--GTGATGCGCTCTCAA-AGAGTCGAGTTGTTTGGGAATGCAGCTCAAAA---TGGGTGGTAAATTCCATCTAAAGCTAAATATTGGCGAGAGACCGATAGCGAACAAGTACCGTGAGGGAAAGATGAAAAGCACTTTGGAAAGAGAGTTAAACAGTACGTGAAATTGCTGAAAGGGAAACGCTTGAAGTCAGTC--GCGTTGTTCAGAA--CTCAGCCTGGC---TTTT---GCCTGGTGCATTTTCTGTTCGACGGG-CCAGCATCAGTTTTGATCACTGGATAAAGGCTTTGGGAA--TGTGGCATCTTCGGATGTGTTATAGCCCATTGTTGTATACAGTGGTTGG-GACTGAGGATCTCA--GCATGCC-TTTATGGTCGGGG-TTCGCCCACG-TTCATGCTTAG-GATGCTG-GCGTAATGGCTTTAA-ACGA-CCCGTCTTGAAACACGGACCA-AGGAGTCTAACATGCCTGCGAGTGTTT-GGGTGGAAAACCCGAGCGCGTAATGAAAGTGAAAGTTGGG-ATCCCTGTCGT-GGGGAGCACCGACGCCCGGACCAGAC-CTTCTGTGACGGA-TCCGCGGTAGAGCA--TGTATGTTGGGACCCGAAAG--ATGGTGAACTATGCCTGAATAGGGTG-AAGCCAGAGGAAACTCTGGTGGAGGCTCGTAGCGATTCTGACGTGCAAATCGATCGTCAAATTT-GGGTATAGGGGCG-AAAGACT-AATCGAA-CCATCTAGTAGCTGGTTCCTGCCGAAGTTTCCCTC-AGGATAGCAGAAACTCATGTCAGA--TTTATGTGGTAAAGCG---AATGATTAGAGG-----CCTTGGGGTTGAAACAACCTT---AACCTA--TTCTCAAACTTTAAATATGTAAGAACGAGCTGTCACTTGATTGGACCGCTCGGCGATTGAGAGTTTCTAGTGGGCCATTTTTGGTAAGCAGAACTGGCGATGCGGGATGAACCGAATGCGAGGTTAAGGTGCCGGAATACACGCTCATCAGACACCACAAAAGGTGTTAGTTCATCTAGACAGCAGGACGGTGGCCATGGAAGTCGGAATCCGCTAAGGAGTGTGTAACAACTCACCTGCCGAATGAACTAGCCCTGAAAATGGATGGCGCTCAAGCGTGTTACCCATACCTCGCCGTC--AGTGTTGAAGTGACACACTGACGAGTAGGCAGGCGTGGAGGTTTGTGAAGAAGCC-CCCCTAGTAACTGCGAG-TGAAGCGGGAAAAGCTCAAAT-TTAAAAT-CTGGCAGTCT--TGACTGTCCGAGTTGTAGTCTGGAGAAGCGTTTTCTGTGCTGGAC-CGTGTA-CAAGTCTC-TTGGAATAGAGCGTCATAGAGGGTGAGAA-TCCCGTCTTTGACA-CGGACTGCCAGTGCTTT--GTGATGCGCTCTCAA-AGAGTCGAGTTGTTTGGGAATGCAGCTCAAAA---TGGGTGGTAAATTCCATCTAAAGCTAAATATTGGCGAGAGACCGATAGCGAACAAGTACCGTGAGGGAAAGATGAAAAGCACTTTGGAAAGAGAGTTAAACAGTACGTGAAATTGCTGAAAGGGAAACGCTTGAAGTCAGTC--GCGTTGTTCAGAA--CTCAGCCTGGC---TTTT---GCCTGGTGCATTTTCTGTTCGACGGG-CCAGCATCAGTTTTGATCACTGGATAAAGGCTTTGGGAA--TGTGGCATCTTCGGATGTGTTATAGCCCATTGTTGTATACAGTGGTTGG-GACTGAGGATCTCA--GCATGCC-TTTATGGTCGGGG-TTCGCCCACG-TTCATGCTTAG-GATGCTG-GCGTAATGGCTTTAA-ACGA-CCCGTCTTGAAACACGGACCA-AGGAGTCTAACATGCCTGCGAGTGTTT-GGGTGGAAAACCCGAGCGCGTAATGAAAGTGAAAGTTGGG-ATCCCTGTCGT-GGGGAGCACCGACGCCCGGACCAGAC-CTTCTGTGACGGA-TCCGCGGTAGAGCA--TGTATGTTGGGACCCGAAAG--ATGGTGAACTATGCCTGAATAGGGTG-AAGCCAGAGGAAACTCTGGTGGAGGCTCGTAGCGATTCTGACGTGCAAATCGATCGTCAAATTT-GGGTATAGGGGCG-AAAGACT-AATCGAA-CCATCTAGTAGCTGGTTCCTGCCGAAGTTTCCCTC-AGGATAGCAGAAACTCATGTCAGA--TTTATGTGGTAAAGCG---AATGATTAGAGG-----CCTTGGGGTTGAAACAACCTT---AACCTA--TTCTCAAACTTTAAATATGTAAGAACGAGCTGTCACTTGATTGGACCGCTCGGCGATTGAGAGTTTCTAGTGGGCCATTTTTGGTAAGCAGAACTGGCGATGCGGGATGAACCGAATGCGAGGTTAAGGTGCCGGAATACACGCTCATCAGACACCACAAAAGGTGTTAGTTCATCTAGACAGCAGGACGGTGGCCATGGAAGTCGGAATCCGCTAAGGAGTGTGTAACAACTCACCTGCCGAATGAACTAGCCCTGAAAATGGATGGCGCTCAAGCGTGTTACCCATACCTCGCCGTC--AGTGTTGAAGTGACACACTGACGAGTAGGCAGGCGTGGAGGTTTGTGAAGAAGCC-CCCCTAGTAACTGCGAG-TGAAGCGGGAAAAGCTCAAAT-TTAAAAT-CTGGCAGTCT--TGACTGTCCGAGTTGTAGTCTGGAGAAGCGTTTTCTGTGCTGGAC-CGTGTA-CAAGTCTC-TTGGAATAGAGCGTCATAGAGGGTGAGAA-TCCCGTCTTTGACA-CGGACTGCCAGTGCTTT--GTGATGCGCTCTCAA-AGAGTCGAGTTGTTTGGGAATGCAGCTCAAAA---TGGGTGGTAAATTCCATCTAAAGCTAAATATTGGCGAGAGACCGATAGCGAACAAGTACCGTGAGGGAAAGATGAAAAGCACTTTGGAAAGAGAGTTAAACAGTACGTGAAATTGCTGAAAGGGAAACGCTTGAAGTCAGTC--GCGTTGTTCAGAA--CTCAGCCTGGC---TTTT---GCCTGGTGCATTTTCTGTTCGACGGG-CCAGCATCAGTTTTGATCACTGGATAAAGGCTTTGGGAA--TGTGGCATCTTCGGATGTGTTATAGCCCATTGTTGTATACAGTGGTTGG-GACTGAGGATCTCA--GCATGCC-TTTATGGTCGGGG-TTCGCCCACG-TTCATGCTTAG-GATGCTG-GCGTAATGGCTTTAA-ACGA-CCCGTCTTGAAACACGGACCA-AGGAGTCTAACATGCCTGCGAGTGTTT-GGGTGGAAAACCCGAGCGCGTAATGAAAGTGAAAGTTGGG-ATCCCTGTCGT-GGGGAGCACCGACGCCCGGACCAGAC-CTTCTGTGACGGA-TCCGCGGTAGAGCA--TGTATGTTGGGACCCGAAAG--ATGGTGAACTATGCCTGAATAGGGTG-AAGCCAGAGGAAACTCTGGTGGAGGCTCGTAGCGATTCTGACGTGCAAATCGATCGTCAAATTT-GGGTATAGGGGCG-AAAGACT-AATCGAA-CCATCTAGTAGCTGGTTCCTGCCGAAGTTTCCCTC-AGGATAGCAGAAACTCATGTCAGA--TTTATGTGGTAAAGCG---AATGATTAGAGG-----CCTTGGGGTTGAAACAACCTT---AACCTA--TTCTCAAACTTTAAATATGTAAGAACGAGCTGTCACTTGATTGGACCGCTCGGCGATTGAGAGTTTCTAGTGGGCCATTTTTGGTAAGCAGAACTGGCGATGCGGGATGAACCGAATGCGAGGTTAAGGTGCCGGAATACACGCTCATCAGACACCACAAAAGGTGTTAGTTCATCTAGACAGCAGGACGGTGGCCATGGAAGTCGGAATCCGCTAAGGAGTGTGTAACAACTCACCTGCCGAATGAACTAGCCCTGAAAATGGATGGCGCTCAAGCGTGTTACCCATACCTCGCCGTC--AGTGTTGAAGTGACACACTGACGAGTAGGCAGGCGTGGAGGTTTGTGAAGAAGCC-CCCCTAGTAACTGCGAG-TGAAGCGGGAAAAGCTCAAAT-TTAAAAT-CTGGCAGTCT--TGACTGTCCGAGTTGTAGTCTGGAGAAGCGTTTTCTGTGCTGGAC-CGTGTA-CAAGTCTC-TTGGAATAGAGCGTCATAGAGGGTGAGAA-TCCCGTCTTTGACA-CGGACTGCCAGTGCTTT--GTGATGCGCTCTCAA-AGAGTCGAGTTGTTTGGGAATGCAGCTCAAAA---TGGGTGGTAAATTCCATCTAAAGCTAAATATTGGCGAGAGACCGATAGCGAACAAGTACCGTGAGGGAAAGATGAAAAGCACTTTGGAAAGAGAGTTAAACAGTACGTGAAATTGCTGAAAGGGAAACGCTTGAAGTCAGTC--GCGTTGTTCAGAA--CTCAGCCTGGC---TTTT---GCCTGGTGCATTTTCTGTTCGACGGG-CCAGCATCAGTTTTGATCACTGGATAAAGGCTTTGGGAA--TGTGGCATCTTCGGATGTGTTATAGCCCATTGTTGTATACAGTGGTTGG-GACTGAGGATCTCA--GCATGCC-TTTATGGTCGGGG-TTCGCCCACG-TTCATGCTTAG-GATGCTG-GCGTAATGGCTTTAA-ACGA-CCCGTCTTGAAACACGGACCA-AGGAGTCTAACATGCCTGCGAGTGTTT-GGGTGGAAAACCCGAGCGCGTAATGAAAGTGAAAGTTGGG-ATCCCTGTCGT-GGGGAGCACCGACGCCCGGACCAGAC-CTTCTGTGACGGA-TCCGCGGTAGAGCA--TGTATGTTGGGACCCGAAAG--ATGGTGAACTATGCCTGAATAGGGTG-AAGCCAGAGGAAACTCTGGTGGAGGCTCGTAGCGATTCTGACGTGCAAATCGATCGTCAAATTT-GGGTATAGGGGCG-AAAGACT-AATCGAA-CCATCTAGTAGCTGGTTCCTGCCGAAGTTTCCCTC-AGGATAGCAGAAACTCATGTCAGA--TTTATGTGGTAAAGCG---AATGATTAGAGG-----CCTTGGGGTTGAAACAACCTT---AACCTA--TTCTCAAACTTTAAATATGTAAGAACGAGCTGTCACTTGATTGGACCGCTCGGCGATTGAGAGTTTCTAGTGGGCCATTTTTGGTAAGCAGAACTGGCGATGCGGGATGAACCGAATGCGAGGTTAAGGTGCCGGAATACACGCTCATCAGACACCACAAAAGGTGTTAGTTCATCTAGACAGCAGGACGGTGGCCATGGAAGTCGGAATCCGCTAAGGAGTGTGTAACAACTCACCTGCCGAATGAACTAGCCCTGAAAATGGATGGCGCTCAAGCGTGTTACCCATACCTCGCCGTC--AGTGTTGAAGTGACACACTGACGAGTAGGCAGGCGTGGAGGTTTGTGAAGAAGCC-
>N.stiX546
------------------------------------------------------------------------------------------------------------------------------------------------------------------------------------------------------------------------------------------------------------------------------------------------------------------------------A------ATACAACTTTCAACAACGGATCTCTTGGCTCTCGCATCGATGAAGAACGCAGCGAAATGCGATAAGTAATGTGAATTGCAGAATTCAGTGAATCATCGAATCTTTGAACGCACCTTGCGCTCCTTGGTATT----CCGAGGAGCATGCCTGTTTGAGTGTCATGGT--ATTCTCAACC-CTTCTG--TGCTT---TTTNNNNNNNNNNNNNNNNNNNNNNNNNNNNNNNNN--NNNNNNNN-NNNNNNNNNNNNNNNNN-----NNNNNNNNNNNNNNNNNNNNNNNNNNNNNNNNNNNNNNNNNNNNNNNNNNNNNNNNNNNNNNNNNNNNNNN-------------NNNNNNNNNNNNNNNNN-NNNN---NNNNNNNNNNNNNNNNNNNNNNNTAT---TATCGYA--------------------GTTCAGGC-TT--CGAACGGTCTC-------------YCTCGGAGAC-AAYA---------------ACTCTGAACATCTGACCTCAAATCAGGTAGGACTACCCGCTGAACTTAAGCATATCAA-TAAGCGGAGGAAAAGAAACTAACAAGGATTCCCCTAGTAACTGCGAGTGAAGCGGGAAAAGCTCAAATTTAAAATCTGGCAGCTTT-GCTGTCCGAGTTGTAGTCTGGAGAAGCGTTTTCTGTGCTGGACCGTGTACAAGTCTCTTGGAATAGAGCGTCATAGAGGGTGAGAATCCCGTCTTTGAC-CCCCTAGTAACTGCGAG-TGAAGCGGGAAAAGCTCAAAT-TTAAAAT-CTGGCAGCTT--T-GCTGTCCGAGTTGTAGTCTGGAGAAGCGTTTTCTGTGCTGGAC-CGTGTA-CAAGTCTC-TTGGAATAGAGCGTCATAGAGGGTGAGAA-TCCCGTCTTTGACA-CGGACTGCCAGTGCTCT--GTGATGCGCTCTCAA-AGAGTCGAGTTGTTTGGGAATGCAGCTCAAAA---TGGGTGGTAAATTCCATCTAAAGCTAAATATTGGCGAGAGACCGATAGCGAACAAGTACCGTGAGGGAAAGATGAAAAGCACTTTGGAAAGAGAGTTAAACAGTACGTGAAATTGTTGAAAGGGAAACGCTTGAAGTCAGTC--GCGTCGATCAGAA--CTCAGCCATGC---TCTC---GTGTGGTGCATTTTCTGGTTGACGGG-CCAGCATCAATTTTGACCACTGGAAAAAGGTCTCGGGAA--TGTGGCACCTTCGGGTGTGTTATAGCCCTTGGTCACATGCAGTGGTTGG-GATTGAGGATCTCA--GCATGCC-TTTATGGTCGGGG-TTCGCCCACG-TTCATGCTTAG-GATGCTG-GCGTAATGGCTTTAA-ACGA-CCCGTCTTGAAACACGGACCA-AGGAGTCTAACATGCCTGCGAGTGTTT-GGGTGGAAAACCCGAGCGCGTAATGAAAGTGAAAGTTGGG-ATCCCTGTCGT-GGGGAGCACCGACGCCCGGACCAGAC-CTTCTGTGACGGA-TCCGCGGTAGAGCA--TGTATGTTGGGACCCGAAAG--ATGGTGAACTATGCCTGAATAGGGTG-AAGCCAGAGGAAACTCTGGTGGAGGCTCGTAGCGATTCTGACGTGCAAATCGATCGTCAAATTT-GGGTATAGGGGCG-AAAGACT-AATCGAA-CCATCTAGTAGCTGGTTCCTGCCGAAGTT--------------------------------------------------------------------------------------------------------------------------------------------------------------------------------------------------------------------------------------------------------------------------------------------------------------------------------------------------------------------------------------------------------------------------------------------------------------------------CCCCTAGTAACTGCGAG-TGAAGCGGGAAAAGCTCAAAT-TTAAAAT-CTGGCAGCTT--T-GCTGTCCGAGTTGTAGTCTGGAGAAGCGTTTTCTGTGCTGGAC-CGTGTA-CAAGTCTC-TTGGAATAGAGCGTCATAGAGGGTGAGAA-TCCCGTCTTTGACA-CGGACTGCCAGTGCTCT--GTGATGCGCTCTCAA-AGAGTCGAGTTGTTTGGGAATGCAGCTCAAAA---TGGGTGGTAAATTCCATCTAAAGCTAAATATTGGCGAGAGACCGATAGCGAACAAGTACCGTGAGGGAAAGATGAAAAGCACTTTGGAAAGAGAGTTAAACAGTACGTGAAATTGTTGAAAGGGAAACGCTTGAAGTCAGTC--GCGTCGATCAGAA--CTCAGCCATGC---TCTC---GTGTGGTGCATTTTCTGGTTGACGGG-CCAGCATCAATTTTGACCACTGGAAAAAGGTCTCGGGAA--TGTGGCACCTTCGGGTGTGTTATAGCCCTTGGTCACATGCAGTGGTTGG-GATTGAGGATCTCA--GCATGCC-TTTATGGTCGGGG-TTCGCCCACG-TTCATGCTTAG-GATGCTG-GCGTAATGGCTTTAA-ACGA-CCCGTCTTGAAACACGGACCA-AGGAGTCTAACATGCCTGCGAGTGTTT-GGGTGGAAAACCCGAGCGCGTAATGAAAGTGAAAGTTGGG-ATCCCTGTCGT-GGGGAGCACCGACGCCCGGACCAGAC-CTTCTGTGACGGA-TCCGCGGTAGAGCA--TGTATGTTGGGACCCGAAAG--ATGGTGAACTATGCCTGAATAGGGTG-AAGCCAGAGGAAACTCTGGTGGAGGCTCGTAGCGATTCTGACGTGCAAATCGATCGTCAAATTT-GGGTATAGGGGCG-AAAGACT-AATCGAA-CCATCTAGTAGCTGGTTCCTGCCGAAGTT--------------------------------------------------------------------------------------------------------------------------------------------------------------------------------------------------------------------------------------------------------------------------------------------------------------------------------------------------------------------------------------------------------------------------------------------------------------------------CCCCTAGTAACTGCGAG-TGAAGCGGGAAAAGCTCAAAT-TTAAAAT-CTGGCAGCTT--T-GCTGTCCGAGTTGTAGTCTGGAGAAGCGTTTTCTGTGCTGGAC-CGTGTA-CAAGTCTC-TTGGAATAGAGCGTCATAGAGGGTGAGAA-TCCCGTCTTTGACA-CGGACTGCCAGTGCTCT--GTGATGCGCTCTCAA-AGAGTCGAGTTGTTTGGGAATGCAGCTCAAAA---TGGGTGGTAAATTCCATCTAAAGCTAAATATTGGCGAGAGACCGATAGCGAACAAGTACCGTGAGGGAAAGATGAAAAGCACTTTGGAAAGAGAGTTAAACAGTACGTGAAATTGTTGAAAGGGAAACGCTTGAAGTCAGTC--GCGTCGATCAGAA--CTCAGCCATGC---TCTC---GTGTGGTGCATTTTCTGGTTGACGGG-CCAGCATCAATTTTGACCACTGGAAAAAGGTCTCGGGAA--TGTGGCACCTTCGGGTGTGTTATAGCCCTTGGTCACATGCAGTGGTTGG-GATTGAGGATCTCA--GCATGCC-TTTATGGTCGGGG-TTCGCCCACG-TTCATGCTTAG-GATGCTG-GCGTAATGGCTTTAA-ACGA-CCCGTCTTGAAACACGGACCA-AGGAGTCTAACATGCCTGCGAGTGTTT-GGGTGGAAAACCCGAGCGCGTAATGAAAGTGAAAGTTGGG-ATCCCTGTCGT-GGGGAGCACCGACGCCCGGACCAGAC-CTTCTGTGACGGA-TCCGCGGTAGAGCA--TGTATGTTGGGACCCGAAAG--ATGGTGAACTATGCCTGAATAGGGTG-AAGCCAGAGGAAACTCTGGTGGAGGCTCGTAGCGATTCTGACGTGCAAATCGATCGTCAAATTT-GGGTATAGGGGCG-AAAGACT-AATCGAA-CCATCTAGTAGCTGGTTCCTGCCGAAGTT--------------------------------------------------------------------------------------------------------------------------------------------------------------------------------------------------------------------------------------------------------------------------------------------------------------------------------------------------------------------------------------------------------------------------------------------------------------------------CCCCTAGTAACTGCGAG-TGAAGCGGGAAAAGCTCAAAT-TTAAAAT-CTGGCAGCTT--T-GCTGTCCGAGTTGTAGTCTGGAGAAGCGTTTTCTGTGCTGGAC-CGTGTA-CAAGTCTC-TTGGAATAGAGCGTCATAGAGGGTGAGAA-TCCCGTCTTTGACA-CGGACTGCCAGTGCTCT--GTGATGCGCTCTCAA-AGAGTCGAGTTGTTTGGGAATGCAGCTCAAAA---TGGGTGGTAAATTCCATCTAAAGCTAAATATTGGCGAGAGACCGATAGCGAACAAGTACCGTGAGGGAAAGATGAAAAGCACTTTGGAAAGAGAGTTAAACAGTACGTGAAATTGTTGAAAGGGAAACGCTTGAAGTCAGTC--GCGTCGATCAGAA--CTCAGCCATGC---TCTC---GTGTGGTGCATTTTCTGGTTGACGGG-CCAGCATCAATTTTGACCACTGGAAAAAGGTCTCGGGAA--TGTGGCACCTTCGGGTGTGTTATAGCCCTTGGTCACATGCAGTGGTTGG-GATTGAGGATCTCA--GCATGCC-TTTATGGTCGGGG-TTCGCCCACG-TTCATGCTTAG-GATGCTG-GCGTAATGGCTTTAA-ACGA-CCCGTCTTGAAACACGGACCA-AGGAGTCTAACATGCCTGCGAGTGTTT-GGGTGGAAAACCCGAGCGCGTAATGAAAGTGAAAGTTGGG-ATCCCTGTCGT-GGGGAGCACCGACGCCCGGACCAGAC-CTTCTGTGACGGA-TCCGCGGTAGAGCA--TGTATGTTGGGACCCGAAAG--ATGGTGAACTATGCCTGAATAGGGTG-AAGCCAGAGGAAACTCTGGTGGAGGCTCGTAGCGATTCTGACGTGCAAATCGATCGTCAAATTT-GGGTATAGGGGCG-AAAGACT-AATCGAA-CCATCTAGTAGCTGGTTCCTGCCGAAGTT--------------------------------------------------------------------------------------------------------------------------------------------------------------------------------------------------------------------------------------------------------------------------------------------------------------------------------------------------------------------------------------------------------------------------------------------------------------------------
>S.mer16691
ATTAATGAATG---AATT--GGGT---GAG--GTTGTCGCTGGCCTT------TCACCGGGC-ATGTGCACACCT-C-ATTCAAC---------CTCTCTAC-ACCTCTGTGCAC-TTCTCATGGG-TT-----------GG------GCTGCGT-------CTG-AAATAT---------------TGACATGG---------------------------CCCC--TCTCATGTGTT----TTA---TACAAACTATACAAG--T-TTT---AGAATGT---C-TATACAATGTG--TA-AAAG-----CA-TAT-A------ATACAACTTTCAACAACGGATCTCTTGGCTCTCGCATCGATGAAGAACGCAGCGAAATGCGATAAGTAATGTGAATTGCAGAATTCAGTGAATCATCGAATCTTTGAACGCACCTTGCGCTCCTTGGTATT----CCGAGGAGCATGCTTGTTTGAGTGTCATGGT--ATTCTCAACC-CTCTTG--CATTT---TTTAT-------TAAATGTG-----------GTTGG--GCTTGGAC-TTGGAGG-------CTT-----TGCTGGT--GTCTGAATATTTTTT-------TATTCAGATGTGGGCTCCTCTGAAATGCATTAGCT-TGAA-------------TAAA-----TCCAAGCA-TGAT---CCAGTGTGATAA-TTGTCTACGCTGC---C-TCATCT-CGGAAT-AAAAAA-----ATTCTAGC-TT--CTAACTGTCCT-------------TCGG---GACTTACT---------------C---TGAACATCTGACCTCAAATCAAGTAGGACTACCCGCTGAACTTAAGCATATCAA-A------------------------------------------------------------------------------------------------------------------------------------------------------------------------------------------CCCCTAGTAACTGCGAG-TGAAGCGGGAAAAGCTCAAAT-TTAAAAT-CTGGCAGCTT--TGGCTGTCCGAGTTGTAGTCTGGAGAAGCGTTTTCTGTGCTGGAC-CGTGTA-CAAGTCTC-TTGGAATAGAGCGTCATAGAGGGTGAGAA-TCCCGTCTTTGACA-CGGACTGCCAGTGCTTT--GTGATGCGCTCTCAA-AGAGTCGAGTTGTTTGGGAATGCAGCTCAAAA---TGGGTGGTAAATTCCATCTAAAGCTAAATATTGGCGAGAGACCGATAGCGAACAAGTACCGTGAGGGAAAGATGAAAAGCACTTTGGAAAGAGAGTTAAACAGTACGTGAAATTGTTGAAAGGGAAACGCTTGAAGTCAGTC--GCGTGTGCTAGAA--CTCAGCCTGGT---TTTT---ACCTGGTGCATTTTCTAGTACACGGG-CCAGCATCAATTTTGACCGCTGGATAAAGGCCTCAGGAA--TGTGGCACCTTCGGGTGTGTTATAGCCTGGGGTTGTATACAGCGGTTGG-GATTGAGGATCTCA--GCATGCC--TTTTGGCCGGGG-TTCGCCCACG-TTCATGCTTAG-GATGCTG-GCGTAATGGCTTTAA-ACGA-CCCGTCTTGAAACACGGACCA-AGGAGTCTAACATGCCTGCGAGTGTTT-GGGTGGAAAACCCGAGCGCGAAATGAAAGTGAAAGTTGGG-ATCCCTGTCGC-GGGGAGCACCGACGCCCGGACCAGAC-CTTCTGTGACGGA-TCCGCGGTAGAGCA--TGTATGTTGGGACCCGAAAG--ATGGTGAACTATGCCTGAATAGGGTG-AAGCCAGAGGAAACTCTGGTGGAGGCTCGTAGCGATTCTGACGTGCAAATCGATCGTCAAATTT-GGGTATAGGGGCG-AAAGACT-AATCGAA-CCATCTAGTAGCT------------------------------------------------------------------------------------------------------------------------------------------------------------------------------------------------------------------------------------------------------------------------------------------------------------------------------------------------------------------------------------------------------------------------------------------------------------------------------------------CCCCTAGTAACTGCGAG-TGAAGCGGGAAAAGCTCAAAT-TTAAAAT-CTGGCAGCTT--TGGCTGTCCGAGTTGTAGTCTGGAGAAGCGTTTTCTGTGCTGGAC-CGTGTA-CAAGTCTC-TTGGAATAGAGCGTCATAGAGGGTGAGAA-TCCCGTCTTTGACA-CGGACTGCCAGTGCTTT--GTGATGCGCTCTCAA-AGAGTCGAGTTGTTTGGGAATGCAGCTCAAAA---TGGGTGGTAAATTCCATCTAAAGCTAAATATTGGCGAGAGACCGATAGCGAACAAGTACCGTGAGGGAAAGATGAAAAGCACTTTGGAAAGAGAGTTAAACAGTACGTGAAATTGTTGAAAGGGAAACGCTTGAAGTCAGTC--GCGTGTGCTAGAA--CTCAGCCTGGT---TTTT---ACCTGGTGCATTTTCTAGTACACGGG-CCAGCATCAATTTTGACCGCTGGATAAAGGCCTCAGGAA--TGTGGCACCTTCGGGTGTGTTATAGCCTGGGGTTGTATACAGCGGTTGG-GATTGAGGATCTCA--GCATGCC--TTTTGGCCGGGG-TTCGCCCACG-TTCATGCTTAG-GATGCTG-GCGTAATGGCTTTAA-ACGA-CCCGTCTTGAAACACGGACCA-AGGAGTCTAACATGCCTGCGAGTGTTT-GGGTGGAAAACCCGAGCGCGAAATGAAAGTGAAAGTTGGG-ATCCCTGTCGC-GGGGAGCACCGACGCCCGGACCAGAC-CTTCTGTGACGGA-TCCGCGGTAGAGCA--TGTATGTTGGGACCCGAAAG--ATGGTGAACTATGCCTGAATAGGGTG-AAGCCAGAGGAAACTCTGGTGGAGGCTCGTAGCGATTCTGACGTGCAAATCGATCGTCAAATTT-GGGTATAGGGGCG-AAAGACT-AATCGAA-CCATCTAGTAGCT------------------------------------------------------------------------------------------------------------------------------------------------------------------------------------------------------------------------------------------------------------------------------------------------------------------------------------------------------------------------------------------------------------------------------------------------------------------------------------------CCCCTAGTAACTGCGAG-TGAAGCGGGAAAAGCTCAAAT-TTAAAAT-CTGGCAGCTT--TGGCTGTCCGAGTTGTAGTCTGGAGAAGCGTTTTCTGTGCTGGAC-CGTGTA-CAAGTCTC-TTGGAATAGAGCGTCATAGAGGGTGAGAA-TCCCGTCTTTGACA-CGGACTGCCAGTGCTTT--GTGATGCGCTCTCAA-AGAGTCGAGTTGTTTGGGAATGCAGCTCAAAA---TGGGTGGTAAATTCCATCTAAAGCTAAATATTGGCGAGAGACCGATAGCGAACAAGTACCGTGAGGGAAAGATGAAAAGCACTTTGGAAAGAGAGTTAAACAGTACGTGAAATTGTTGAAAGGGAAACGCTTGAAGTCAGTC--GCGTGTGCTAGAA--CTCAGCCTGGT---TTTT---ACCTGGTGCATTTTCTAGTACACGGG-CCAGCATCAATTTTGACCGCTGGATAAAGGCCTCAGGAA--TGTGGCACCTTCGGGTGTGTTATAGCCTGGGGTTGTATACAGCGGTTGG-GATTGAGGATCTCA--GCATGCC--TTTTGGCCGGGG-TTCGCCCACG-TTCATGCTTAG-GATGCTG-GCGTAATGGCTTTAA-ACGA-CCCGTCTTGAAACACGGACCA-AGGAGTCTAACATGCCTGCGAGTGTTT-GGGTGGAAAACCCGAGCGCGAAATGAAAGTGAAAGTTGGG-ATCCCTGTCGC-GGGGAGCACCGACGCCCGGACCAGAC-CTTCTGTGACGGA-TCCGCGGTAGAGCA--TGTATGTTGGGACCCGAAAG--ATGGTGAACTATGCCTGAATAGGGTG-AAGCCAGAGGAAACTCTGGTGGAGGCTCGTAGCGATTCTGACGTGCAAATCGATCGTCAAATTT-GGGTATAGGGGCG-AAAGACT-AATCGAA-CCATCTAGTAGCT------------------------------------------------------------------------------------------------------------------------------------------------------------------------------------------------------------------------------------------------------------------------------------------------------------------------------------------------------------------------------------------------------------------------------------------------------------------------------------------CCCCTAGTAACTGCGAG-TGAAGCGGGAAAAGCTCAAAT-TTAAAAT-CTGGCAGCTT--TGGCTGTCCGAGTTGTAGTCTGGAGAAGCGTTTTCTGTGCTGGAC-CGTGTA-CAAGTCTC-TTGGAATAGAGCGTCATAGAGGGTGAGAA-TCCCGTCTTTGACA-CGGACTGCCAGTGCTTT--GTGATGCGCTCTCAA-AGAGTCGAGTTGTTTGGGAATGCAGCTCAAAA---TGGGTGGTAAATTCCATCTAAAGCTAAATATTGGCGAGAGACCGATAGCGAACAAGTACCGTGAGGGAAAGATGAAAAGCACTTTGGAAAGAGAGTTAAACAGTACGTGAAATTGTTGAAAGGGAAACGCTTGAAGTCAGTC--GCGTGTGCTAGAA--CTCAGCCTGGT---TTTT---ACCTGGTGCATTTTCTAGTACACGGG-CCAGCATCAATTTTGACCGCTGGATAAAGGCCTCAGGAA--TGTGGCACCTTCGGGTGTGTTATAGCCTGGGGTTGTATACAGCGGTTGG-GATTGAGGATCTCA--GCATGCC--TTTTGGCCGGGG-TTCGCCCACG-TTCATGCTTAG-GATGCTG-GCGTAATGGCTTTAA-ACGA-CCCGTCTTGAAACACGGACCA-AGGAGTCTAACATGCCTGCGAGTGTTT-GGGTGGAAAACCCGAGCGCGAAATGAAAGTGAAAGTTGGG-ATCCCTGTCGC-GGGGAGCACCGACGCCCGGACCAGAC-CTTCTGTGACGGA-TCCGCGGTAGAGCA--TGTATGTTGGGACCCGAAAG--ATGGTGAACTATGCCTGAATAGGGTG-AAGCCAGAGGAAACTCTGGTGGAGGCTCGTAGCGATTCTGACGTGCAAATCGATCGTCAAATTT-GGGTATAGGGGCG-AAAGACT-AATCGAA-CCATCTAGTAGCT------------------------------------------------------------------------------------------------------------------------------------------------------------------------------------------------------------------------------------------------------------------------------------------------------------------------------------------------------------------------------------------------------------------------------------------------------------------------------------------
>At.yun605
ATTATTGAATGA--AATC--GAGT---GGG--GTTGTCGCTGGCCTCAG----CAATGGGGC-ATGTGCACACCT-T-GCTCATT------CCACCTTCTAC-ACCTCTGTGCAC-TTCTCATGGG-TT-----------GG------GCTGCGT-------CTGAAATAA----------------CGACAACG---------------------------CACT--TCCTGTGTGTT----TTAAACCATACAC---ATGTTTGT-TAT---AGAATGT-TTT-----ATGTGCA--TGAATTG-----CA-TAC-A------ATACAACTTTCAGCAACGGATCTCTTGGCTCTCGCATCGATGAAGAACGCAGCGAAATGCGATAAGTAATGTGAATTGCAGAATTCAGTGAATCATCGAATCTTTGAACGCACCTTGCGCTCCTTGGTATT----CCGAGGAGCATGCCTGTTTGAGTGTCATGGT--ATTCTCAACC-CCCTTG--CATTT---TTTGC--------------------------AGAGG--GATTGGAT-GTGGAGG--------TT-----TGCTGGCAGAGGAACA-------------TTTGTTTCGATACCGGCTTCTCTGAAATGTATTAGCT-TGAA-------------TGTT-----ATCGAGCA-TGTC---CCAGTGTGATAA-TTGTCTACGCTGC---T-TCATGT-CGGTAT-TAAAAATG---GTTCAAGC-TT--CGAACTGTCTG-------------TTCGCA-GAC-ACTT-----------------TCTGATCATCTGACCTCAAATCAGGTAGGACTACCCGCTGAACTTAAGC----TAAAAAACCGGGGGGAAAA----------------------------------------------------------------------------------------------------------------------------------------------------------------------------CCCCTAGTAACTGCGAG-TGAAGCGGGAAAAGCTCAAAT-TTAAAAT-CTGGCAGCTT--TGGCTGTCCGAGTTGTAGTCTGGAGAAGCGTTTTCTGTGCCGGAC-CGTGTA-CAAGTCTC-TTGGAACAGAGCGTCATAGAGGGTGAGAA-TCCCGTCTTTGACA-CGGACTGCCGGTGCTTT--GTGATGCGCTCTCAA-AGAGTCGAGTTGTTTGGGAATGCAGCTCAAAA---TGGGTGGTAAATTCCATCTAAAGCTAAATATTGGCGAGAGACCGATAGCGAACAAGTACCGTGAGGGAAAGATGAAAAGCACTTTGGAAAGAGAGTTAAACAGTACGTGAAATTGCTGAAAGGGAAACGCTTGAAGTCAGTC--GCGTCGGCCAGAA--CTCAGCCCGGC---TTTT---GCTTGGTGCATTTTCTGGTGGACGGG-CCAGCATCAATTTTGACTGTTGGAAAAAGGCCTTGGGAA--TGTGACATCTTCGGGTGTGTTATAGCCCAGGGTTGTATACAACAGTTGG-GATTGAGGATCTCA--GCATGCC-TTTATGGTCGGGG-TTCGCCCACG-TTCATGCTTAG-GATGCTG-GCGTAATGGCTTTAA-ACGA-CCCGTCTTGAAACACGGACCA-AGGAGTCTAACATGCCTGCGAGTGTTT-GGGTGGAAAACCCGAGCGCGCAATGAAAGTGAAAGTTGGG-ATCCCTGTCAT-GGGGAGCACCGACGCCCGGACCAGAC-CTTCTGTGACGGA-TCCGCGGTAGAGCA--TGTATGTTGGGACCCGAAAG--ATGGTGAACTATGCCTGAATAGGGTG-AAGCCAGAGGAAACTCTGGTGGAGGCTCGTAGCGATTCTGACGTGCAAATCGATCGTCAAATTT-GGGTATAGGGGCG-AAAGACT-AATCGAA-CCATCTAGTAGCTGGTTCCTGCCGAAGTTTCCCTC-AGGATAGCAGAAACTCATGTCAGA--TTTATGTGGTAAAGCG---AATGATTAGAGG-----CCTTGGGGTTGAAACAACCTT---AACCTA--TTCTCAAACTTTAAATATGTAAGAACGAGCCGTCACTTGATTGGACCGCTCGGCGATTGAGAGTTTCTAGTGGGCCATTTTTGGTAAGCAGAACTGGCGATGCGGGATGAACCGAACGCGAGGTTAAGGTGCCGGAATGTACGCTCATCAGACACCACAAAAGGTGTTAGTTCATCTAGACAGCAGGACGGTGGCCATGGAAGTCGGAATCCGCTAAGGAGTGTGTAACAACTCACCTGCCGAATGAACTAGCCCTGAAAATGGATGGCGCTCAAGCGTACTACCCATACCTCGCCGTC--AGTGTTGAAGTGACGCACTGACGAGTAGGCAGGCGTGGAGGTTTGTGAAGAAGCC-CCCCTAGTAACTGCGAG-TGAAGCGGGAAAAGCTCAAAT-TTAAAAT-CTGGCAGCTT--TGGCTGTCCGAGTTGTAGTCTGGAGAAGCGTTTTCTGTGCCGGAC-CGTGTA-CAAGTCTC-TTGGAACAGAGCGTCATAGAGGGTGAGAA-TCCCGTCTTTGACA-CGGACTGCCGGTGCTTT--GTGATGCGCTCTCAA-AGAGTCGAGTTGTTTGGGAATGCAGCTCAAAA---TGGGTGGTAAATTCCATCTAAAGCTAAATATTGGCGAGAGACCGATAGCGAACAAGTACCGTGAGGGAAAGATGAAAAGCACTTTGGAAAGAGAGTTAAACAGTACGTGAAATTGCTGAAAGGGAAACGCTTGAAGTCAGTC--GCGTCGGCCAGAA--CTCAGCCCGGC---TTTT---GCTTGGTGCATTTTCTGGTGGACGGG-CCAGCATCAATTTTGACTGTTGGAAAAAGGCCTTGGGAA--TGTGACATCTTCGGGTGTGTTATAGCCCAGGGTTGTATACAACAGTTGG-GATTGAGGATCTCA--GCATGCC-TTTATGGTCGGGG-TTCGCCCACG-TTCATGCTTAG-GATGCTG-GCGTAATGGCTTTAA-ACGA-CCCGTCTTGAAACACGGACCA-AGGAGTCTAACATGCCTGCGAGTGTTT-GGGTGGAAAACCCGAGCGCGCAATGAAAGTGAAAGTTGGG-ATCCCTGTCAT-GGGGAGCACCGACGCCCGGACCAGAC-CTTCTGTGACGGA-TCCGCGGTAGAGCA--TGTATGTTGGGACCCGAAAG--ATGGTGAACTATGCCTGAATAGGGTG-AAGCCAGAGGAAACTCTGGTGGAGGCTCGTAGCGATTCTGACGTGCAAATCGATCGTCAAATTT-GGGTATAGGGGCG-AAAGACT-AATCGAA-CCATCTAGTAGCTGGTTCCTGCCGAAGTTTCCCTC-AGGATAGCAGAAACTCATGTCAGA--TTTATGTGGTAAAGCG---AATGATTAGAGG-----CCTTGGGGTTGAAACAACCTT---AACCTA--TTCTCAAACTTTAAATATGTAAGAACGAGCCGTCACTTGATTGGACCGCTCGGCGATTGAGAGTTTCTAGTGGGCCATTTTTGGTAAGCAGAACTGGCGATGCGGGATGAACCGAACGCGAGGTTAAGGTGCCGGAATGTACGCTCATCAGACACCACAAAAGGTGTTAGTTCATCTAGACAGCAGGACGGTGGCCATGGAAGTCGGAATCCGCTAAGGAGTGTGTAACAACTCACCTGCCGAATGAACTAGCCCTGAAAATGGATGGCGCTCAAGCGTACTACCCATACCTCGCCGTC--AGTGTTGAAGTGACGCACTGACGAGTAGGCAGGCGTGGAGGTTTGTGAAGAAGCC-CCCCTAGTAACTGCGAG-TGAAGCGGGAAAAGCTCAAAT-TTAAAAT-CTGGCAGCTT--TGGCTGTCCGAGTTGTAGTCTGGAGAAGCGTTTTCTGTGCCGGAC-CGTGTA-CAAGTCTC-TTGGAACAGAGCGTCATAGAGGGTGAGAA-TCCCGTCTTTGACA-CGGACTGCCGGTGCTTT--GTGATGCGCTCTCAA-AGAGTCGAGTTGTTTGGGAATGCAGCTCAAAA---TGGGTGGTAAATTCCATCTAAAGCTAAATATTGGCGAGAGACCGATAGCGAACAAGTACCGTGAGGGAAAGATGAAAAGCACTTTGGAAAGAGAGTTAAACAGTACGTGAAATTGCTGAAAGGGAAACGCTTGAAGTCAGTC--GCGTCGGCCAGAA--CTCAGCCCGGC---TTTT---GCTTGGTGCATTTTCTGGTGGACGGG-CCAGCATCAATTTTGACTGTTGGAAAAAGGCCTTGGGAA--TGTGACATCTTCGGGTGTGTTATAGCCCAGGGTTGTATACAACAGTTGG-GATTGAGGATCTCA--GCATGCC-TTTATGGTCGGGG-TTCGCCCACG-TTCATGCTTAG-GATGCTG-GCGTAATGGCTTTAA-ACGA-CCCGTCTTGAAACACGGACCA-AGGAGTCTAACATGCCTGCGAGTGTTT-GGGTGGAAAACCCGAGCGCGCAATGAAAGTGAAAGTTGGG-ATCCCTGTCAT-GGGGAGCACCGACGCCCGGACCAGAC-CTTCTGTGACGGA-TCCGCGGTAGAGCA--TGTATGTTGGGACCCGAAAG--ATGGTGAACTATGCCTGAATAGGGTG-AAGCCAGAGGAAACTCTGGTGGAGGCTCGTAGCGATTCTGACGTGCAAATCGATCGTCAAATTT-GGGTATAGGGGCG-AAAGACT-AATCGAA-CCATCTAGTAGCTGGTTCCTGCCGAAGTTTCCCTC-AGGATAGCAGAAACTCATGTCAGA--TTTATGTGGTAAAGCG---AATGATTAGAGG-----CCTTGGGGTTGAAACAACCTT---AACCTA--TTCTCAAACTTTAAATATGTAAGAACGAGCCGTCACTTGATTGGACCGCTCGGCGATTGAGAGTTTCTAGTGGGCCATTTTTGGTAAGCAGAACTGGCGATGCGGGATGAACCGAACGCGAGGTTAAGGTGCCGGAATGTACGCTCATCAGACACCACAAAAGGTGTTAGTTCATCTAGACAGCAGGACGGTGGCCATGGAAGTCGGAATCCGCTAAGGAGTGTGTAACAACTCACCTGCCGAATGAACTAGCCCTGAAAATGGATGGCGCTCAAGCGTACTACCCATACCTCGCCGTC--AGTGTTGAAGTGACGCACTGACGAGTAGGCAGGCGTGGAGGTTTGTGAAGAAGCC-CCCCTAGTAACTGCGAG-TGAAGCGGGAAAAGCTCAAAT-TTAAAAT-CTGGCAGCTT--TGGCTGTCCGAGTTGTAGTCTGGAGAAGCGTTTTCTGTGCCGGAC-CGTGTA-CAAGTCTC-TTGGAACAGAGCGTCATAGAGGGTGAGAA-TCCCGTCTTTGACA-CGGACTGCCGGTGCTTT--GTGATGCGCTCTCAA-AGAGTCGAGTTGTTTGGGAATGCAGCTCAAAA---TGGGTGGTAAATTCCATCTAAAGCTAAATATTGGCGAGAGACCGATAGCGAACAAGTACCGTGAGGGAAAGATGAAAAGCACTTTGGAAAGAGAGTTAAACAGTACGTGAAATTGCTGAAAGGGAAACGCTTGAAGTCAGTC--GCGTCGGCCAGAA--CTCAGCCCGGC---TTTT---GCTTGGTGCATTTTCTGGTGGACGGG-CCAGCATCAATTTTGACTGTTGGAAAAAGGCCTTGGGAA--TGTGACATCTTCGGGTGTGTTATAGCCCAGGGTTGTATACAACAGTTGG-GATTGAGGATCTCA--GCATGCC-TTTATGGTCGGGG-TTCGCCCACG-TTCATGCTTAG-GATGCTG-GCGTAATGGCTTTAA-ACGA-CCCGTCTTGAAACACGGACCA-AGGAGTCTAACATGCCTGCGAGTGTTT-GGGTGGAAAACCCGAGCGCGCAATGAAAGTGAAAGTTGGG-ATCCCTGTCAT-GGGGAGCACCGACGCCCGGACCAGAC-CTTCTGTGACGGA-TCCGCGGTAGAGCA--TGTATGTTGGGACCCGAAAG--ATGGTGAACTATGCCTGAATAGGGTG-AAGCCAGAGGAAACTCTGGTGGAGGCTCGTAGCGATTCTGACGTGCAAATCGATCGTCAAATTT-GGGTATAGGGGCG-AAAGACT-AATCGAA-CCATCTAGTAGCTGGTTCCTGCCGAAGTTTCCCTC-AGGATAGCAGAAACTCATGTCAGA--TTTATGTGGTAAAGCG---AATGATTAGAGG-----CCTTGGGGTTGAAACAACCTT---AACCTA--TTCTCAAACTTTAAATATGTAAGAACGAGCCGTCACTTGATTGGACCGCTCGGCGATTGAGAGTTTCTAGTGGGCCATTTTTGGTAAGCAGAACTGGCGATGCGGGATGAACCGAACGCGAGGTTAAGGTGCCGGAATGTACGCTCATCAGACACCACAAAAGGTGTTAGTTCATCTAGACAGCAGGACGGTGGCCATGGAAGTCGGAATCCGCTAAGGAGTGTGTAACAACTCACCTGCCGAATGAACTAGCCCTGAAAATGGATGGCGCTCAAGCGTACTACCCATACCTCGCCGTC--AGTGTTGAAGTGACGCACTGACGAGTAGGCAGGCGTGGAGGTTTGTGAAGAAGCC-
>At.yun604
ATTATTGAATG---AATC--GAGT---GGG--GTTGTCGCTGGCCTCAG----CAATGGGGC-ATGTGCACACCT-T-GCTCATT------CCACCTTCTAC-ACCTCTGTGCAC-TTCTCATGGG-TT-----------GG------GCTGCGT-------CTGAAATAA----------------CGACAACG---------------------------CACT--TCCTGTGTGTT----TTAAACCATACAC---ATGTTTGT-TAT---AGAATGT-TTT-----ATGTGCA--TGAATTG-----CA-TAC-A------ATACAACTTTCAGCAACGGATCTCTTGGCTCTCGCATCGATGAAGAACGCAGCGAAATGCGATAAGTAATGTGAATTGCAGAATTCAGTGAATCATCGAATCTTTGAACGCACCTTGCGCTCCTTGGTATT----CCGAGGAGCATGCCTGTTTGAGTGTCATGGT--ATTCTCAACC-CCCTTG--CATTT---TTTGC--------------------------AGAGG--GATTGGAT-GTGGAGG--------TT-----TGCTGGCAGAGGAACA-------------TTTGTTTCGATACCGGCTTCTCTGAAATGTATTAGCT-TGAA-------------TGTT-----ATCGAGCA-TGTC---CCAGTGTGATAA-TTGTCTACGCTGC---T-TCATGT-CGGTAT-TAAAAATG---GTTCAAGC-TT--CGAACTGTCTG-------------TTCGCA-GAC-ACTT-----------------TCTGATCATCTGACCTCAAATCAGGTAGGACTACCCGCTGAACTTAAGCATACAAA-AACGGGGAAGAA-------------------------------------------------------------------------------------------------------------------------------------------------------------------------------CCCCTAGTAACTGCGAG-TGAAGCGGGAAAAGCTCAAAT-TTAAAAT-CTGGCAGCTT--TGGCTGTCCGAGTTGTAGTCTGGAGAAGCGTTTTCTGTGCCGGAC-CGTGTA-CAAGTCTC-TTGGAACAGAGCGTCATAGAGGGTGAGAA-TCCCGTCTTTGACA-CGGACTGCCGGTGCTTT--GTGATGCGCTCTCAA-AGAGTCGAGTTGTTTGGGAATGCAGCTCAAAA---TGGGTGGTAAATTCCATCTAAAGCTAAATATTGGCGAGAGACCGATAGCGAACAAGTACCGTGAGGGAAAGATGAAAAGCACTTTGGAAAGAGAGTTAAACAGTACGTGAAATTGCTGAAAGGGAAACGCTTGAAGTCAGTC--GCGTCGGCCAGAA--CTCAGCCCGGC---TTTT---GCTTGGTGCATTTTCTGGTGGACGGG-CCAGCATCAATTTTGACTGTTGGAAAAAGGCCTTGGGAA--TGTGACATCTTCGGGTGTGTTATAGCCCAGGGTTGTATACAACAGTTGG-GATTGAGGATCTCA--GCATGCC-TTTATGGTCGGGG-TTCGCCCACG-TTCATGCTTAG-GATGCTG-GCGTAATGGCTTTAA-ACGA-CCCGTCTTGAAACACGGACCA-AGGAGTCTAACATGCCTGCGAGTGTTT-GGGTGGAAAACCCGAGCGCGCAATGAAAGTGAAAGTTGGG-ATCCCTGTCAT-GGGGAGCACCGACGCCCGGACCAGAC-CTTCTGTGACGGA-TCCGCGGTAGAGCA--TGTATGTTGGGACCCGAAAG--ATGGTGAACTATGCCTGAATAGGGTG-AAGCCAGAGGAAACTCTGGTGGAGGCTCGTAGCGATTCTGACGTGCAAATCGATCGTCAAATTT-GGGTATAGGGGCG-AAAGACT-AATCGAA-CCATCTAGTAGCTGGTTCCTGCCGAAGTTTCCCTC-AGGATAGCAGAAACTCATGTCAGA--TTTATGTGGTAAAGCG---AATGATTAGAGG-----CCTTGGGGTTGAAACAACCTT---AACCTA--TTCTCAAACTTTAAATATGTAAGAACGAGCCGTCACTTGATTGGACCGCTCGGCGATTGAGAGTTTCTAGTGGGCCATTTTTGGTAAGCAGAACTGGCGATGCGGGATGAACCGAACGCGAGGTTAAGGTGCCGGAATGTACGCTCATCAGACACCACAAAAGGTGTTAGTTCATCTAGACAGCAGGACGGTGGCCATGGAAGTCGGAATCCGCTAAGGAGTGTGTAACAACTCACCTGCCGAATGAACTAGCCCTGAAAATGGATGGCGCTCAAGCGTACTACCCATACCTCGCCGTC--AGTGTTGAAGTGACGCACTGACGAGTAGGCAGGCGTGGAGGTTTGTGAAGAAGCC-CCCCTAGTAACTGCGAG-TGAAGCGGGAAAAGCTCAAAT-TTAAAAT-CTGGCAGCTT--TGGCTGTCCGAGTTGTAGTCTGGAGAAGCGTTTTCTGTGCCGGAC-CGTGTA-CAAGTCTC-TTGGAACAGAGCGTCATAGAGGGTGAGAA-TCCCGTCTTTGACA-CGGACTGCCGGTGCTTT--GTGATGCGCTCTCAA-AGAGTCGAGTTGTTTGGGAATGCAGCTCAAAA---TGGGTGGTAAATTCCATCTAAAGCTAAATATTGGCGAGAGACCGATAGCGAACAAGTACCGTGAGGGAAAGATGAAAAGCACTTTGGAAAGAGAGTTAAACAGTACGTGAAATTGCTGAAAGGGAAACGCTTGAAGTCAGTC--GCGTCGGCCAGAA--CTCAGCCCGGC---TTTT---GCTTGGTGCATTTTCTGGTGGACGGG-CCAGCATCAATTTTGACTGTTGGAAAAAGGCCTTGGGAA--TGTGACATCTTCGGGTGTGTTATAGCCCAGGGTTGTATACAACAGTTGG-GATTGAGGATCTCA--GCATGCC-TTTATGGTCGGGG-TTCGCCCACG-TTCATGCTTAG-GATGCTG-GCGTAATGGCTTTAA-ACGA-CCCGTCTTGAAACACGGACCA-AGGAGTCTAACATGCCTGCGAGTGTTT-GGGTGGAAAACCCGAGCGCGCAATGAAAGTGAAAGTTGGG-ATCCCTGTCAT-GGGGAGCACCGACGCCCGGACCAGAC-CTTCTGTGACGGA-TCCGCGGTAGAGCA--TGTATGTTGGGACCCGAAAG--ATGGTGAACTATGCCTGAATAGGGTG-AAGCCAGAGGAAACTCTGGTGGAGGCTCGTAGCGATTCTGACGTGCAAATCGATCGTCAAATTT-GGGTATAGGGGCG-AAAGACT-AATCGAA-CCATCTAGTAGCTGGTTCCTGCCGAAGTTTCCCTC-AGGATAGCAGAAACTCATGTCAGA--TTTATGTGGTAAAGCG---AATGATTAGAGG-----CCTTGGGGTTGAAACAACCTT---AACCTA--TTCTCAAACTTTAAATATGTAAGAACGAGCCGTCACTTGATTGGACCGCTCGGCGATTGAGAGTTTCTAGTGGGCCATTTTTGGTAAGCAGAACTGGCGATGCGGGATGAACCGAACGCGAGGTTAAGGTGCCGGAATGTACGCTCATCAGACACCACAAAAGGTGTTAGTTCATCTAGACAGCAGGACGGTGGCCATGGAAGTCGGAATCCGCTAAGGAGTGTGTAACAACTCACCTGCCGAATGAACTAGCCCTGAAAATGGATGGCGCTCAAGCGTACTACCCATACCTCGCCGTC--AGTGTTGAAGTGACGCACTGACGAGTAGGCAGGCGTGGAGGTTTGTGAAGAAGCC-CCCCTAGTAACTGCGAG-TGAAGCGGGAAAAGCTCAAAT-TTAAAAT-CTGGCAGCTT--TGGCTGTCCGAGTTGTAGTCTGGAGAAGCGTTTTCTGTGCCGGAC-CGTGTA-CAAGTCTC-TTGGAACAGAGCGTCATAGAGGGTGAGAA-TCCCGTCTTTGACA-CGGACTGCCGGTGCTTT--GTGATGCGCTCTCAA-AGAGTCGAGTTGTTTGGGAATGCAGCTCAAAA---TGGGTGGTAAATTCCATCTAAAGCTAAATATTGGCGAGAGACCGATAGCGAACAAGTACCGTGAGGGAAAGATGAAAAGCACTTTGGAAAGAGAGTTAAACAGTACGTGAAATTGCTGAAAGGGAAACGCTTGAAGTCAGTC--GCGTCGGCCAGAA--CTCAGCCCGGC---TTTT---GCTTGGTGCATTTTCTGGTGGACGGG-CCAGCATCAATTTTGACTGTTGGAAAAAGGCCTTGGGAA--TGTGACATCTTCGGGTGTGTTATAGCCCAGGGTTGTATACAACAGTTGG-GATTGAGGATCTCA--GCATGCC-TTTATGGTCGGGG-TTCGCCCACG-TTCATGCTTAG-GATGCTG-GCGTAATGGCTTTAA-ACGA-CCCGTCTTGAAACACGGACCA-AGGAGTCTAACATGCCTGCGAGTGTTT-GGGTGGAAAACCCGAGCGCGCAATGAAAGTGAAAGTTGGG-ATCCCTGTCAT-GGGGAGCACCGACGCCCGGACCAGAC-CTTCTGTGACGGA-TCCGCGGTAGAGCA--TGTATGTTGGGACCCGAAAG--ATGGTGAACTATGCCTGAATAGGGTG-AAGCCAGAGGAAACTCTGGTGGAGGCTCGTAGCGATTCTGACGTGCAAATCGATCGTCAAATTT-GGGTATAGGGGCG-AAAGACT-AATCGAA-CCATCTAGTAGCTGGTTCCTGCCGAAGTTTCCCTC-AGGATAGCAGAAACTCATGTCAGA--TTTATGTGGTAAAGCG---AATGATTAGAGG-----CCTTGGGGTTGAAACAACCTT---AACCTA--TTCTCAAACTTTAAATATGTAAGAACGAGCCGTCACTTGATTGGACCGCTCGGCGATTGAGAGTTTCTAGTGGGCCATTTTTGGTAAGCAGAACTGGCGATGCGGGATGAACCGAACGCGAGGTTAAGGTGCCGGAATGTACGCTCATCAGACACCACAAAAGGTGTTAGTTCATCTAGACAGCAGGACGGTGGCCATGGAAGTCGGAATCCGCTAAGGAGTGTGTAACAACTCACCTGCCGAATGAACTAGCCCTGAAAATGGATGGCGCTCAAGCGTACTACCCATACCTCGCCGTC--AGTGTTGAAGTGACGCACTGACGAGTAGGCAGGCGTGGAGGTTTGTGAAGAAGCC-CCCCTAGTAACTGCGAG-TGAAGCGGGAAAAGCTCAAAT-TTAAAAT-CTGGCAGCTT--TGGCTGTCCGAGTTGTAGTCTGGAGAAGCGTTTTCTGTGCCGGAC-CGTGTA-CAAGTCTC-TTGGAACAGAGCGTCATAGAGGGTGAGAA-TCCCGTCTTTGACA-CGGACTGCCGGTGCTTT--GTGATGCGCTCTCAA-AGAGTCGAGTTGTTTGGGAATGCAGCTCAAAA---TGGGTGGTAAATTCCATCTAAAGCTAAATATTGGCGAGAGACCGATAGCGAACAAGTACCGTGAGGGAAAGATGAAAAGCACTTTGGAAAGAGAGTTAAACAGTACGTGAAATTGCTGAAAGGGAAACGCTTGAAGTCAGTC--GCGTCGGCCAGAA--CTCAGCCCGGC---TTTT---GCTTGGTGCATTTTCTGGTGGACGGG-CCAGCATCAATTTTGACTGTTGGAAAAAGGCCTTGGGAA--TGTGACATCTTCGGGTGTGTTATAGCCCAGGGTTGTATACAACAGTTGG-GATTGAGGATCTCA--GCATGCC-TTTATGGTCGGGG-TTCGCCCACG-TTCATGCTTAG-GATGCTG-GCGTAATGGCTTTAA-ACGA-CCCGTCTTGAAACACGGACCA-AGGAGTCTAACATGCCTGCGAGTGTTT-GGGTGGAAAACCCGAGCGCGCAATGAAAGTGAAAGTTGGG-ATCCCTGTCAT-GGGGAGCACCGACGCCCGGACCAGAC-CTTCTGTGACGGA-TCCGCGGTAGAGCA--TGTATGTTGGGACCCGAAAG--ATGGTGAACTATGCCTGAATAGGGTG-AAGCCAGAGGAAACTCTGGTGGAGGCTCGTAGCGATTCTGACGTGCAAATCGATCGTCAAATTT-GGGTATAGGGGCG-AAAGACT-AATCGAA-CCATCTAGTAGCTGGTTCCTGCCGAAGTTTCCCTC-AGGATAGCAGAAACTCATGTCAGA--TTTATGTGGTAAAGCG---AATGATTAGAGG-----CCTTGGGGTTGAAACAACCTT---AACCTA--TTCTCAAACTTTAAATATGTAAGAACGAGCCGTCACTTGATTGGACCGCTCGGCGATTGAGAGTTTCTAGTGGGCCATTTTTGGTAAGCAGAACTGGCGATGCGGGATGAACCGAACGCGAGGTTAAGGTGCCGGAATGTACGCTCATCAGACACCACAAAAGGTGTTAGTTCATCTAGACAGCAGGACGGTGGCCATGGAAGTCGGAATCCGCTAAGGAGTGTGTAACAACTCACCTGCCGAATGAACTAGCCCTGAAAATGGATGGCGCTCAAGCGTACTACCCATACCTCGCCGTC--AGTGTTGAAGTGACGCACTGACGAGTAGGCAGGCGTGGAGGTTTGTGAAGAAGCC-
>L.spi48814
ATTATTGAATT---TCAT--GAGT--GGGG--GTTGTTGCTGGCTTCTGAGAAAAAGGGGGC-ATGTGCACACTTCC-ATTTCAT------CCAACCTTTAC-ACCACTGTGCAC-TTCTCATGGG-CT-----------GGAC---AATCAGAAAGCTGTTTTTCATTAATTTGGGAAA-------CAGCAAAG---------------------TCTGAGCCTCTGGCCTGTGTGCTTTTATTTTGCAACACAC---TTGTTTGGTAAT---AGAATGT---C-AATGCTGTGTA-----GAAA-----TA-CATAAAAAAAAATACAACTTTCAGCAACGGATCTCTTGGCTCTCGCATCGATGAAGAACGCAGCGAAATGCGATAAGTAATGTGAATTGCAGAATTCAGTGAATCATCGAATCTTTGAACGCACCTTGCGCTCCTTGGAATT----CTGAGGAGCATGCCTGTTTGAGTGTCATGGT--ATTCTCACCT--TTTCA--TTGTTGCCATACTTT----------GAA--------AA-----A--AAGTGGAT-GTGGAGGATTTTTTTTT-----TGCTGGT---TCCCATGGGGCTTCA-CTGTTCTATAGGGTTCTGGCTCCTCTGAAATGCATTAGCTTGAAT-------------TATT-----ACCGAGCA-CATC---TCAGCGTGATAA-TTGTCTGCGTTGTGTGT-GC-TCT--GGTGT-TTTGCAAT---ATTCTAGC-TT--CCAATTGTC--TCA----------GCAAAGAGAC-AGCATCATAATAGACTTCTATTATGAACATCTGACCTCAAATCAGGTAGGACTACCCGCTGAACTTAAGCATATCAA-TAAGCGGAGGAAAAGAAACTAACAAGGATTCCCCTAGTAACTGCGAGTGAAGCGGGAAAAGCTCAAATTTAAAATCTGGCAGCTTTGGCTGTCCGAGTTGTAGTCTGGAGAAGCGTTTTCTGTGTTGGACCGTGTACAAGTCTCTTGGAATAGAGCGTCATAGAGGGTGAGAATCCCGTCTTTGAC-CCCCTAGTAACTGCGAG-TGAAGCGGGAAAAGCTCAAAT-TTAAAAT-CTGGCAGCTT--TGGCTGTCCGAGTTGTAGTCTGGAGAAGCGTTTTCTGTGTTGGAC-CGTGTA-CAAGTCTC-TTGGAATAGAGCGTCATAGAGGGTGAGAA-TCCCGTCTTTGACA-CGGACTGCCAATGCTTT--GTGATGCGCTCTCAA-AGAGTCGAGTTGTTTGGGAATGCAGCTCAAAA---TGGGTGGTAAATTCCATCTAAAGCTAAATATTGGCGAGAGACCGATAGCGAACAAGTACCGTGAGGGAAAGATGAAAAGCACTTTGGAAAGAGAGTTAAACAGTACGTGAAATTGCTGAAAGGGAAACGCTTGAAGTCAGTC--GCATAGGCCAGAA--CTCAGCCTGGC---TTTT---GTTGGGTGCATTTTTTGGTTTATGGG-CCAGCATCAATTTTGACCGCTGGAAAAAGGCCTTGGGAA--GGTGGCACCTTTTGGTGTGTTATAGCCCTTGGTTGCATACAGTGGTTGG-GATTGAGGATCTCA--GCATGCCTTTTATGGTCGGGGTTTTGCCCACG-TTCATGCTTAG-GATGCTG-GCGTAATGGCTTTAA-GCGA-CCCGTCTTGAAACACGGACCA-AGGAGTCCAACATGCCTGCAAGTGTTT-GGGTGGAAAACCCGAGCGCGTAATGAAAGTGAAAGTTGGG-ATCCCTGTCGT-GGGAAGCACCGACGCCCGGACCAGAC-CTTTTGTGACGGA-TCCGCGGTAGAGCA--TGTATGTTGGGACCCGAAAG--ATGGTGAACTATGCCTGAATAGGGTG-AAGCCAGAGGAAACTCTGGTGGAGGCTCGTAGCGATTCTGACGTGCAAATCGATCGTCAAATTT-GGGTATAGGGGCG-AAAGACT-AATCGAA-CCATCTAGTAGCTGGTTCCTGCCGAAGTTTCCCTC-AGGATAGCAGAAACTCATGTCAGA--TTTATGTGGTAAAGCG---AATGATTAGAGG-----CCTTGGGGTTGAAACAACCTT---AACCTA--TTCTCAAACTTTAAATATGTAAGAACGAGCTGTCACTTGA-----------------------------------------------------------------------------------------------------------------------------------------------------------------------------------------------------------------------------------------------------------------------------------------------------------------------------CCCCTAGTAACTGCGAG-TGAAGCGGGAAAAGCTCAAAT-TTAAAAT-CTGGCAGCTT--TGGCTGTCCGAGTTGTAGTCTGGAGAAGCGTTTTCTGTGTTGGAC-CGTGTA-CAAGTCTC-TTGGAATAGAGCGTCATAGAGGGTGAGAA-TCCCGTCTTTGACA-CGGACTGCCAATGCTTT--GTGATGCGCTCTCAA-AGAGTCGAGTTGTTTGGGAATGCAGCTCAAAA---TGGGTGGTAAATTCCATCTAAAGCTAAATATTGGCGAGAGACCGATAGCGAACAAGTACCGTGAGGGAAAGATGAAAAGCACTTTGGAAAGAGAGTTAAACAGTACGTGAAATTGCTGAAAGGGAAACGCTTGAAGTCAGTC--GCATAGGCCAGAA--CTCAGCCTGGC---TTTT---GTTGGGTGCATTTTTTGGTTTATGGG-CCAGCATCAATTTTGACCGCTGGAAAAAGGCCTTGGGAA--GGTGGCACCTTTTGGTGTGTTATAGCCCTTGGTTGCATACAGTGGTTGG-GATTGAGGATCTCA--GCATGCCTTTTATGGTCGGGGTTTTGCCCACG-TTCATGCTTAG-GATGCTG-GCGTAATGGCTTTAA-GCGA-CCCGTCTTGAAACACGGACCA-AGGAGTCCAACATGCCTGCAAGTGTTT-GGGTGGAAAACCCGAGCGCGTAATGAAAGTGAAAGTTGGG-ATCCCTGTCGT-GGGAAGCACCGACGCCCGGACCAGAC-CTTTTGTGACGGA-TCCGCGGTAGAGCA--TGTATGTTGGGACCCGAAAG--ATGGTGAACTATGCCTGAATAGGGTG-AAGCCAGAGGAAACTCTGGTGGAGGCTCGTAGCGATTCTGACGTGCAAATCGATCGTCAAATTT-GGGTATAGGGGCG-AAAGACT-AATCGAA-CCATCTAGTAGCTGGTTCCTGCCGAAGTTTCCCTC-AGGATAGCAGAAACTCATGTCAGA--TTTATGTGGTAAAGCG---AATGATTAGAGG-----CCTTGGGGTTGAAACAACCTT---AACCTA--TTCTCAAACTTTAAATATGTAAGAACGAGCTGTCACTTGA-----------------------------------------------------------------------------------------------------------------------------------------------------------------------------------------------------------------------------------------------------------------------------------------------------------------------------CCCCTAGTAACTGCGAG-TGAAGCGGGAAAAGCTCAAAT-TTAAAAT-CTGGCAGCTT--TGGCTGTCCGAGTTGTAGTCTGGAGAAGCGTTTTCTGTGTTGGAC-CGTGTA-CAAGTCTC-TTGGAATAGAGCGTCATAGAGGGTGAGAA-TCCCGTCTTTGACA-CGGACTGCCAATGCTTT--GTGATGCGCTCTCAA-AGAGTCGAGTTGTTTGGGAATGCAGCTCAAAA---TGGGTGGTAAATTCCATCTAAAGCTAAATATTGGCGAGAGACCGATAGCGAACAAGTACCGTGAGGGAAAGATGAAAAGCACTTTGGAAAGAGAGTTAAACAGTACGTGAAATTGCTGAAAGGGAAACGCTTGAAGTCAGTC--GCATAGGCCAGAA--CTCAGCCTGGC---TTTT---GTTGGGTGCATTTTTTGGTTTATGGG-CCAGCATCAATTTTGACCGCTGGAAAAAGGCCTTGGGAA--GGTGGCACCTTTTGGTGTGTTATAGCCCTTGGTTGCATACAGTGGTTGG-GATTGAGGATCTCA--GCATGCCTTTTATGGTCGGGGTTTTGCCCACG-TTCATGCTTAG-GATGCTG-GCGTAATGGCTTTAA-GCGA-CCCGTCTTGAAACACGGACCA-AGGAGTCCAACATGCCTGCAAGTGTTT-GGGTGGAAAACCCGAGCGCGTAATGAAAGTGAAAGTTGGG-ATCCCTGTCGT-GGGAAGCACCGACGCCCGGACCAGAC-CTTTTGTGACGGA-TCCGCGGTAGAGCA--TGTATGTTGGGACCCGAAAG--ATGGTGAACTATGCCTGAATAGGGTG-AAGCCAGAGGAAACTCTGGTGGAGGCTCGTAGCGATTCTGACGTGCAAATCGATCGTCAAATTT-GGGTATAGGGGCG-AAAGACT-AATCGAA-CCATCTAGTAGCTGGTTCCTGCCGAAGTTTCCCTC-AGGATAGCAGAAACTCATGTCAGA--TTTATGTGGTAAAGCG---AATGATTAGAGG-----CCTTGGGGTTGAAACAACCTT---AACCTA--TTCTCAAACTTTAAATATGTAAGAACGAGCTGTCACTTGA-----------------------------------------------------------------------------------------------------------------------------------------------------------------------------------------------------------------------------------------------------------------------------------------------------------------------------CCCCTAGTAACTGCGAG-TGAAGCGGGAAAAGCTCAAAT-TTAAAAT-CTGGCAGCTT--TGGCTGTCCGAGTTGTAGTCTGGAGAAGCGTTTTCTGTGTTGGAC-CGTGTA-CAAGTCTC-TTGGAATAGAGCGTCATAGAGGGTGAGAA-TCCCGTCTTTGACA-CGGACTGCCAATGCTTT--GTGATGCGCTCTCAA-AGAGTCGAGTTGTTTGGGAATGCAGCTCAAAA---TGGGTGGTAAATTCCATCTAAAGCTAAATATTGGCGAGAGACCGATAGCGAACAAGTACCGTGAGGGAAAGATGAAAAGCACTTTGGAAAGAGAGTTAAACAGTACGTGAAATTGCTGAAAGGGAAACGCTTGAAGTCAGTC--GCATAGGCCAGAA--CTCAGCCTGGC---TTTT---GTTGGGTGCATTTTTTGGTTTATGGG-CCAGCATCAATTTTGACCGCTGGAAAAAGGCCTTGGGAA--GGTGGCACCTTTTGGTGTGTTATAGCCCTTGGTTGCATACAGTGGTTGG-GATTGAGGATCTCA--GCATGCCTTTTATGGTCGGGGTTTTGCCCACG-TTCATGCTTAG-GATGCTG-GCGTAATGGCTTTAA-GCGA-CCCGTCTTGAAACACGGACCA-AGGAGTCCAACATGCCTGCAAGTGTTT-GGGTGGAAAACCCGAGCGCGTAATGAAAGTGAAAGTTGGG-ATCCCTGTCGT-GGGAAGCACCGACGCCCGGACCAGAC-CTTTTGTGACGGA-TCCGCGGTAGAGCA--TGTATGTTGGGACCCGAAAG--ATGGTGAACTATGCCTGAATAGGGTG-AAGCCAGAGGAAACTCTGGTGGAGGCTCGTAGCGATTCTGACGTGCAAATCGATCGTCAAATTT-GGGTATAGGGGCG-AAAGACT-AATCGAA-CCATCTAGTAGCTGGTTCCTGCCGAAGTTTCCCTC-AGGATAGCAGAAACTCATGTCAGA--TTTATGTGGTAAAGCG---AATGATTAGAGG-----CCTTGGGGTTGAAACAACCTT---AACCTA--TTCTCAAACTTTAAATATGTAAGAACGAGCTGTCACTTGA-----------------------------------------------------------------------------------------------------------------------------------------------------------------------------------------------------------------------------------------------------------------------------------------------------------------------------
>L.tom36612
ATTATTGATTTT--AAT---GAAT---GGG--GTTGCTGCTGGTCCTTG----AGAGGGGGC-ATGTGCACGCTT-C-ACTTCAT------CCAATCTTTAC-ACCTCTGTGCAC-TTCTCATAGGCT------------GGGATGGTATCATGAATCTGCCCTTGAATTTGGGG------------CAGCAGAG------------------------TGAATTCTGGCCTATGTGCT---TTTTTGCAATACAC---TTGTTTGT-TAC---AGAATGTCAAT-----------------ATTG-----CA-TATGAAAAAATATACAACTTTCAGCAACGGATCTCTTGGCTCTCGCATCGATGAAGAACGCAGCGAAATGCGATAAGTAATGTGAATTGCAGAATTCAGTGAATCATCGAATCTTTGAACGCACCTTGCGCTCCTTGGTATT----CCGAGGAGCATGCCTGTTTGAGTGTCATGGT--ATTCTCA----CTTTTTATCATTGTGCTTTGC------------ACA----------ATTTTA--AAGTGGAT-GTGGAGG---TTCTTTT-----TGCTGGCTCTGTAGAG------TTTCATTTATTCTGCAAAGCTTGCTCCTCTCAAATGCATTAGCT-TGAA-------------TATT-----ACCAAGCA-TAAC---TCAGCGTGATAA-TTGTCTGCGTTGT---GTGTGCTTCTGGTGC-TTTATAAT---GTTCTAGC-TT--CCAATTGTCTTTTT----------TTGTTGAGAC-AGCATCATGAGTG------ATCATGAACATCTGACCTCAAATCAGGTAGGACTACCCGCTGAACTTAAGCATATCAA-TAAGCGGAGGAAAAGAAACTAACAAGGATTCCCCTAGTAACTGCGAGTGAAGCGGGAAAAGCTCAAATTTAAAATCTGGCAGCTTTGGCTGTCCGAGTTGTAGTCTGGAGAAGCGTTTTCTGTGTTGGACCATGTACAAGTCTCTTGGAACAGAGCGTCATAGAGGGTGAGAATCCCGTCTTTGAC-CCCCTAGTAACTGCGAG-TGAAGCGGGAAAAGCTCAAAT-TTAAAAT-CTGGCAGCTT--TGGCTGTCCGAGTTGTAGTCTGGAGAAGCGTTTTCTGTGTTGGAC-CATGTA-CAAGTCTC-TTGGAACAGAGCGTCATAGAGGGTGAGAA-TCCCGTCTTTGACA-TGGACTGCCAATGCTTT--GTGATGCGCTCTCAA-AGAGTCGAGTTGTTTGGGAATGCAGCTCAAAA---TGGGTGGTAAATTCCATCTAAAGCTAAATATTGGCGAGAGACCGATAGCGAACAAGTACCGTGAGGGAAAGATGAAAAGCACTTTGGAAAGAGAGTTAAACAGTACGTGAAATTGCTGAAAGGGAAACGCTTGAAGTCAGTC--GCATGGGCCAGAA--CTCAGCCTGGC---TTTT---GTCAGGTGCATTTTTTGGTTTATGGG-CCAGCATCAATTTTGACCGCTGGAGAAAGGCCTTGGGAA--GGTGGCACCTTTGGGTGTGTTATAGCCCCTGGTTGCATACAGTGGTTGG-GATTGAGGATCTCA--GCATGCC-TTTATGGTCGGGATTTATTCCACGTTTCATGCTTAG-GATGCTG-GCGTAATGGCTTTAA-GCGA-CCCGTCTTGAAACACGGA-----------------------------------------------------------------------------------------------------------------------------------------------------------------------------------------------------------------------------------------------------------------------------------------------------------------------------------------------------------------------------------------------------------------------------------------------------------------------------------------------------------------------------------------------------------------------------------------------------------------------------------------------------------------------------------------------------------------------------------------------------------------------------------------------------CCCCTAGTAACTGCGAG-TGAAGCGGGAAAAGCTCAAAT-TTAAAAT-CTGGCAGCTT--TGGCTGTCCGAGTTGTAGTCTGGAGAAGCGTTTTCTGTGTTGGAC-CATGTA-CAAGTCTC-TTGGAACAGAGCGTCATAGAGGGTGAGAA-TCCCGTCTTTGACA-TGGACTGCCAATGCTTT--GTGATGCGCTCTCAA-AGAGTCGAGTTGTTTGGGAATGCAGCTCAAAA---TGGGTGGTAAATTCCATCTAAAGCTAAATATTGGCGAGAGACCGATAGCGAACAAGTACCGTGAGGGAAAGATGAAAAGCACTTTGGAAAGAGAGTTAAACAGTACGTGAAATTGCTGAAAGGGAAACGCTTGAAGTCAGTC--GCATGGGCCAGAA--CTCAGCCTGGC---TTTT---GTCAGGTGCATTTTTTGGTTTATGGG-CCAGCATCAATTTTGACCGCTGGAGAAAGGCCTTGGGAA--GGTGGCACCTTTGGGTGTGTTATAGCCCCTGGTTGCATACAGTGGTTGG-GATTGAGGATCTCA--GCATGCC-TTTATGGTCGGGATTTATTCCACGTTTCATGCTTAG-GATGCTG-GCGTAATGGCTTTAA-GCGA-CCCGTCTTGAAACACGGA-----------------------------------------------------------------------------------------------------------------------------------------------------------------------------------------------------------------------------------------------------------------------------------------------------------------------------------------------------------------------------------------------------------------------------------------------------------------------------------------------------------------------------------------------------------------------------------------------------------------------------------------------------------------------------------------------------------------------------------------------------------------------------------------------------CCCCTAGTAACTGCGAG-TGAAGCGGGAAAAGCTCAAAT-TTAAAAT-CTGGCAGCTT--TGGCTGTCCGAGTTGTAGTCTGGAGAAGCGTTTTCTGTGTTGGAC-CATGTA-CAAGTCTC-TTGGAACAGAGCGTCATAGAGGGTGAGAA-TCCCGTCTTTGACA-TGGACTGCCAATGCTTT--GTGATGCGCTCTCAA-AGAGTCGAGTTGTTTGGGAATGCAGCTCAAAA---TGGGTGGTAAATTCCATCTAAAGCTAAATATTGGCGAGAGACCGATAGCGAACAAGTACCGTGAGGGAAAGATGAAAAGCACTTTGGAAAGAGAGTTAAACAGTACGTGAAATTGCTGAAAGGGAAACGCTTGAAGTCAGTC--GCATGGGCCAGAA--CTCAGCCTGGC---TTTT---GTCAGGTGCATTTTTTGGTTTATGGG-CCAGCATCAATTTTGACCGCTGGAGAAAGGCCTTGGGAA--GGTGGCACCTTTGGGTGTGTTATAGCCCCTGGTTGCATACAGTGGTTGG-GATTGAGGATCTCA--GCATGCC-TTTATGGTCGGGATTTATTCCACGTTTCATGCTTAG-GATGCTG-GCGTAATGGCTTTAA-GCGA-CCCGTCTTGAAACACGGA-----------------------------------------------------------------------------------------------------------------------------------------------------------------------------------------------------------------------------------------------------------------------------------------------------------------------------------------------------------------------------------------------------------------------------------------------------------------------------------------------------------------------------------------------------------------------------------------------------------------------------------------------------------------------------------------------------------------------------------------------------------------------------------------------------CCCCTAGTAACTGCGAG-TGAAGCGGGAAAAGCTCAAAT-TTAAAAT-CTGGCAGCTT--TGGCTGTCCGAGTTGTAGTCTGGAGAAGCGTTTTCTGTGTTGGAC-CATGTA-CAAGTCTC-TTGGAACAGAGCGTCATAGAGGGTGAGAA-TCCCGTCTTTGACA-TGGACTGCCAATGCTTT--GTGATGCGCTCTCAA-AGAGTCGAGTTGTTTGGGAATGCAGCTCAAAA---TGGGTGGTAAATTCCATCTAAAGCTAAATATTGGCGAGAGACCGATAGCGAACAAGTACCGTGAGGGAAAGATGAAAAGCACTTTGGAAAGAGAGTTAAACAGTACGTGAAATTGCTGAAAGGGAAACGCTTGAAGTCAGTC--GCATGGGCCAGAA--CTCAGCCTGGC---TTTT---GTCAGGTGCATTTTTTGGTTTATGGG-CCAGCATCAATTTTGACCGCTGGAGAAAGGCCTTGGGAA--GGTGGCACCTTTGGGTGTGTTATAGCCCCTGGTTGCATACAGTGGTTGG-GATTGAGGATCTCA--GCATGCC-TTTATGGTCGGGATTTATTCCACGTTTCATGCTTAG-GATGCTG-GCGTAATGGCTTTAA-GCGA-CCCGTCTTGAAACACGGA-----------------------------------------------------------------------------------------------------------------------------------------------------------------------------------------------------------------------------------------------------------------------------------------------------------------------------------------------------------------------------------------------------------------------------------------------------------------------------------------------------------------------------------------------------------------------------------------------------------------------------------------------------------------------------------------------------------------------------------------------------------------------------------------------------
>L.fraX1253
ATTATTGAATTTTAAACT--GAGT---GGG--GTTGTTGCTGGCC--------TATATGGGC-ATGTGCACACCT-C-ATTTTAT------CCAACCTTTAC-CCCACTGTGCACTTTCTCATGGG------------------------------------CTGAATAT-----------------TTGCAAAGTTGTTCTTAATTGAGCAATGGAAGCGATGTTTGTTCCATGTGTT----TTT-AATACAATACACATATTTGT-TAT---AGAATGT-AAA-CATGCAGTGCA--TTCAATG-----CA-TAT-A------ATATAACTTTCAGCAACGGATCTCTTGGCTCTCGCATCGATGAAGAACGCAGCGAAATGCGATAAGTAATGTGAATTGCAGAATTCAGTGAATCATCGAATCTTTGAACGCACCTTGCRCTCCTTGGTATT----CCGAGGAGCATGCCTGTTTGAGTGTCATGGTAAATTCTCACTT---------CATTTATGTTTT-------------GCA---------TATTTTG--AAGTGGAT-GTGGAGG------ATTG-----TGCTGGCATCTTGCAAATGGTTGTTCTGTTTTCAAGAAAATCTGGCTCCTCTGAAATGCATTAGCT-TGAA-------------TGTT----GACCAAGCA-TAATATCTCAGCGTGATAATTTGTCTGCGTTGTGAATGTTTTGGTCTATAT-GTTAATATAGCATTTAAGC-TT--CCAATGGTCTTTTTATTAAGACAGCAATCATAACTGATAATAG-----------TTTATGAACATTTGACCTCAAATCAGGTAGGACTACCCGCTGAACTTAAGCATATCAA-TAAGCGGAGGAAAAGAAACTAACAAGGATTCCCCTAGTAACTGCGAGTGAAGCGGGAAAAGCTCAAATTTAAAATCTGGCAGCTTTGGCTGTCCGAGTTGTAGTCTGGAGAAGCATTTTCTGTGTTGGACCATGTACAAGTCTCCTGGAATAGAGCATCATAGAGGGTGAGAATCCCGTCTTTGAC-CCCCTAGTAACTGCGAG-TGAAGCGGGAAAAGCTCAAAT-TTAAAAT-CTGGCAGCTT--TGGCTGTCCGAGTTGTAGTCTGGAGAAGCATTTTCTGTGTTGGAC-CATGTA-CAAGTCTC-CTGGAATAGAGCATCATAGAGGGTGAGAA-TCCCGTCTTTGACA-TGGACTGCCAATGCTTT--GTGATGTGCTCTCAA-AGAGTCGAGTTGTTTGGGAATGCAGCTCAAAA---TGGGTGGTAAATTCCATCTAAAGCTAAATATTGGCGAGAGACCGATAGCGAACAAGTACCGTGAGGGAAAGATGAAAAGCACTTTGGAAAGAGAGTTAAACAGTACGTGAAATTGCTGAAAGGGAAACACTTGAAGTCAGTC--GCATGAACCAAAA--CTCAGCCTGGC---ATTTTT-GTCTGGTGTATTTTTTGGTTTATGGG-CCAGCATCAATTTTGACTGCTGGAAAAAGGCCAGGGGAA--TGTGGCACCTTTTGGTGTGTTATAGCCCTTGGTTGCATACAGTGGTTGG-GATTGAGGATTTCA--GCATGCC-TTTATGGAAGGGG-TTCGCCCACA-TTCATGCTTAG-GATGCTG-GCGTAATGGCTTTAA-ATGA-CCCGTCTTGAAACACGGACCA-AGGAGTCCAACATGCCTGCAAGTGTTT-GGGTGGAAAACCCGAGCGCGCAATGAAAGTGAAAGTTGGG-ATCCCTGTCAT-GGGAAGCACCGACGCCCGGACCAGAC-CTTTTGTGACGGA-TCCGCGGTAGAGCA--TGTATGTTGGGACCCGAAAG--ATGGTGAACTATGCCTGAATAGGGTG-AAGCCAGAGGAAACTCTGGTGGAGGCTCGTAGCGATTCTGACGTGCAAATCGATCGTCAAATTT-GGGTATAGGGGCG-AAAGACT-AATCGAA-CCATCTAGTAGCTGGTTCCTGCCGA------------------------------------------------------------------------------------------------------------------------------------------------------------------------------------------------------------------------------------------------------------------------------------------------------------------------------------------------------------------------------------------------------------------------------------------------------------------------------CCCCTAGTAACTGCGAG-TGAAGCGGGAAAAGCTCAAAT-TTAAAAT-CTGGCAGCTT--TGGCTGTCCGAGTTGTAGTCTGGAGAAGCATTTTCTGTGTTGGAC-CATGTA-CAAGTCTC-CTGGAATAGAGCATCATAGAGGGTGAGAA-TCCCGTCTTTGACA-TGGACTGCCAATGCTTT--GTGATGTGCTCTCAA-AGAGTCGAGTTGTTTGGGAATGCAGCTCAAAA---TGGGTGGTAAATTCCATCTAAAGCTAAATATTGGCGAGAGACCGATAGCGAACAAGTACCGTGAGGGAAAGATGAAAAGCACTTTGGAAAGAGAGTTAAACAGTACGTGAAATTGCTGAAAGGGAAACACTTGAAGTCAGTC--GCATGAACCAAAA--CTCAGCCTGGC---ATTTTT-GTCTGGTGTATTTTTTGGTTTATGGG-CCAGCATCAATTTTGACTGCTGGAAAAAGGCCAGGGGAA--TGTGGCACCTTTTGGTGTGTTATAGCCCTTGGTTGCATACAGTGGTTGG-GATTGAGGATTTCA--GCATGCC-TTTATGGAAGGGG-TTCGCCCACA-TTCATGCTTAG-GATGCTG-GCGTAATGGCTTTAA-ATGA-CCCGTCTTGAAACACGGACCA-AGGAGTCCAACATGCCTGCAAGTGTTT-GGGTGGAAAACCCGAGCGCGCAATGAAAGTGAAAGTTGGG-ATCCCTGTCAT-GGGAAGCACCGACGCCCGGACCAGAC-CTTTTGTGACGGA-TCCGCGGTAGAGCA--TGTATGTTGGGACCCGAAAG--ATGGTGAACTATGCCTGAATAGGGTG-AAGCCAGAGGAAACTCTGGTGGAGGCTCGTAGCGATTCTGACGTGCAAATCGATCGTCAAATTT-GGGTATAGGGGCG-AAAGACT-AATCGAA-CCATCTAGTAGCTGGTTCCTGCCGA------------------------------------------------------------------------------------------------------------------------------------------------------------------------------------------------------------------------------------------------------------------------------------------------------------------------------------------------------------------------------------------------------------------------------------------------------------------------------CCCCTAGTAACTGCGAG-TGAAGCGGGAAAAGCTCAAAT-TTAAAAT-CTGGCAGCTT--TGGCTGTCCGAGTTGTAGTCTGGAGAAGCATTTTCTGTGTTGGAC-CATGTA-CAAGTCTC-CTGGAATAGAGCATCATAGAGGGTGAGAA-TCCCGTCTTTGACA-TGGACTGCCAATGCTTT--GTGATGTGCTCTCAA-AGAGTCGAGTTGTTTGGGAATGCAGCTCAAAA---TGGGTGGTAAATTCCATCTAAAGCTAAATATTGGCGAGAGACCGATAGCGAACAAGTACCGTGAGGGAAAGATGAAAAGCACTTTGGAAAGAGAGTTAAACAGTACGTGAAATTGCTGAAAGGGAAACACTTGAAGTCAGTC--GCATGAACCAAAA--CTCAGCCTGGC---ATTTTT-GTCTGGTGTATTTTTTGGTTTATGGG-CCAGCATCAATTTTGACTGCTGGAAAAAGGCCAGGGGAA--TGTGGCACCTTTTGGTGTGTTATAGCCCTTGGTTGCATACAGTGGTTGG-GATTGAGGATTTCA--GCATGCC-TTTATGGAAGGGG-TTCGCCCACA-TTCATGCTTAG-GATGCTG-GCGTAATGGCTTTAA-ATGA-CCCGTCTTGAAACACGGACCA-AGGAGTCCAACATGCCTGCAAGTGTTT-GGGTGGAAAACCCGAGCGCGCAATGAAAGTGAAAGTTGGG-ATCCCTGTCAT-GGGAAGCACCGACGCCCGGACCAGAC-CTTTTGTGACGGA-TCCGCGGTAGAGCA--TGTATGTTGGGACCCGAAAG--ATGGTGAACTATGCCTGAATAGGGTG-AAGCCAGAGGAAACTCTGGTGGAGGCTCGTAGCGATTCTGACGTGCAAATCGATCGTCAAATTT-GGGTATAGGGGCG-AAAGACT-AATCGAA-CCATCTAGTAGCTGGTTCCTGCCGA------------------------------------------------------------------------------------------------------------------------------------------------------------------------------------------------------------------------------------------------------------------------------------------------------------------------------------------------------------------------------------------------------------------------------------------------------------------------------CCCCTAGTAACTGCGAG-TGAAGCGGGAAAAGCTCAAAT-TTAAAAT-CTGGCAGCTT--TGGCTGTCCGAGTTGTAGTCTGGAGAAGCATTTTCTGTGTTGGAC-CATGTA-CAAGTCTC-CTGGAATAGAGCATCATAGAGGGTGAGAA-TCCCGTCTTTGACA-TGGACTGCCAATGCTTT--GTGATGTGCTCTCAA-AGAGTCGAGTTGTTTGGGAATGCAGCTCAAAA---TGGGTGGTAAATTCCATCTAAAGCTAAATATTGGCGAGAGACCGATAGCGAACAAGTACCGTGAGGGAAAGATGAAAAGCACTTTGGAAAGAGAGTTAAACAGTACGTGAAATTGCTGAAAGGGAAACACTTGAAGTCAGTC--GCATGAACCAAAA--CTCAGCCTGGC---ATTTTT-GTCTGGTGTATTTTTTGGTTTATGGG-CCAGCATCAATTTTGACTGCTGGAAAAAGGCCAGGGGAA--TGTGGCACCTTTTGGTGTGTTATAGCCCTTGGTTGCATACAGTGGTTGG-GATTGAGGATTTCA--GCATGCC-TTTATGGAAGGGG-TTCGCCCACA-TTCATGCTTAG-GATGCTG-GCGTAATGGCTTTAA-ATGA-CCCGTCTTGAAACACGGACCA-AGGAGTCCAACATGCCTGCAAGTGTTT-GGGTGGAAAACCCGAGCGCGCAATGAAAGTGAAAGTTGGG-ATCCCTGTCAT-GGGAAGCACCGACGCCCGGACCAGAC-CTTTTGTGACGGA-TCCGCGGTAGAGCA--TGTATGTTGGGACCCGAAAG--ATGGTGAACTATGCCTGAATAGGGTG-AAGCCAGAGGAAACTCTGGTGGAGGCTCGTAGCGATTCTGACGTGCAAATCGATCGTCAAATTT-GGGTATAGGGGCG-AAAGACT-AATCGAA-CCATCTAGTAGCTGGTTCCTGCCGA------------------------------------------------------------------------------------------------------------------------------------------------------------------------------------------------------------------------------------------------------------------------------------------------------------------------------------------------------------------------------------------------------------------------------------------------------------------------------
>S.hir4523
ATT-----ATGATGAATT--GAGT---GGG--GTTGTAGCTGGCCTT------TCACCGGGC-ATGTGCACACCT-C-ATTC-AA------CCACCTTCTAC-ACCTCTGTGCAC-TTCTCATGAG-TT-----------GG------GCCGCGT-------CTG-AAACA----------------CGACAAAG---------------------------TCCG--GCTCATGTGCT----TTA---TACAAACAAATTATG--T-TAT---AGAATGT-CAC-TA--TCATGCT--TT-AAAG-----CA-TAT-A------ATACAACTTTCAACAACGGATCTCTTGGCTCTCGCATCGATGAAGAACGCAGCGAAATGCGATAAGTAATGTGAATTGCAGAATTCAGTGAATCATCGAATCTTTGAACGCACCTTGCGCTCCTTGGTATT----CCGAGGAGCATGCTTGTTTGAGTGTCATGGT--CTTCTCAACC-CTTCTG--TCTTT---GTCAT-------TGAAGGCA-----------GCTGG--GCTTGGAC-TTGGAGG-------TCT-----TGCAGGC--GCCCGAA----TTTT-----TTTAATCCGAAGGCCGCTCCTCCGAAATGGATTAACT-TGAA-------------TAAA-----ACCCAGCA-TGAA---TCCGCGGGATAA-TTGGCCACCTTGC---T-TCCTCTCCGGGAA-TTTAAT-----GGTCCGGC-TT--CCAACCGGCCC-------------CTG--G-GAC-CATA---A-----------C---CGAACCTCCGACCTCCAATCCAGTAAGACTACCCGCTGAACTTAAGCATACAAA-AAGGGGGAGGAAATT----------------------------------------------------------------------------------------------------------------------------------------------------------------------------CCCCTAGTA-CTGCGAG-TGAAGCGGGAAAAGCTCAAAT-TTAAAAT-CTGGCAGCTT--TGGCTGTCCGAGTTGTAGTCTGGAGAAGCGTTTTCTGTGCTGGAC-CGTGTA-CAAGTCTC-TTGGAATAGAGCGTCATAGAGGGTGAGAA-TCCCGTCTTTGACA-CGGACTGCCAGTGCTTT--GTGATGCGCTCTCAA-AGAGTCGAGTTGTTTGGGAATGCAGCTCAAAA---TGGGTGGTAAATTCCATCTAAAGCTAAATATTGGCGAGAGACCGATAGCGAACAAGTACCGTGAGGGAAAGATGAAAAGCACTTTGGAAAGAGAGTTAAACAGTACGTGAAATTGTTGAAAGGGAAACGATTGAAGTCAGTC--GCGTCTTCTAGAA--CTCAGCCTGGC---TTTT---GCTTGGTGCATTTTCTAGTTGACGGG-CCAGCATCAGTTTCGACCGCTGGATAAAGGCTCTGGGAA--TGTGGCACCCTCGGGTGTGTTATAGCCCAGAGTCACATACAGCGGTTGG-GACTGAGGATCACA--GCATGCC--TTTTGGCCGGGG-TTCGCCCACG-TTCATGCTTAG-GATGCTG-GCGTAATGGCTTTAA-ACGA-CCCGTCTTGAAACACGGACCA-AGGAGTCTAACATGCCTGCGAGTGTTT-GGGTGGTAAACCCGAGCGCGTAATGAAAGTGAAAGTTGGG-ATCCCTGTCGC-GGGGAGCACCGACGCCCGGACCAGAC-CTTCTGTGACGGA-TCCGCGGTAGAGCA--TGTATGTTGGGACCCGAAAG--ATGGTGAACTATGCCTGAATAGGGTG-AAGCCAGAGGAAACTCTGGTGGAGGCTCGTAGCGATTCTGACGTGCAAATCGATCGTCGAATTT-GGGTATAGGGGCG-AAAGACT-AATCGAA-CCATCTAGTAGCTGGTTCCTGCCGAAGTTTCCCTC-AGGATAGCAGAAACTCATGTCAGA--TTTATGTGGTAAAGCG---AATGATTAGAGG-----CCTTGGGGTTGAAACAACCTT---AACCTA--TTCTCAAACTTTAAATATGTAAGAACGAGCCGTCACTTGATTGGACCGCTCGGCGATTGAGAGTTTCTAGTGGGCCATTTTTGGTAAGCAGAACTGGCGATGCGGGATGAACCGAACGCGAGGTTAAGGTGCCGGAATATACGCTCATCAGACACCACAAAAGGTGTTAGTTCATCTAGACAGCAGGACGGTGGCCATGGAAGTCGGAATCCGCTAAGGAGTGTGTAACAACTCACCTGCCGAATGAACTAGCCCTGAAAATGGATGGCGCTCAAGCGTGTTACCCATACCTCGCCGTC--AGTGTTGAAGTGACACACTGACGAGTAGGCAGGCGTGGAGGTTTGGGAAGAAGCC-CCCCTAGTA-CTGCGAG-TGAAGCGGGAAAAGCTCAAAT-TTAAAAT-CTGGCAGCTT--TGGCTGTCCGAGTTGTAGTCTGGAGAAGCGTTTTCTGTGCTGGAC-CGTGTA-CAAGTCTC-TTGGAATAGAGCGTCATAGAGGGTGAGAA-TCCCGTCTTTGACA-CGGACTGCCAGTGCTTT--GTGATGCGCTCTCAA-AGAGTCGAGTTGTTTGGGAATGCAGCTCAAAA---TGGGTGGTAAATTCCATCTAAAGCTAAATATTGGCGAGAGACCGATAGCGAACAAGTACCGTGAGGGAAAGATGAAAAGCACTTTGGAAAGAGAGTTAAACAGTACGTGAAATTGTTGAAAGGGAAACGATTGAAGTCAGTC--GCGTCTTCTAGAA--CTCAGCCTGGC---TTTT---GCTTGGTGCATTTTCTAGTTGACGGG-CCAGCATCAGTTTCGACCGCTGGATAAAGGCTCTGGGAA--TGTGGCACCCTCGGGTGTGTTATAGCCCAGAGTCACATACAGCGGTTGG-GACTGAGGATCACA--GCATGCC--TTTTGGCCGGGG-TTCGCCCACG-TTCATGCTTAG-GATGCTG-GCGTAATGGCTTTAA-ACGA-CCCGTCTTGAAACACGGACCA-AGGAGTCTAACATGCCTGCGAGTGTTT-GGGTGGTAAACCCGAGCGCGTAATGAAAGTGAAAGTTGGG-ATCCCTGTCGC-GGGGAGCACCGACGCCCGGACCAGAC-CTTCTGTGACGGA-TCCGCGGTAGAGCA--TGTATGTTGGGACCCGAAAG--ATGGTGAACTATGCCTGAATAGGGTG-AAGCCAGAGGAAACTCTGGTGGAGGCTCGTAGCGATTCTGACGTGCAAATCGATCGTCGAATTT-GGGTATAGGGGCG-AAAGACT-AATCGAA-CCATCTAGTAGCTGGTTCCTGCCGAAGTTTCCCTC-AGGATAGCAGAAACTCATGTCAGA--TTTATGTGGTAAAGCG---AATGATTAGAGG-----CCTTGGGGTTGAAACAACCTT---AACCTA--TTCTCAAACTTTAAATATGTAAGAACGAGCCGTCACTTGATTGGACCGCTCGGCGATTGAGAGTTTCTAGTGGGCCATTTTTGGTAAGCAGAACTGGCGATGCGGGATGAACCGAACGCGAGGTTAAGGTGCCGGAATATACGCTCATCAGACACCACAAAAGGTGTTAGTTCATCTAGACAGCAGGACGGTGGCCATGGAAGTCGGAATCCGCTAAGGAGTGTGTAACAACTCACCTGCCGAATGAACTAGCCCTGAAAATGGATGGCGCTCAAGCGTGTTACCCATACCTCGCCGTC--AGTGTTGAAGTGACACACTGACGAGTAGGCAGGCGTGGAGGTTTGGGAAGAAGCC-CCCCTAGTA-CTGCGAG-TGAAGCGGGAAAAGCTCAAAT-TTAAAAT-CTGGCAGCTT--TGGCTGTCCGAGTTGTAGTCTGGAGAAGCGTTTTCTGTGCTGGAC-CGTGTA-CAAGTCTC-TTGGAATAGAGCGTCATAGAGGGTGAGAA-TCCCGTCTTTGACA-CGGACTGCCAGTGCTTT--GTGATGCGCTCTCAA-AGAGTCGAGTTGTTTGGGAATGCAGCTCAAAA---TGGGTGGTAAATTCCATCTAAAGCTAAATATTGGCGAGAGACCGATAGCGAACAAGTACCGTGAGGGAAAGATGAAAAGCACTTTGGAAAGAGAGTTAAACAGTACGTGAAATTGTTGAAAGGGAAACGATTGAAGTCAGTC--GCGTCTTCTAGAA--CTCAGCCTGGC---TTTT---GCTTGGTGCATTTTCTAGTTGACGGG-CCAGCATCAGTTTCGACCGCTGGATAAAGGCTCTGGGAA--TGTGGCACCCTCGGGTGTGTTATAGCCCAGAGTCACATACAGCGGTTGG-GACTGAGGATCACA--GCATGCC--TTTTGGCCGGGG-TTCGCCCACG-TTCATGCTTAG-GATGCTG-GCGTAATGGCTTTAA-ACGA-CCCGTCTTGAAACACGGACCA-AGGAGTCTAACATGCCTGCGAGTGTTT-GGGTGGTAAACCCGAGCGCGTAATGAAAGTGAAAGTTGGG-ATCCCTGTCGC-GGGGAGCACCGACGCCCGGACCAGAC-CTTCTGTGACGGA-TCCGCGGTAGAGCA--TGTATGTTGGGACCCGAAAG--ATGGTGAACTATGCCTGAATAGGGTG-AAGCCAGAGGAAACTCTGGTGGAGGCTCGTAGCGATTCTGACGTGCAAATCGATCGTCGAATTT-GGGTATAGGGGCG-AAAGACT-AATCGAA-CCATCTAGTAGCTGGTTCCTGCCGAAGTTTCCCTC-AGGATAGCAGAAACTCATGTCAGA--TTTATGTGGTAAAGCG---AATGATTAGAGG-----CCTTGGGGTTGAAACAACCTT---AACCTA--TTCTCAAACTTTAAATATGTAAGAACGAGCCGTCACTTGATTGGACCGCTCGGCGATTGAGAGTTTCTAGTGGGCCATTTTTGGTAAGCAGAACTGGCGATGCGGGATGAACCGAACGCGAGGTTAAGGTGCCGGAATATACGCTCATCAGACACCACAAAAGGTGTTAGTTCATCTAGACAGCAGGACGGTGGCCATGGAAGTCGGAATCCGCTAAGGAGTGTGTAACAACTCACCTGCCGAATGAACTAGCCCTGAAAATGGATGGCGCTCAAGCGTGTTACCCATACCTCGCCGTC--AGTGTTGAAGTGACACACTGACGAGTAGGCAGGCGTGGAGGTTTGGGAAGAAGCC-CCCCTAGTA-CTGCGAG-TGAAGCGGGAAAAGCTCAAAT-TTAAAAT-CTGGCAGCTT--TGGCTGTCCGAGTTGTAGTCTGGAGAAGCGTTTTCTGTGCTGGAC-CGTGTA-CAAGTCTC-TTGGAATAGAGCGTCATAGAGGGTGAGAA-TCCCGTCTTTGACA-CGGACTGCCAGTGCTTT--GTGATGCGCTCTCAA-AGAGTCGAGTTGTTTGGGAATGCAGCTCAAAA---TGGGTGGTAAATTCCATCTAAAGCTAAATATTGGCGAGAGACCGATAGCGAACAAGTACCGTGAGGGAAAGATGAAAAGCACTTTGGAAAGAGAGTTAAACAGTACGTGAAATTGTTGAAAGGGAAACGATTGAAGTCAGTC--GCGTCTTCTAGAA--CTCAGCCTGGC---TTTT---GCTTGGTGCATTTTCTAGTTGACGGG-CCAGCATCAGTTTCGACCGCTGGATAAAGGCTCTGGGAA--TGTGGCACCCTCGGGTGTGTTATAGCCCAGAGTCACATACAGCGGTTGG-GACTGAGGATCACA--GCATGCC--TTTTGGCCGGGG-TTCGCCCACG-TTCATGCTTAG-GATGCTG-GCGTAATGGCTTTAA-ACGA-CCCGTCTTGAAACACGGACCA-AGGAGTCTAACATGCCTGCGAGTGTTT-GGGTGGTAAACCCGAGCGCGTAATGAAAGTGAAAGTTGGG-ATCCCTGTCGC-GGGGAGCACCGACGCCCGGACCAGAC-CTTCTGTGACGGA-TCCGCGGTAGAGCA--TGTATGTTGGGACCCGAAAG--ATGGTGAACTATGCCTGAATAGGGTG-AAGCCAGAGGAAACTCTGGTGGAGGCTCGTAGCGATTCTGACGTGCAAATCGATCGTCGAATTT-GGGTATAGGGGCG-AAAGACT-AATCGAA-CCATCTAGTAGCTGGTTCCTGCCGAAGTTTCCCTC-AGGATAGCAGAAACTCATGTCAGA--TTTATGTGGTAAAGCG---AATGATTAGAGG-----CCTTGGGGTTGAAACAACCTT---AACCTA--TTCTCAAACTTTAAATATGTAAGAACGAGCCGTCACTTGATTGGACCGCTCGGCGATTGAGAGTTTCTAGTGGGCCATTTTTGGTAAGCAGAACTGGCGATGCGGGATGAACCGAACGCGAGGTTAAGGTGCCGGAATATACGCTCATCAGACACCACAAAAGGTGTTAGTTCATCTAGACAGCAGGACGGTGGCCATGGAAGTCGGAATCCGCTAAGGAGTGTGTAACAACTCACCTGCCGAATGAACTAGCCCTGAAAATGGATGGCGCTCAAGCGTGTTACCCATACCTCGCCGTC--AGTGTTGAAGTGACACACTGACGAGTAGGCAGGCGTGGAGGTTTGGGAAGAAGCC-
>F.bro36212
ATTATTGAATTG--AGAT--AGAT--TGAG--ATTGTAGCTGGCTTCTGT---TAATGAAGTAATGTGCACATCT-C-ATTTTGT---TATCCAAACTTTGT-ACCTCTGTGCAC-ATCGCATGAGTTT-----------GA------GTTGTTAT------TTAAAAATA----------------TGACA-AA------------------------CGTATCTCAGCTCATGTGCT----TTT-AATATACAC---CTGTTTGTTTGA---AGAATGT-TGT-TATTTTGTGCT--TTAATTG---CACG-TATAA------ATATAACTTTCAGCAACGGATCTCTTGGCTCTCGCATCGATGAAGAACGCAGCGAAATGCGATAAGTAATGTGAATTGCAGAATTCAGTGAACCATCGAATCTTTGAACGCACCTTGCACTCCTTGGTATT----CCGAGGAGTATGTCTGTTTGAGTGTCATGGT--ATTTTCAACTCCTTTCA--C-ATT---TGTGT-------------CA-----------GGTAA--GATTGGACTTTGGAGG--CTTGTTTT-----TGCTGGA-------------------------CCTTTTGGTTTGGCTCCTCTAAATTTTATTAGCTTGAAC-------------AGTATGTTCACTAAGCA-TGAT---TTGGCATGATAATAAGTTTATGTCTT---T-TTATGC-TGATGT-GTTTCTATTGATTTCAAGCTTTTGCAAGATGTCTCTTTTATAATTTTTTTTGGA-GACTCACT---T-----------T---GAAACATTTGACCTCAAATCAGATAGGACTACCCGCTGAACTTAAGCATATCAA-TAAGCGGAGGAAAAGAAACTAACAAGGATTCCCTTAGTAACTGCGAGTGAAGTGGGAAAAGCTCAAATTTGAAATCTGGCAGCTTT-GTTGCCCGAGTTGTAGTCTGGAGAAGTGTTTTCTGTGCTGGACCATGTACAAGTCTCTTGGAATAGAGCGTCATAGAGGGTGAGAATCCCGTCTTTGAC-CCCTTAGTAACTGCGAG-TGAAGTGGGAAAAGCTCAAAT-TTGAAAT-CTGGCAGCTT---TGTTGCCCGAGTTGTAGTCTGGAGAAGTGTTTTCTGTGCTGGAC-CATGTA-CAAGTCTC-TTGGAATAGAGCGTCATAGAGGGTGAGAA-TCCCGTCTTTGACA-TGGACTGCCAGTGCTCT--GAGATGCGCTCTCAA-CGAGTCGAGTTGTTTGGGAATGCAGCTCAAAA---TGGGTGGTAAATTCCATCTAAAGCTAAATATTGGCGAGAGACCGATAGTGAACAAGTACCGTGAGGGAAAGATGAAAAGCACTTTGGAAAGAGAGTTAAACAGTACGTGAAATTGCTGAAAGGGAAACACTTGAAGTCAGTC--ATGTTGGTCAGAA--CTCAGCCTGAT---TTTT---GTCTGGTGCATTTTCTGATTGACAGG-TCAGCATCAATTTTGACTGCTGGATAAAGACCTAGGAAA--TGTGGCACCTTTGGGTGTGTTATAGTCTTCGGTCACATACAGTGGTTGG-GATTGAGGATCTCA--GTATGCC-TTACAGGTCGGGG-TTTACTCACG-TTCATACTTAG-GATGCTG-GCGTAATGGCTTTAA-ATGA-CCCGTCTTGAAACACGGACCA-AGGAGTCTAACATACCTGCGAGTGTTT-GGGTGGAAAACCCGAGTGCATAATGAAAGTGAAAGTTGGG-ATCTCTGTCGT-GGAGAGCACTGACGCCCGGACCAGAC-CTTTTGTGATGGA-TCCGCGGTAGAGCA--TGTATGTTGGGACCCGAAAG--ATGGTGAACTATGCCTGAATAGGGTG-AAGCCAGAGGAAACTCTGGTGGAGGCTCGTAGCGATTCTGACGTGCAAATCGATCGTCAAATTT-GGGTATAGGGGCG-AAAGACT-AATCGAA-CCATCTAGTAGCTGGTTCCTGCCGAAGTTTCCCTC-AGGATAGCAGAAACTCATGTCAGA--TTTATGTGGTAAAGCG---AATGATTAGAGG-----CCTTGGGGTTGAAACAACCTT---AACCTA--TTCTCAAACTTTAAATATGTAAGAACGAGCTGTCACTTGA-----------------------------------------------------------------------------------------------------------------------------------------------------------------------------------------------------------------------------------------------------------------------------------------------------------------------------CCCTTAGTAACTGCGAG-TGAAGTGGGAAAAGCTCAAAT-TTGAAAT-CTGGCAGCTT---TGTTGCCCGAGTTGTAGTCTGGAGAAGTGTTTTCTGTGCTGGAC-CATGTA-CAAGTCTC-TTGGAATAGAGCGTCATAGAGGGTGAGAA-TCCCGTCTTTGACA-TGGACTGCCAGTGCTCT--GAGATGCGCTCTCAA-CGAGTCGAGTTGTTTGGGAATGCAGCTCAAAA---TGGGTGGTAAATTCCATCTAAAGCTAAATATTGGCGAGAGACCGATAGTGAACAAGTACCGTGAGGGAAAGATGAAAAGCACTTTGGAAAGAGAGTTAAACAGTACGTGAAATTGCTGAAAGGGAAACACTTGAAGTCAGTC--ATGTTGGTCAGAA--CTCAGCCTGAT---TTTT---GTCTGGTGCATTTTCTGATTGACAGG-TCAGCATCAATTTTGACTGCTGGATAAAGACCTAGGAAA--TGTGGCACCTTTGGGTGTGTTATAGTCTTCGGTCACATACAGTGGTTGG-GATTGAGGATCTCA--GTATGCC-TTACAGGTCGGGG-TTTACTCACG-TTCATACTTAG-GATGCTG-GCGTAATGGCTTTAA-ATGA-CCCGTCTTGAAACACGGACCA-AGGAGTCTAACATACCTGCGAGTGTTT-GGGTGGAAAACCCGAGTGCATAATGAAAGTGAAAGTTGGG-ATCTCTGTCGT-GGAGAGCACTGACGCCCGGACCAGAC-CTTTTGTGATGGA-TCCGCGGTAGAGCA--TGTATGTTGGGACCCGAAAG--ATGGTGAACTATGCCTGAATAGGGTG-AAGCCAGAGGAAACTCTGGTGGAGGCTCGTAGCGATTCTGACGTGCAAATCGATCGTCAAATTT-GGGTATAGGGGCG-AAAGACT-AATCGAA-CCATCTAGTAGCTGGTTCCTGCCGAAGTTTCCCTC-AGGATAGCAGAAACTCATGTCAGA--TTTATGTGGTAAAGCG---AATGATTAGAGG-----CCTTGGGGTTGAAACAACCTT---AACCTA--TTCTCAAACTTTAAATATGTAAGAACGAGCTGTCACTTGA-----------------------------------------------------------------------------------------------------------------------------------------------------------------------------------------------------------------------------------------------------------------------------------------------------------------------------CCCTTAGTAACTGCGAG-TGAAGTGGGAAAAGCTCAAAT-TTGAAAT-CTGGCAGCTT---TGTTGCCCGAGTTGTAGTCTGGAGAAGTGTTTTCTGTGCTGGAC-CATGTA-CAAGTCTC-TTGGAATAGAGCGTCATAGAGGGTGAGAA-TCCCGTCTTTGACA-TGGACTGCCAGTGCTCT--GAGATGCGCTCTCAA-CGAGTCGAGTTGTTTGGGAATGCAGCTCAAAA---TGGGTGGTAAATTCCATCTAAAGCTAAATATTGGCGAGAGACCGATAGTGAACAAGTACCGTGAGGGAAAGATGAAAAGCACTTTGGAAAGAGAGTTAAACAGTACGTGAAATTGCTGAAAGGGAAACACTTGAAGTCAGTC--ATGTTGGTCAGAA--CTCAGCCTGAT---TTTT---GTCTGGTGCATTTTCTGATTGACAGG-TCAGCATCAATTTTGACTGCTGGATAAAGACCTAGGAAA--TGTGGCACCTTTGGGTGTGTTATAGTCTTCGGTCACATACAGTGGTTGG-GATTGAGGATCTCA--GTATGCC-TTACAGGTCGGGG-TTTACTCACG-TTCATACTTAG-GATGCTG-GCGTAATGGCTTTAA-ATGA-CCCGTCTTGAAACACGGACCA-AGGAGTCTAACATACCTGCGAGTGTTT-GGGTGGAAAACCCGAGTGCATAATGAAAGTGAAAGTTGGG-ATCTCTGTCGT-GGAGAGCACTGACGCCCGGACCAGAC-CTTTTGTGATGGA-TCCGCGGTAGAGCA--TGTATGTTGGGACCCGAAAG--ATGGTGAACTATGCCTGAATAGGGTG-AAGCCAGAGGAAACTCTGGTGGAGGCTCGTAGCGATTCTGACGTGCAAATCGATCGTCAAATTT-GGGTATAGGGGCG-AAAGACT-AATCGAA-CCATCTAGTAGCTGGTTCCTGCCGAAGTTTCCCTC-AGGATAGCAGAAACTCATGTCAGA--TTTATGTGGTAAAGCG---AATGATTAGAGG-----CCTTGGGGTTGAAACAACCTT---AACCTA--TTCTCAAACTTTAAATATGTAAGAACGAGCTGTCACTTGA-----------------------------------------------------------------------------------------------------------------------------------------------------------------------------------------------------------------------------------------------------------------------------------------------------------------------------CCCTTAGTAACTGCGAG-TGAAGTGGGAAAAGCTCAAAT-TTGAAAT-CTGGCAGCTT---TGTTGCCCGAGTTGTAGTCTGGAGAAGTGTTTTCTGTGCTGGAC-CATGTA-CAAGTCTC-TTGGAATAGAGCGTCATAGAGGGTGAGAA-TCCCGTCTTTGACA-TGGACTGCCAGTGCTCT--GAGATGCGCTCTCAA-CGAGTCGAGTTGTTTGGGAATGCAGCTCAAAA---TGGGTGGTAAATTCCATCTAAAGCTAAATATTGGCGAGAGACCGATAGTGAACAAGTACCGTGAGGGAAAGATGAAAAGCACTTTGGAAAGAGAGTTAAACAGTACGTGAAATTGCTGAAAGGGAAACACTTGAAGTCAGTC--ATGTTGGTCAGAA--CTCAGCCTGAT---TTTT---GTCTGGTGCATTTTCTGATTGACAGG-TCAGCATCAATTTTGACTGCTGGATAAAGACCTAGGAAA--TGTGGCACCTTTGGGTGTGTTATAGTCTTCGGTCACATACAGTGGTTGG-GATTGAGGATCTCA--GTATGCC-TTACAGGTCGGGG-TTTACTCACG-TTCATACTTAG-GATGCTG-GCGTAATGGCTTTAA-ATGA-CCCGTCTTGAAACACGGACCA-AGGAGTCTAACATACCTGCGAGTGTTT-GGGTGGAAAACCCGAGTGCATAATGAAAGTGAAAGTTGGG-ATCTCTGTCGT-GGAGAGCACTGACGCCCGGACCAGAC-CTTTTGTGATGGA-TCCGCGGTAGAGCA--TGTATGTTGGGACCCGAAAG--ATGGTGAACTATGCCTGAATAGGGTG-AAGCCAGAGGAAACTCTGGTGGAGGCTCGTAGCGATTCTGACGTGCAAATCGATCGTCAAATTT-GGGTATAGGGGCG-AAAGACT-AATCGAA-CCATCTAGTAGCTGGTTCCTGCCGAAGTTTCCCTC-AGGATAGCAGAAACTCATGTCAGA--TTTATGTGGTAAAGCG---AATGATTAGAGG-----CCTTGGGGTTGAAACAACCTT---AACCTA--TTCTCAAACTTTAAATATGTAAGAACGAGCTGTCACTTGA-----------------------------------------------------------------------------------------------------------------------------------------------------------------------------------------------------------------------------------------------------------------------------------------------------------------------------
>Fl.broX462
----------------AT--AGAT--TGAG--ATTGTAGCTGGCTTCTGT---TAATGAAGTAATGTGCACATCT-C-ATTTTGT---TATCCAAACTTTGT-ACCTCTGTGCAC-ATCGCATGAGTTT-----------GA------GTTGTTAT------TTGAAAATA----------------TGACATAA------------------------CGTATCTCAGCTCATGTGCT----TTT-AATATACAC---CTGTTTGTTTGA---AGAATGT-TGT-TATTTTGTGCT--TTAATTG---CATG-TATAA------ATATAACTTTCAGCAACGGATCTCTTGGCTCTCGCATCGATGAAGAACGCAGCGAAATGCGATAAGTAATGTGAATTGCAGAATTCAGTGAACCATCGAATCTTTGAACGCACCTTGCACTCCTTGGTATT----CCGAGGAGTATGTCTGTTTGAGTGTCATGGT--ATTTTCAACTCCTTTCA--C-ATT---TGTGT-------------CA-----------GGTAA--GATTGGACTTTGGAGG--CTTGTTTT-----TGCTGGA-------------------------CCTTTTGGTTTGGCTCCTCTAAATTTTATTAGCTTGAAC-------------AGTATGTTCACTAAGCA-TGAT---TTGGCATGATAATAAGTTTATGTCTT---T-TTATGC-TGATGT-GTTTCTATTGATTTCAAGCTTTTGCAAGATGTCTCTTTTATAA-TTTTTTTGGA-GACTCACT---T-----------T---GAAACATTTGACCTCAAATCAGATAGGACTACCCGCTGAACTTAAGCATATCAA-TAAGCGGAGGAAAAGAAACTAACAAGGATTCCCTTAGTAACTGCGAGTGAAGTGGGAAAAGCTCAAATTTGAAATCTGGCAGCTTT-GTTGCCCGAGTTGTAGTCTAGAGAAGTGTTTTCTGTGCTGGACCATGTACAAGTCTCTTGGAATAGAGCGTCATAGAGGGTGAGAATCCCGTCTTTGAC-CCCTTAGTAACTGCGAG-TGAAGTGGGAAAAGCTCAAAT-TTGAAAT-CTGGCAGCTT---TGTTGCCCGAGTTGTAGTCTAGAGAAGTGTTTTCTGTGCTGGAC-CATGTA-CAAGTCTC-TTGGAATAGAGCGTCATAGAGGGTGAGAA-TCCCGTCTTTGACA-TGGACTGCCAGTGCTCT--GAGATGCGCTCTCAA-CGAGTCGAGTTGTTTGGGAATGCAGCTCAAAA---TGGGTGGTAAATTCCATCTAAAGCTAAATATTGGCGAGAGACCGATAGTGAACAAGTACCGTGAGGGAAAGATGAAAAGCACTTTGGAAAGAGAGTTAAACAGTACGTGAAATTGCTGAAAGGGAAACACTTGAAGTCAGTC--ATGTTGGTCAGAA--CTCAGCCTGAT---TTTT---GTCCGGTGCATTTTCTGATTGACAGG-TCAGCATCAATTTTGACTGCTGGATAAAGACCTAGGAAA--TGTGGCATCTTTGGGTGTGTTATAGTCTTTGGTCACATACAGTGGTTGG-GATTGAGGATCTCA--GTATGCC-TTACAGGTCGGGG-TTTACTCACG-TTCATACTTAG-GATGCTG-GCGTAATGGCTTTAA-ATGA-CCCGTCTTGAAACACGGACCA-AGGAGTCTAACATACCTGCGAGTGTTT-GGGTGGAAAACCCGAGTGCATAATGAAAGTGAAAGTTGGG-ATCTCTGTCGT-GGAGAGCACTGACGCCCGGACCAGAC-CTTTTGTGATGGA-TCTGCGGTAGAGCA--TGTATGTTGGGACCCGAAAG--ATGGTGAACTATGCCTGAATAGGGTG-AAGCCAGAGGAAACTCTGGTGGAGGCTCGTAGCGATTCTGACGTGCAAATCGATCGTCAAATTT-GGGTATAGGGGCG-AAAGACT-AATCGAA-CCATCTAGTAGCTGGTTCCTGCCGAAGTTTCCCTC-AGGATAGCAGAAACTCATGTCAGA--TTTATGTGGTAAAGCG---AATGATTAGAGG-----CCTTGGGGTTGAAACAACCTT---AACCTA--TTCTCAAACTTTAAATATGTAAGAACGAGCTGTCACTTGATTGGACTGCTCGGTGATTGAGAGTTTCTAGTGGGCCATTTTTGGTAAGCAGAACTGGCGATGCGGGATGAACCGAACGCAAGGTTAAGGTGCCGGAATGCACGCTCATCAGACACCACAAAAGGTGTTAGTTCATCTAGACAGCAGGACGGTGGCCATGGAAGTCGGAATCCGCTAAGGAGTGTGTAACAACTCACCTGCCGAATGAACTAGCCCTGAAAATGGATGGCGCTCAAGCGTGCTACCCATACCTTGCCGTC--AGTGTTGAAGTGACACACTGACGAGTAGGCAGGCGTGGAGGTTTGTGAAGAAGCC-CCCTTAGTAACTGCGAG-TGAAGTGGGAAAAGCTCAAAT-TTGAAAT-CTGGCAGCTT---TGTTGCCCGAGTTGTAGTCTAGAGAAGTGTTTTCTGTGCTGGAC-CATGTA-CAAGTCTC-TTGGAATAGAGCGTCATAGAGGGTGAGAA-TCCCGTCTTTGACA-TGGACTGCCAGTGCTCT--GAGATGCGCTCTCAA-CGAGTCGAGTTGTTTGGGAATGCAGCTCAAAA---TGGGTGGTAAATTCCATCTAAAGCTAAATATTGGCGAGAGACCGATAGTGAACAAGTACCGTGAGGGAAAGATGAAAAGCACTTTGGAAAGAGAGTTAAACAGTACGTGAAATTGCTGAAAGGGAAACACTTGAAGTCAGTC--ATGTTGGTCAGAA--CTCAGCCTGAT---TTTT---GTCCGGTGCATTTTCTGATTGACAGG-TCAGCATCAATTTTGACTGCTGGATAAAGACCTAGGAAA--TGTGGCATCTTTGGGTGTGTTATAGTCTTTGGTCACATACAGTGGTTGG-GATTGAGGATCTCA--GTATGCC-TTACAGGTCGGGG-TTTACTCACG-TTCATACTTAG-GATGCTG-GCGTAATGGCTTTAA-ATGA-CCCGTCTTGAAACACGGACCA-AGGAGTCTAACATACCTGCGAGTGTTT-GGGTGGAAAACCCGAGTGCATAATGAAAGTGAAAGTTGGG-ATCTCTGTCGT-GGAGAGCACTGACGCCCGGACCAGAC-CTTTTGTGATGGA-TCTGCGGTAGAGCA--TGTATGTTGGGACCCGAAAG--ATGGTGAACTATGCCTGAATAGGGTG-AAGCCAGAGGAAACTCTGGTGGAGGCTCGTAGCGATTCTGACGTGCAAATCGATCGTCAAATTT-GGGTATAGGGGCG-AAAGACT-AATCGAA-CCATCTAGTAGCTGGTTCCTGCCGAAGTTTCCCTC-AGGATAGCAGAAACTCATGTCAGA--TTTATGTGGTAAAGCG---AATGATTAGAGG-----CCTTGGGGTTGAAACAACCTT---AACCTA--TTCTCAAACTTTAAATATGTAAGAACGAGCTGTCACTTGATTGGACTGCTCGGTGATTGAGAGTTTCTAGTGGGCCATTTTTGGTAAGCAGAACTGGCGATGCGGGATGAACCGAACGCAAGGTTAAGGTGCCGGAATGCACGCTCATCAGACACCACAAAAGGTGTTAGTTCATCTAGACAGCAGGACGGTGGCCATGGAAGTCGGAATCCGCTAAGGAGTGTGTAACAACTCACCTGCCGAATGAACTAGCCCTGAAAATGGATGGCGCTCAAGCGTGCTACCCATACCTTGCCGTC--AGTGTTGAAGTGACACACTGACGAGTAGGCAGGCGTGGAGGTTTGTGAAGAAGCC-CCCTTAGTAACTGCGAG-TGAAGTGGGAAAAGCTCAAAT-TTGAAAT-CTGGCAGCTT---TGTTGCCCGAGTTGTAGTCTAGAGAAGTGTTTTCTGTGCTGGAC-CATGTA-CAAGTCTC-TTGGAATAGAGCGTCATAGAGGGTGAGAA-TCCCGTCTTTGACA-TGGACTGCCAGTGCTCT--GAGATGCGCTCTCAA-CGAGTCGAGTTGTTTGGGAATGCAGCTCAAAA---TGGGTGGTAAATTCCATCTAAAGCTAAATATTGGCGAGAGACCGATAGTGAACAAGTACCGTGAGGGAAAGATGAAAAGCACTTTGGAAAGAGAGTTAAACAGTACGTGAAATTGCTGAAAGGGAAACACTTGAAGTCAGTC--ATGTTGGTCAGAA--CTCAGCCTGAT---TTTT---GTCCGGTGCATTTTCTGATTGACAGG-TCAGCATCAATTTTGACTGCTGGATAAAGACCTAGGAAA--TGTGGCATCTTTGGGTGTGTTATAGTCTTTGGTCACATACAGTGGTTGG-GATTGAGGATCTCA--GTATGCC-TTACAGGTCGGGG-TTTACTCACG-TTCATACTTAG-GATGCTG-GCGTAATGGCTTTAA-ATGA-CCCGTCTTGAAACACGGACCA-AGGAGTCTAACATACCTGCGAGTGTTT-GGGTGGAAAACCCGAGTGCATAATGAAAGTGAAAGTTGGG-ATCTCTGTCGT-GGAGAGCACTGACGCCCGGACCAGAC-CTTTTGTGATGGA-TCTGCGGTAGAGCA--TGTATGTTGGGACCCGAAAG--ATGGTGAACTATGCCTGAATAGGGTG-AAGCCAGAGGAAACTCTGGTGGAGGCTCGTAGCGATTCTGACGTGCAAATCGATCGTCAAATTT-GGGTATAGGGGCG-AAAGACT-AATCGAA-CCATCTAGTAGCTGGTTCCTGCCGAAGTTTCCCTC-AGGATAGCAGAAACTCATGTCAGA--TTTATGTGGTAAAGCG---AATGATTAGAGG-----CCTTGGGGTTGAAACAACCTT---AACCTA--TTCTCAAACTTTAAATATGTAAGAACGAGCTGTCACTTGATTGGACTGCTCGGTGATTGAGAGTTTCTAGTGGGCCATTTTTGGTAAGCAGAACTGGCGATGCGGGATGAACCGAACGCAAGGTTAAGGTGCCGGAATGCACGCTCATCAGACACCACAAAAGGTGTTAGTTCATCTAGACAGCAGGACGGTGGCCATGGAAGTCGGAATCCGCTAAGGAGTGTGTAACAACTCACCTGCCGAATGAACTAGCCCTGAAAATGGATGGCGCTCAAGCGTGCTACCCATACCTTGCCGTC--AGTGTTGAAGTGACACACTGACGAGTAGGCAGGCGTGGAGGTTTGTGAAGAAGCC-CCCTTAGTAACTGCGAG-TGAAGTGGGAAAAGCTCAAAT-TTGAAAT-CTGGCAGCTT---TGTTGCCCGAGTTGTAGTCTAGAGAAGTGTTTTCTGTGCTGGAC-CATGTA-CAAGTCTC-TTGGAATAGAGCGTCATAGAGGGTGAGAA-TCCCGTCTTTGACA-TGGACTGCCAGTGCTCT--GAGATGCGCTCTCAA-CGAGTCGAGTTGTTTGGGAATGCAGCTCAAAA---TGGGTGGTAAATTCCATCTAAAGCTAAATATTGGCGAGAGACCGATAGTGAACAAGTACCGTGAGGGAAAGATGAAAAGCACTTTGGAAAGAGAGTTAAACAGTACGTGAAATTGCTGAAAGGGAAACACTTGAAGTCAGTC--ATGTTGGTCAGAA--CTCAGCCTGAT---TTTT---GTCCGGTGCATTTTCTGATTGACAGG-TCAGCATCAATTTTGACTGCTGGATAAAGACCTAGGAAA--TGTGGCATCTTTGGGTGTGTTATAGTCTTTGGTCACATACAGTGGTTGG-GATTGAGGATCTCA--GTATGCC-TTACAGGTCGGGG-TTTACTCACG-TTCATACTTAG-GATGCTG-GCGTAATGGCTTTAA-ATGA-CCCGTCTTGAAACACGGACCA-AGGAGTCTAACATACCTGCGAGTGTTT-GGGTGGAAAACCCGAGTGCATAATGAAAGTGAAAGTTGGG-ATCTCTGTCGT-GGAGAGCACTGACGCCCGGACCAGAC-CTTTTGTGATGGA-TCTGCGGTAGAGCA--TGTATGTTGGGACCCGAAAG--ATGGTGAACTATGCCTGAATAGGGTG-AAGCCAGAGGAAACTCTGGTGGAGGCTCGTAGCGATTCTGACGTGCAAATCGATCGTCAAATTT-GGGTATAGGGGCG-AAAGACT-AATCGAA-CCATCTAGTAGCTGGTTCCTGCCGAAGTTTCCCTC-AGGATAGCAGAAACTCATGTCAGA--TTTATGTGGTAAAGCG---AATGATTAGAGG-----CCTTGGGGTTGAAACAACCTT---AACCTA--TTCTCAAACTTTAAATATGTAAGAACGAGCTGTCACTTGATTGGACTGCTCGGTGATTGAGAGTTTCTAGTGGGCCATTTTTGGTAAGCAGAACTGGCGATGCGGGATGAACCGAACGCAAGGTTAAGGTGCCGGAATGCACGCTCATCAGACACCACAAAAGGTGTTAGTTCATCTAGACAGCAGGACGGTGGCCATGGAAGTCGGAATCCGCTAAGGAGTGTGTAACAACTCACCTGCCGAATGAACTAGCCCTGAAAATGGATGGCGCTCAAGCGTGCTACCCATACCTTGCCGTC--AGTGTTGAAGTGACACACTGACGAGTAGGCAGGCGTGGAGGTTTGTGAAGAAGCC-
>Fl.lieX666
-------------AATTT--GGGAGGTGAG--GTTGTAGCTGATTTCAGTC--AAATGAAGT-ATGTGCACACTT-C-ACTT-CTATCATCCCACACTTTGT-ACCTCTGTGCAT-GTCGCATGAG-TT-----------GG------ATTGTCA-------TTTGAAAAA----------------TGACAAAG------------------------TAACTCT--ACTCATGTGCT----TTT--CTACATACCTGTTTTTGTT-TAA---AGAATGT-TAC-CATTTTTTGTGTGTGCATTGTTGCATA-TATAA------ATACAACTTTCAGCAACGGATCTCTTGGCTCTTGCATCGATGAAGAACGCAGCGAAATGCGATAAGTAATGTGAATTGCAGAATTCAGTGAATCATCGAATCTTTGAACGCACCTTGCACTCCTTGGTATT----CCGAGGAGTATGCCTGTTTGAGTGTCATGGT--ATTCTCAAACCTTTCTT--CACCTTTCTTTCTGACAGAGAGGAGGGA-----GGAGAAGTTGT--GTTTGGAA-TTGGAGG----T-TTAT-----TGCTAGA---------------------------CTTGCATCTAGCTCCTCTGAATTGTATTAGCTTGAAT-------------TGCTTTCTCATCAAGCA-TGAT---CCAGTGTGATAGTTTGTTTACATTGC---T-TCATGT-TGATGT-GTTTGTGTTGATTTCAAGC-TT--CAAAGTGTCTCCAAT---------TTTTGG-GACTTGACAACT-----------T---TGAACATCTGACCTCAGATCAGGTAGGACTACCCGCTGAACTTAAGCATATCAA-TAAGCGGAGGAAAAGAAACTAACAAGGATTCCCCTAGTAACTGCGAGTGAAGCGGGAAAAGCTCAAATTTGAAATCTGGCAGCTTT-GTTGTCCGAGTTGTAGTCTGGAGAAGTGTTTTCTGTGTCGGACCGTGTACAAGTCTCTTGGAATAGGGCATCATAGAGGGTGAGAATCCCGTCTTTGAC-CCCCTAGTAACTGCGAG-TGAAGCGGGAAAAGCTCAAAT-TTGAAAT-CTGGCAGCTT---TGTTGTCCGAGTTGTAGTCTGGAGAAGTGTTTTCTGTGTCGGAC-CGTGTA-CAAGTCTC-TTGGAATAGGGCATCATAGAGGGTGAGAA-TCCCGTCTTTGACA-CGGACTGCTGATACTTT--GAGATGCGCTCTCAA-CGAGTCGAGTTGTTTGGGAATGCAGCTCAAAA---TGGGTGGTAAATTCCATCTAAAGCTAAATATTGGCAAGAGACCGATAGTGAACAAGTACCGTGAGGGAAAGATGAAAAGCACTTTGGAAAGAGAGTTAAACAGTACGTGAAATTGCTGAAAGGGAAACGCTTGAAGTCAGTC--GCATTGATCAGAA--CTCAGCTTGGC---TTTC---GCTTAGTGCATTTTCTGGTTAATGGG-CCAACATCAATTTTGACTGCTGGATAAAGGCTTAGGGAA--TGTGGCACCTTTGGGTGTGTTATAGCTCTTGGTCACATACAGTGGTTGA-GATTGAGGATCTCA--GCATGCC--TTATGGCCGAGG-TTTACCTACG-TTCATGCTTAG-GATGTTG-GCATAATGGCTTTAA-ACGA-CCCGTCTTGAAACACGGACCA-AGGAGTCTAACATGCCTGCGAGTGTTT-GAGTGRAAAACTCGAGCGCGCAATGAAAGTGAAAGTTGGG-ATCCTTGTCGT-GAGGAGCACCGACACCCGGACCAGAC-CTTTTGTGACGGA-TCCGCGGTAGAGCA--TGTATGTTGGGACCCGAAAG--ATGGTGAACTATGCCTGAATAGGGTG-AAGCCAGAGGAAACTCTGGTGGAGGCTCGTAGCGATTCTGACGTGCAAATCGATCGTCAAATTT-GGGTATAGGGGCG-AAAGACT-AATCGAA-CCATCTAGTAGCTGGTTCCTGCCGAAGTTTCCCTC-AGGATAGCAGAAACTCATGTCAGA--TTTATGTGGTAAAGCG---AATGATTAGAGG-----CCTTGGGGTTGAAACAACCTT---AACCTA--TTCTCAAACTTTAAATATGTAAGAACGAGTTGTCACTTGATTGGACTGCTCGGTGATTGAGAGTTTCTAGTGGGCCATTTTTGGTAAGCAGAACTGGCGATGCGGGATGAACCGAACGCGAGGTTAAGGTGCCAGAATGCACGCTCATCAGACACCACAAAAGGTGTTAGTTCATCTAGACAGCAGGACGGTGGCCATGGAAGTCGGAACCCGCTAAGGAGTGTGTAACAACTCACCTGCCGAATGAACTAGCCCTGAAAATGGATGGCGCTCAAGCGTGCTACCCATACCTCGCCGTC--AGTGTTAAAGTGATACACTGACGAGTAGGCAGGCGTGGAGGTTTGTGAAGAAGCC-CCCCTAGTAACTGCGAG-TGAAGCGGGAAAAGCTCAAAT-TTGAAAT-CTGGCAGCTT---TGTTGTCCGAGTTGTAGTCTGGAGAAGTGTTTTCTGTGTCGGAC-CGTGTA-CAAGTCTC-TTGGAATAGGGCATCATAGAGGGTGAGAA-TCCCGTCTTTGACA-CGGACTGCTGATACTTT--GAGATGCGCTCTCAA-CGAGTCGAGTTGTTTGGGAATGCAGCTCAAAA---TGGGTGGTAAATTCCATCTAAAGCTAAATATTGGCAAGAGACCGATAGTGAACAAGTACCGTGAGGGAAAGATGAAAAGCACTTTGGAAAGAGAGTTAAACAGTACGTGAAATTGCTGAAAGGGAAACGCTTGAAGTCAGTC--GCATTGATCAGAA--CTCAGCTTGGC---TTTC---GCTTAGTGCATTTTCTGGTTAATGGG-CCAACATCAATTTTGACTGCTGGATAAAGGCTTAGGGAA--TGTGGCACCTTTGGGTGTGTTATAGCTCTTGGTCACATACAGTGGTTGA-GATTGAGGATCTCA--GCATGCC--TTATGGCCGAGG-TTTACCTACG-TTCATGCTTAG-GATGTTG-GCATAATGGCTTTAA-ACGA-CCCGTCTTGAAACACGGACCA-AGGAGTCTAACATGCCTGCGAGTGTTT-GAGTGRAAAACTCGAGCGCGCAATGAAAGTGAAAGTTGGG-ATCCTTGTCGT-GAGGAGCACCGACACCCGGACCAGAC-CTTTTGTGACGGA-TCCGCGGTAGAGCA--TGTATGTTGGGACCCGAAAG--ATGGTGAACTATGCCTGAATAGGGTG-AAGCCAGAGGAAACTCTGGTGGAGGCTCGTAGCGATTCTGACGTGCAAATCGATCGTCAAATTT-GGGTATAGGGGCG-AAAGACT-AATCGAA-CCATCTAGTAGCTGGTTCCTGCCGAAGTTTCCCTC-AGGATAGCAGAAACTCATGTCAGA--TTTATGTGGTAAAGCG---AATGATTAGAGG-----CCTTGGGGTTGAAACAACCTT---AACCTA--TTCTCAAACTTTAAATATGTAAGAACGAGTTGTCACTTGATTGGACTGCTCGGTGATTGAGAGTTTCTAGTGGGCCATTTTTGGTAAGCAGAACTGGCGATGCGGGATGAACCGAACGCGAGGTTAAGGTGCCAGAATGCACGCTCATCAGACACCACAAAAGGTGTTAGTTCATCTAGACAGCAGGACGGTGGCCATGGAAGTCGGAACCCGCTAAGGAGTGTGTAACAACTCACCTGCCGAATGAACTAGCCCTGAAAATGGATGGCGCTCAAGCGTGCTACCCATACCTCGCCGTC--AGTGTTAAAGTGATACACTGACGAGTAGGCAGGCGTGGAGGTTTGTGAAGAAGCC-CCCCTAGTAACTGCGAG-TGAAGCGGGAAAAGCTCAAAT-TTGAAAT-CTGGCAGCTT---TGTTGTCCGAGTTGTAGTCTGGAGAAGTGTTTTCTGTGTCGGAC-CGTGTA-CAAGTCTC-TTGGAATAGGGCATCATAGAGGGTGAGAA-TCCCGTCTTTGACA-CGGACTGCTGATACTTT--GAGATGCGCTCTCAA-CGAGTCGAGTTGTTTGGGAATGCAGCTCAAAA---TGGGTGGTAAATTCCATCTAAAGCTAAATATTGGCAAGAGACCGATAGTGAACAAGTACCGTGAGGGAAAGATGAAAAGCACTTTGGAAAGAGAGTTAAACAGTACGTGAAATTGCTGAAAGGGAAACGCTTGAAGTCAGTC--GCATTGATCAGAA--CTCAGCTTGGC---TTTC---GCTTAGTGCATTTTCTGGTTAATGGG-CCAACATCAATTTTGACTGCTGGATAAAGGCTTAGGGAA--TGTGGCACCTTTGGGTGTGTTATAGCTCTTGGTCACATACAGTGGTTGA-GATTGAGGATCTCA--GCATGCC--TTATGGCCGAGG-TTTACCTACG-TTCATGCTTAG-GATGTTG-GCATAATGGCTTTAA-ACGA-CCCGTCTTGAAACACGGACCA-AGGAGTCTAACATGCCTGCGAGTGTTT-GAGTGRAAAACTCGAGCGCGCAATGAAAGTGAAAGTTGGG-ATCCTTGTCGT-GAGGAGCACCGACACCCGGACCAGAC-CTTTTGTGACGGA-TCCGCGGTAGAGCA--TGTATGTTGGGACCCGAAAG--ATGGTGAACTATGCCTGAATAGGGTG-AAGCCAGAGGAAACTCTGGTGGAGGCTCGTAGCGATTCTGACGTGCAAATCGATCGTCAAATTT-GGGTATAGGGGCG-AAAGACT-AATCGAA-CCATCTAGTAGCTGGTTCCTGCCGAAGTTTCCCTC-AGGATAGCAGAAACTCATGTCAGA--TTTATGTGGTAAAGCG---AATGATTAGAGG-----CCTTGGGGTTGAAACAACCTT---AACCTA--TTCTCAAACTTTAAATATGTAAGAACGAGTTGTCACTTGATTGGACTGCTCGGTGATTGAGAGTTTCTAGTGGGCCATTTTTGGTAAGCAGAACTGGCGATGCGGGATGAACCGAACGCGAGGTTAAGGTGCCAGAATGCACGCTCATCAGACACCACAAAAGGTGTTAGTTCATCTAGACAGCAGGACGGTGGCCATGGAAGTCGGAACCCGCTAAGGAGTGTGTAACAACTCACCTGCCGAATGAACTAGCCCTGAAAATGGATGGCGCTCAAGCGTGCTACCCATACCTCGCCGTC--AGTGTTAAAGTGATACACTGACGAGTAGGCAGGCGTGGAGGTTTGTGAAGAAGCC-CCCCTAGTAACTGCGAG-TGAAGCGGGAAAAGCTCAAAT-TTGAAAT-CTGGCAGCTT---TGTTGTCCGAGTTGTAGTCTGGAGAAGTGTTTTCTGTGTCGGAC-CGTGTA-CAAGTCTC-TTGGAATAGGGCATCATAGAGGGTGAGAA-TCCCGTCTTTGACA-CGGACTGCTGATACTTT--GAGATGCGCTCTCAA-CGAGTCGAGTTGTTTGGGAATGCAGCTCAAAA---TGGGTGGTAAATTCCATCTAAAGCTAAATATTGGCAAGAGACCGATAGTGAACAAGTACCGTGAGGGAAAGATGAAAAGCACTTTGGAAAGAGAGTTAAACAGTACGTGAAATTGCTGAAAGGGAAACGCTTGAAGTCAGTC--GCATTGATCAGAA--CTCAGCTTGGC---TTTC---GCTTAGTGCATTTTCTGGTTAATGGG-CCAACATCAATTTTGACTGCTGGATAAAGGCTTAGGGAA--TGTGGCACCTTTGGGTGTGTTATAGCTCTTGGTCACATACAGTGGTTGA-GATTGAGGATCTCA--GCATGCC--TTATGGCCGAGG-TTTACCTACG-TTCATGCTTAG-GATGTTG-GCATAATGGCTTTAA-ACGA-CCCGTCTTGAAACACGGACCA-AGGAGTCTAACATGCCTGCGAGTGTTT-GAGTGRAAAACTCGAGCGCGCAATGAAAGTGAAAGTTGGG-ATCCTTGTCGT-GAGGAGCACCGACACCCGGACCAGAC-CTTTTGTGACGGA-TCCGCGGTAGAGCA--TGTATGTTGGGACCCGAAAG--ATGGTGAACTATGCCTGAATAGGGTG-AAGCCAGAGGAAACTCTGGTGGAGGCTCGTAGCGATTCTGACGTGCAAATCGATCGTCAAATTT-GGGTATAGGGGCG-AAAGACT-AATCGAA-CCATCTAGTAGCTGGTTCCTGCCGAAGTTTCCCTC-AGGATAGCAGAAACTCATGTCAGA--TTTATGTGGTAAAGCG---AATGATTAGAGG-----CCTTGGGGTTGAAACAACCTT---AACCTA--TTCTCAAACTTTAAATATGTAAGAACGAGTTGTCACTTGATTGGACTGCTCGGTGATTGAGAGTTTCTAGTGGGCCATTTTTGGTAAGCAGAACTGGCGATGCGGGATGAACCGAACGCGAGGTTAAGGTGCCAGAATGCACGCTCATCAGACACCACAAAAGGTGTTAGTTCATCTAGACAGCAGGACGGTGGCCATGGAAGTCGGAACCCGCTAAGGAGTGTGTAACAACTCACCTGCCGAATGAACTAGCCCTGAAAATGGATGGCGCTCAAGCGTGCTACCCATACCTCGCCGTC--AGTGTTAAAGTGATACACTGACGAGTAGGCAGGCGTGGAGGTTTGTGAAGAAGCC-
>Fl.te44213
ATTATTGAACAAA-ACTG--GGGT---GAG--GTTGTAGCTGGCTCTAG----TGATGGGGC-ATGTGCACACCT-T-CATC-CTATCATTCAAACTCTTAC-ACCTCTGTGCAC-TTCTCATTGGCTC-----------TGA-----GCTGCAGTC-----CTG----------------------AGACATGG-------------------ACTGTTGTCTCTTTGTCAGTGTGTT----TCT----ACATAAACCTGCTTGTT-TAA---AGAATGT-GAC-ATTGTTGTGCA--TGAAATG-----CA-TACAA------ATACAACTTTCAGCAACGGATCTCTTGGCTCTCGCATCGATGAAGAACGCAGCGAAATGCGATAAGTAATGTGAATTGCAGAATTCAGTGAATCATCGAATCTTTGAACGCACCTTGCGCTTCTTGGAATT----CCGAGGAGCATGCCTGTTTGAGTGTCATGGT--ATTCTCAACCTCTCTTG--CATCTTGTGTTGT------------GCA----------GAGTGG--GCTTGGAC-TTGGAGG----T-TTAT-----TGCTGG---GTAAACA----TATT----------TGTTTTCCTGGCTCCTCTCAAATGCATTAGCT-TGAG-------------TGTCTT---ACCAAGCA-TGAT---TCAGCGTGATAA-ATGTCTGCGTTGT---T-TTGTGT-TGGAGC-TTTCTGACC--GACCAAGC-TT--CAAACTGTCTC-------------TGATTG-GA--GACT---T-----------GTTTTGAACATATGACCTCAAATCAGGTAGGACTACCCGCTGAACTTAAGCATATCAA-TAAGCGGAGGAAAAGAAACTAACAAGGATTCCCCTAGTAACTGCGAGTGAAGCGGGAAAAGCTCAAATTTAAAATCTGGCAGCTTT-GTTGTCCGAGTTGTAGTCTGGAGAAGTGTTTTCTGTGCTGGACCGTGTACAAGTCTCTTGGAACAGAGCATCATAGAGGGTGAGAATCCCGTCTTTGAC-CCCCTAGTAACTGCGAG-TGAAGCGGGAAAAGCTCAAAT-TTAAAAT-CTGGCAGCTT---TGTTGTCCGAGTTGTAGTCTGGAGAAGTGTTTTCTGTGCTGGAC-CGTGTA-CAAGTCTC-TTGGAACAGAGCATCATAGAGGGTGAGAA-TCCCGTCTTTGACA-CGGACTGCTGGTGCTTT--ATGATGCGCTCTCAA-AGAGTCGAGTTGTTTGGGAATGCAGCTCAAAA---TGGGTGGTAAATTCCATCTAAAGCTAAATATTGGCGAGAGACCGATAGCGAACAAGTACCGTGAGGGAAAGATGAAAAGCACTTTGGAAAGAGAGTTAAACAGTACGTGAAATTGCTGAAAGGGAAACGCTTGAAGTCAGTC--ATGTTGGTCAGAA--CTCAGCTTGGC---TTTTT--GCCTGGTGCATTTTCTGGTTGACAGG-CCAGCATCAATTTTGACTGCTGGATAAAGGCTTAGAGAA--TGTGGCACCTTCGGGTGTGTTATAGCTCTTGGTCACATACAGTGGTTGG-GATTGAGGATCTCA--GCATGCC-TTTATGGTCGGGG-TTCAC-CACG-TTCATGCTTAG-GATGCTG-GCGTAATGGCTTTAA-ACGA-CCCGTCTTGAAACACGGACCA-AGGAGTCTAACATGCCTGCGAGTGTTT-GGGTGGAAAACCCGAGCGCACAATGAAAGTGAAAGTTGGG-ATCTCTGTCAT-GGGGAGCACCGACGCCCGGACCAGAC-CTTTTGTGACGGA-TCCGCGGTAGAGCA--TGTATGTTGGGACCCGAAAG--ATGGTGAACTATGCCTGAATAGGGTG-AAGCCAGAGGAAACTCTGGTGGAGGCTCGTAGCGATTCTGACGTGCAAATCGATCGTCAAATTT-GGGTATAGGGGCG-AAAGACT-AATCGAA-CCATCTAGTAGCTGGTTCCTGCCGAAGTTTCCCTC-AGGATAGCAGAAACTCATGTCAGA--TTTATGTGGTAAAGCG---AATGATTAGAGG-----CCTTGGGGTTGAAACAACCTT---AACCTA--TTCTCAAACTTTAAATATGTAAGAACGAGTCGTCACTTGA-----------------------------------------------------------------------------------------------------------------------------------------------------------------------------------------------------------------------------------------------------------------------------------------------------------------------------CCCCTAGTAACTGCGAG-TGAAGCGGGAAAAGCTCAAAT-TTAAAAT-CTGGCAGCTT---TGTTGTCCGAGTTGTAGTCTGGAGAAGTGTTTTCTGTGCTGGAC-CGTGTA-CAAGTCTC-TTGGAACAGAGCATCATAGAGGGTGAGAA-TCCCGTCTTTGACA-CGGACTGCTGGTGCTTT--ATGATGCGCTCTCAA-AGAGTCGAGTTGTTTGGGAATGCAGCTCAAAA---TGGGTGGTAAATTCCATCTAAAGCTAAATATTGGCGAGAGACCGATAGCGAACAAGTACCGTGAGGGAAAGATGAAAAGCACTTTGGAAAGAGAGTTAAACAGTACGTGAAATTGCTGAAAGGGAAACGCTTGAAGTCAGTC--ATGTTGGTCAGAA--CTCAGCTTGGC---TTTTT--GCCTGGTGCATTTTCTGGTTGACAGG-CCAGCATCAATTTTGACTGCTGGATAAAGGCTTAGAGAA--TGTGGCACCTTCGGGTGTGTTATAGCTCTTGGTCACATACAGTGGTTGG-GATTGAGGATCTCA--GCATGCC-TTTATGGTCGGGG-TTCAC-CACG-TTCATGCTTAG-GATGCTG-GCGTAATGGCTTTAA-ACGA-CCCGTCTTGAAACACGGACCA-AGGAGTCTAACATGCCTGCGAGTGTTT-GGGTGGAAAACCCGAGCGCACAATGAAAGTGAAAGTTGGG-ATCTCTGTCAT-GGGGAGCACCGACGCCCGGACCAGAC-CTTTTGTGACGGA-TCCGCGGTAGAGCA--TGTATGTTGGGACCCGAAAG--ATGGTGAACTATGCCTGAATAGGGTG-AAGCCAGAGGAAACTCTGGTGGAGGCTCGTAGCGATTCTGACGTGCAAATCGATCGTCAAATTT-GGGTATAGGGGCG-AAAGACT-AATCGAA-CCATCTAGTAGCTGGTTCCTGCCGAAGTTTCCCTC-AGGATAGCAGAAACTCATGTCAGA--TTTATGTGGTAAAGCG---AATGATTAGAGG-----CCTTGGGGTTGAAACAACCTT---AACCTA--TTCTCAAACTTTAAATATGTAAGAACGAGTCGTCACTTGA-----------------------------------------------------------------------------------------------------------------------------------------------------------------------------------------------------------------------------------------------------------------------------------------------------------------------------CCCCTAGTAACTGCGAG-TGAAGCGGGAAAAGCTCAAAT-TTAAAAT-CTGGCAGCTT---TGTTGTCCGAGTTGTAGTCTGGAGAAGTGTTTTCTGTGCTGGAC-CGTGTA-CAAGTCTC-TTGGAACAGAGCATCATAGAGGGTGAGAA-TCCCGTCTTTGACA-CGGACTGCTGGTGCTTT--ATGATGCGCTCTCAA-AGAGTCGAGTTGTTTGGGAATGCAGCTCAAAA---TGGGTGGTAAATTCCATCTAAAGCTAAATATTGGCGAGAGACCGATAGCGAACAAGTACCGTGAGGGAAAGATGAAAAGCACTTTGGAAAGAGAGTTAAACAGTACGTGAAATTGCTGAAAGGGAAACGCTTGAAGTCAGTC--ATGTTGGTCAGAA--CTCAGCTTGGC---TTTTT--GCCTGGTGCATTTTCTGGTTGACAGG-CCAGCATCAATTTTGACTGCTGGATAAAGGCTTAGAGAA--TGTGGCACCTTCGGGTGTGTTATAGCTCTTGGTCACATACAGTGGTTGG-GATTGAGGATCTCA--GCATGCC-TTTATGGTCGGGG-TTCAC-CACG-TTCATGCTTAG-GATGCTG-GCGTAATGGCTTTAA-ACGA-CCCGTCTTGAAACACGGACCA-AGGAGTCTAACATGCCTGCGAGTGTTT-GGGTGGAAAACCCGAGCGCACAATGAAAGTGAAAGTTGGG-ATCTCTGTCAT-GGGGAGCACCGACGCCCGGACCAGAC-CTTTTGTGACGGA-TCCGCGGTAGAGCA--TGTATGTTGGGACCCGAAAG--ATGGTGAACTATGCCTGAATAGGGTG-AAGCCAGAGGAAACTCTGGTGGAGGCTCGTAGCGATTCTGACGTGCAAATCGATCGTCAAATTT-GGGTATAGGGGCG-AAAGACT-AATCGAA-CCATCTAGTAGCTGGTTCCTGCCGAAGTTTCCCTC-AGGATAGCAGAAACTCATGTCAGA--TTTATGTGGTAAAGCG---AATGATTAGAGG-----CCTTGGGGTTGAAACAACCTT---AACCTA--TTCTCAAACTTTAAATATGTAAGAACGAGTCGTCACTTGA-----------------------------------------------------------------------------------------------------------------------------------------------------------------------------------------------------------------------------------------------------------------------------------------------------------------------------CCCCTAGTAACTGCGAG-TGAAGCGGGAAAAGCTCAAAT-TTAAAAT-CTGGCAGCTT---TGTTGTCCGAGTTGTAGTCTGGAGAAGTGTTTTCTGTGCTGGAC-CGTGTA-CAAGTCTC-TTGGAACAGAGCATCATAGAGGGTGAGAA-TCCCGTCTTTGACA-CGGACTGCTGGTGCTTT--ATGATGCGCTCTCAA-AGAGTCGAGTTGTTTGGGAATGCAGCTCAAAA---TGGGTGGTAAATTCCATCTAAAGCTAAATATTGGCGAGAGACCGATAGCGAACAAGTACCGTGAGGGAAAGATGAAAAGCACTTTGGAAAGAGAGTTAAACAGTACGTGAAATTGCTGAAAGGGAAACGCTTGAAGTCAGTC--ATGTTGGTCAGAA--CTCAGCTTGGC---TTTTT--GCCTGGTGCATTTTCTGGTTGACAGG-CCAGCATCAATTTTGACTGCTGGATAAAGGCTTAGAGAA--TGTGGCACCTTCGGGTGTGTTATAGCTCTTGGTCACATACAGTGGTTGG-GATTGAGGATCTCA--GCATGCC-TTTATGGTCGGGG-TTCAC-CACG-TTCATGCTTAG-GATGCTG-GCGTAATGGCTTTAA-ACGA-CCCGTCTTGAAACACGGACCA-AGGAGTCTAACATGCCTGCGAGTGTTT-GGGTGGAAAACCCGAGCGCACAATGAAAGTGAAAGTTGGG-ATCTCTGTCAT-GGGGAGCACCGACGCCCGGACCAGAC-CTTTTGTGACGGA-TCCGCGGTAGAGCA--TGTATGTTGGGACCCGAAAG--ATGGTGAACTATGCCTGAATAGGGTG-AAGCCAGAGGAAACTCTGGTGGAGGCTCGTAGCGATTCTGACGTGCAAATCGATCGTCAAATTT-GGGTATAGGGGCG-AAAGACT-AATCGAA-CCATCTAGTAGCTGGTTCCTGCCGAAGTTTCCCTC-AGGATAGCAGAAACTCATGTCAGA--TTTATGTGGTAAAGCG---AATGATTAGAGG-----CCTTGGGGTTGAAACAACCTT---AACCTA--TTCTCAAACTTTAAATATGTAAGAACGAGTCGTCACTTGA-----------------------------------------------------------------------------------------------------------------------------------------------------------------------------------------------------------------------------------------------------------------------------------------------------------------------------
>Fl.te35612
ATTATTGAACAAA-ACTG--GGGT---GAG--GTTGTAGCTGGCTCTAG----TGATGGGGC-ATGTGCACACCT-T-CATC-CTATCATTCAAACTCTTAC-ACCTCTGTGCAC-TTCTCATTGGCTC-----------TGA-----GCTGCAGTC-----CTG----------------------AGACATGG-------------------ACTGTTGTCTCTTTGTCAGTGTGTT----TCT----ACATAAACCTGCTTGTT-TAA---AGAATGT-GAC-ATTGTTGTGCA--TGAAATG-----CA-TACAA------ATACAACTTTCAGCAACGGATCTCTTGGCTCTCGCATCGATGAAGAACGCAGCGAAATGCGATAAGTAATGTGAATTGCAGAATTCAGTGAATCATCGAATCTTTGAACGCACCTTGCGCTTCTTGGAATT----CCGAGGAGCATGCCTGTTTGAGTGTCATGGT--ATTCTCAACCTCTCTTG--CATCTTGTGTTGT------------GCA----------GAGTGG--GCTTGGAC-TTGGAGG----T-TTAT-----TGCTGG---GTAAACA----TATT----------TGTTTTCCTGGCTCCTCTCAAATGCATTAGCT-TGAG-------------TGTCTT---ACCAAGCA-TGAT---TCAGCGTGATAA-ATGTCTGCGTTGT---T-TTGTGT-TGGAGC-TTTCTGACC--GACCAAGC-TT--CAAACTGTCTC-------------TGATTG-GA--GACT---T-----------GTTTTGAACATATGACCTCAAATCAGGTAGGACTACCCGCTGAACTTAAGCATATCAA-TAAGCGGAGGAAAAGAAACTAACAAGGATTCCCCTAGTAACTGCGAGTGAAGCGGGAAAAGCTCAAATTTAAAATCTGGCAGCTTT-GCTGTCCGAGTTGTAGTCTGGAGAAGYGYTTTCCGYGCTGGACCGTGTACAAGTCTCYTGGAAYRGAGCGTCATAGAGGGTGAGAATCCCGTCTTTGAT-CCCCTAGTAACTGCGAG-TGAAGCGGGAAAAGCTCAAAT-TTAAAAT-CTGGCAGCTT---TGCTGTCCGAGTTGTAGTCTGGAGAAGYGYTTTCCGYGCTGGAC-CGTGTA-CAAGTCTC-YTGGAAYRGAGCGTCATAGAGGGTGAGAA-TCCCGTCTTTGATA-CGGACTGCCAGTGCTTT--GTGATGYGCTCTCAA-AGAGTCGAGTTGTTTGGGAATGCAGCTCAAAA---TGGGTGGTRAATTCCATCTAAAGCTAAATATTGGCGAGAGACCGATAGCGAACAAGTACCGTGAGGGAAAGATGAAAAGCACTTTGGAAAGAGAGTTAAACAGTACGTGAAATTGCTRAAAGGGAAACGCTTGAAGTCAGTC--RCGTTGKYCRGAA--CTCAGCCTTGC---YTYK---GYKTGGTGCAYTTTCTGGYTRACGGG-CCAGCATCGATTTTGACCGSTGGAWAAAGGYTTRGGGAA--TGTGGCACCTTCGGGTGTGTTATAGC-------------------------------------------------------------------------------CTTAG-GATGCTG-GCATAATGGCTTTAA-ACGA-CCCGTCTTGAAACACGGACCA-AGGAGTCTAACATGCCTGCGAGTGTTT-GGGTGGWAAACCCRRGCGCGYAATGAAAGTGAAAGTYGRG-ATCTCTGTCGT-GGRGRGCAYCGACGCCCGGACCWGAC-CTTCTGTGACGGA-TCCGCGGTAGAGCA--TGTATGTTGGGACCCGAAAG--ATGGTGAACTATGCCTGAATAGGGTG-AAGCCAGAGGAAACTCTGGTGGAGGCTCGTAGCGATTCTGACGTGCAAATCGATCGTCAAATTT-GGGTATAGGGGCG-AAAGACT-AATCGAA-CCATCTAGTAGCTGGTTCCTGCCGAAGTTTCCCTC-AGGATAGCAGAAACTCATRTCAGA--TTTATGTGGTAAAGCG---AATGATTAGAGG-----CCTTGGGGTTGAAACAACCTT---AACCTA--TTCTCAAACTTTAAATATGTAAGAACGAGTCGTCACTTGA-----------------------------------------------------------------------------------------------------------------------------------------------------------------------------------------------------------------------------------------------------------------------------------------------------------------------------CCCCTAGTAACTGCGAG-TGAAGCGGGAAAAGCTCAAAT-TTAAAAT-CTGGCAGCTT---TGCTGTCCGAGTTGTAGTCTGGAGAAGYGYTTTCCGYGCTGGAC-CGTGTA-CAAGTCTC-YTGGAAYRGAGCGTCATAGAGGGTGAGAA-TCCCGTCTTTGATA-CGGACTGCCAGTGCTTT--GTGATGYGCTCTCAA-AGAGTCGAGTTGTTTGGGAATGCAGCTCAAAA---TGGGTGGTRAATTCCATCTAAAGCTAAATATTGGCGAGAGACCGATAGCGAACAAGTACCGTGAGGGAAAGATGAAAAGCACTTTGGAAAGAGAGTTAAACAGTACGTGAAATTGCTRAAAGGGAAACGCTTGAAGTCAGTC--RCGTTGKYCRGAA--CTCAGCCTTGC---YTYK---GYKTGGTGCAYTTTCTGGYTRACGGG-CCAGCATCGATTTTGACCGSTGGAWAAAGGYTTRGGGAA--TGTGGCACCTTCGGGTGTGTTATAGC-------------------------------------------------------------------------------CTTAG-GATGCTG-GCATAATGGCTTTAA-ACGA-CCCGTCTTGAAACACGGACCA-AGGAGTCTAACATGCCTGCGAGTGTTT-GGGTGGWAAACCCRRGCGCGYAATGAAAGTGAAAGTYGRG-ATCTCTGTCGT-GGRGRGCAYCGACGCCCGGACCWGAC-CTTCTGTGACGGA-TCCGCGGTAGAGCA--TGTATGTTGGGACCCGAAAG--ATGGTGAACTATGCCTGAATAGGGTG-AAGCCAGAGGAAACTCTGGTGGAGGCTCGTAGCGATTCTGACGTGCAAATCGATCGTCAAATTT-GGGTATAGGGGCG-AAAGACT-AATCGAA-CCATCTAGTAGCTGGTTCCTGCCGAAGTTTCCCTC-AGGATAGCAGAAACTCATRTCAGA--TTTATGTGGTAAAGCG---AATGATTAGAGG-----CCTTGGGGTTGAAACAACCTT---AACCTA--TTCTCAAACTTTAAATATGTAAGAACGAGTCGTCACTTGA-----------------------------------------------------------------------------------------------------------------------------------------------------------------------------------------------------------------------------------------------------------------------------------------------------------------------------CCCCTAGTAACTGCGAG-TGAAGCGGGAAAAGCTCAAAT-TTAAAAT-CTGGCAGCTT---TGCTGTCCGAGTTGTAGTCTGGAGAAGYGYTTTCCGYGCTGGAC-CGTGTA-CAAGTCTC-YTGGAAYRGAGCGTCATAGAGGGTGAGAA-TCCCGTCTTTGATA-CGGACTGCCAGTGCTTT--GTGATGYGCTCTCAA-AGAGTCGAGTTGTTTGGGAATGCAGCTCAAAA---TGGGTGGTRAATTCCATCTAAAGCTAAATATTGGCGAGAGACCGATAGCGAACAAGTACCGTGAGGGAAAGATGAAAAGCACTTTGGAAAGAGAGTTAAACAGTACGTGAAATTGCTRAAAGGGAAACGCTTGAAGTCAGTC--RCGTTGKYCRGAA--CTCAGCCTTGC---YTYK---GYKTGGTGCAYTTTCTGGYTRACGGG-CCAGCATCGATTTTGACCGSTGGAWAAAGGYTTRGGGAA--TGTGGCACCTTCGGGTGTGTTATAGC-------------------------------------------------------------------------------CTTAG-GATGCTG-GCATAATGGCTTTAA-ACGA-CCCGTCTTGAAACACGGACCA-AGGAGTCTAACATGCCTGCGAGTGTTT-GGGTGGWAAACCCRRGCGCGYAATGAAAGTGAAAGTYGRG-ATCTCTGTCGT-GGRGRGCAYCGACGCCCGGACCWGAC-CTTCTGTGACGGA-TCCGCGGTAGAGCA--TGTATGTTGGGACCCGAAAG--ATGGTGAACTATGCCTGAATAGGGTG-AAGCCAGAGGAAACTCTGGTGGAGGCTCGTAGCGATTCTGACGTGCAAATCGATCGTCAAATTT-GGGTATAGGGGCG-AAAGACT-AATCGAA-CCATCTAGTAGCTGGTTCCTGCCGAAGTTTCCCTC-AGGATAGCAGAAACTCATRTCAGA--TTTATGTGGTAAAGCG---AATGATTAGAGG-----CCTTGGGGTTGAAACAACCTT---AACCTA--TTCTCAAACTTTAAATATGTAAGAACGAGTCGTCACTTGA-----------------------------------------------------------------------------------------------------------------------------------------------------------------------------------------------------------------------------------------------------------------------------------------------------------------------------CCCCTAGTAACTGCGAG-TGAAGCGGGAAAAGCTCAAAT-TTAAAAT-CTGGCAGCTT---TGCTGTCCGAGTTGTAGTCTGGAGAAGYGYTTTCCGYGCTGGAC-CGTGTA-CAAGTCTC-YTGGAAYRGAGCGTCATAGAGGGTGAGAA-TCCCGTCTTTGATA-CGGACTGCCAGTGCTTT--GTGATGYGCTCTCAA-AGAGTCGAGTTGTTTGGGAATGCAGCTCAAAA---TGGGTGGTRAATTCCATCTAAAGCTAAATATTGGCGAGAGACCGATAGCGAACAAGTACCGTGAGGGAAAGATGAAAAGCACTTTGGAAAGAGAGTTAAACAGTACGTGAAATTGCTRAAAGGGAAACGCTTGAAGTCAGTC--RCGTTGKYCRGAA--CTCAGCCTTGC---YTYK---GYKTGGTGCAYTTTCTGGYTRACGGG-CCAGCATCGATTTTGACCGSTGGAWAAAGGYTTRGGGAA--TGTGGCACCTTCGGGTGTGTTATAGC-------------------------------------------------------------------------------CTTAG-GATGCTG-GCATAATGGCTTTAA-ACGA-CCCGTCTTGAAACACGGACCA-AGGAGTCTAACATGCCTGCGAGTGTTT-GGGTGGWAAACCCRRGCGCGYAATGAAAGTGAAAGTYGRG-ATCTCTGTCGT-GGRGRGCAYCGACGCCCGGACCWGAC-CTTCTGTGACGGA-TCCGCGGTAGAGCA--TGTATGTTGGGACCCGAAAG--ATGGTGAACTATGCCTGAATAGGGTG-AAGCCAGAGGAAACTCTGGTGGAGGCTCGTAGCGATTCTGACGTGCAAATCGATCGTCAAATTT-GGGTATAGGGGCG-AAAGACT-AATCGAA-CCATCTAGTAGCTGGTTCCTGCCGAAGTTTCCCTC-AGGATAGCAGAAACTCATRTCAGA--TTTATGTGGTAAAGCG---AATGATTAGAGG-----CCTTGGGGTTGAAACAACCTT---AACCTA--TTCTCAAACTTTAAATATGTAAGAACGAGTCGTCACTTGA-----------------------------------------------------------------------------------------------------------------------------------------------------------------------------------------------------------------------------------------------------------------------------------------------------------------------------
>N.vin12916
ATTATTGAATGA--ATTC--GAGTCTTACG--GTTGTCGCTGGCCTCTC--------GGGGC-ATGTGCACGCCT-G-GCTC-AT----TTCCATCCTTCAC-ACCTCTGTGCACTTTCCCATGGGTTG-----------AATGTTCAGTAGTCT--------------------------------CGAAAGAG-----------------GCCTTCTGGACTTTTGGCCTGTGTGTT----CTACAACATACAC---CTGTCTGT-CTC---AGAATGTATACTTG--TCATGCATTTA-ATTG-----CA-TAT-A------ATACAACTTTCAACAACGGATCTCTTGGCTCTCGCATCGATGAAGAACGCAGCGAAATGCGATAAGTAATGTGAATTGCAGAATTCAGTGAATCATCGAATCTTTGAACGCACCTTGCGCTCCTTGGTATT----CCGAGGAGCATGCCTGTTTGAGTGTCATGGT--ATTCTCAACC-CTCCCG--TGGTT---TTTGTTTTC--------GCAAAAGTCCGCAGGTTGG--GATTGGAC-TTGGAGG---TTTTCAT-----TGCTGGG--CTTCTCT-----------------CCTGAAGCTTGGCTCCTCTGAAATGCATTAGCT-TGAA-------------TGATTTTTACCCAAGCA-TGAT---CCAGCGTGATAA-TTGTCTACGCTGC---C-TCGTCG-TGGTGA------------AACCAGGC-TT--CGAACCGTCTC-------------CTCCGGAGAC-AACT---------------TTTCTGAACATCTGACCTCAAATCA-GTAG------------------------------------------------------------------------------------------------------------------------------------------------------------------------------------------------------------------------CCCCTAGTAACTGCGAG-TGAAGCGGGAAAAGCTCAAAT-TTAAAAT-CTGGCAGCTT---CGCTGTCCGAGTTGTAGTCTGGAGAAGCGTTTTCTGTGCTGGAC-CGTGTA-CAAGTCTC-TTGGAATAGAGCGTCATAGAGGGTGAGAA-TCCCGTCTTTGACA-CGGACTGCCAGTGCTCT--GTGATGCGCTCTCAA-AGAGTCGAGTTGTTTGGGAATGCAGCTCAAAA---TGGGTGGTAAATTCCATCTAAAGCTAAATATTGGCGAGAGACCGATAGCGAACAAGTACCGTGAGGGAAAGATGAAAAGCACTTTGGAAAGAGAGTTAAACAGTACGTGAAATTGTTGAAAGGGAAACGCTTGAAGTCAGTC--GCGTCGATCAGAA--CTCAGCCATGC---TCTC---GTGTGGTGCATTTTCTGGTTGACGGG-CCAGCATCAATTTTGACCACTGGAAAAAGGCTTCGGGAA--TGTGGCACCTTCGGGTGTGTTATAGCCCTTGGTCACATGCAGTGGTTGG-GATTGAGGATCTCA--GCATGCC-TTTATGGTCGGGG-TTCGCCCACG-TTCATGCTTAG-GATGCTG-GCGTAATGGCTTCAA-ACGA-CCCGTCTTGAAACACGGACCA-AGGAGTCTAACATGCCTGCGAGTGTTT-GGGTGGAAAACCCGAGCGCGTAATGAAAGTGAAAGTTGGG-ATCCCTGTCGT-GGGGAGCACCGACGCCCGGACCAGAC-CTTCTGTGACGGA-TCCGCGGTAGAGCA--TGTATGTTGGGACCCGAAAG--ATGGTGAACTATGCCTGAATAGGGTG-AAGCCAGAGGAAACTCTGGTGGAGGCTCGTAGCGATTCTGACGTGCAAATCGATCGTCAAATTT-GGGTATAGGGGCG-AAAGACT-AATCGAA-CCATCTAGTAGCTGGTTCCTGCCGAAGTTTCCCTC--AGATAGCAGA-ACTCATGTCAGA--TTTATGTGGTAAAGCG----ATGA-TAGAGG------CTTGGGGTGAA-----------------------------------------------------------------------------------------------------------------------------------------------------------------------------------------------------------------------------------------------------------------------------------------------------------------------------------------------------------------------------------------CCCCTAGTAACTGCGAG-TGAAGCGGGAAAAGCTCAAAT-TTAAAAT-CTGGCAGCTT---CGCTGTCCGAGTTGTAGTCTGGAGAAGCGTTTTCTGTGCTGGAC-CGTGTA-CAAGTCTC-TTGGAATAGAGCGTCATAGAGGGTGAGAA-TCCCGTCTTTGACA-CGGACTGCCAGTGCTCT--GTGATGCGCTCTCAA-AGAGTCGAGTTGTTTGGGAATGCAGCTCAAAA---TGGGTGGTAAATTCCATCTAAAGCTAAATATTGGCGAGAGACCGATAGCGAACAAGTACCGTGAGGGAAAGATGAAAAGCACTTTGGAAAGAGAGTTAAACAGTACGTGAAATTGTTGAAAGGGAAACGCTTGAAGTCAGTC--GCGTCGATCAGAA--CTCAGCCATGC---TCTC---GTGTGGTGCATTTTCTGGTTGACGGG-CCAGCATCAATTTTGACCACTGGAAAAAGGCTTCGGGAA--TGTGGCACCTTCGGGTGTGTTATAGCCCTTGGTCACATGCAGTGGTTGG-GATTGAGGATCTCA--GCATGCC-TTTATGGTCGGGG-TTCGCCCACG-TTCATGCTTAG-GATGCTG-GCGTAATGGCTTCAA-ACGA-CCCGTCTTGAAACACGGACCA-AGGAGTCTAACATGCCTGCGAGTGTTT-GGGTGGAAAACCCGAGCGCGTAATGAAAGTGAAAGTTGGG-ATCCCTGTCGT-GGGGAGCACCGACGCCCGGACCAGAC-CTTCTGTGACGGA-TCCGCGGTAGAGCA--TGTATGTTGGGACCCGAAAG--ATGGTGAACTATGCCTGAATAGGGTG-AAGCCAGAGGAAACTCTGGTGGAGGCTCGTAGCGATTCTGACGTGCAAATCGATCGTCAAATTT-GGGTATAGGGGCG-AAAGACT-AATCGAA-CCATCTAGTAGCTGGTTCCTGCCGAAGTTTCCCTC--AGATAGCAGA-ACTCATGTCAGA--TTTATGTGGTAAAGCG----ATGA-TAGAGG------CTTGGGGTGAA-----------------------------------------------------------------------------------------------------------------------------------------------------------------------------------------------------------------------------------------------------------------------------------------------------------------------------------------------------------------------------------------CCCCTAGTAACTGCGAG-TGAAGCGGGAAAAGCTCAAAT-TTAAAAT-CTGGCAGCTT---CGCTGTCCGAGTTGTAGTCTGGAGAAGCGTTTTCTGTGCTGGAC-CGTGTA-CAAGTCTC-TTGGAATAGAGCGTCATAGAGGGTGAGAA-TCCCGTCTTTGACA-CGGACTGCCAGTGCTCT--GTGATGCGCTCTCAA-AGAGTCGAGTTGTTTGGGAATGCAGCTCAAAA---TGGGTGGTAAATTCCATCTAAAGCTAAATATTGGCGAGAGACCGATAGCGAACAAGTACCGTGAGGGAAAGATGAAAAGCACTTTGGAAAGAGAGTTAAACAGTACGTGAAATTGTTGAAAGGGAAACGCTTGAAGTCAGTC--GCGTCGATCAGAA--CTCAGCCATGC---TCTC---GTGTGGTGCATTTTCTGGTTGACGGG-CCAGCATCAATTTTGACCACTGGAAAAAGGCTTCGGGAA--TGTGGCACCTTCGGGTGTGTTATAGCCCTTGGTCACATGCAGTGGTTGG-GATTGAGGATCTCA--GCATGCC-TTTATGGTCGGGG-TTCGCCCACG-TTCATGCTTAG-GATGCTG-GCGTAATGGCTTCAA-ACGA-CCCGTCTTGAAACACGGACCA-AGGAGTCTAACATGCCTGCGAGTGTTT-GGGTGGAAAACCCGAGCGCGTAATGAAAGTGAAAGTTGGG-ATCCCTGTCGT-GGGGAGCACCGACGCCCGGACCAGAC-CTTCTGTGACGGA-TCCGCGGTAGAGCA--TGTATGTTGGGACCCGAAAG--ATGGTGAACTATGCCTGAATAGGGTG-AAGCCAGAGGAAACTCTGGTGGAGGCTCGTAGCGATTCTGACGTGCAAATCGATCGTCAAATTT-GGGTATAGGGGCG-AAAGACT-AATCGAA-CCATCTAGTAGCTGGTTCCTGCCGAAGTTTCCCTC--AGATAGCAGA-ACTCATGTCAGA--TTTATGTGGTAAAGCG----ATGA-TAGAGG------CTTGGGGTGAA-----------------------------------------------------------------------------------------------------------------------------------------------------------------------------------------------------------------------------------------------------------------------------------------------------------------------------------------------------------------------------------------CCCCTAGTAACTGCGAG-TGAAGCGGGAAAAGCTCAAAT-TTAAAAT-CTGGCAGCTT---CGCTGTCCGAGTTGTAGTCTGGAGAAGCGTTTTCTGTGCTGGAC-CGTGTA-CAAGTCTC-TTGGAATAGAGCGTCATAGAGGGTGAGAA-TCCCGTCTTTGACA-CGGACTGCCAGTGCTCT--GTGATGCGCTCTCAA-AGAGTCGAGTTGTTTGGGAATGCAGCTCAAAA---TGGGTGGTAAATTCCATCTAAAGCTAAATATTGGCGAGAGACCGATAGCGAACAAGTACCGTGAGGGAAAGATGAAAAGCACTTTGGAAAGAGAGTTAAACAGTACGTGAAATTGTTGAAAGGGAAACGCTTGAAGTCAGTC--GCGTCGATCAGAA--CTCAGCCATGC---TCTC---GTGTGGTGCATTTTCTGGTTGACGGG-CCAGCATCAATTTTGACCACTGGAAAAAGGCTTCGGGAA--TGTGGCACCTTCGGGTGTGTTATAGCCCTTGGTCACATGCAGTGGTTGG-GATTGAGGATCTCA--GCATGCC-TTTATGGTCGGGG-TTCGCCCACG-TTCATGCTTAG-GATGCTG-GCGTAATGGCTTCAA-ACGA-CCCGTCTTGAAACACGGACCA-AGGAGTCTAACATGCCTGCGAGTGTTT-GGGTGGAAAACCCGAGCGCGTAATGAAAGTGAAAGTTGGG-ATCCCTGTCGT-GGGGAGCACCGACGCCCGGACCAGAC-CTTCTGTGACGGA-TCCGCGGTAGAGCA--TGTATGTTGGGACCCGAAAG--ATGGTGAACTATGCCTGAATAGGGTG-AAGCCAGAGGAAACTCTGGTGGAGGCTCGTAGCGATTCTGACGTGCAAATCGATCGTCAAATTT-GGGTATAGGGGCG-AAAGACT-AATCGAA-CCATCTAGTAGCTGGTTCCTGCCGAAGTTTCCCTC--AGATAGCAGA-ACTCATGTCAGA--TTTATGTGGTAAAGCG----ATGA-TAGAGG------CTTGGGGTGAA-----------------------------------------------------------------------------------------------------------------------------------------------------------------------------------------------------------------------------------------------------------------------------------------------------------------------------------------------------------------------------------------
>N.vin8182
ATTATTGAATGA--ATTC--GAGTCTTACG--GTTGTCGCTGGCCTCTC--------GGGGC-ATGTGCACGCCT-G-GCTC-AT----TTCCATCCTTCAC-ACCTCTGTGCACTTTCCCATGGGTTG-----------AATGTTCAGTAGTCT--------------------------------CGAAAGAG-----------------GCCTTCTGGACTTTTGGCCTGTGTGTT----CTACAACATACAC---CTGTCTGT-CTC---AGAATGTATACTTG--TCATGCATTTA-ATTG-----CA-TAT-A------ATACAACTTTCAACAACGGATCTCTTGGCTCTCGCATCGATGAAGAACGCAGCGAAATGCGATAAGTAATGTGAATTGCAGAATTCAGTGAATCATCGAATCTTTGAACGCACCTTGCGCTCCTTGGTATT----CCGAGGAGCATGCCTGTTTGAGTGTCATGGT--ATTCTCAACC-CTCCTG--TGGTT---TTTGTTTTC--------GCAAAAGTCCGCAGGTTGG--GATTGGAC-TTGGAGG---TTTTCAT-----TGCTGGG--CTTCTCT-----------------CCTGAAGCTTGGCTCCTCTGAAATGCATTAGCT-TGAA-------------TGATTTTTACCCAAGCA-TGAT---CCAGCGTGATAA-TTGTCTACGCTGC---C-TCGTCG-TGGTGA------------AACCAGGC-TT--CGAACCGTCTC-------------CTCCGGAGAC-AACT---------------TTTCTGAACATCTGACCTCAAATCAGGTAGGACTACCCGCTGAACTTAAGCATATCAA-TAAGCGGAGGAAAAGAAACTAACAAGGATTCCCCTAGTAACTGCGAGTGAAGCGGGAAAAGCTCAAATTTAAAATCTGGCAGCTTC-GCTGTCCGAGTTGTAGTCTGGAGAAGCGTTTTCTGTGCTGGACCGTGTACAAGTCTCTTGGAATAGAGCGTCATAGAGGGTGAGAATCCCGTCTTTGAC-CCCCTAGTAACTGCGAG-TGAAGCGGGAAAAGCTCAAAT-TTAAAAT-CTGGCAGCTT---CGCTGTCCGAGTTGTAGTCTGGAGAAGCGTTTTCTGTGCTGGAC-CGTGTA-CAAGTCTC-TTGGAATAGAGCGTCATAGAGGGTGAGAA-TCCCGTCTTTGACA-CGGACTGCCAGTGCTCT--GTGATGCGCTCTCAA-AGAGTCGAGTTGTTTGGGAATGCAGCTCAAAA---TGGGTGGTAAATTCCATCTAAAGCTAAATATTGGCGAGAGACCGATAGCGAACAAGTACCGTGAGGGAAAGATGAAAAGCACTTTGGAAAGAGAGTTAAACAGTACGTGAAATTGTTGAAAGGGAAACGCTTGAAGTCAGTC--GCGTCGATCAGAA--CTCAGCCATGC---TCTC---GTGTGGTGCATTTTCTGGTTGACGGG-CCAGCATCAATTTTGACCACTGGAAAAAGGCTTCGGGAA--TGTGGCACCTTCGGGTGTGTTATAGCCCTTGGTCACATGCAGTGGTTGG-GATTGAGGATCTCA--GCATGCC-TTTATGGTCGGGG-TTCGCCCACG-TTCATGCTTAG-GATGCTG-GCGTAATGGCTTTAA-ACGA-CCCGTCTTGAAACACGGACCA-AGGAGTCTAACATGCCTGCGAGTGTTT-GGGTGGAAAACCCGAGCGCGTAATGAAAGTGAAAGTTGGG-ATCCCTGTCGT-GGGGAGCACCGACGCCCGGACCAGAC-CTTCTGTGACGGA-TCCGCGGTAGAGCA--TGTATGTTGGGACCCGAAAG--ATGGTGAACTATGCCTGAATAGGGTG-AAGCCAGAGGAAACTCTGGTGGAGGCTCGTAGCGATTCTGACGTGCAAATCGATCGTCAAATTT-GGGTATAGGGGCG-AAAGACT-AATCGAA-CCATCTAGTAGCTGGTTCCTGCCGAAGTTTCCCTC-AGGATAGCAGAAACTCATGTCAGA--TTTATGTGGTAAAGCG---AATGATTAGAGG-----CCTTGGGGTTGAAACAACCTT---AACCTA--TTCTCAAACTTTAAATATGTAAGAACGAGCCGTCACTTGATTGGACCGCTCGGCGATTGAGAGTTTCTAGTGGGCCATTTTTGGTAAGCAGAACTGGCGATGCGGGATGAACCGAACGCGAGGTTAAGGTGCCGGAATATACGCTCATCAGACACCACAAAAGGTGTTAGTTCATCTAGACAGCAGGACGGTGGCCATGGAAGTCGGAATCCGCTAAGGAGTGTGTAACAACTCACCTGCCGAATGAACTAGCCCTGAAAATGGATGGCGCTCAAGCGTATTACCCATACCTCGCCGTC--AAGGTTGAAGTGACACCTTGACGAGTAGGCAGGCGTGGAGGTTTGTGAAGAAGCC-CCCCTAGTAACTGCGAG-TGAAGCGGGAAAAGCTCAAAT-TTAAAAT-CTGGCAGCTT---CGCTGTCCGAGTTGTAGTCTGGAGAAGCGTTTTCTGTGCTGGAC-CGTGTA-CAAGTCTC-TTGGAATAGAGCGTCATAGAGGGTGAGAA-TCCCGTCTTTGACA-CGGACTGCCAGTGCTCT--GTGATGCGCTCTCAA-AGAGTCGAGTTGTTTGGGAATGCAGCTCAAAA---TGGGTGGTAAATTCCATCTAAAGCTAAATATTGGCGAGAGACCGATAGCGAACAAGTACCGTGAGGGAAAGATGAAAAGCACTTTGGAAAGAGAGTTAAACAGTACGTGAAATTGTTGAAAGGGAAACGCTTGAAGTCAGTC--GCGTCGATCAGAA--CTCAGCCATGC---TCTC---GTGTGGTGCATTTTCTGGTTGACGGG-CCAGCATCAATTTTGACCACTGGAAAAAGGCTTCGGGAA--TGTGGCACCTTCGGGTGTGTTATAGCCCTTGGTCACATGCAGTGGTTGG-GATTGAGGATCTCA--GCATGCC-TTTATGGTCGGGG-TTCGCCCACG-TTCATGCTTAG-GATGCTG-GCGTAATGGCTTTAA-ACGA-CCCGTCTTGAAACACGGACCA-AGGAGTCTAACATGCCTGCGAGTGTTT-GGGTGGAAAACCCGAGCGCGTAATGAAAGTGAAAGTTGGG-ATCCCTGTCGT-GGGGAGCACCGACGCCCGGACCAGAC-CTTCTGTGACGGA-TCCGCGGTAGAGCA--TGTATGTTGGGACCCGAAAG--ATGGTGAACTATGCCTGAATAGGGTG-AAGCCAGAGGAAACTCTGGTGGAGGCTCGTAGCGATTCTGACGTGCAAATCGATCGTCAAATTT-GGGTATAGGGGCG-AAAGACT-AATCGAA-CCATCTAGTAGCTGGTTCCTGCCGAAGTTTCCCTC-AGGATAGCAGAAACTCATGTCAGA--TTTATGTGGTAAAGCG---AATGATTAGAGG-----CCTTGGGGTTGAAACAACCTT---AACCTA--TTCTCAAACTTTAAATATGTAAGAACGAGCCGTCACTTGATTGGACCGCTCGGCGATTGAGAGTTTCTAGTGGGCCATTTTTGGTAAGCAGAACTGGCGATGCGGGATGAACCGAACGCGAGGTTAAGGTGCCGGAATATACGCTCATCAGACACCACAAAAGGTGTTAGTTCATCTAGACAGCAGGACGGTGGCCATGGAAGTCGGAATCCGCTAAGGAGTGTGTAACAACTCACCTGCCGAATGAACTAGCCCTGAAAATGGATGGCGCTCAAGCGTATTACCCATACCTCGCCGTC--AAGGTTGAAGTGACACCTTGACGAGTAGGCAGGCGTGGAGGTTTGTGAAGAAGCC-CCCCTAGTAACTGCGAG-TGAAGCGGGAAAAGCTCAAAT-TTAAAAT-CTGGCAGCTT---CGCTGTCCGAGTTGTAGTCTGGAGAAGCGTTTTCTGTGCTGGAC-CGTGTA-CAAGTCTC-TTGGAATAGAGCGTCATAGAGGGTGAGAA-TCCCGTCTTTGACA-CGGACTGCCAGTGCTCT--GTGATGCGCTCTCAA-AGAGTCGAGTTGTTTGGGAATGCAGCTCAAAA---TGGGTGGTAAATTCCATCTAAAGCTAAATATTGGCGAGAGACCGATAGCGAACAAGTACCGTGAGGGAAAGATGAAAAGCACTTTGGAAAGAGAGTTAAACAGTACGTGAAATTGTTGAAAGGGAAACGCTTGAAGTCAGTC--GCGTCGATCAGAA--CTCAGCCATGC---TCTC---GTGTGGTGCATTTTCTGGTTGACGGG-CCAGCATCAATTTTGACCACTGGAAAAAGGCTTCGGGAA--TGTGGCACCTTCGGGTGTGTTATAGCCCTTGGTCACATGCAGTGGTTGG-GATTGAGGATCTCA--GCATGCC-TTTATGGTCGGGG-TTCGCCCACG-TTCATGCTTAG-GATGCTG-GCGTAATGGCTTTAA-ACGA-CCCGTCTTGAAACACGGACCA-AGGAGTCTAACATGCCTGCGAGTGTTT-GGGTGGAAAACCCGAGCGCGTAATGAAAGTGAAAGTTGGG-ATCCCTGTCGT-GGGGAGCACCGACGCCCGGACCAGAC-CTTCTGTGACGGA-TCCGCGGTAGAGCA--TGTATGTTGGGACCCGAAAG--ATGGTGAACTATGCCTGAATAGGGTG-AAGCCAGAGGAAACTCTGGTGGAGGCTCGTAGCGATTCTGACGTGCAAATCGATCGTCAAATTT-GGGTATAGGGGCG-AAAGACT-AATCGAA-CCATCTAGTAGCTGGTTCCTGCCGAAGTTTCCCTC-AGGATAGCAGAAACTCATGTCAGA--TTTATGTGGTAAAGCG---AATGATTAGAGG-----CCTTGGGGTTGAAACAACCTT---AACCTA--TTCTCAAACTTTAAATATGTAAGAACGAGCCGTCACTTGATTGGACCGCTCGGCGATTGAGAGTTTCTAGTGGGCCATTTTTGGTAAGCAGAACTGGCGATGCGGGATGAACCGAACGCGAGGTTAAGGTGCCGGAATATACGCTCATCAGACACCACAAAAGGTGTTAGTTCATCTAGACAGCAGGACGGTGGCCATGGAAGTCGGAATCCGCTAAGGAGTGTGTAACAACTCACCTGCCGAATGAACTAGCCCTGAAAATGGATGGCGCTCAAGCGTATTACCCATACCTCGCCGTC--AAGGTTGAAGTGACACCTTGACGAGTAGGCAGGCGTGGAGGTTTGTGAAGAAGCC-CCCCTAGTAACTGCGAG-TGAAGCGGGAAAAGCTCAAAT-TTAAAAT-CTGGCAGCTT---CGCTGTCCGAGTTGTAGTCTGGAGAAGCGTTTTCTGTGCTGGAC-CGTGTA-CAAGTCTC-TTGGAATAGAGCGTCATAGAGGGTGAGAA-TCCCGTCTTTGACA-CGGACTGCCAGTGCTCT--GTGATGCGCTCTCAA-AGAGTCGAGTTGTTTGGGAATGCAGCTCAAAA---TGGGTGGTAAATTCCATCTAAAGCTAAATATTGGCGAGAGACCGATAGCGAACAAGTACCGTGAGGGAAAGATGAAAAGCACTTTGGAAAGAGAGTTAAACAGTACGTGAAATTGTTGAAAGGGAAACGCTTGAAGTCAGTC--GCGTCGATCAGAA--CTCAGCCATGC---TCTC---GTGTGGTGCATTTTCTGGTTGACGGG-CCAGCATCAATTTTGACCACTGGAAAAAGGCTTCGGGAA--TGTGGCACCTTCGGGTGTGTTATAGCCCTTGGTCACATGCAGTGGTTGG-GATTGAGGATCTCA--GCATGCC-TTTATGGTCGGGG-TTCGCCCACG-TTCATGCTTAG-GATGCTG-GCGTAATGGCTTTAA-ACGA-CCCGTCTTGAAACACGGACCA-AGGAGTCTAACATGCCTGCGAGTGTTT-GGGTGGAAAACCCGAGCGCGTAATGAAAGTGAAAGTTGGG-ATCCCTGTCGT-GGGGAGCACCGACGCCCGGACCAGAC-CTTCTGTGACGGA-TCCGCGGTAGAGCA--TGTATGTTGGGACCCGAAAG--ATGGTGAACTATGCCTGAATAGGGTG-AAGCCAGAGGAAACTCTGGTGGAGGCTCGTAGCGATTCTGACGTGCAAATCGATCGTCAAATTT-GGGTATAGGGGCG-AAAGACT-AATCGAA-CCATCTAGTAGCTGGTTCCTGCCGAAGTTTCCCTC-AGGATAGCAGAAACTCATGTCAGA--TTTATGTGGTAAAGCG---AATGATTAGAGG-----CCTTGGGGTTGAAACAACCTT---AACCTA--TTCTCAAACTTTAAATATGTAAGAACGAGCCGTCACTTGATTGGACCGCTCGGCGATTGAGAGTTTCTAGTGGGCCATTTTTGGTAAGCAGAACTGGCGATGCGGGATGAACCGAACGCGAGGTTAAGGTGCCGGAATATACGCTCATCAGACACCACAAAAGGTGTTAGTTCATCTAGACAGCAGGACGGTGGCCATGGAAGTCGGAATCCGCTAAGGAGTGTGTAACAACTCACCTGCCGAATGAACTAGCCCTGAAAATGGATGGCGCTCAAGCGTATTACCCATACCTCGCCGTC--AAGGTTGAAGTGACACCTTGACGAGTAGGCAGGCGTGGAGGTTTGTGAAGAAGCC-
>A.denX200
ATTATTGAATGA--ACTC--GAGTCTCATG--GTTGTCGCTGGCTTCATTT--TGTTGAGGC-ATGTGCACGCCT-G-GCTCAAA----TTCCAACCTTCAC-ACCACTGTGCAC-TTTCCATGGG----------------------GTTCCCTTCAGAAACTG-AAGCTG--TTCTCTCTTGCTCT-GTGAGAG-AAGACCGTGAAC--GTTCTTGTTGGTTCCCTCCCCATGTGTT----TTC-ACAACATAC-ACTTGTCTGT-CTC---AGAATGTACAT-CTTGTCATGCA--TG-AATG-----CA-TAT-A------ATACAACTTTCAACAACGGATCTCTTGGCTCTCGCATCGATGAAGAACGCAGCGAAATGCGATAAGTAATGTGAATTGCAGAATTCAGTGAATCATCGAATCTTTGAACGCACCTTGCGCTCCTTGGTATT----CCGAGGAGCATGCCTGTTTGAGTGTCATGGT--ATTCTCAACC-CCTCTG--YGATTGTGTTTGCGTTC--------GCA---------GGGCTGG--TGTTGGAC-RTGGAGG----TTTATT-----AAATGCC--GGAGCTG----TCTT-----GCTCAGCTTTCTCTGGCTCCTCTGAAACACATTAGCT-TGAA-------------TGGTTTTYGCCCAAGCA-YGAT---CCAGCGTGATAA-TTGTCTACGCTGC---C-TCGTCG-TGGTGA-TCGCTTCATTCGTTCAGGC-TT--CGAATCGTCTCCG-----------TTCGGG-GAC-AACATTCA-----------TTTCTGAACATCTGACCTCAAATCAGGTAGGACTACCCGCTGAACTTAAGCATATCAA-TAAGCGGAGGAAAAGAAACTAACAAGGATTCCCCTAGTAACTGCGAGTGAAGCGGGAAAAGCTCAAATTTAAAATCTGGCAGCTTT-GCTGTCCGAGTTGTAGTCTGGAGAAGCGTTTTCTGTGCTGGACCGTGTACAAGTCTCTTGGAATAGAGCGTCATAGAGGGTGAGAATCCCGTCTTTGAC-CCCCTAGTAACTGCGAG-TGAAGCGGGAAAAGCTCAAAT-TTAAAAT-CTGGCAGCTT---TGCTGTCCGAGTTGTAGTCTGGAGAAGCGTTTTCTGTGCTGGAC-CGTGTA-CAAGTCTC-TTGGAATAGAGCGTCATAGAGGGTGAGAA-TCCCGTCTTTGACA-CGGACTGCCAGTGCTCT--GTGATGCGCTCTCAA-AGAGTCGAGTTGTTTGGGAATGCAGCTCAAAA---TGGGTGGTAAATTCCATCTAAAGCTAAATATTGGCGAGAGACCGATAGCGAACAAGTACCGTGAGGGAAAGATGAAAAGCACTTTGGAAAGAGAGTTAAACAGTACGTGAAATTGTTGAAAGGGAAACGCTTGAAGTCAGTC--GCGTCGAYCAGAA--CTCAGCCATGC---TCTC---GTGTGGTGCATTTTCTGGTAGACGGG-CCAGCATCAATTTCGGCCGCTGGAAAAAGGCTTTGGGAA--TGTGGCACCTTCGGGTGTGTTATAGCCCTTGGTCACATACAGCGGTTGG-GATTGAGGATCTCA--GCATGCC-TTTATGGTCGGGG-TTCGCCCACG-CTCATGCTTAG-GATGCTG-GCGTAATGGCTTTAA-ACGA-CCCGTCTTGAAACACGGACCA-AGGAGTCTAACATGCCTGCGAGTGTTT-GGGTGGAAAACCCGAGCGCGTAATGAAAGTGAAAGTTGGG-ATCCCTGTCGT-GGGGAGCACCGACGCCCGGACCAGAC-CTTCTGTGACGGA-TCCGCGGTAGAGCA--TGTATGTTGGGACCCGAAAG--ATGGTGAACTATGCCTGAATAGGGTG-AAGCCAGAGGAAACTCTGGTGGAGGCTCGTAGCGATTCTGACGTGCAAATCGATCGTCAAATTT-GGGTATAGGGGCG-AAAGACT-AATCGAA-CCATCTAGTAGCTGGTTCCTGCCGAAGTTTCCCTC-AGGATAGCAGAAACTCATGTCAGA--TTTATGTGGTAAAGCG---AATGATTAGAGG-----CCTTGGGGTTGAAACAACCTT---AACCTA--TTCTCAAACTTTAAATATGTAAGAACGAGCCGTCACTTGATTGGACCGCTCGGCGATTGAGAGTTTCTAGTGGGCCATTTTTGGTAAGCAGAACTGGCGATGCGGGATGAACCGAACGCGAGGTTAAGGTGCCGGAATATACGCTCATCAGACACCACAAAAGGTGTTAGTTCATCTAGACAGCAGGACGGTGGCCATGGAAGTCGGAACCCGCTAAGGAGTGTGTAACAACTCACCTGCCGAATGAACTAGCCCTGAAAATGGATGGCGCTCAAGCGTATTACCCATACCTCGCCGTC--AAGGTTGAAGTGACACTTTGACGAGTAGGCAGGCGTGGAGGTTTGTGAAGAAGCC-CCCCTAGTAACTGCGAG-TGAAGCGGGAAAAGCTCAAAT-TTAAAAT-CTGGCAGCTT---TGCTGTCCGAGTTGTAGTCTGGAGAAGCGTTTTCTGTGCTGGAC-CGTGTA-CAAGTCTC-TTGGAATAGAGCGTCATAGAGGGTGAGAA-TCCCGTCTTTGACA-CGGACTGCCAGTGCTCT--GTGATGCGCTCTCAA-AGAGTCGAGTTGTTTGGGAATGCAGCTCAAAA---TGGGTGGTAAATTCCATCTAAAGCTAAATATTGGCGAGAGACCGATAGCGAACAAGTACCGTGAGGGAAAGATGAAAAGCACTTTGGAAAGAGAGTTAAACAGTACGTGAAATTGTTGAAAGGGAAACGCTTGAAGTCAGTC--GCGTCGAYCAGAA--CTCAGCCATGC---TCTC---GTGTGGTGCATTTTCTGGTAGACGGG-CCAGCATCAATTTCGGCCGCTGGAAAAAGGCTTTGGGAA--TGTGGCACCTTCGGGTGTGTTATAGCCCTTGGTCACATACAGCGGTTGG-GATTGAGGATCTCA--GCATGCC-TTTATGGTCGGGG-TTCGCCCACG-CTCATGCTTAG-GATGCTG-GCGTAATGGCTTTAA-ACGA-CCCGTCTTGAAACACGGACCA-AGGAGTCTAACATGCCTGCGAGTGTTT-GGGTGGAAAACCCGAGCGCGTAATGAAAGTGAAAGTTGGG-ATCCCTGTCGT-GGGGAGCACCGACGCCCGGACCAGAC-CTTCTGTGACGGA-TCCGCGGTAGAGCA--TGTATGTTGGGACCCGAAAG--ATGGTGAACTATGCCTGAATAGGGTG-AAGCCAGAGGAAACTCTGGTGGAGGCTCGTAGCGATTCTGACGTGCAAATCGATCGTCAAATTT-GGGTATAGGGGCG-AAAGACT-AATCGAA-CCATCTAGTAGCTGGTTCCTGCCGAAGTTTCCCTC-AGGATAGCAGAAACTCATGTCAGA--TTTATGTGGTAAAGCG---AATGATTAGAGG-----CCTTGGGGTTGAAACAACCTT---AACCTA--TTCTCAAACTTTAAATATGTAAGAACGAGCCGTCACTTGATTGGACCGCTCGGCGATTGAGAGTTTCTAGTGGGCCATTTTTGGTAAGCAGAACTGGCGATGCGGGATGAACCGAACGCGAGGTTAAGGTGCCGGAATATACGCTCATCAGACACCACAAAAGGTGTTAGTTCATCTAGACAGCAGGACGGTGGCCATGGAAGTCGGAACCCGCTAAGGAGTGTGTAACAACTCACCTGCCGAATGAACTAGCCCTGAAAATGGATGGCGCTCAAGCGTATTACCCATACCTCGCCGTC--AAGGTTGAAGTGACACTTTGACGAGTAGGCAGGCGTGGAGGTTTGTGAAGAAGCC-CCCCTAGTAACTGCGAG-TGAAGCGGGAAAAGCTCAAAT-TTAAAAT-CTGGCAGCTT---TGCTGTCCGAGTTGTAGTCTGGAGAAGCGTTTTCTGTGCTGGAC-CGTGTA-CAAGTCTC-TTGGAATAGAGCGTCATAGAGGGTGAGAA-TCCCGTCTTTGACA-CGGACTGCCAGTGCTCT--GTGATGCGCTCTCAA-AGAGTCGAGTTGTTTGGGAATGCAGCTCAAAA---TGGGTGGTAAATTCCATCTAAAGCTAAATATTGGCGAGAGACCGATAGCGAACAAGTACCGTGAGGGAAAGATGAAAAGCACTTTGGAAAGAGAGTTAAACAGTACGTGAAATTGTTGAAAGGGAAACGCTTGAAGTCAGTC--GCGTCGAYCAGAA--CTCAGCCATGC---TCTC---GTGTGGTGCATTTTCTGGTAGACGGG-CCAGCATCAATTTCGGCCGCTGGAAAAAGGCTTTGGGAA--TGTGGCACCTTCGGGTGTGTTATAGCCCTTGGTCACATACAGCGGTTGG-GATTGAGGATCTCA--GCATGCC-TTTATGGTCGGGG-TTCGCCCACG-CTCATGCTTAG-GATGCTG-GCGTAATGGCTTTAA-ACGA-CCCGTCTTGAAACACGGACCA-AGGAGTCTAACATGCCTGCGAGTGTTT-GGGTGGAAAACCCGAGCGCGTAATGAAAGTGAAAGTTGGG-ATCCCTGTCGT-GGGGAGCACCGACGCCCGGACCAGAC-CTTCTGTGACGGA-TCCGCGGTAGAGCA--TGTATGTTGGGACCCGAAAG--ATGGTGAACTATGCCTGAATAGGGTG-AAGCCAGAGGAAACTCTGGTGGAGGCTCGTAGCGATTCTGACGTGCAAATCGATCGTCAAATTT-GGGTATAGGGGCG-AAAGACT-AATCGAA-CCATCTAGTAGCTGGTTCCTGCCGAAGTTTCCCTC-AGGATAGCAGAAACTCATGTCAGA--TTTATGTGGTAAAGCG---AATGATTAGAGG-----CCTTGGGGTTGAAACAACCTT---AACCTA--TTCTCAAACTTTAAATATGTAAGAACGAGCCGTCACTTGATTGGACCGCTCGGCGATTGAGAGTTTCTAGTGGGCCATTTTTGGTAAGCAGAACTGGCGATGCGGGATGAACCGAACGCGAGGTTAAGGTGCCGGAATATACGCTCATCAGACACCACAAAAGGTGTTAGTTCATCTAGACAGCAGGACGGTGGCCATGGAAGTCGGAACCCGCTAAGGAGTGTGTAACAACTCACCTGCCGAATGAACTAGCCCTGAAAATGGATGGCGCTCAAGCGTATTACCCATACCTCGCCGTC--AAGGTTGAAGTGACACTTTGACGAGTAGGCAGGCGTGGAGGTTTGTGAAGAAGCC-CCCCTAGTAACTGCGAG-TGAAGCGGGAAAAGCTCAAAT-TTAAAAT-CTGGCAGCTT---TGCTGTCCGAGTTGTAGTCTGGAGAAGCGTTTTCTGTGCTGGAC-CGTGTA-CAAGTCTC-TTGGAATAGAGCGTCATAGAGGGTGAGAA-TCCCGTCTTTGACA-CGGACTGCCAGTGCTCT--GTGATGCGCTCTCAA-AGAGTCGAGTTGTTTGGGAATGCAGCTCAAAA---TGGGTGGTAAATTCCATCTAAAGCTAAATATTGGCGAGAGACCGATAGCGAACAAGTACCGTGAGGGAAAGATGAAAAGCACTTTGGAAAGAGAGTTAAACAGTACGTGAAATTGTTGAAAGGGAAACGCTTGAAGTCAGTC--GCGTCGAYCAGAA--CTCAGCCATGC---TCTC---GTGTGGTGCATTTTCTGGTAGACGGG-CCAGCATCAATTTCGGCCGCTGGAAAAAGGCTTTGGGAA--TGTGGCACCTTCGGGTGTGTTATAGCCCTTGGTCACATACAGCGGTTGG-GATTGAGGATCTCA--GCATGCC-TTTATGGTCGGGG-TTCGCCCACG-CTCATGCTTAG-GATGCTG-GCGTAATGGCTTTAA-ACGA-CCCGTCTTGAAACACGGACCA-AGGAGTCTAACATGCCTGCGAGTGTTT-GGGTGGAAAACCCGAGCGCGTAATGAAAGTGAAAGTTGGG-ATCCCTGTCGT-GGGGAGCACCGACGCCCGGACCAGAC-CTTCTGTGACGGA-TCCGCGGTAGAGCA--TGTATGTTGGGACCCGAAAG--ATGGTGAACTATGCCTGAATAGGGTG-AAGCCAGAGGAAACTCTGGTGGAGGCTCGTAGCGATTCTGACGTGCAAATCGATCGTCAAATTT-GGGTATAGGGGCG-AAAGACT-AATCGAA-CCATCTAGTAGCTGGTTCCTGCCGAAGTTTCCCTC-AGGATAGCAGAAACTCATGTCAGA--TTTATGTGGTAAAGCG---AATGATTAGAGG-----CCTTGGGGTTGAAACAACCTT---AACCTA--TTCTCAAACTTTAAATATGTAAGAACGAGCCGTCACTTGATTGGACCGCTCGGCGATTGAGAGTTTCTAGTGGGCCATTTTTGGTAAGCAGAACTGGCGATGCGGGATGAACCGAACGCGAGGTTAAGGTGCCGGAATATACGCTCATCAGACACCACAAAAGGTGTTAGTTCATCTAGACAGCAGGACGGTGGCCATGGAAGTCGGAACCCGCTAAGGAGTGTGTAACAACTCACCTGCCGAATGAACTAGCCCTGAAAATGGATGGCGCTCAAGCGTATTACCCATACCTCGCCGTC--AAGGTTGAAGTGACACTTTGACGAGTAGGCAGGCGTGGAGGTTTGTGAAGAAGCC-
>T.dur41012
ATTATTGAATGA--ACTC--GGGTCTCATG--GTTGTCGCTGGCTTCATTT--TATTGAAGC-ATGTGCACGCCT-G-GCTCAAA----TTCCAACCTTCAC-ACCTCTGTGCAC-TTTCCGTGGG----------------------GTTCCCTTCAGAATTCG-AAGCCGGCTCTTCTCTCGCTCTGGTGAGAGAAAAACTGTGGACGGGTTCTCGTTGGCGTCTTTCCCATGTGTT----TTC-ACAACATAC-ACCTGCTTGT-CTC---AGAATGTACAT--TTGTCATGCG--TA-AATG-----CA-TAT-A------ATACAACTTTCAACAACGGATCTCTTGGCTCTCGCATCGATGAAGAACGCAGCGAAATGCGATAAGTAATGTGAATTGCAGAATTCAGTGAATCATCGAATCTTTGAACGCACCTTGCGCTCCTTGGTATT----CCGAGGAGCATGCCTGTTTGAGTGTCATGGT--ATTCTCAACC-CCTCTG--TGATTGTGTTTGCAGTT--------GCA---------GGGCTGG--TGTTGGAT-GTGGAGG----TTTATC-----AAATGCC--GGAGCTG----TCTT-----GCTCAGCTTTCTCTGGCTCCTCTGAAACACATTAGCT-TGAA-------------TGGTTTTCGCCCAAGCA-TGAT---CCAGCGTGATAA-TTGTCTACGCTGC---C-TCGTCG-TGGTGA-TCGCTTCGTTCGTTCAGGC-TT--CAAATCGTCTCCT-----------CTCAGA-GAC-AACACTTC-----------ATTCTGAACATCTGACCTCAAATCAGGTAGGACTACCCGCTGAACTTAAGCATATCAA-TAAGCGGAGGAAAAGAAACTAACAAGGATTCCCCTAGTAACTGCGAGTGAAGCGGGAAAAGCTCAAATTTAAAATCTGGCAGCTTT-GCTGTCCGAGTTGTAGTCTGGAGAAGCGTTTTCTGTGCTGGACCGTGTACAAGTCTCTTGGAATAGAGCGTCATAGAGGGTGAGAATCCCGTCTTTGAC-CCCCTAGTAACTGCGAG-TGAAGCGGGAAAAGCTCAAAT-TTAAAAT-CTGGCAGCTT---TGCTGTCCGAGTTGTAGTCTGGAGAAGCGTTTTCTGTGCTGGAC-CGTGTA-CAAGTCTC-TTGGAATAGAGCGTCATAGAGGGTGAGAA-TCCCGTCTTTGACA-CGGACTGCCAGTGCTCT--GTGATGCGCTCTCAA-AGAGTCGAGTTGTTTGGGAATGCAGCTCAAAA---TGGGTGGTAAATTCCATCTAAAGCTAAATATTGGCGAGAGACCGATAGCGAACAAGTACCGTGAGGGAAAGATGAAAAGCACTTTGGAAAGAGAGTTAAACAGTACGTGAAATTGTTGAAAGGGAAACGCTTGAAGTCAGTC--GCGTCGACCAGAA--CTCAGCCATGC---TCTC---GTGTGGTGCACTTTCTGGTAGACGGG-CCAGCATCAATTTCGGCCGCTGGAAAAAGGCTTTGGGAA--TGTGGCACCTTCGGGTGTGTTATAGCCCTTGGTCACATACAGCGGTTGG-GATTGAGGATCTCA--GCATGCC-TTTATGGTCGGGG-TTCGCCCACG-TTCATGCTTAG-GATGCTG-GCGTAATGGCTTTAA-ACGA-CCCGTCTTGAAACACGGACCA-AGGAGTCTAACATGCCTGCGAGTGTTT-GGGTGGAAAACCCGAGCGCGTAATGAAAGTGAAAGTTGGG-ATCCCTGTCGT-GGGGAGCACCGACGCCCGGACCAGAC-CTTCTGTGACGGA-TCCGCGGTAGAGCA--TGTATGTTGGGACCCGAAAG--ATGGTGAACTATGCCTGAATAGGGTG-AAGCCAGAGGAAACTCTGGTGGAGGCTCGTAGCGATTCTGACGTGCAAATCGATCGTCAAATTT-GGGTATAGGGGCG-AAAGACT-AATCGAA-CCATCTAGTAGCTGGTTCCTGCCGAAGTTTCCCTC-AGGATAGCAGAAACTCATGTCAGA--TTTATGTGGTAAAGCG---AATGATTAGAGG-----CCTTGGGGTTGAAACAACCTT---AACCTA--TTCTCAAACTTTAAATATGTAAGAACGAGCCGTCACTTGA-----------------------------------------------------------------------------------------------------------------------------------------------------------------------------------------------------------------------------------------------------------------------------------------------------------------------------CCCCTAGTAACTGCGAG-TGAAGCGGGAAAAGCTCAAAT-TTAAAAT-CTGGCAGCTT---TGCTGTCCGAGTTGTAGTCTGGAGAAGCGTTTTCTGTGCTGGAC-CGTGTA-CAAGTCTC-TTGGAATAGAGCGTCATAGAGGGTGAGAA-TCCCGTCTTTGACA-CGGACTGCCAGTGCTCT--GTGATGCGCTCTCAA-AGAGTCGAGTTGTTTGGGAATGCAGCTCAAAA---TGGGTGGTAAATTCCATCTAAAGCTAAATATTGGCGAGAGACCGATAGCGAACAAGTACCGTGAGGGAAAGATGAAAAGCACTTTGGAAAGAGAGTTAAACAGTACGTGAAATTGTTGAAAGGGAAACGCTTGAAGTCAGTC--GCGTCGACCAGAA--CTCAGCCATGC---TCTC---GTGTGGTGCACTTTCTGGTAGACGGG-CCAGCATCAATTTCGGCCGCTGGAAAAAGGCTTTGGGAA--TGTGGCACCTTCGGGTGTGTTATAGCCCTTGGTCACATACAGCGGTTGG-GATTGAGGATCTCA--GCATGCC-TTTATGGTCGGGG-TTCGCCCACG-TTCATGCTTAG-GATGCTG-GCGTAATGGCTTTAA-ACGA-CCCGTCTTGAAACACGGACCA-AGGAGTCTAACATGCCTGCGAGTGTTT-GGGTGGAAAACCCGAGCGCGTAATGAAAGTGAAAGTTGGG-ATCCCTGTCGT-GGGGAGCACCGACGCCCGGACCAGAC-CTTCTGTGACGGA-TCCGCGGTAGAGCA--TGTATGTTGGGACCCGAAAG--ATGGTGAACTATGCCTGAATAGGGTG-AAGCCAGAGGAAACTCTGGTGGAGGCTCGTAGCGATTCTGACGTGCAAATCGATCGTCAAATTT-GGGTATAGGGGCG-AAAGACT-AATCGAA-CCATCTAGTAGCTGGTTCCTGCCGAAGTTTCCCTC-AGGATAGCAGAAACTCATGTCAGA--TTTATGTGGTAAAGCG---AATGATTAGAGG-----CCTTGGGGTTGAAACAACCTT---AACCTA--TTCTCAAACTTTAAATATGTAAGAACGAGCCGTCACTTGA-----------------------------------------------------------------------------------------------------------------------------------------------------------------------------------------------------------------------------------------------------------------------------------------------------------------------------CCCCTAGTAACTGCGAG-TGAAGCGGGAAAAGCTCAAAT-TTAAAAT-CTGGCAGCTT---TGCTGTCCGAGTTGTAGTCTGGAGAAGCGTTTTCTGTGCTGGAC-CGTGTA-CAAGTCTC-TTGGAATAGAGCGTCATAGAGGGTGAGAA-TCCCGTCTTTGACA-CGGACTGCCAGTGCTCT--GTGATGCGCTCTCAA-AGAGTCGAGTTGTTTGGGAATGCAGCTCAAAA---TGGGTGGTAAATTCCATCTAAAGCTAAATATTGGCGAGAGACCGATAGCGAACAAGTACCGTGAGGGAAAGATGAAAAGCACTTTGGAAAGAGAGTTAAACAGTACGTGAAATTGTTGAAAGGGAAACGCTTGAAGTCAGTC--GCGTCGACCAGAA--CTCAGCCATGC---TCTC---GTGTGGTGCACTTTCTGGTAGACGGG-CCAGCATCAATTTCGGCCGCTGGAAAAAGGCTTTGGGAA--TGTGGCACCTTCGGGTGTGTTATAGCCCTTGGTCACATACAGCGGTTGG-GATTGAGGATCTCA--GCATGCC-TTTATGGTCGGGG-TTCGCCCACG-TTCATGCTTAG-GATGCTG-GCGTAATGGCTTTAA-ACGA-CCCGTCTTGAAACACGGACCA-AGGAGTCTAACATGCCTGCGAGTGTTT-GGGTGGAAAACCCGAGCGCGTAATGAAAGTGAAAGTTGGG-ATCCCTGTCGT-GGGGAGCACCGACGCCCGGACCAGAC-CTTCTGTGACGGA-TCCGCGGTAGAGCA--TGTATGTTGGGACCCGAAAG--ATGGTGAACTATGCCTGAATAGGGTG-AAGCCAGAGGAAACTCTGGTGGAGGCTCGTAGCGATTCTGACGTGCAAATCGATCGTCAAATTT-GGGTATAGGGGCG-AAAGACT-AATCGAA-CCATCTAGTAGCTGGTTCCTGCCGAAGTTTCCCTC-AGGATAGCAGAAACTCATGTCAGA--TTTATGTGGTAAAGCG---AATGATTAGAGG-----CCTTGGGGTTGAAACAACCTT---AACCTA--TTCTCAAACTTTAAATATGTAAGAACGAGCCGTCACTTGA-----------------------------------------------------------------------------------------------------------------------------------------------------------------------------------------------------------------------------------------------------------------------------------------------------------------------------CCCCTAGTAACTGCGAG-TGAAGCGGGAAAAGCTCAAAT-TTAAAAT-CTGGCAGCTT---TGCTGTCCGAGTTGTAGTCTGGAGAAGCGTTTTCTGTGCTGGAC-CGTGTA-CAAGTCTC-TTGGAATAGAGCGTCATAGAGGGTGAGAA-TCCCGTCTTTGACA-CGGACTGCCAGTGCTCT--GTGATGCGCTCTCAA-AGAGTCGAGTTGTTTGGGAATGCAGCTCAAAA---TGGGTGGTAAATTCCATCTAAAGCTAAATATTGGCGAGAGACCGATAGCGAACAAGTACCGTGAGGGAAAGATGAAAAGCACTTTGGAAAGAGAGTTAAACAGTACGTGAAATTGTTGAAAGGGAAACGCTTGAAGTCAGTC--GCGTCGACCAGAA--CTCAGCCATGC---TCTC---GTGTGGTGCACTTTCTGGTAGACGGG-CCAGCATCAATTTCGGCCGCTGGAAAAAGGCTTTGGGAA--TGTGGCACCTTCGGGTGTGTTATAGCCCTTGGTCACATACAGCGGTTGG-GATTGAGGATCTCA--GCATGCC-TTTATGGTCGGGG-TTCGCCCACG-TTCATGCTTAG-GATGCTG-GCGTAATGGCTTTAA-ACGA-CCCGTCTTGAAACACGGACCA-AGGAGTCTAACATGCCTGCGAGTGTTT-GGGTGGAAAACCCGAGCGCGTAATGAAAGTGAAAGTTGGG-ATCCCTGTCGT-GGGGAGCACCGACGCCCGGACCAGAC-CTTCTGTGACGGA-TCCGCGGTAGAGCA--TGTATGTTGGGACCCGAAAG--ATGGTGAACTATGCCTGAATAGGGTG-AAGCCAGAGGAAACTCTGGTGGAGGCTCGTAGCGATTCTGACGTGCAAATCGATCGTCAAATTT-GGGTATAGGGGCG-AAAGACT-AATCGAA-CCATCTAGTAGCTGGTTCCTGCCGAAGTTTCCCTC-AGGATAGCAGAAACTCATGTCAGA--TTTATGTGGTAAAGCG---AATGATTAGAGG-----CCTTGGGGTTGAAACAACCTT---AACCTA--TTCTCAAACTTTAAATATGTAAGAACGAGCCGTCACTTGA-----------------------------------------------------------------------------------------------------------------------------------------------------------------------------------------------------------------------------------------------------------------------------------------------------------------------------
>J.pse283
ATTACTGAATG---AACC--GGGA---GGG--GTTGTCGCTGGCCTTGG----AAACAGGGC-ATGTGCACGCCT-C-ACTC-GT------CCAACCTTCAC-ACCTCTGTGCAC-TTCTCATGGG-TT-----------GG----AATTTGAGC-------CTTC---------------------GGGTGAAA-------------------------AATTCTGGTCT-GTGTGTT--------ACTACATAC-ACTTGTTTGT-CAT---AGAATGT---T-TA--CTGTGCA--TG-AATG-----CA-TAC-A------ATACAACTTTCAGCAACGGATCTCTTGGCTCTCGCATCGATGAAGAACGCAGCGAAATGCGATAAGTAATGTGAATTGCAGAATTCAGTGAATCATCGAATCTTTGAACGCACCTTGCGCTCCTTGGTATT----CCGAGGAGCATGCCTGTTTGAGTGTCATGGT--ATTCTCAACT-CTTGTT----GTC---TTTGT------------GCA-----------ACCAG--TGTTGGAC-TTGGAGG--------TT-----TGCAGGC-----------------------------GTATGTCTGCTTCTCTGAAATGTATTAGCTCGGAC-------------TGTT-----GTCGAGTG-TAAT---CCGGTGTGATAA-TTGTCTACGCCGC---G-TTGCCT-CTTCAA-AACTTAAG---GTCCTGGC-TT--CCAATCGTCTC-------------TTTGTG-GAC-AATT---T-----------T---GAAACATCTGACCTCAAATCAGGTAGGACTACCCGCTGAACTTAAGCA--------------------------------------------------------------------------------------------------------------------------------------------------------------------------------------------------------------------------------------------------------------------------------------------------------------------------------------------------------------------------------------------------------------------------------------------------------------------------------------------------------------------------------------------------------------------------------------------------------------------------------------------------------------------------------------------------------------------------------------------------------------------------------------------------------------------------------------------------------------------------------------------------------------------------------------------------------------------------------------------------------------------------------------------------------------------------------------------------------------------------------------------------------------------------------------------------------------------------------------------------------------------------------------------------------------------------------------------------------------------------------------------------------------------------------------------------------------------------------------------------------------------------------------------------------------------------------------------------------------------------------------------------------------------------------------------------------------------------------------------------------------------------------------------------------------------------------------------------------------------------------------------------------------------------------------------------------------------------------------------------------------------------------------------------------------------------------------------------------------------------------------------------------------------------------------------------------------------------------------------------------------------------------------------------------------------------------------------------------------------------------------------------------------------------------------------------------------------------------------------------------------------------------------------------------------------------------------------------------------------------------------------------------------------------------------------------------------------------------------------------------------------------------------------------------------------------------------------------------------------------------------------------------------------------------------------------------------------------------------------------------------------------------------------------------------------------------------------------------------------------------------------------------------------------------------------------------------------------------------------------------------------------------------------------------------------------------------------------------------------------------------------------------------------------------------------------------------------------------------------------------------------------------------------------------------------------------------------------------------------------------------------------------------------------------------------------------------------------------------------------------------------------------------------------------------------------------------------------------------------------------------------------------------------------------------------------------------------------------------------------------------------------------------------------------------------------------------------------------------------------------------------------------------------------------------------------------------------------------------------------------------------------------------------------------------------------------------------------------------------------------------------------------------------------------------------------------------------------------------------------------------------------------------------------------------------------------------------------------------------------------------------------------------------------------------------------------------------------------------------------------------------------------------------------------------------------------------------------------------------------------------------------------------------------------------------------------------------------------------------------------------------------------------------------------------------------------------------------------------------------------------------------------------------------------------------------------------------------------------------------------------------------------------------------------------------------------------------------------------------------------------------------------------------------------------------------------------------------------------------------------------------------------------------------------------------------------------------------------------------------------------------------------------------------------------------------------------------------------------------------------------------------------------------------------------------------------------------------------------------------------------------------------------------------------------------------------------------------------------------------------------------------------------------------------------------------------------------------
>J.pse6160
ATTACTGAATG---AACC--GGGA---GGG--GTTGTCGCTGGCCTTGG----AAACAGGGC-ATGTGCACGCCT-C-ACTC-GT------CCAACCTTCAC-ACCTCTGTGCAC-TTCTCATGGG-TT-----------GG----AATTTGAGC-------CTTC---------------------GGGTGAAA-------------------------AATTCTGGTCT-GTGTGTT--------ACTACATAC-ACTTGTTTGT-CAT---AGAATGT---T-TA--CTGTGCA--TG-AATG-----CA-TAC-A------ATACAACTTTCAGCAACGGATCTCTTGGCTCTCGCATCGATGAAGAACGCAGCGAAATGCGATAAGTAATGTGAATTGCAGAATTCAGTGAATCATCGAATCTTTGAACGCACCTTGCGCTCCTTGGTATT----CCGAGGAGCATGCCTGTTTGAGTGTCATGGT--ATTCTCAACT-CTTGTT----GTC---TTTGT------------GCA-----------ACCAG--TGTTGGAC-TTGGAGG--------TT-----TGCAGGC-----------------------------GTATGTCTGCTTCTCTGAAATGTATTAGCTCGGAC-------------TGTT-----GTCGAGTG-TAAT---CCGGTGTGATAA-TTGTCTACGCCGC---G-TTGCCT-CTTCAA-AACTTAAG---GTCCTGGC-TT--CCAATCGTCTC-------------TTTGTG-GAC-AATT---T-----------T---GAAACATCTGACCTCAAATCAGGTAGGACTACCCGCTGAACTTAAGCATATCAA--------------------------------------------------------------------------------------------------------------------------------------------------------------------------------------------------------------------------------------------------------------------------------------------------------------------------------------------------------------------------------------------------------------------------------------------------------------------------------------------------------------------------------------------------------------------------------------------------------------------------------------------------------------------------------------------------------------------------------------------------------------------------------------------------------------------------------------------------------------------------------------------------------------------------------------------------------------------------------------------------------------------------------------------------------------------------------------------------------------------------------------------------------------------------------------------------------------------------------------------------------------------------------------------------------------------------------------------------------------------------------------------------------------------------------------------------------------------------------------------------------------------------------------------------------------------------------------------------------------------------------------------------------------------------------------------------------------------------------------------------------------------------------------------------------------------------------------------------------------------------------------------------------------------------------------------------------------------------------------------------------------------------------------------------------------------------------------------------------------------------------------------------------------------------------------------------------------------------------------------------------------------------------------------------------------------------------------------------------------------------------------------------------------------------------------------------------------------------------------------------------------------------------------------------------------------------------------------------------------------------------------------------------------------------------------------------------------------------------------------------------------------------------------------------------------------------------------------------------------------------------------------------------------------------------------------------------------------------------------------------------------------------------------------------------------------------------------------------------------------------------------------------------------------------------------------------------------------------------------------------------------------------------------------------------------------------------------------------------------------------------------------------------------------------------------------------------------------------------------------------------------------------------------------------------------------------------------------------------------------------------------------------------------------------------------------------------------------------------------------------------------------------------------------------------------------------------------------------------------------------------------------------------------------------------------------------------------------------------------------------------------------------------------------------------------------------------------------------------------------------------------------------------------------------------------------------------------------------------------------------------------------------------------------------------------------------------------------------------------------------------------------------------------------------------------------------------------------------------------------------------------------------------------------------------------------------------------------------------------------------------------------------------------------------------------------------------------------------------------------------------------------------------------------------------------------------------------------------------------------------------------------------------------------------------------------------------------------------------------------------------------------------------------------------------------------------------------------------------------------------------------------------------------------------------------------------------------------------------------------------------------------------------------------------------------------------------------------------------------------------------------------------------------------------------------------------------------------------------------------------------------------------------------------------------------------------------------------------------------------------------------------------------------------------------------------------------------------------------------------------------------------------------------------------------------------------------------------------------------------------------------------------------------------------------------------------------------------------------------------------------------------------------------------------------------------------------------------
>J.cruX262
ATTACTGAATG---AACC--GGGA---GGG--GTTGTCGCTGGCCTTGG----AAACAGGGC-ATGTGCACGCCT-C-ACTC-GT------CYAACCTTCAC-ACCTCTGTGCAC-TTCTCATGGA-TC-----------RG----AATTTGARC-------CTTC---------------------GGGTGAAG-------------------------AATTCTGGTCT-GTGTGTT--------ACTACATAC-ACTTGTTTGT-CAT---AGAATGT---T-TA--CTGTGCA--TG-AATG-----CA-TAC-A------ATACAACTTTCAGCAACGGATCTCTTGGCTCTCGCATCGATGAAGAACGCAGCGAAATGCGATAAGTAATGTGAATTGCAGAATTCAGTGAATCATCGAATCTTTGAACGCACCTTGCGCTCCTTGGTATT----CCGAGGAGCATGCCTGTTTGAGTGTCATGGT--ATTCTCAACT-CTTGTT----GTT---TTTGT------------GCA-----------ACCAG--TGTTGGAC-TTGGAGG--------TT-----TGCAGGC-----------------------------GTACGTCTGCTCCTCTGAAATRCATTAGCTTGGAC-------------TGTT-----GTCGAGTG-TAAT---CCGGTGTGATAA-TTGTCTACGCCGC---G-TTGCCT-CTTCAA-AACTTAAG---GTTCTGGC-TY--CYAATCGTCTC-------------TTTGTR-GAC-AATT---T-----------T---GAAACATCTGACCTCAAATCAGGTAGGACTACCCGCTGAACTTAAGCATATCAA-TAAGCGGAGGAAAAGAAACTAACAAGGATTCCCCTAGTAACTGCGAGTGAAGCGGGAAAAGCTCAAATTTAAAATCTGGCAGCTTTGGCTGTCCGAGTTGTAGTCTGGAGAAGCGTTTTCTGTGCCGGACCGTGTACAAGTCTCTTGGAACAGAGCGTCATAGAGGGTGAGAATCCCGTCTTTGAC-CCCCTAGTAACTGCGAG-TGAAGCGGGAAAAGCTCAAAT-TTAAAAT-CTGGCAGCTT--TGGCTGTCCGAGTTGTAGTCTGGAGAAGCGTTTTCTGTGCCGGAC-CGTGTA-CAAGTCTC-TTGGAACAGAGCGTCATAGAGGGTGAGAA-TCCCGTCTTTGACA-CGGACTGCCGGTGCTTT--GTGATGCGCTCTCAA-AGAGTCGAGTTGTTTGGGAATGCAGCTCAAAA---TGGGTGGTAAATTCCATCTAAAGCTAAATATTGGCGAGAGACCGATAGCGAACAAGTACCGTGAGGGAAAGATGAAAAGCACTTTGGAAAGAGAGTTAAACAGTACGTGAAATTGCTGAAAGGGAAACGCTTGAAGTCAGTC--GCGTCTGCCGGAA--CTCAGCCTGGC---TTCT---GCCTGGTGTATTTTCTGGTTGACGGG-CCAGCATCAGTTTTGACCGACGGAAAAAGACCTTGGGAA--TGTGGCACCTTCGGGTGTGTTATAGCCTTTGGTTGCATACGTCGGTTGG-GACTGAGGATCTCA--GCACGCC-TTTATGGTCGGGG-TTCGCCCACG-TCCGTGCTTAG-GATGCTG-GCGTAATGGCTTTAA-ACGA-CCCGTCTTGAAACACGGACCA-AGGAGTCTAACATGCCTGCGAGTGTTT-GGGTGGAAAACCCGAGCGCGCAATGAAAGTGAAAGTTGGG-ATCCCTGTCGC-GGGGAGCACCGACGCCCAGACCAGAC-CTTCTGTGACGGA-TCTGCGGTAGAGCA--TGTATGTTGGGACCCGAAAG--ATGGTGAACTATGCCTGAATAGGGTG-AAGCCAGAGGAAACTCTGGTGGAGGCTCGTAGCGATTCTGACGTGCAAATCGATCGTCAAATTT-GGGTATAGGGGCG-AAAGACT-AATCGAA-CCATCTAGTAGCTGGT---------------------------------------------------------------------------------------------------------------------------------------------------------------------------------------------------------------------------------------------------------------------------------------------------------------------------------------------------------------------------------------------------------------------------------------------------------------------------------------CCCCTAGTAACTGCGAG-TGAAGCGGGAAAAGCTCAAAT-TTAAAAT-CTGGCAGCTT--TGGCTGTCCGAGTTGTAGTCTGGAGAAGCGTTTTCTGTGCCGGAC-CGTGTA-CAAGTCTC-TTGGAACAGAGCGTCATAGAGGGTGAGAA-TCCCGTCTTTGACA-CGGACTGCCGGTGCTTT--GTGATGCGCTCTCAA-AGAGTCGAGTTGTTTGGGAATGCAGCTCAAAA---TGGGTGGTAAATTCCATCTAAAGCTAAATATTGGCGAGAGACCGATAGCGAACAAGTACCGTGAGGGAAAGATGAAAAGCACTTTGGAAAGAGAGTTAAACAGTACGTGAAATTGCTGAAAGGGAAACGCTTGAAGTCAGTC--GCGTCTGCCGGAA--CTCAGCCTGGC---TTCT---GCCTGGTGTATTTTCTGGTTGACGGG-CCAGCATCAGTTTTGACCGACGGAAAAAGACCTTGGGAA--TGTGGCACCTTCGGGTGTGTTATAGCCTTTGGTTGCATACGTCGGTTGG-GACTGAGGATCTCA--GCACGCC-TTTATGGTCGGGG-TTCGCCCACG-TCCGTGCTTAG-GATGCTG-GCGTAATGGCTTTAA-ACGA-CCCGTCTTGAAACACGGACCA-AGGAGTCTAACATGCCTGCGAGTGTTT-GGGTGGAAAACCCGAGCGCGCAATGAAAGTGAAAGTTGGG-ATCCCTGTCGC-GGGGAGCACCGACGCCCAGACCAGAC-CTTCTGTGACGGA-TCTGCGGTAGAGCA--TGTATGTTGGGACCCGAAAG--ATGGTGAACTATGCCTGAATAGGGTG-AAGCCAGAGGAAACTCTGGTGGAGGCTCGTAGCGATTCTGACGTGCAAATCGATCGTCAAATTT-GGGTATAGGGGCG-AAAGACT-AATCGAA-CCATCTAGTAGCTGGT---------------------------------------------------------------------------------------------------------------------------------------------------------------------------------------------------------------------------------------------------------------------------------------------------------------------------------------------------------------------------------------------------------------------------------------------------------------------------------------CCCCTAGTAACTGCGAG-TGAAGCGGGAAAAGCTCAAAT-TTAAAAT-CTGGCAGCTT--TGGCTGTCCGAGTTGTAGTCTGGAGAAGCGTTTTCTGTGCCGGAC-CGTGTA-CAAGTCTC-TTGGAACAGAGCGTCATAGAGGGTGAGAA-TCCCGTCTTTGACA-CGGACTGCCGGTGCTTT--GTGATGCGCTCTCAA-AGAGTCGAGTTGTTTGGGAATGCAGCTCAAAA---TGGGTGGTAAATTCCATCTAAAGCTAAATATTGGCGAGAGACCGATAGCGAACAAGTACCGTGAGGGAAAGATGAAAAGCACTTTGGAAAGAGAGTTAAACAGTACGTGAAATTGCTGAAAGGGAAACGCTTGAAGTCAGTC--GCGTCTGCCGGAA--CTCAGCCTGGC---TTCT---GCCTGGTGTATTTTCTGGTTGACGGG-CCAGCATCAGTTTTGACCGACGGAAAAAGACCTTGGGAA--TGTGGCACCTTCGGGTGTGTTATAGCCTTTGGTTGCATACGTCGGTTGG-GACTGAGGATCTCA--GCACGCC-TTTATGGTCGGGG-TTCGCCCACG-TCCGTGCTTAG-GATGCTG-GCGTAATGGCTTTAA-ACGA-CCCGTCTTGAAACACGGACCA-AGGAGTCTAACATGCCTGCGAGTGTTT-GGGTGGAAAACCCGAGCGCGCAATGAAAGTGAAAGTTGGG-ATCCCTGTCGC-GGGGAGCACCGACGCCCAGACCAGAC-CTTCTGTGACGGA-TCTGCGGTAGAGCA--TGTATGTTGGGACCCGAAAG--ATGGTGAACTATGCCTGAATAGGGTG-AAGCCAGAGGAAACTCTGGTGGAGGCTCGTAGCGATTCTGACGTGCAAATCGATCGTCAAATTT-GGGTATAGGGGCG-AAAGACT-AATCGAA-CCATCTAGTAGCTGGT---------------------------------------------------------------------------------------------------------------------------------------------------------------------------------------------------------------------------------------------------------------------------------------------------------------------------------------------------------------------------------------------------------------------------------------------------------------------------------------CCCCTAGTAACTGCGAG-TGAAGCGGGAAAAGCTCAAAT-TTAAAAT-CTGGCAGCTT--TGGCTGTCCGAGTTGTAGTCTGGAGAAGCGTTTTCTGTGCCGGAC-CGTGTA-CAAGTCTC-TTGGAACAGAGCGTCATAGAGGGTGAGAA-TCCCGTCTTTGACA-CGGACTGCCGGTGCTTT--GTGATGCGCTCTCAA-AGAGTCGAGTTGTTTGGGAATGCAGCTCAAAA---TGGGTGGTAAATTCCATCTAAAGCTAAATATTGGCGAGAGACCGATAGCGAACAAGTACCGTGAGGGAAAGATGAAAAGCACTTTGGAAAGAGAGTTAAACAGTACGTGAAATTGCTGAAAGGGAAACGCTTGAAGTCAGTC--GCGTCTGCCGGAA--CTCAGCCTGGC---TTCT---GCCTGGTGTATTTTCTGGTTGACGGG-CCAGCATCAGTTTTGACCGACGGAAAAAGACCTTGGGAA--TGTGGCACCTTCGGGTGTGTTATAGCCTTTGGTTGCATACGTCGGTTGG-GACTGAGGATCTCA--GCACGCC-TTTATGGTCGGGG-TTCGCCCACG-TCCGTGCTTAG-GATGCTG-GCGTAATGGCTTTAA-ACGA-CCCGTCTTGAAACACGGACCA-AGGAGTCTAACATGCCTGCGAGTGTTT-GGGTGGAAAACCCGAGCGCGCAATGAAAGTGAAAGTTGGG-ATCCCTGTCGC-GGGGAGCACCGACGCCCAGACCAGAC-CTTCTGTGACGGA-TCTGCGGTAGAGCA--TGTATGTTGGGACCCGAAAG--ATGGTGAACTATGCCTGAATAGGGTG-AAGCCAGAGGAAACTCTGGTGGAGGCTCGTAGCGATTCTGACGTGCAAATCGATCGTCAAATTT-GGGTATAGGGGCG-AAAGACT-AATCGAA-CCATCTAGTAGCTGGT---------------------------------------------------------------------------------------------------------------------------------------------------------------------------------------------------------------------------------------------------------------------------------------------------------------------------------------------------------------------------------------------------------------------------------------------------------------------------------------
>J.cruX1127
ATTACTGAATG---AACC--GGGA---GGG--GTTGTCGCTGGCCTTGG----AAACAGGGC-ATGTGCACGCCT-C-ACTC-GT------CCAACCTTCAC-ACCTCTGTGCAC-TTCTCATGGA-TY-----------GG----AATTTGAGC-------CTTC---------------------GGGTGAAG-------------------------AATTCTGGTCT-GTGTGTT--------ACTACATAC-ACTTGTTTGT-CAT---AGAATGT---T-TA--CTGTGCA--TG-AATG-----CA-TAC-A------ATACAACTTTCAGCAACGGATCTCTTGGCTCTCGCATCGATGAAGAACGCAGCGAAATGCGATAAGTAATGTGAATTGCAGAATTCAGTGAATCATCGAATCTTTGAACGCACCTTGCGCTCCTTGGTATT----CCGAGGAGCATGCCTGTTTGAGTGTCATGGT--ATTCTCAACT-CTTGTT----GTT---TTTGT------------GCA-----------ACCAG--TGTTGGAC-TTGGAGG--------TT-----TGCAGGC-----------------------------GTACGTCTGCTCCTCTGAAATGCATTAGCTTGGAC-------------TGTT-----GTCGAGTG-TAAT---CCGGTGTGATAA-TTGTCTACGCCGC---G-TTGCCT-CTTCAA-AACTTAAG---GTTCTGGC-TT--CCAATCGTCTC-------------TTTGTR-GAC-AATT---T-----------T---GAAACATCTGACCTCAAATCAGGTAGGACTACCCGCTGAACTTAAGCATATCAA-TAAGCGGAGGAAAAGAAACTAACAAGGATTCCCCTAGTAACTGCGAGTGAAGCGGGAAAAGCTCAAATTTAAAATCTGGCAGCTTTGGCTGTCCGAGTTGTAGTCTGGAGAAGCGTTTTCTGTGCCGGACCGTGTACAAGTCTCTTGGAACAGAGCGTCATAGAGGGTGAGAATCCCGTCTTTGAC-CCCCTAGTAACTGCGAG-TGAAGCGGGAAAAGCTCAAAT-TTAAAAT-CTGGCAGCTT--TGGCTGTCCGAGTTGTAGTCTGGAGAAGCGTTTTCTGTGCCGGAC-CGTGTA-CAAGTCTC-TTGGAACAGAGCGTCATAGAGGGTGAGAA-TCCCGTCTTTGACA-CGGACTGCCGGTGCTTT--GTGATGCGCTCTCAA-AGAGTCGAGTTGTTTGGGAATGCAGCTCAAAA---TGGGTGGTAAATTCCATCTAAAGCTAAATATTGGCGAGAGACCGATAGCGAACAAGTACCGTGAGGGAAAGATGAAAAGCACTTTGGAAAGAGAGTTAAACAGTACGTGAAATTGCTGAAAGGGAAACGCTTGAAGTCAGTC--GCGTCTGCCGGAA--CTCAGCCTGGC---TTCT---GCCTGGTGTATTTTCTGGTTGACGGG-CCAGCATCAGTTTTGACCGACGGAAAAAGACCTTGGGAA--TGTGGCACCTTCGGGTGTGTTATAGCCTTTGGTTGCATACGTYGGTTGG-GACTGAGGATCTCA--GCACGCC-TTTATGGTCGGGG-TTCGCCCACG-TCCGTGCTTAG-GATGCTG-GCGTAATGGCTTTAA-ACGA-CCCGTCTTGAAACACGGACCA-AGGAGTCTAACATGCCTGCGAGTGTTT-GGGTGGAAAACCCGAGCGCGCAATGAAAGTGAAAGTTGGG-ATCCCTGTCGC-GGGGAGCACCGACGCCCAGACCAGAC-CTTCTGTGACGGA-TCTGCGGTAGAGCA--TGTATGTTGGGACCCGAAAG--ATGGTGAACTATGCCTGAATAGGGTG-AAGCCAGAGGAAACTCTGGTGGAGGCTCGTAGCGATTCTGACGTGCAAATCGATCGTCAAATTT-GGGTATAGGGGCG-AAAGACT-AATCGAA-CCATCTAGTAGCTGGTTCCTGCCGAAGTTTCCCTC-AGGATAGCAGAAACTCATGTCAGA--TTTATGTGGTAAAGCG---AATGATTAGAGG-----CCTTGGGGTTGAAACAACCTT---AACCTA--TTCTCAAACTTTAAATATGTAAGAACGAGCCGTCACTTGATTGGACCGCTCGGCGATTGAGAGTTTCTAGTGGGCCATTTTTGGTAAGCAGAACTGGCGATGCGGGATGAACCGAACGCGAGGTTAAGGTGCCGGAATACACGCTCATCAGACACCACAAAAGGTGTTAGTTCATCTAGACAGCAGGACGGTGGCCATGGAAGTCGGAATCCGCTAAGGAGTGTGTAACAACTCACCTGCCGAATGAACTAGCCCTGAAAATGGATGGCGCTCAAGCGTGTTACCCATACCTCGCCGTC--AGTGTTTAAGTGACACACTGACGAGTAGGCAGGCGTGGAGGTTTGTGAAGAAGCC-CCCCTAGTAACTGCGAG-TGAAGCGGGAAAAGCTCAAAT-TTAAAAT-CTGGCAGCTT--TGGCTGTCCGAGTTGTAGTCTGGAGAAGCGTTTTCTGTGCCGGAC-CGTGTA-CAAGTCTC-TTGGAACAGAGCGTCATAGAGGGTGAGAA-TCCCGTCTTTGACA-CGGACTGCCGGTGCTTT--GTGATGCGCTCTCAA-AGAGTCGAGTTGTTTGGGAATGCAGCTCAAAA---TGGGTGGTAAATTCCATCTAAAGCTAAATATTGGCGAGAGACCGATAGCGAACAAGTACCGTGAGGGAAAGATGAAAAGCACTTTGGAAAGAGAGTTAAACAGTACGTGAAATTGCTGAAAGGGAAACGCTTGAAGTCAGTC--GCGTCTGCCGGAA--CTCAGCCTGGC---TTCT---GCCTGGTGTATTTTCTGGTTGACGGG-CCAGCATCAGTTTTGACCGACGGAAAAAGACCTTGGGAA--TGTGGCACCTTCGGGTGTGTTATAGCCTTTGGTTGCATACGTYGGTTGG-GACTGAGGATCTCA--GCACGCC-TTTATGGTCGGGG-TTCGCCCACG-TCCGTGCTTAG-GATGCTG-GCGTAATGGCTTTAA-ACGA-CCCGTCTTGAAACACGGACCA-AGGAGTCTAACATGCCTGCGAGTGTTT-GGGTGGAAAACCCGAGCGCGCAATGAAAGTGAAAGTTGGG-ATCCCTGTCGC-GGGGAGCACCGACGCCCAGACCAGAC-CTTCTGTGACGGA-TCTGCGGTAGAGCA--TGTATGTTGGGACCCGAAAG--ATGGTGAACTATGCCTGAATAGGGTG-AAGCCAGAGGAAACTCTGGTGGAGGCTCGTAGCGATTCTGACGTGCAAATCGATCGTCAAATTT-GGGTATAGGGGCG-AAAGACT-AATCGAA-CCATCTAGTAGCTGGTTCCTGCCGAAGTTTCCCTC-AGGATAGCAGAAACTCATGTCAGA--TTTATGTGGTAAAGCG---AATGATTAGAGG-----CCTTGGGGTTGAAACAACCTT---AACCTA--TTCTCAAACTTTAAATATGTAAGAACGAGCCGTCACTTGATTGGACCGCTCGGCGATTGAGAGTTTCTAGTGGGCCATTTTTGGTAAGCAGAACTGGCGATGCGGGATGAACCGAACGCGAGGTTAAGGTGCCGGAATACACGCTCATCAGACACCACAAAAGGTGTTAGTTCATCTAGACAGCAGGACGGTGGCCATGGAAGTCGGAATCCGCTAAGGAGTGTGTAACAACTCACCTGCCGAATGAACTAGCCCTGAAAATGGATGGCGCTCAAGCGTGTTACCCATACCTCGCCGTC--AGTGTTTAAGTGACACACTGACGAGTAGGCAGGCGTGGAGGTTTGTGAAGAAGCC-CCCCTAGTAACTGCGAG-TGAAGCGGGAAAAGCTCAAAT-TTAAAAT-CTGGCAGCTT--TGGCTGTCCGAGTTGTAGTCTGGAGAAGCGTTTTCTGTGCCGGAC-CGTGTA-CAAGTCTC-TTGGAACAGAGCGTCATAGAGGGTGAGAA-TCCCGTCTTTGACA-CGGACTGCCGGTGCTTT--GTGATGCGCTCTCAA-AGAGTCGAGTTGTTTGGGAATGCAGCTCAAAA---TGGGTGGTAAATTCCATCTAAAGCTAAATATTGGCGAGAGACCGATAGCGAACAAGTACCGTGAGGGAAAGATGAAAAGCACTTTGGAAAGAGAGTTAAACAGTACGTGAAATTGCTGAAAGGGAAACGCTTGAAGTCAGTC--GCGTCTGCCGGAA--CTCAGCCTGGC---TTCT---GCCTGGTGTATTTTCTGGTTGACGGG-CCAGCATCAGTTTTGACCGACGGAAAAAGACCTTGGGAA--TGTGGCACCTTCGGGTGTGTTATAGCCTTTGGTTGCATACGTYGGTTGG-GACTGAGGATCTCA--GCACGCC-TTTATGGTCGGGG-TTCGCCCACG-TCCGTGCTTAG-GATGCTG-GCGTAATGGCTTTAA-ACGA-CCCGTCTTGAAACACGGACCA-AGGAGTCTAACATGCCTGCGAGTGTTT-GGGTGGAAAACCCGAGCGCGCAATGAAAGTGAAAGTTGGG-ATCCCTGTCGC-GGGGAGCACCGACGCCCAGACCAGAC-CTTCTGTGACGGA-TCTGCGGTAGAGCA--TGTATGTTGGGACCCGAAAG--ATGGTGAACTATGCCTGAATAGGGTG-AAGCCAGAGGAAACTCTGGTGGAGGCTCGTAGCGATTCTGACGTGCAAATCGATCGTCAAATTT-GGGTATAGGGGCG-AAAGACT-AATCGAA-CCATCTAGTAGCTGGTTCCTGCCGAAGTTTCCCTC-AGGATAGCAGAAACTCATGTCAGA--TTTATGTGGTAAAGCG---AATGATTAGAGG-----CCTTGGGGTTGAAACAACCTT---AACCTA--TTCTCAAACTTTAAATATGTAAGAACGAGCCGTCACTTGATTGGACCGCTCGGCGATTGAGAGTTTCTAGTGGGCCATTTTTGGTAAGCAGAACTGGCGATGCGGGATGAACCGAACGCGAGGTTAAGGTGCCGGAATACACGCTCATCAGACACCACAAAAGGTGTTAGTTCATCTAGACAGCAGGACGGTGGCCATGGAAGTCGGAATCCGCTAAGGAGTGTGTAACAACTCACCTGCCGAATGAACTAGCCCTGAAAATGGATGGCGCTCAAGCGTGTTACCCATACCTCGCCGTC--AGTGTTTAAGTGACACACTGACGAGTAGGCAGGCGTGGAGGTTTGTGAAGAAGCC-CCCCTAGTAACTGCGAG-TGAAGCGGGAAAAGCTCAAAT-TTAAAAT-CTGGCAGCTT--TGGCTGTCCGAGTTGTAGTCTGGAGAAGCGTTTTCTGTGCCGGAC-CGTGTA-CAAGTCTC-TTGGAACAGAGCGTCATAGAGGGTGAGAA-TCCCGTCTTTGACA-CGGACTGCCGGTGCTTT--GTGATGCGCTCTCAA-AGAGTCGAGTTGTTTGGGAATGCAGCTCAAAA---TGGGTGGTAAATTCCATCTAAAGCTAAATATTGGCGAGAGACCGATAGCGAACAAGTACCGTGAGGGAAAGATGAAAAGCACTTTGGAAAGAGAGTTAAACAGTACGTGAAATTGCTGAAAGGGAAACGCTTGAAGTCAGTC--GCGTCTGCCGGAA--CTCAGCCTGGC---TTCT---GCCTGGTGTATTTTCTGGTTGACGGG-CCAGCATCAGTTTTGACCGACGGAAAAAGACCTTGGGAA--TGTGGCACCTTCGGGTGTGTTATAGCCTTTGGTTGCATACGTYGGTTGG-GACTGAGGATCTCA--GCACGCC-TTTATGGTCGGGG-TTCGCCCACG-TCCGTGCTTAG-GATGCTG-GCGTAATGGCTTTAA-ACGA-CCCGTCTTGAAACACGGACCA-AGGAGTCTAACATGCCTGCGAGTGTTT-GGGTGGAAAACCCGAGCGCGCAATGAAAGTGAAAGTTGGG-ATCCCTGTCGC-GGGGAGCACCGACGCCCAGACCAGAC-CTTCTGTGACGGA-TCTGCGGTAGAGCA--TGTATGTTGGGACCCGAAAG--ATGGTGAACTATGCCTGAATAGGGTG-AAGCCAGAGGAAACTCTGGTGGAGGCTCGTAGCGATTCTGACGTGCAAATCGATCGTCAAATTT-GGGTATAGGGGCG-AAAGACT-AATCGAA-CCATCTAGTAGCTGGTTCCTGCCGAAGTTTCCCTC-AGGATAGCAGAAACTCATGTCAGA--TTTATGTGGTAAAGCG---AATGATTAGAGG-----CCTTGGGGTTGAAACAACCTT---AACCTA--TTCTCAAACTTTAAATATGTAAGAACGAGCCGTCACTTGATTGGACCGCTCGGCGATTGAGAGTTTCTAGTGGGCCATTTTTGGTAAGCAGAACTGGCGATGCGGGATGAACCGAACGCGAGGTTAAGGTGCCGGAATACACGCTCATCAGACACCACAAAAGGTGTTAGTTCATCTAGACAGCAGGACGGTGGCCATGGAAGTCGGAATCCGCTAAGGAGTGTGTAACAACTCACCTGCCGAATGAACTAGCCCTGAAAATGGATGGCGCTCAAGCGTGTTACCCATACCTCGCCGTC--AGTGTTTAAGTGACACACTGACGAGTAGGCAGGCGTGGAGGTTTGTGAAGAAGCC-
>M.mur9455
ATTATTGAATGA--ACAT--GGGC---AAA--GCTGTCGCTGGTCTCAG----CAATGGGAC-ATGTGCACGCTT-T-GTTC-AT------CCA-CCTTCAT-ACCTCTGTGCAC-TTCTCATGGG-TT-----------GG------GTCGCGC-------TTG-AAAAA----------------TAGCAAAG---------------------------CCCC--TCTCATGTGTT----TTA----ACACACACTACAAG--T-TTT---AGAATGT-CAC-AA--TCATGCA--TT-AATG-----CA-TAT-A------ATACAACTTTCAGCAACGGATCTCTTGGCTCTCGCATCGATGAAGAACGCAGCGAAATGCGATAAGTAATGTGAATTGCAGAATTCAGTGAATCATCGAATCTTTGAACGCACCTTGCGCTCCTTGGTATT----CCGAGGAGCATGCCTGTTTGAGTGTCATGGT--ATTCTCAACC-CTCCTG--CATTT---TTTTTTTT---------GCG-----------GTTGG--GATTGTAC-TTGTAGG------CTTT-----TGTTGTG--GGGCATA----CATT-----CTTGTGTGAGCGCTGTGTCCTCTGAAAAGCATTATCT-ATAA-------------AATT-----ACTGAGCA-TGAG---TCAATGTGAGAA-TTGTCTACATTGC---T-TCAACT-CGCGAT-A-AAAAGT---GTTAAG---CT--TTAACCGCCT--------------TCAC-A-GA--AAAA---T-----------C---TGAA-ATCTGACCCC-AATCGGG--GGAACACCCCCGGAATTAAAATA--------------------------------------------------------------------------------------------------------------------------------------------------------------------------------------------------------------------------------------------------------------------------------------------------------------------------------------------------------------------------------------------------------------------------------------------------------------------------------------------------------------------------------------------------------------------------------------------------------------------------------------------------------------------------------------------------------------------------------------------------------------------------------------------------------------------------------------------------------------------------------------------------------------------------------------------------------------------------------------------------------------------------------------------------------------------------------------------------------------------------------------------------------------------------------------------------------------------------------------------------------------------------------------------------------------------------------------------------------------------------------------------------------------------------------------------------------------------------------------------------------------------------------------------------------------------------------------------------------------------------------------------------------------------------------------------------------------------------------------------------------------------------------------------------------------------------------------------------------------------------------------------------------------------------------------------------------------------------------------------------------------------------------------------------------------------------------------------------------------------------------------------------------------------------------------------------------------------------------------------------------------------------------------------------------------------------------------------------------------------------------------------------------------------------------------------------------------------------------------------------------------------------------------------------------------------------------------------------------------------------------------------------------------------------------------------------------------------------------------------------------------------------------------------------------------------------------------------------------------------------------------------------------------------------------------------------------------------------------------------------------------------------------------------------------------------------------------------------------------------------------------------------------------------------------------------------------------------------------------------------------------------------------------------------------------------------------------------------------------------------------------------------------------------------------------------------------------------------------------------------------------------------------------------------------------------------------------------------------------------------------------------------------------------------------------------------------------------------------------------------------------------------------------------------------------------------------------------------------------------------------------------------------------------------------------------------------------------------------------------------------------------------------------------------------------------------------------------------------------------------------------------------------------------------------------------------------------------------------------------------------------------------------------------------------------------------------------------------------------------------------------------------------------------------------------------------------------------------------------------------------------------------------------------------------------------------------------------------------------------------------------------------------------------------------------------------------------------------------------------------------------------------------------------------------------------------------------------------------------------------------------------------------------------------------------------------------------------------------------------------------------------------------------------------------------------------------------------------------------------------------------------------------------------------------------------------------------------------------------------------------------------------------------------------------------------------------------------------------------------------------------------------------------------------------------------------------------------------------------------------------------------------------------------------------------------------------------------------------------------------------------------------------------------------------------------------------------------------------------------------------------------------------------------------------------------------------------------------------------------------------------------------------------------------------------------------------------------------------------------------------------------------------------------------------------------------------------------------
>An.chi9019
----ATGAATGA--ACTT--GGAT---GGA--GTTGTAGCTGGCCTTAG----CGATGGGGC-ATGTGCACACTC-T-GTTC-AT----TCACACCTTTCAC-ACCTCTGTGCAC-TTCTCATGGGGTA-----------GAG-----GCTTCGT-------CTG-AAACA----------------TGGCAAGG-------------------------TCTCC---TCTCATGTGTT----TCATACCACACAC--TTTAAAGTT-TTC---AGAATGT-AAC-AA--TCATGCA--TC-AATG-----CA-TAT-A------ATACAACTTTCAGCAACGGATCTCTTGGCTCTCGCATCGATGAAGAACGCAGCGAAATGCGATAAGTAATGTGAATTGCAGAATTCAGTGAATCATCGAATCTTTGAACGCACCTTGCGCTCCTTGGTATT----CCGAGGAGCATGCCTGTTTGAGTGTCATGGT--ATTCTCAACC-CCTCTG--CAATT---TTTCTGTT---------GTA-----------GTCGG--GCTTGGAC-TTGGAGG----T-ACAC-----TGCCGGC--GTTCATC----TTTT-----------TGAACGCGGGCTCCTCTGAAATACATTAGCTGGAAT-------------TTTT-----ACTAAGCA-TGAT---TCAATGTGATAA-TTGTCTACGTTGT---C-TCAACT-TGGTAT-C-AAATTT---GTTTCAGC-TT--CCAAACGTCC--------------TCGC-G-GAC-AATA---T-----------C---TGAACATCTGACCTCAAATCA---------------------------------------------------------------------------------------------------------------------------------------------------------------------------------------------------------------------------------------------G-TGAAGCGGGAAAAGCTCAAATGTTAAAAT-CTGGCAGCTT--TGGTTGTCCGAGTTGTAGTCTGGAGAAGCGTTTTCTGTGCTGGAC-CGTGTA-CAAGTCTC-TTGGAACAGAGCGTCGTAAAGGGTGAGAA-TCCCGTCTTTGACA-CGGACTGCCAGTGCTTT--GTGATGCGCTCTCAA-AGAGTCGAGTTGTTTGGGAATGCAGCTCAAAA---TGGGTGGTAAATTCCATCTAAAGCTAAATATTGGCGAGAGACCGATAGCGAACAAGTACCGTGAGGGAAAGATGAAAAGCACTTTGGAAAGAGAGTTAAACAGTACGTGAAATTGCTGAAAGGGAAACGCTTGAAGTCAGTC--GCGTTGGCCAGAA--CTCAGCCTGGC---TTTT---GCCTGGTGCATTTTCTGGTTGACGGG-CCAGCATCAATTTTGATCGCTGGATAAAGGCCTTGGGAA--TGTGGCACCCTCGGGTGTGTTATAGCCCTCGGTTGTATACAGTGGTTGG-GATTGAGGATCTCA--GCATGCC-TTTATGGTCGGGG-TTCGCCCACG-TTCATGCTTAG-GATGCTG-GCGTAATGGCTTTAA-ACGA-CCCGTCTTGAAACACGGACCA-AGGAGTCTAACATGCCTGCGAGTGTTT-GGGTGGAAAACCCGAGCGCGCAATGAAAGTGAAAGTTGGG-ATCCCTGTCGC-GGGGAGCACCGACGCCCGGACCAGAC-CTTCTGTGACGGC-TCCGCGGTAGAGCA--TGTATGTTGGGACCCGAAAG--ATGGTGAACTATGCCTGAATAGGGTG-AAGCCAGAGGAAACTCTGGTGGAGGCTCGTAGCGATTCTGACGTGCAAATCGATCGTCAAATTT-GGGTATAGGGGCG-AAAGACT-AATCGAA-CCATCTAGTAGCTGGTTCCTGCCGAAGTTTCCCTC-AGGATAGCAGAAACTCATGTCAGC--TTTATGTGGTAAAGCG---AATGATTAGAGG-----CCTTGGGGTTGAAACAACCTT---AACCTA--TTCTCAAACTTTAAATATGTAAGAACGAGCCGTCACTTGATTGGACCGCTCGGCGATTGAGAGTTTCTAGTGGGCCATTTTTGGTAAGCAGAACTGGCGATGCGGGATGAACCGAACGCGAGGTTAAGGCGCCGGAATACACGCTCATCAGACACCACAAAAGGTGTTAGTTCATCTAGACAGCAGGACGGTGGCCATGGAAGTCGGAATCCGCTAAGGAGTGTGTAACAACTCACCTGCCGAATGAACTAGCCCCGAAAATGGATGGCGCTCAAGCGTGTTACCCATACCTCGCCGTC--AGTGTCGAAGTGACACACTGACGAGTAGGCAGGCGT------------------------------------G-TGAAGCGGGAAAAGCTCAAATGTTAAAAT-CTGGCAGCTT--TGGTTGTCCGAGTTGTAGTCTGGAGAAGCGTTTTCTGTGCTGGAC-CGTGTA-CAAGTCTC-TTGGAACAGAGCGTCGTAAAGGGTGAGAA-TCCCGTCTTTGACA-CGGACTGCCAGTGCTTT--GTGATGCGCTCTCAA-AGAGTCGAGTTGTTTGGGAATGCAGCTCAAAA---TGGGTGGTAAATTCCATCTAAAGCTAAATATTGGCGAGAGACCGATAGCGAACAAGTACCGTGAGGGAAAGATGAAAAGCACTTTGGAAAGAGAGTTAAACAGTACGTGAAATTGCTGAAAGGGAAACGCTTGAAGTCAGTC--GCGTTGGCCAGAA--CTCAGCCTGGC---TTTT---GCCTGGTGCATTTTCTGGTTGACGGG-CCAGCATCAATTTTGATCGCTGGATAAAGGCCTTGGGAA--TGTGGCACCCTCGGGTGTGTTATAGCCCTCGGTTGTATACAGTGGTTGG-GATTGAGGATCTCA--GCATGCC-TTTATGGTCGGGG-TTCGCCCACG-TTCATGCTTAG-GATGCTG-GCGTAATGGCTTTAA-ACGA-CCCGTCTTGAAACACGGACCA-AGGAGTCTAACATGCCTGCGAGTGTTT-GGGTGGAAAACCCGAGCGCGCAATGAAAGTGAAAGTTGGG-ATCCCTGTCGC-GGGGAGCACCGACGCCCGGACCAGAC-CTTCTGTGACGGC-TCCGCGGTAGAGCA--TGTATGTTGGGACCCGAAAG--ATGGTGAACTATGCCTGAATAGGGTG-AAGCCAGAGGAAACTCTGGTGGAGGCTCGTAGCGATTCTGACGTGCAAATCGATCGTCAAATTT-GGGTATAGGGGCG-AAAGACT-AATCGAA-CCATCTAGTAGCTGGTTCCTGCCGAAGTTTCCCTC-AGGATAGCAGAAACTCATGTCAGC--TTTATGTGGTAAAGCG---AATGATTAGAGG-----CCTTGGGGTTGAAACAACCTT---AACCTA--TTCTCAAACTTTAAATATGTAAGAACGAGCCGTCACTTGATTGGACCGCTCGGCGATTGAGAGTTTCTAGTGGGCCATTTTTGGTAAGCAGAACTGGCGATGCGGGATGAACCGAACGCGAGGTTAAGGCGCCGGAATACACGCTCATCAGACACCACAAAAGGTGTTAGTTCATCTAGACAGCAGGACGGTGGCCATGGAAGTCGGAATCCGCTAAGGAGTGTGTAACAACTCACCTGCCGAATGAACTAGCCCCGAAAATGGATGGCGCTCAAGCGTGTTACCCATACCTCGCCGTC--AGTGTCGAAGTGACACACTGACGAGTAGGCAGGCGT------------------------------------G-TGAAGCGGGAAAAGCTCAAATGTTAAAAT-CTGGCAGCTT--TGGTTGTCCGAGTTGTAGTCTGGAGAAGCGTTTTCTGTGCTGGAC-CGTGTA-CAAGTCTC-TTGGAACAGAGCGTCGTAAAGGGTGAGAA-TCCCGTCTTTGACA-CGGACTGCCAGTGCTTT--GTGATGCGCTCTCAA-AGAGTCGAGTTGTTTGGGAATGCAGCTCAAAA---TGGGTGGTAAATTCCATCTAAAGCTAAATATTGGCGAGAGACCGATAGCGAACAAGTACCGTGAGGGAAAGATGAAAAGCACTTTGGAAAGAGAGTTAAACAGTACGTGAAATTGCTGAAAGGGAAACGCTTGAAGTCAGTC--GCGTTGGCCAGAA--CTCAGCCTGGC---TTTT---GCCTGGTGCATTTTCTGGTTGACGGG-CCAGCATCAATTTTGATCGCTGGATAAAGGCCTTGGGAA--TGTGGCACCCTCGGGTGTGTTATAGCCCTCGGTTGTATACAGTGGTTGG-GATTGAGGATCTCA--GCATGCC-TTTATGGTCGGGG-TTCGCCCACG-TTCATGCTTAG-GATGCTG-GCGTAATGGCTTTAA-ACGA-CCCGTCTTGAAACACGGACCA-AGGAGTCTAACATGCCTGCGAGTGTTT-GGGTGGAAAACCCGAGCGCGCAATGAAAGTGAAAGTTGGG-ATCCCTGTCGC-GGGGAGCACCGACGCCCGGACCAGAC-CTTCTGTGACGGC-TCCGCGGTAGAGCA--TGTATGTTGGGACCCGAAAG--ATGGTGAACTATGCCTGAATAGGGTG-AAGCCAGAGGAAACTCTGGTGGAGGCTCGTAGCGATTCTGACGTGCAAATCGATCGTCAAATTT-GGGTATAGGGGCG-AAAGACT-AATCGAA-CCATCTAGTAGCTGGTTCCTGCCGAAGTTTCCCTC-AGGATAGCAGAAACTCATGTCAGC--TTTATGTGGTAAAGCG---AATGATTAGAGG-----CCTTGGGGTTGAAACAACCTT---AACCTA--TTCTCAAACTTTAAATATGTAAGAACGAGCCGTCACTTGATTGGACCGCTCGGCGATTGAGAGTTTCTAGTGGGCCATTTTTGGTAAGCAGAACTGGCGATGCGGGATGAACCGAACGCGAGGTTAAGGCGCCGGAATACACGCTCATCAGACACCACAAAAGGTGTTAGTTCATCTAGACAGCAGGACGGTGGCCATGGAAGTCGGAATCCGCTAAGGAGTGTGTAACAACTCACCTGCCGAATGAACTAGCCCCGAAAATGGATGGCGCTCAAGCGTGTTACCCATACCTCGCCGTC--AGTGTCGAAGTGACACACTGACGAGTAGGCAGGCGT------------------------------------G-TGAAGCGGGAAAAGCTCAAATGTTAAAAT-CTGGCAGCTT--TGGTTGTCCGAGTTGTAGTCTGGAGAAGCGTTTTCTGTGCTGGAC-CGTGTA-CAAGTCTC-TTGGAACAGAGCGTCGTAAAGGGTGAGAA-TCCCGTCTTTGACA-CGGACTGCCAGTGCTTT--GTGATGCGCTCTCAA-AGAGTCGAGTTGTTTGGGAATGCAGCTCAAAA---TGGGTGGTAAATTCCATCTAAAGCTAAATATTGGCGAGAGACCGATAGCGAACAAGTACCGTGAGGGAAAGATGAAAAGCACTTTGGAAAGAGAGTTAAACAGTACGTGAAATTGCTGAAAGGGAAACGCTTGAAGTCAGTC--GCGTTGGCCAGAA--CTCAGCCTGGC---TTTT---GCCTGGTGCATTTTCTGGTTGACGGG-CCAGCATCAATTTTGATCGCTGGATAAAGGCCTTGGGAA--TGTGGCACCCTCGGGTGTGTTATAGCCCTCGGTTGTATACAGTGGTTGG-GATTGAGGATCTCA--GCATGCC-TTTATGGTCGGGG-TTCGCCCACG-TTCATGCTTAG-GATGCTG-GCGTAATGGCTTTAA-ACGA-CCCGTCTTGAAACACGGACCA-AGGAGTCTAACATGCCTGCGAGTGTTT-GGGTGGAAAACCCGAGCGCGCAATGAAAGTGAAAGTTGGG-ATCCCTGTCGC-GGGGAGCACCGACGCCCGGACCAGAC-CTTCTGTGACGGC-TCCGCGGTAGAGCA--TGTATGTTGGGACCCGAAAG--ATGGTGAACTATGCCTGAATAGGGTG-AAGCCAGAGGAAACTCTGGTGGAGGCTCGTAGCGATTCTGACGTGCAAATCGATCGTCAAATTT-GGGTATAGGGGCG-AAAGACT-AATCGAA-CCATCTAGTAGCTGGTTCCTGCCGAAGTTTCCCTC-AGGATAGCAGAAACTCATGTCAGC--TTTATGTGGTAAAGCG---AATGATTAGAGG-----CCTTGGGGTTGAAACAACCTT---AACCTA--TTCTCAAACTTTAAATATGTAAGAACGAGCCGTCACTTGATTGGACCGCTCGGCGATTGAGAGTTTCTAGTGGGCCATTTTTGGTAAGCAGAACTGGCGATGCGGGATGAACCGAACGCGAGGTTAAGGCGCCGGAATACACGCTCATCAGACACCACAAAAGGTGTTAGTTCATCTAGACAGCAGGACGGTGGCCATGGAAGTCGGAATCCGCTAAGGAGTGTGTAACAACTCACCTGCCGAATGAACTAGCCCCGAAAATGGATGGCGCTCAAGCGTGTTACCCATACCTCGCCGTC--AGTGTCGAAGTGACACACTGACGAGTAGGCAGGCGT--------------------
>An.chi8874
ATTAATGAATGA--ACTT--GGAT---GGA--GTTGTAGCTGGCCTTAG----CGATGGGGC-ATGTGCACACTC-T-GTTC-AT----TCACACCTTTCAC-ACCTCTGTGCAC-TTCTCATGGGGTA-----------GAG-----GCTTCGT-------CTG-AAACA----------------TGGCAAGG----------------------------TCTCCTCTCATGTGTT----TCATACCACACAC--TTTAAAGTT-TTC---AGAATGT-AAC-AA--TCATGYG--TC-AATG-----CA-TAT-A------ATACAACTTTCAGCAACGGATCTCTTGGCTCTCGCATCGATGAAGAACGCAGCGAAATGCGATAAGTAATGTGAATTGCAGAATTCAGTGAATCATCGAATCTTTGAACGCACCTTGCGCTCCTTGGTATT----CCGAGGAGCATGCCTGTTTGAGTGTCATGGT--ATTCTCAACC-CCTCTG--CAATT---TTTCTGTT---------GTA-----------GTCGG--GCTTGGAC-TTGGAGG-----TACAC-----TGCCGGC--GTTCATC---------------TTTTTGAACGCGGGCTCCTCTGAAATACATTAGCTGGAAT-------------TTTT-----ACTAAGCA-TGAT---TCAATGTGATAA-TTGTCTACGTTGT---C-TCAACT-TGGTAT--CAAATTT---GTTTCAGC-TT--CCAAACGTC---------------CTCGCG-GAC-AGTA-----------------TCTGAACATCTGACCTCAAATCAG--------------------------------------------------------------------------------------------------------------------------------------------------------------------------------------------------------------------------------------TGCTAAG-TGAAGCGGGAAAAGCTCAAATGTTAAAAT-CTGGCAGCTT--TGGTTGTCCGAGTTGTAGTCTGGAGAAGCGTTTTCTGTGCTGGAC-CGTGTA-CAAGTCTC-TTGGAACAGAGCGTCGTAGAGGGTGAGAA-TCCCGTCTTTGACA-CGGACTGCCAGTGCTTT--GTGATGCGCTCTCAA-AGAGTCGAGTTGTTTGGGAATGCAGCTCAAAA---TGGGTGGTAAATTCCATCTAAAGCTAAATATTGGCGAGAGACCGATAGCGAACAAGTACCGTGAGGGAAAGATGAAAAGCACTTTGGAAAGAGAGTTAAACAGTACGTGAAATTGCTGAAAGGGAAACGCTTGAAGTCAGTC--GCGTTGGCCAGAA--CTCAGCCTGGC---TTTT---GCCTGGTGCATTTTCTGGTTGACGGG-CCAGCATCAATTTTGATCGCTGGATAAAGGCCTTGGGAA--TGTGGCACCCTCGGGTGTGTTATAGCCCTCGGTTGTATACAGTGGTTGG-GATTGAGGATCTCA--GCATGCC-TTTATGGTCGGGG-TTCGCCCACG-TTCATGCTTAG-GATGCTG-GCGTAATGGCTTTAA-ACGA-CCCGTCTTGAAACACGGACCA-AGGAGTCTAACATGCCTGCGAGTGTTT-GGGTGGAAAACCCGAGCGCGCAATGAAAGTGAAAGTTGGG-ATCCCTGTCGC-GGGGAGCACCGACGCCCGGACCAGAC-CTTCTGTGACGGC-TCCGCGGTAGAGCA--TGTATGTTGGGACCCGAAAG--ATGGTGAACTATGCCTGAATAGGGTG-AAGCCAGAGGAAACTCTGGTGGAGGCTCGTAGCGATTCTGACGTGCAAATCGATCGTCAAATTT-GGGTATAGGGGCG-AAAGACT-AATCGAA-CCATCTAGTAGCTGGTTCCTGCCGAAGTTTCCCTC-AGGATAGCAGAAACTCATGTCAGA--TTTATGTGGTAAAGCG---AATGATTAGAGG-----CCTTGGGGTTGAAACAACCTT---AACCTA--TTCTCAAACTTTAAATATGTAAGAACGAGCCGTCACTTGATTGGACCGCTCGGCGATTGAGAGTTTCTAGTGGGCCATTTTTGGTAAGCAGAACTGGCGATGCGGGATGAACCGAACGCGAGGTTAAGGTGCCGGAATACACGCTCATCAGACACCACAAAAGGTGTTAGTTCATCTAGACAGCAGGACGGTGGCCATGGAAGTCGGAATCCGCTAAGGAGTGTGTAACAACTCACCTGCCGAATGAACTAGCCCTGAAAATGGATGGCGCTCAAGCGTGTTACCCATACCTCGCCGTC--AATGTTGAAGTGACACACTGACGAGTAGGCAGGCG-------------------------------TGCTAAG-TGAAGCGGGAAAAGCTCAAATGTTAAAAT-CTGGCAGCTT--TGGTTGTCCGAGTTGTAGTCTGGAGAAGCGTTTTCTGTGCTGGAC-CGTGTA-CAAGTCTC-TTGGAACAGAGCGTCGTAGAGGGTGAGAA-TCCCGTCTTTGACA-CGGACTGCCAGTGCTTT--GTGATGCGCTCTCAA-AGAGTCGAGTTGTTTGGGAATGCAGCTCAAAA---TGGGTGGTAAATTCCATCTAAAGCTAAATATTGGCGAGAGACCGATAGCGAACAAGTACCGTGAGGGAAAGATGAAAAGCACTTTGGAAAGAGAGTTAAACAGTACGTGAAATTGCTGAAAGGGAAACGCTTGAAGTCAGTC--GCGTTGGCCAGAA--CTCAGCCTGGC---TTTT---GCCTGGTGCATTTTCTGGTTGACGGG-CCAGCATCAATTTTGATCGCTGGATAAAGGCCTTGGGAA--TGTGGCACCCTCGGGTGTGTTATAGCCCTCGGTTGTATACAGTGGTTGG-GATTGAGGATCTCA--GCATGCC-TTTATGGTCGGGG-TTCGCCCACG-TTCATGCTTAG-GATGCTG-GCGTAATGGCTTTAA-ACGA-CCCGTCTTGAAACACGGACCA-AGGAGTCTAACATGCCTGCGAGTGTTT-GGGTGGAAAACCCGAGCGCGCAATGAAAGTGAAAGTTGGG-ATCCCTGTCGC-GGGGAGCACCGACGCCCGGACCAGAC-CTTCTGTGACGGC-TCCGCGGTAGAGCA--TGTATGTTGGGACCCGAAAG--ATGGTGAACTATGCCTGAATAGGGTG-AAGCCAGAGGAAACTCTGGTGGAGGCTCGTAGCGATTCTGACGTGCAAATCGATCGTCAAATTT-GGGTATAGGGGCG-AAAGACT-AATCGAA-CCATCTAGTAGCTGGTTCCTGCCGAAGTTTCCCTC-AGGATAGCAGAAACTCATGTCAGA--TTTATGTGGTAAAGCG---AATGATTAGAGG-----CCTTGGGGTTGAAACAACCTT---AACCTA--TTCTCAAACTTTAAATATGTAAGAACGAGCCGTCACTTGATTGGACCGCTCGGCGATTGAGAGTTTCTAGTGGGCCATTTTTGGTAAGCAGAACTGGCGATGCGGGATGAACCGAACGCGAGGTTAAGGTGCCGGAATACACGCTCATCAGACACCACAAAAGGTGTTAGTTCATCTAGACAGCAGGACGGTGGCCATGGAAGTCGGAATCCGCTAAGGAGTGTGTAACAACTCACCTGCCGAATGAACTAGCCCTGAAAATGGATGGCGCTCAAGCGTGTTACCCATACCTCGCCGTC--AATGTTGAAGTGACACACTGACGAGTAGGCAGGCG-------------------------------TGCTAAG-TGAAGCGGGAAAAGCTCAAATGTTAAAAT-CTGGCAGCTT--TGGTTGTCCGAGTTGTAGTCTGGAGAAGCGTTTTCTGTGCTGGAC-CGTGTA-CAAGTCTC-TTGGAACAGAGCGTCGTAGAGGGTGAGAA-TCCCGTCTTTGACA-CGGACTGCCAGTGCTTT--GTGATGCGCTCTCAA-AGAGTCGAGTTGTTTGGGAATGCAGCTCAAAA---TGGGTGGTAAATTCCATCTAAAGCTAAATATTGGCGAGAGACCGATAGCGAACAAGTACCGTGAGGGAAAGATGAAAAGCACTTTGGAAAGAGAGTTAAACAGTACGTGAAATTGCTGAAAGGGAAACGCTTGAAGTCAGTC--GCGTTGGCCAGAA--CTCAGCCTGGC---TTTT---GCCTGGTGCATTTTCTGGTTGACGGG-CCAGCATCAATTTTGATCGCTGGATAAAGGCCTTGGGAA--TGTGGCACCCTCGGGTGTGTTATAGCCCTCGGTTGTATACAGTGGTTGG-GATTGAGGATCTCA--GCATGCC-TTTATGGTCGGGG-TTCGCCCACG-TTCATGCTTAG-GATGCTG-GCGTAATGGCTTTAA-ACGA-CCCGTCTTGAAACACGGACCA-AGGAGTCTAACATGCCTGCGAGTGTTT-GGGTGGAAAACCCGAGCGCGCAATGAAAGTGAAAGTTGGG-ATCCCTGTCGC-GGGGAGCACCGACGCCCGGACCAGAC-CTTCTGTGACGGC-TCCGCGGTAGAGCA--TGTATGTTGGGACCCGAAAG--ATGGTGAACTATGCCTGAATAGGGTG-AAGCCAGAGGAAACTCTGGTGGAGGCTCGTAGCGATTCTGACGTGCAAATCGATCGTCAAATTT-GGGTATAGGGGCG-AAAGACT-AATCGAA-CCATCTAGTAGCTGGTTCCTGCCGAAGTTTCCCTC-AGGATAGCAGAAACTCATGTCAGA--TTTATGTGGTAAAGCG---AATGATTAGAGG-----CCTTGGGGTTGAAACAACCTT---AACCTA--TTCTCAAACTTTAAATATGTAAGAACGAGCCGTCACTTGATTGGACCGCTCGGCGATTGAGAGTTTCTAGTGGGCCATTTTTGGTAAGCAGAACTGGCGATGCGGGATGAACCGAACGCGAGGTTAAGGTGCCGGAATACACGCTCATCAGACACCACAAAAGGTGTTAGTTCATCTAGACAGCAGGACGGTGGCCATGGAAGTCGGAATCCGCTAAGGAGTGTGTAACAACTCACCTGCCGAATGAACTAGCCCTGAAAATGGATGGCGCTCAAGCGTGTTACCCATACCTCGCCGTC--AATGTTGAAGTGACACACTGACGAGTAGGCAGGCG-------------------------------TGCTAAG-TGAAGCGGGAAAAGCTCAAATGTTAAAAT-CTGGCAGCTT--TGGTTGTCCGAGTTGTAGTCTGGAGAAGCGTTTTCTGTGCTGGAC-CGTGTA-CAAGTCTC-TTGGAACAGAGCGTCGTAGAGGGTGAGAA-TCCCGTCTTTGACA-CGGACTGCCAGTGCTTT--GTGATGCGCTCTCAA-AGAGTCGAGTTGTTTGGGAATGCAGCTCAAAA---TGGGTGGTAAATTCCATCTAAAGCTAAATATTGGCGAGAGACCGATAGCGAACAAGTACCGTGAGGGAAAGATGAAAAGCACTTTGGAAAGAGAGTTAAACAGTACGTGAAATTGCTGAAAGGGAAACGCTTGAAGTCAGTC--GCGTTGGCCAGAA--CTCAGCCTGGC---TTTT---GCCTGGTGCATTTTCTGGTTGACGGG-CCAGCATCAATTTTGATCGCTGGATAAAGGCCTTGGGAA--TGTGGCACCCTCGGGTGTGTTATAGCCCTCGGTTGTATACAGTGGTTGG-GATTGAGGATCTCA--GCATGCC-TTTATGGTCGGGG-TTCGCCCACG-TTCATGCTTAG-GATGCTG-GCGTAATGGCTTTAA-ACGA-CCCGTCTTGAAACACGGACCA-AGGAGTCTAACATGCCTGCGAGTGTTT-GGGTGGAAAACCCGAGCGCGCAATGAAAGTGAAAGTTGGG-ATCCCTGTCGC-GGGGAGCACCGACGCCCGGACCAGAC-CTTCTGTGACGGC-TCCGCGGTAGAGCA--TGTATGTTGGGACCCGAAAG--ATGGTGAACTATGCCTGAATAGGGTG-AAGCCAGAGGAAACTCTGGTGGAGGCTCGTAGCGATTCTGACGTGCAAATCGATCGTCAAATTT-GGGTATAGGGGCG-AAAGACT-AATCGAA-CCATCTAGTAGCTGGTTCCTGCCGAAGTTTCCCTC-AGGATAGCAGAAACTCATGTCAGA--TTTATGTGGTAAAGCG---AATGATTAGAGG-----CCTTGGGGTTGAAACAACCTT---AACCTA--TTCTCAAACTTTAAATATGTAAGAACGAGCCGTCACTTGATTGGACCGCTCGGCGATTGAGAGTTTCTAGTGGGCCATTTTTGGTAAGCAGAACTGGCGATGCGGGATGAACCGAACGCGAGGTTAAGGTGCCGGAATACACGCTCATCAGACACCACAAAAGGTGTTAGTTCATCTAGACAGCAGGACGGTGGCCATGGAAGTCGGAATCCGCTAAGGAGTGTGTAACAACTCACCTGCCGAATGAACTAGCCCTGAAAATGGATGGCGCTCAAGCGTGTTACCCATACCTCGCCGTC--AATGTTGAAGTGACACACTGACGAGTAGGCAGGCG---------------------
>M.adu8024
ATTATTGAATAA--ATTT--GGGT---GAG--GTTGTAGCTGGCCCT------CTCTGGGGC-ATGTGCACGCTT-T-GCTC-AT----TTCCACTCTCTAC-ACCTCTGTGCAC-TTTCCATGAGTTC-----------AGGTCCAAGTTGTGT------------AACA----------------CAATGAAC-------------------------GACCTTGATTTCATGCGTT----ATC-AACACACACATTGTTTT-GT-TTC---AGAATGT-CTC-CATGTCATGCG--TA-AATG-----CA-TAT-A------ATACAACTTTCAGCAACGGATCTCTTGGCTCTCGCATCGATGAAGAACGCAGCGAAATGCGATAAGTAATGTGAATTGCAGAATTCAGTGAATCATCGAATCTTTGAACGCACCTTGCGCTCCTTGGTATT----CCGAGGAGCATGCCTGTTTGAGTGTCATGGT--ATTCTCAACT-CTTGTA--C-ATT---TTTGT------------GCA-----------AGTG-----TTGGAC-TTGGAGG------GTTG-----TGCTGGACGG----GA----TTGT-----------------CTGGCTCCTCTGAAATGCATTAGCT-TGAA-------------CGTT-----GCCGAGTA-TGAT---CTAGCGTGATAA-CTGTCTGCGCTGT---T-CTGTCCACGGCAT-T-TGCAAA----GTCAAGC-TT--CTAAACG-----------------TCGAAA-GACAAACA---T-----------TCTATGAACATCTGACCTCAAATCAGGTAGGACTACCCGCTGAACTTAAGCATATCAA-TAAGCGGAGGAAAAGAAACTAACAAGGATTCCCCTAGTAACTGCGAGTGAAGCGGGAAAAGCTCAAATTTAAAATCTGGCAGCTTTGGCTGTCCGAGTTGTATTCTGGAGAAGCGTTTTCTGTGCTGGACCGTGTACAAGTCTCTTGGAACAGAGCGTCATAGAGGGTGAGAATCCTGTCTTTGAT-CCCCTAGTAACTGCGAG-TGAAGCGGGAAAAGCTCAAAT-TTAAAAT-CTGGCAGCTT--TGGCTGTCCGAGTTGTATTCTGGAGAAGCGTTTTCTGTGCTGGAC-CGTGTA-CAAGTCTC-TTGGAACAGAGCGTCATAGAGGGTGAGAA-TCCTGTCTTTGATA-CGGACTGCCAGTACTTT--GTGATGCGCTCTCAA-AGAGTCGAGTTGTTTGGGAATGCAGCTCAAAA---TGGGTGGTAAATTCCATCTAAAGCTAAATATTGGCGAGAGACCGATAGCGAACAAGTACCGTGAGGGAAAGATGAAAAGCACTTTGGAAAGAGAGTTAAACAGTACGTGAAATTGCTGAAAGGGAAACGCTTGAAGTCAGTC--ACGTCCGTCAGAA--CTCAGCCATGC---TTTTGCAGTGTGGTGCATTTTCTGGCAGACGGG-CCAGCATCAATTTCGACCGCTGGAAAAAGGTTGTGGAAA--TGTGGCACCTTCGGGTGTGTTATAGTCCATGGCTGCATACAGCGGTTGG-GATTGAGGATCTCA--GCATGCC-TTTATGGTCGGGGTTTCCCCCACG-TCCATGCTTAG-GATGCTG-GCGTAATGGCTTTAA-GCGA-CCCGTCTTGAAACACGGACCA-AGGAGTCTAACATGCCTGCGAGTGTTT-GGGTGGAAAACCCGAGCGCGTAATGAAAGTGAAAGTTGGG-ATCCCTGTCGC-GGGGAGCACCGACGCCCGGACCAGAC-CTTTTGTGACGGA-TCCGCGGTAGAGCA--TGTATGTTGGGACCCGAAAG--ATGGTGAACTATGCCTGAATAGGGTG-AAGCCAGAGGAAACTCTGGTGGAGGCTCGTAGCGATTCTGACGTGCAAATCGATCGTCAAATTT-GGGTATAGGGGCG-AAAGACT-AATCGAA-CCATCTAGTAGCTGGTTCCTGCCGAAGTTTCCCTC-AGGATAGCAGAAACTCATGTCAGA--TTTATGTGGTAAAGCG---AATGATTAGAGG-----CCTTGGGGTTGAAACAACCTT---AACCTA--TTCTCAAACTTTAAATATGTAAGAACGAGCCGTCACTTGATTGGACCGCTCGGCGATTGAGAGTTTCTAGTGGGCCATTTTTGGTAAGCAGAACTGGCGATGCGGGATGAACCGAACGCGAGGTTAAGGTGCCGGAATACACGCTCATCAGACACCACAAAAGGTGTTAGTTCATCTAGACAGCAGGACGGTGGCCATGGAAGTCGGAATCCGCTAAGGAGTGTGTAACAACTCACCTGCCGAATGAACTAGCCCTGAAAATGGATGGCGCTCAAGCGTGTTACCCATACCTCGCCGTC--AGTGTTGAAGTGACGCACTGACGAGTAGGCAGGCGTGGGGGTTTGTGAAGAAGCC-CCCCTAGTAACTGCGAG-TGAAGCGGGAAAAGCTCAAAT-TTAAAAT-CTGGCAGCTT--TGGCTGTCCGAGTTGTATTCTGGAGAAGCGTTTTCTGTGCTGGAC-CGTGTA-CAAGTCTC-TTGGAACAGAGCGTCATAGAGGGTGAGAA-TCCTGTCTTTGATA-CGGACTGCCAGTACTTT--GTGATGCGCTCTCAA-AGAGTCGAGTTGTTTGGGAATGCAGCTCAAAA---TGGGTGGTAAATTCCATCTAAAGCTAAATATTGGCGAGAGACCGATAGCGAACAAGTACCGTGAGGGAAAGATGAAAAGCACTTTGGAAAGAGAGTTAAACAGTACGTGAAATTGCTGAAAGGGAAACGCTTGAAGTCAGTC--ACGTCCGTCAGAA--CTCAGCCATGC---TTTTGCAGTGTGGTGCATTTTCTGGCAGACGGG-CCAGCATCAATTTCGACCGCTGGAAAAAGGTTGTGGAAA--TGTGGCACCTTCGGGTGTGTTATAGTCCATGGCTGCATACAGCGGTTGG-GATTGAGGATCTCA--GCATGCC-TTTATGGTCGGGGTTTCCCCCACG-TCCATGCTTAG-GATGCTG-GCGTAATGGCTTTAA-GCGA-CCCGTCTTGAAACACGGACCA-AGGAGTCTAACATGCCTGCGAGTGTTT-GGGTGGAAAACCCGAGCGCGTAATGAAAGTGAAAGTTGGG-ATCCCTGTCGC-GGGGAGCACCGACGCCCGGACCAGAC-CTTTTGTGACGGA-TCCGCGGTAGAGCA--TGTATGTTGGGACCCGAAAG--ATGGTGAACTATGCCTGAATAGGGTG-AAGCCAGAGGAAACTCTGGTGGAGGCTCGTAGCGATTCTGACGTGCAAATCGATCGTCAAATTT-GGGTATAGGGGCG-AAAGACT-AATCGAA-CCATCTAGTAGCTGGTTCCTGCCGAAGTTTCCCTC-AGGATAGCAGAAACTCATGTCAGA--TTTATGTGGTAAAGCG---AATGATTAGAGG-----CCTTGGGGTTGAAACAACCTT---AACCTA--TTCTCAAACTTTAAATATGTAAGAACGAGCCGTCACTTGATTGGACCGCTCGGCGATTGAGAGTTTCTAGTGGGCCATTTTTGGTAAGCAGAACTGGCGATGCGGGATGAACCGAACGCGAGGTTAAGGTGCCGGAATACACGCTCATCAGACACCACAAAAGGTGTTAGTTCATCTAGACAGCAGGACGGTGGCCATGGAAGTCGGAATCCGCTAAGGAGTGTGTAACAACTCACCTGCCGAATGAACTAGCCCTGAAAATGGATGGCGCTCAAGCGTGTTACCCATACCTCGCCGTC--AGTGTTGAAGTGACGCACTGACGAGTAGGCAGGCGTGGGGGTTTGTGAAGAAGCC-CCCCTAGTAACTGCGAG-TGAAGCGGGAAAAGCTCAAAT-TTAAAAT-CTGGCAGCTT--TGGCTGTCCGAGTTGTATTCTGGAGAAGCGTTTTCTGTGCTGGAC-CGTGTA-CAAGTCTC-TTGGAACAGAGCGTCATAGAGGGTGAGAA-TCCTGTCTTTGATA-CGGACTGCCAGTACTTT--GTGATGCGCTCTCAA-AGAGTCGAGTTGTTTGGGAATGCAGCTCAAAA---TGGGTGGTAAATTCCATCTAAAGCTAAATATTGGCGAGAGACCGATAGCGAACAAGTACCGTGAGGGAAAGATGAAAAGCACTTTGGAAAGAGAGTTAAACAGTACGTGAAATTGCTGAAAGGGAAACGCTTGAAGTCAGTC--ACGTCCGTCAGAA--CTCAGCCATGC---TTTTGCAGTGTGGTGCATTTTCTGGCAGACGGG-CCAGCATCAATTTCGACCGCTGGAAAAAGGTTGTGGAAA--TGTGGCACCTTCGGGTGTGTTATAGTCCATGGCTGCATACAGCGGTTGG-GATTGAGGATCTCA--GCATGCC-TTTATGGTCGGGGTTTCCCCCACG-TCCATGCTTAG-GATGCTG-GCGTAATGGCTTTAA-GCGA-CCCGTCTTGAAACACGGACCA-AGGAGTCTAACATGCCTGCGAGTGTTT-GGGTGGAAAACCCGAGCGCGTAATGAAAGTGAAAGTTGGG-ATCCCTGTCGC-GGGGAGCACCGACGCCCGGACCAGAC-CTTTTGTGACGGA-TCCGCGGTAGAGCA--TGTATGTTGGGACCCGAAAG--ATGGTGAACTATGCCTGAATAGGGTG-AAGCCAGAGGAAACTCTGGTGGAGGCTCGTAGCGATTCTGACGTGCAAATCGATCGTCAAATTT-GGGTATAGGGGCG-AAAGACT-AATCGAA-CCATCTAGTAGCTGGTTCCTGCCGAAGTTTCCCTC-AGGATAGCAGAAACTCATGTCAGA--TTTATGTGGTAAAGCG---AATGATTAGAGG-----CCTTGGGGTTGAAACAACCTT---AACCTA--TTCTCAAACTTTAAATATGTAAGAACGAGCCGTCACTTGATTGGACCGCTCGGCGATTGAGAGTTTCTAGTGGGCCATTTTTGGTAAGCAGAACTGGCGATGCGGGATGAACCGAACGCGAGGTTAAGGTGCCGGAATACACGCTCATCAGACACCACAAAAGGTGTTAGTTCATCTAGACAGCAGGACGGTGGCCATGGAAGTCGGAATCCGCTAAGGAGTGTGTAACAACTCACCTGCCGAATGAACTAGCCCTGAAAATGGATGGCGCTCAAGCGTGTTACCCATACCTCGCCGTC--AGTGTTGAAGTGACGCACTGACGAGTAGGCAGGCGTGGGGGTTTGTGAAGAAGCC-CCCCTAGTAACTGCGAG-TGAAGCGGGAAAAGCTCAAAT-TTAAAAT-CTGGCAGCTT--TGGCTGTCCGAGTTGTATTCTGGAGAAGCGTTTTCTGTGCTGGAC-CGTGTA-CAAGTCTC-TTGGAACAGAGCGTCATAGAGGGTGAGAA-TCCTGTCTTTGATA-CGGACTGCCAGTACTTT--GTGATGCGCTCTCAA-AGAGTCGAGTTGTTTGGGAATGCAGCTCAAAA---TGGGTGGTAAATTCCATCTAAAGCTAAATATTGGCGAGAGACCGATAGCGAACAAGTACCGTGAGGGAAAGATGAAAAGCACTTTGGAAAGAGAGTTAAACAGTACGTGAAATTGCTGAAAGGGAAACGCTTGAAGTCAGTC--ACGTCCGTCAGAA--CTCAGCCATGC---TTTTGCAGTGTGGTGCATTTTCTGGCAGACGGG-CCAGCATCAATTTCGACCGCTGGAAAAAGGTTGTGGAAA--TGTGGCACCTTCGGGTGTGTTATAGTCCATGGCTGCATACAGCGGTTGG-GATTGAGGATCTCA--GCATGCC-TTTATGGTCGGGGTTTCCCCCACG-TCCATGCTTAG-GATGCTG-GCGTAATGGCTTTAA-GCGA-CCCGTCTTGAAACACGGACCA-AGGAGTCTAACATGCCTGCGAGTGTTT-GGGTGGAAAACCCGAGCGCGTAATGAAAGTGAAAGTTGGG-ATCCCTGTCGC-GGGGAGCACCGACGCCCGGACCAGAC-CTTTTGTGACGGA-TCCGCGGTAGAGCA--TGTATGTTGGGACCCGAAAG--ATGGTGAACTATGCCTGAATAGGGTG-AAGCCAGAGGAAACTCTGGTGGAGGCTCGTAGCGATTCTGACGTGCAAATCGATCGTCAAATTT-GGGTATAGGGGCG-AAAGACT-AATCGAA-CCATCTAGTAGCTGGTTCCTGCCGAAGTTTCCCTC-AGGATAGCAGAAACTCATGTCAGA--TTTATGTGGTAAAGCG---AATGATTAGAGG-----CCTTGGGGTTGAAACAACCTT---AACCTA--TTCTCAAACTTTAAATATGTAAGAACGAGCCGTCACTTGATTGGACCGCTCGGCGATTGAGAGTTTCTAGTGGGCCATTTTTGGTAAGCAGAACTGGCGATGCGGGATGAACCGAACGCGAGGTTAAGGTGCCGGAATACACGCTCATCAGACACCACAAAAGGTGTTAGTTCATCTAGACAGCAGGACGGTGGCCATGGAAGTCGGAATCCGCTAAGGAGTGTGTAACAACTCACCTGCCGAATGAACTAGCCCTGAAAATGGATGGCGCTCAAGCGTGTTACCCATACCTCGCCGTC--AGTGTTGAAGTGACGCACTGACGAGTAGGCAGGCGTGGGGGTTTGTGAAGAAGCC-
>M.sub12976
ATTAATGAATAA--ATTT--GGGT---GAG--GTTGTAGCTGGCCCTCT-------CTGGGC-ATGTGCACGCTT-T-GCTC-AT----TTCCACTCTCTAC-ACCTCTGTGCAC-TTTCCATGGGGTC-----------AGGTCCAAGTTGTGT------------AACA----------------TGACGAAC-------------------------GACCTTGATGCCATGCGTT----TTT-AAAACACACTGTTTTGTTTC-------AGAATGTCTTC--ATGTCATGCG--TA-AATG-----CA-TAT-A------ATACAACTTTCAGCAACGGATCTCTTGGCTCTCGCATCGATGAAGAACGCAGCGAAATGCGATAAGTAATGTGAATTGCAGAATTCAGTGAATCATCGAATCTTTGAACGCACCTTGCGCTCCTTGGTATT----CCGAGGAGCATGCCTGTTTGAGTGTCATGGT--ATTCTCAACT-CTTGTA--CATTT---TGT----------------------------GCAAG--TGTTGGAC-TTGGAGG-------TCG-----TGCTGGACGGGAGACT-----------------------GTCTGGCTCCTCTGAATTGCATTAGCT-TGAA-------------CGTT-----GCCGAGTA-TGAT---CTAGCGTGATAA-TTGTCTGCGCTGT---T-TCGTCCACGGCAT-TTGCAAGT----TTCATGC-TT--CTAAACGTCGA------------------AAGACAAACA---T-----------TCTATGAACATCTGACCTCAAATCAGGTAGGACTACCCGCTGAACTTAAGCATATC----------------------------------------------------------------------------------------------------------------------------------------------------------------------------------------------CCCCTAGTAACTGCGAG-TGAAGCGGGAAAAGCTCAAAT-TTAAAATCCCGGCAGCTT--TGGCTGTCCGAGTTGTATTCTGGAGAAGCGTTTTCTGTGCTGGAC-CGTGTA-CAAGTCTC-TTGGAACAGAGCGTCATAGAGGGTGAGAA-TCCCGTCTTTGATA-CGGACTGCCAGTGCTTT--GTGATGCGCTCTCGA-AGAGTCGAGTTGTTTGGGAATGCAGCTCAAAA---TGGGTGGTAAATTCCATCTAAAGCTAAATATTGGCGAGAGACCGATAGCGAACAAGTACCGTGAGGGAAAGATGAAAAGCACTTTGGAAAGAGAGTTAAACAGTACGTGAAATTGCTGAAAGGGAAACGCTTGAAGTCAGTC--ACGTCCGTCAGAA--CTCAGCCATGC---TTTTTT-GTGTGGTGCATTTTCTGGCAGACGGGCCCAGCATCAATTTTGACCGCTGGAAAAAGGCTGTGGAAA--TGTGGCACCTTCGGGTGTGTTATAGTCCATGGCTGCATACAGCGGTTGG-GATTGAGGATCTCA--GCATGCC-TTTATGGTCGGGGTTTTCCCCACG-TCCATGCTTAG-GATGCTG-GCGTAATGGCTTTAA-GCGA-CCCGTCTTGAAACACGGACCA-AGGAGTCTAACATGCCTGCGAGTGTTT-GGGTGGAAAACCCGAGCGCGTAATGAAAGTGAAAGTTGGG-ATCCCTGTCGC-GGGGAGCACCGACGCCCGGACCAGAC-CTTCTGTGACGGA-TCCGCGGTAGAGCA--TGTATGTTGGGACCCGAAAG--ATGGTGAACTATGCCTGAATAGGGTG-AAGCCAGAGGAAACTCTGGTGGAGGCTCGTAGCGATTCTGACGTGCAAATCGATCGTCAAATTT-GGGTATAGGGGCG-AAAGACT-AATCGAA-CCATCTAGTAGCTGGTTCCTGCCGAAGTTTCCCTC-AGGATAGCAGAAACTCATGTCAGA--TTTATGTGGTAAAGCG---AATGATTAGAGG-----CCTTGGGGTTGAAACAACCTT---AACCTA--TTCTCAAACTTTAAATATGTAAGAACGAGCCGTCACTTGATTGGACCGCTCGGCGATTGGGAGTTTCTAGTGGGCCATTTTTGGTAAGCAGAACTGGCGATGCGGGATGAACCGAACGCGAGGTTAAGGTGCCGGAATACACGCTCATCAGACACCACAAAAGGTGTTAGTTCATCTAGACAGCAGGACGGTGGCCATGGAAGTCGGAATCCGCTAAGGAGTGTGTAACAACTCACCTGCCGAATGAACTAGCCCTGAAAATGGATGGCGCTCAAGCGTGTTACCCATACCTCGCCGTC--AGTGTTGAAGTGACGCACTGACGAGTAGGCAGGCGTGGAGGTTTGTGAAGAAGCC-CCCCTAGTAACTGCGAG-TGAAGCGGGAAAAGCTCAAAT-TTAAAATCCCGGCAGCTT--TGGCTGTCCGAGTTGTATTCTGGAGAAGCGTTTTCTGTGCTGGAC-CGTGTA-CAAGTCTC-TTGGAACAGAGCGTCATAGAGGGTGAGAA-TCCCGTCTTTGATA-CGGACTGCCAGTGCTTT--GTGATGCGCTCTCGA-AGAGTCGAGTTGTTTGGGAATGCAGCTCAAAA---TGGGTGGTAAATTCCATCTAAAGCTAAATATTGGCGAGAGACCGATAGCGAACAAGTACCGTGAGGGAAAGATGAAAAGCACTTTGGAAAGAGAGTTAAACAGTACGTGAAATTGCTGAAAGGGAAACGCTTGAAGTCAGTC--ACGTCCGTCAGAA--CTCAGCCATGC---TTTTTT-GTGTGGTGCATTTTCTGGCAGACGGGCCCAGCATCAATTTTGACCGCTGGAAAAAGGCTGTGGAAA--TGTGGCACCTTCGGGTGTGTTATAGTCCATGGCTGCATACAGCGGTTGG-GATTGAGGATCTCA--GCATGCC-TTTATGGTCGGGGTTTTCCCCACG-TCCATGCTTAG-GATGCTG-GCGTAATGGCTTTAA-GCGA-CCCGTCTTGAAACACGGACCA-AGGAGTCTAACATGCCTGCGAGTGTTT-GGGTGGAAAACCCGAGCGCGTAATGAAAGTGAAAGTTGGG-ATCCCTGTCGC-GGGGAGCACCGACGCCCGGACCAGAC-CTTCTGTGACGGA-TCCGCGGTAGAGCA--TGTATGTTGGGACCCGAAAG--ATGGTGAACTATGCCTGAATAGGGTG-AAGCCAGAGGAAACTCTGGTGGAGGCTCGTAGCGATTCTGACGTGCAAATCGATCGTCAAATTT-GGGTATAGGGGCG-AAAGACT-AATCGAA-CCATCTAGTAGCTGGTTCCTGCCGAAGTTTCCCTC-AGGATAGCAGAAACTCATGTCAGA--TTTATGTGGTAAAGCG---AATGATTAGAGG-----CCTTGGGGTTGAAACAACCTT---AACCTA--TTCTCAAACTTTAAATATGTAAGAACGAGCCGTCACTTGATTGGACCGCTCGGCGATTGGGAGTTTCTAGTGGGCCATTTTTGGTAAGCAGAACTGGCGATGCGGGATGAACCGAACGCGAGGTTAAGGTGCCGGAATACACGCTCATCAGACACCACAAAAGGTGTTAGTTCATCTAGACAGCAGGACGGTGGCCATGGAAGTCGGAATCCGCTAAGGAGTGTGTAACAACTCACCTGCCGAATGAACTAGCCCTGAAAATGGATGGCGCTCAAGCGTGTTACCCATACCTCGCCGTC--AGTGTTGAAGTGACGCACTGACGAGTAGGCAGGCGTGGAGGTTTGTGAAGAAGCC-CCCCTAGTAACTGCGAG-TGAAGCGGGAAAAGCTCAAAT-TTAAAATCCCGGCAGCTT--TGGCTGTCCGAGTTGTATTCTGGAGAAGCGTTTTCTGTGCTGGAC-CGTGTA-CAAGTCTC-TTGGAACAGAGCGTCATAGAGGGTGAGAA-TCCCGTCTTTGATA-CGGACTGCCAGTGCTTT--GTGATGCGCTCTCGA-AGAGTCGAGTTGTTTGGGAATGCAGCTCAAAA---TGGGTGGTAAATTCCATCTAAAGCTAAATATTGGCGAGAGACCGATAGCGAACAAGTACCGTGAGGGAAAGATGAAAAGCACTTTGGAAAGAGAGTTAAACAGTACGTGAAATTGCTGAAAGGGAAACGCTTGAAGTCAGTC--ACGTCCGTCAGAA--CTCAGCCATGC---TTTTTT-GTGTGGTGCATTTTCTGGCAGACGGGCCCAGCATCAATTTTGACCGCTGGAAAAAGGCTGTGGAAA--TGTGGCACCTTCGGGTGTGTTATAGTCCATGGCTGCATACAGCGGTTGG-GATTGAGGATCTCA--GCATGCC-TTTATGGTCGGGGTTTTCCCCACG-TCCATGCTTAG-GATGCTG-GCGTAATGGCTTTAA-GCGA-CCCGTCTTGAAACACGGACCA-AGGAGTCTAACATGCCTGCGAGTGTTT-GGGTGGAAAACCCGAGCGCGTAATGAAAGTGAAAGTTGGG-ATCCCTGTCGC-GGGGAGCACCGACGCCCGGACCAGAC-CTTCTGTGACGGA-TCCGCGGTAGAGCA--TGTATGTTGGGACCCGAAAG--ATGGTGAACTATGCCTGAATAGGGTG-AAGCCAGAGGAAACTCTGGTGGAGGCTCGTAGCGATTCTGACGTGCAAATCGATCGTCAAATTT-GGGTATAGGGGCG-AAAGACT-AATCGAA-CCATCTAGTAGCTGGTTCCTGCCGAAGTTTCCCTC-AGGATAGCAGAAACTCATGTCAGA--TTTATGTGGTAAAGCG---AATGATTAGAGG-----CCTTGGGGTTGAAACAACCTT---AACCTA--TTCTCAAACTTTAAATATGTAAGAACGAGCCGTCACTTGATTGGACCGCTCGGCGATTGGGAGTTTCTAGTGGGCCATTTTTGGTAAGCAGAACTGGCGATGCGGGATGAACCGAACGCGAGGTTAAGGTGCCGGAATACACGCTCATCAGACACCACAAAAGGTGTTAGTTCATCTAGACAGCAGGACGGTGGCCATGGAAGTCGGAATCCGCTAAGGAGTGTGTAACAACTCACCTGCCGAATGAACTAGCCCTGAAAATGGATGGCGCTCAAGCGTGTTACCCATACCTCGCCGTC--AGTGTTGAAGTGACGCACTGACGAGTAGGCAGGCGTGGAGGTTTGTGAAGAAGCC-CCCCTAGTAACTGCGAG-TGAAGCGGGAAAAGCTCAAAT-TTAAAATCCCGGCAGCTT--TGGCTGTCCGAGTTGTATTCTGGAGAAGCGTTTTCTGTGCTGGAC-CGTGTA-CAAGTCTC-TTGGAACAGAGCGTCATAGAGGGTGAGAA-TCCCGTCTTTGATA-CGGACTGCCAGTGCTTT--GTGATGCGCTCTCGA-AGAGTCGAGTTGTTTGGGAATGCAGCTCAAAA---TGGGTGGTAAATTCCATCTAAAGCTAAATATTGGCGAGAGACCGATAGCGAACAAGTACCGTGAGGGAAAGATGAAAAGCACTTTGGAAAGAGAGTTAAACAGTACGTGAAATTGCTGAAAGGGAAACGCTTGAAGTCAGTC--ACGTCCGTCAGAA--CTCAGCCATGC---TTTTTT-GTGTGGTGCATTTTCTGGCAGACGGGCCCAGCATCAATTTTGACCGCTGGAAAAAGGCTGTGGAAA--TGTGGCACCTTCGGGTGTGTTATAGTCCATGGCTGCATACAGCGGTTGG-GATTGAGGATCTCA--GCATGCC-TTTATGGTCGGGGTTTTCCCCACG-TCCATGCTTAG-GATGCTG-GCGTAATGGCTTTAA-GCGA-CCCGTCTTGAAACACGGACCA-AGGAGTCTAACATGCCTGCGAGTGTTT-GGGTGGAAAACCCGAGCGCGTAATGAAAGTGAAAGTTGGG-ATCCCTGTCGC-GGGGAGCACCGACGCCCGGACCAGAC-CTTCTGTGACGGA-TCCGCGGTAGAGCA--TGTATGTTGGGACCCGAAAG--ATGGTGAACTATGCCTGAATAGGGTG-AAGCCAGAGGAAACTCTGGTGGAGGCTCGTAGCGATTCTGACGTGCAAATCGATCGTCAAATTT-GGGTATAGGGGCG-AAAGACT-AATCGAA-CCATCTAGTAGCTGGTTCCTGCCGAAGTTTCCCTC-AGGATAGCAGAAACTCATGTCAGA--TTTATGTGGTAAAGCG---AATGATTAGAGG-----CCTTGGGGTTGAAACAACCTT---AACCTA--TTCTCAAACTTTAAATATGTAAGAACGAGCCGTCACTTGATTGGACCGCTCGGCGATTGGGAGTTTCTAGTGGGCCATTTTTGGTAAGCAGAACTGGCGATGCGGGATGAACCGAACGCGAGGTTAAGGTGCCGGAATACACGCTCATCAGACACCACAAAAGGTGTTAGTTCATCTAGACAGCAGGACGGTGGCCATGGAAGTCGGAATCCGCTAAGGAGTGTGTAACAACTCACCTGCCGAATGAACTAGCCCTGAAAATGGATGGCGCTCAAGCGTGTTACCCATACCTCGCCGTC--AGTGTTGAAGTGACGCACTGACGAGTAGGCAGGCGTGGAGGTTTGTGAAGAAGCC-
>M.Dai10173
ATT-ATGAATAA--ATTT--GGGT---GAG--GTTGTAGCTGGCCCT------CTCT-GGGC-ATGTGCACGCTT-T-GCTC-AT----TTCCACTCTCTAC-ACCTCTGTGCAC-TTTCCATGGGGTC-----------AGGTCCAAGTTGTGT------------AACA----------------TGACGAAC-------------------------GACCTTGATGCCATGCGTT----TTT-AAAACACAC--TGTTTT-GT-TTC---AGAATGT-CTT-CATGTCATGCG--TA-AATG-----CA-TAT-A------ATACAACTTTCAGCAACGGATCTCTTGGCTCTCGCATCGATGAAGAACGCAGCGAAATGCGATAAGTAATGTGAATTGCAGAATTCAGTGAATCATCGAATCTTTGAACGCACCTTGCGCTCCTTGGTATT----CCGAGGAGCATGCCTGTTTGAGTGTCATGGT--ATTCTCAACT-CTTGTA--C-A-T---TTTGT------------GCA-----------AGTG-----TTGGAC-TTGGA-G------GTCG-----TGCTGGACGGGAGAGA----CTGT-----------------CTGGCTCCTCTGAATTGCATTAGCT-TGAA-------------CGTT-----GCCGAGTA-TGAT---CTAGCGTGATAA-TTGTCTGCGCTGT---T-TCGTCCACGGCAT-T-TGCAAG---TTTCATGC-TT--CTAAACG-----------------TCGAAA-GACAAACA---T-----------TCTATGAACATCTGACCTCAAATCAG-------TAGACACCAAGTTT-------------------------------------------------------------------------------------------------------------------------------------------------------------------------------------------------------CCCCTAGTAACTGCGAG-TGAAGCGGGAAAAGCTCAAAT-TTAAAAT-CTGGCAGCTT--TGGCTGTCCGAGTTGTATTCTGGAGAAGCGTTTTCTGTGCTGGAC-CGTGTA-CAAGTCTC-TTGGAACAGAGCGTCATAGAGGGTGAGAA-TCCCGTCTTTGATA-CGGACTGCCAGTGCTTT--GTGATGCGCTCTCGA-AGAGTCGAGTTGTTTGGGAATGCAGCTCAAAA---TGGGTGGTAAATTCCATCTAAAGCTAAATATTGGCGAGAGACCGATAGCGAACAAGTACCGTGAGGGAAAGATGAAAAGCACTTTGGAAAGAGAGTTAAACAGTACGTGAAATTGCTGAAAGGGAAACGCTTGAAGTCAGTC--ACGTCCGTCAGAA--CTCAGCCATGC---TTTTTT-GTGTGGTGCATTTTCTGGCAGACGGG-CCAGCATCAATTTTGACCGCTGGAAAAAGGCTGTGGAAA--TGTGGCACCTTCGGGTGTGTTATAGTCCATGGCTGCATACAGCGGTTGG-GATTGAGGATCTCA--GCATGCC-TTTATGGTCGGGGTTTTCCCCACG-TCCATGCTTAG-GATGCTG-GCGTAATGGCTTTAA-GCGA-CCCGTCTTGAAACACGGACCA-AGGAGTCTAACATGCCTGCGAGTGTTT-GGGTGGAAAACCCGAGCGCGTAATGAAAGTGAAAGTTGGG-ATCCCTGTCGC-GGGGAGCACCGACGCCCGGACCAGAC-CTTCTGTGACGGA-TCCGCGGTAGAGCA--TGTATGTTGGGACCCGAAAG--ATGGTGAACTATGCCTGAATAGGGTG-AAGCCAGAGGAAACTCTGGTGGAGGCTCGTAGCGATTCTGACGTGCAAATCGATCGTCAAATTT-GGGTATAGGGGCG-AAAGACT-AATCGAA-CCATCTAGTAGCTGGTTCCTGCCGAAGTTTCCCTC-AGGATAGCAGAAACTCATGTCAGA--TTTATGTGGTAAAGCG---AATGATTAGAGG-----CCTTGGGGTTGAAACAACCTT---AACCTA--TTCTCAAACTTTAAATATGTAAGAACGAGCCGTCACTTGATTGGACCGCTCGGCGATTGAGAGTTTCTAGTGGGCCATTTTTGGTAAGCAGAACTGGCGATGCGGGATGAACCGAACGCGAGGTTAAGGTGCCGGAATACACGCTCATCAGACACCACAAAAGGTGTTAGTTCATCTAGACAGCAGGACGGTGGCCATGGAAGTCGGAATCCGCTAAGGAGTGTGTAACAACTCACCTGCCGAATGAACTAGCCCTGAAAATGGATGGCGCTCAAGCGTGTTACCCATACCTCGCCGTC--AGTGTTGAAGTGACGCACTGACGAGTAGGCAGGCGTGGAGGTTTGTGAAGAAGCC-CCCCTAGTAACTGCGAG-TGAAGCGGGAAAAGCTCAAAT-TTAAAAT-CTGGCAGCTT--TGGCTGTCCGAGTTGTATTCTGGAGAAGCGTTTTCTGTGCTGGAC-CGTGTA-CAAGTCTC-TTGGAACAGAGCGTCATAGAGGGTGAGAA-TCCCGTCTTTGATA-CGGACTGCCAGTGCTTT--GTGATGCGCTCTCGA-AGAGTCGAGTTGTTTGGGAATGCAGCTCAAAA---TGGGTGGTAAATTCCATCTAAAGCTAAATATTGGCGAGAGACCGATAGCGAACAAGTACCGTGAGGGAAAGATGAAAAGCACTTTGGAAAGAGAGTTAAACAGTACGTGAAATTGCTGAAAGGGAAACGCTTGAAGTCAGTC--ACGTCCGTCAGAA--CTCAGCCATGC---TTTTTT-GTGTGGTGCATTTTCTGGCAGACGGG-CCAGCATCAATTTTGACCGCTGGAAAAAGGCTGTGGAAA--TGTGGCACCTTCGGGTGTGTTATAGTCCATGGCTGCATACAGCGGTTGG-GATTGAGGATCTCA--GCATGCC-TTTATGGTCGGGGTTTTCCCCACG-TCCATGCTTAG-GATGCTG-GCGTAATGGCTTTAA-GCGA-CCCGTCTTGAAACACGGACCA-AGGAGTCTAACATGCCTGCGAGTGTTT-GGGTGGAAAACCCGAGCGCGTAATGAAAGTGAAAGTTGGG-ATCCCTGTCGC-GGGGAGCACCGACGCCCGGACCAGAC-CTTCTGTGACGGA-TCCGCGGTAGAGCA--TGTATGTTGGGACCCGAAAG--ATGGTGAACTATGCCTGAATAGGGTG-AAGCCAGAGGAAACTCTGGTGGAGGCTCGTAGCGATTCTGACGTGCAAATCGATCGTCAAATTT-GGGTATAGGGGCG-AAAGACT-AATCGAA-CCATCTAGTAGCTGGTTCCTGCCGAAGTTTCCCTC-AGGATAGCAGAAACTCATGTCAGA--TTTATGTGGTAAAGCG---AATGATTAGAGG-----CCTTGGGGTTGAAACAACCTT---AACCTA--TTCTCAAACTTTAAATATGTAAGAACGAGCCGTCACTTGATTGGACCGCTCGGCGATTGAGAGTTTCTAGTGGGCCATTTTTGGTAAGCAGAACTGGCGATGCGGGATGAACCGAACGCGAGGTTAAGGTGCCGGAATACACGCTCATCAGACACCACAAAAGGTGTTAGTTCATCTAGACAGCAGGACGGTGGCCATGGAAGTCGGAATCCGCTAAGGAGTGTGTAACAACTCACCTGCCGAATGAACTAGCCCTGAAAATGGATGGCGCTCAAGCGTGTTACCCATACCTCGCCGTC--AGTGTTGAAGTGACGCACTGACGAGTAGGCAGGCGTGGAGGTTTGTGAAGAAGCC-CCCCTAGTAACTGCGAG-TGAAGCGGGAAAAGCTCAAAT-TTAAAAT-CTGGCAGCTT--TGGCTGTCCGAGTTGTATTCTGGAGAAGCGTTTTCTGTGCTGGAC-CGTGTA-CAAGTCTC-TTGGAACAGAGCGTCATAGAGGGTGAGAA-TCCCGTCTTTGATA-CGGACTGCCAGTGCTTT--GTGATGCGCTCTCGA-AGAGTCGAGTTGTTTGGGAATGCAGCTCAAAA---TGGGTGGTAAATTCCATCTAAAGCTAAATATTGGCGAGAGACCGATAGCGAACAAGTACCGTGAGGGAAAGATGAAAAGCACTTTGGAAAGAGAGTTAAACAGTACGTGAAATTGCTGAAAGGGAAACGCTTGAAGTCAGTC--ACGTCCGTCAGAA--CTCAGCCATGC---TTTTTT-GTGTGGTGCATTTTCTGGCAGACGGG-CCAGCATCAATTTTGACCGCTGGAAAAAGGCTGTGGAAA--TGTGGCACCTTCGGGTGTGTTATAGTCCATGGCTGCATACAGCGGTTGG-GATTGAGGATCTCA--GCATGCC-TTTATGGTCGGGGTTTTCCCCACG-TCCATGCTTAG-GATGCTG-GCGTAATGGCTTTAA-GCGA-CCCGTCTTGAAACACGGACCA-AGGAGTCTAACATGCCTGCGAGTGTTT-GGGTGGAAAACCCGAGCGCGTAATGAAAGTGAAAGTTGGG-ATCCCTGTCGC-GGGGAGCACCGACGCCCGGACCAGAC-CTTCTGTGACGGA-TCCGCGGTAGAGCA--TGTATGTTGGGACCCGAAAG--ATGGTGAACTATGCCTGAATAGGGTG-AAGCCAGAGGAAACTCTGGTGGAGGCTCGTAGCGATTCTGACGTGCAAATCGATCGTCAAATTT-GGGTATAGGGGCG-AAAGACT-AATCGAA-CCATCTAGTAGCTGGTTCCTGCCGAAGTTTCCCTC-AGGATAGCAGAAACTCATGTCAGA--TTTATGTGGTAAAGCG---AATGATTAGAGG-----CCTTGGGGTTGAAACAACCTT---AACCTA--TTCTCAAACTTTAAATATGTAAGAACGAGCCGTCACTTGATTGGACCGCTCGGCGATTGAGAGTTTCTAGTGGGCCATTTTTGGTAAGCAGAACTGGCGATGCGGGATGAACCGAACGCGAGGTTAAGGTGCCGGAATACACGCTCATCAGACACCACAAAAGGTGTTAGTTCATCTAGACAGCAGGACGGTGGCCATGGAAGTCGGAATCCGCTAAGGAGTGTGTAACAACTCACCTGCCGAATGAACTAGCCCTGAAAATGGATGGCGCTCAAGCGTGTTACCCATACCTCGCCGTC--AGTGTTGAAGTGACGCACTGACGAGTAGGCAGGCGTGGAGGTTTGTGAAGAAGCC-CCCCTAGTAACTGCGAG-TGAAGCGGGAAAAGCTCAAAT-TTAAAAT-CTGGCAGCTT--TGGCTGTCCGAGTTGTATTCTGGAGAAGCGTTTTCTGTGCTGGAC-CGTGTA-CAAGTCTC-TTGGAACAGAGCGTCATAGAGGGTGAGAA-TCCCGTCTTTGATA-CGGACTGCCAGTGCTTT--GTGATGCGCTCTCGA-AGAGTCGAGTTGTTTGGGAATGCAGCTCAAAA---TGGGTGGTAAATTCCATCTAAAGCTAAATATTGGCGAGAGACCGATAGCGAACAAGTACCGTGAGGGAAAGATGAAAAGCACTTTGGAAAGAGAGTTAAACAGTACGTGAAATTGCTGAAAGGGAAACGCTTGAAGTCAGTC--ACGTCCGTCAGAA--CTCAGCCATGC---TTTTTT-GTGTGGTGCATTTTCTGGCAGACGGG-CCAGCATCAATTTTGACCGCTGGAAAAAGGCTGTGGAAA--TGTGGCACCTTCGGGTGTGTTATAGTCCATGGCTGCATACAGCGGTTGG-GATTGAGGATCTCA--GCATGCC-TTTATGGTCGGGGTTTTCCCCACG-TCCATGCTTAG-GATGCTG-GCGTAATGGCTTTAA-GCGA-CCCGTCTTGAAACACGGACCA-AGGAGTCTAACATGCCTGCGAGTGTTT-GGGTGGAAAACCCGAGCGCGTAATGAAAGTGAAAGTTGGG-ATCCCTGTCGC-GGGGAGCACCGACGCCCGGACCAGAC-CTTCTGTGACGGA-TCCGCGGTAGAGCA--TGTATGTTGGGACCCGAAAG--ATGGTGAACTATGCCTGAATAGGGTG-AAGCCAGAGGAAACTCTGGTGGAGGCTCGTAGCGATTCTGACGTGCAAATCGATCGTCAAATTT-GGGTATAGGGGCG-AAAGACT-AATCGAA-CCATCTAGTAGCTGGTTCCTGCCGAAGTTTCCCTC-AGGATAGCAGAAACTCATGTCAGA--TTTATGTGGTAAAGCG---AATGATTAGAGG-----CCTTGGGGTTGAAACAACCTT---AACCTA--TTCTCAAACTTTAAATATGTAAGAACGAGCCGTCACTTGATTGGACCGCTCGGCGATTGAGAGTTTCTAGTGGGCCATTTTTGGTAAGCAGAACTGGCGATGCGGGATGAACCGAACGCGAGGTTAAGGTGCCGGAATACACGCTCATCAGACACCACAAAAGGTGTTAGTTCATCTAGACAGCAGGACGGTGGCCATGGAAGTCGGAATCCGCTAAGGAGTGTGTAACAACTCACCTGCCGAATGAACTAGCCCTGAAAATGGATGGCGCTCAAGCGTGTTACCCATACCTCGCCGTC--AGTGTTGAAGTGACGCACTGACGAGTAGGCAGGCGTGGAGGTTTGTGAAGAAGCC-
>S.hir4222
TTTACCGACTCGTCACTC--GAGC---GAGCTGTAGTTGATGGTCT-------TTACCGGTC-ATGTGCA-ACCT-C-ATTC-AA------ACACCTTCTAC-ACCTCTGTGCAC-TTCTCATGAG-TT-----------GG------GCCGCGT-------CTG-AAACA----------------CGACAAAG---------------------------TCCG--GCTCATGTGCT----TTA---TACAAACAAATTATG--T-TAT---AGAATGT-CAC-TA--TCATGCT--TT-AAAG-----CA-TAT-A------ATACAACTTTCAACAACGGATCTCTTGGCTCTCGCATCGATGAAGAACGCAGCGAAATGCGATAAGTAATGTGAATTGCAGAATTCAGTGAATCATCGAATCTTTGAACGCACCTTGCGCTCCTTGGTATT----CCGAGGAGCATGCTTGTTTGAGTGTCATGGT--CTTCTCAACC-CTTCTG--TCTTT---GTCAT-------TGAAGGCA-----------GCTGG--GCTTGGAC-TTGGAGG-------TCT-----TGCAGGC--GCCCGAA----TTTT-----TTTATTCGGATGTCGGCTCCTCTGAAATGCATTAGCT-TGAA-------------TAGA-----ACCAAGCA-TGAT---TCAGCGTGATAA-TTGTCTACGTTGC---T-TCGTCT-CGGTGA-A-TTCAAT---GTTCAGGC-TT--CCAACCGTCCC-------------CTG--G-GAC-AATA---T-----------C---TGAACATCTGACCTCAAATCAAGTAGGACTACCCGCTGAACTTAAGCATATCAT-AAAGCCGGGA---------------------------------------------------------------------------------------------------------------------------------------------------------------------------------CCCCTAGTA-CTGCGAG-TGAAGCGGGAAAAGCTCAAAT-TTAAAAT-CTGGCAGCTT--TGGCTGTCCGAGTTGTAGTCTGGAGAAGCGTTTTCTGTGCTGGAC-CGTGTA-CAAGTCTC-TTGGAATAGAGCGTCATAGAGGGTGAGAA-TCCCGTCTTTGACA-CGGACTGCCAGTGCTTT--GTGATGCGCTCTCAA-AGAGTCGAGTTGTTTGGGAATGCAGCTCAAAA---TGGGTGGTAAATTCCATCTAAAGCTAAATATTGGCGAGAGACCGATAGCGAACAAGTACCGTGAGGGAAAGATGAAAAGCACTTTGGAAAGAGAGTTAAACAGTACGTGAAATTGTTGAAAGGGAAACGATTGAAGTCAGTC--GCGTCTTCTAGAA--CTCAGCCTGGC---TTTT---GCTTGGTGCATTTTCTAGTTGACGGG-CCAGCATCAGTTTCGACCGCTGGATAAAGGCTTTGGGAA--TGTGGCACCCTCGGGTGTGTTATAGCCCAGAGTCACATACAGCGGTTGG-GACTGAGGATCACA--GCATGCC--TTTTGGCCGGGG-TTCGCCCACG-TTCATGCTTAG-GATGCTG-GCGTAATGGCTTTAA-ACGA-CCCGTCTTGAAACACGGACCA-AGGAGTCTAACATGCCTGCGAGTGTTT-GGGTGGTAAACCCGAGCGCGTAATGAAAGTGAAAGTTGGG-ATCCCTGTCGC-GGGGAGCACCGACGCCCGGACCAGAC-CTTCTGTGACGGA-TCCGCGGTAGAGCA--TGTATGTTGGGACCCGAAAG--ATGGTGAACTATGCCTGAATAGGGTG-AAGCCAGAGGAAACTCTGGTGGAGGCTCGTAGCGATTCTGACGTGCAAATCGATCGTCGAATTT-GGGTATAGGGGCG-AAAGACT-AATCGAA-CCATCTAGTAGCTGGTTCCTGCCGAAGTTTCCCTC-AGGATAGCAGAAACTCATGTCAGA--TTTATGTGGTAAAGCG---AATGATTAGAGG-----CCTTGGGGTTGAAACAACCTT---AACCTA--TTCTCAAACTTTAAATATGTAAGAACGAGCCGTCACTTGATTGGACCGCTCGGCGATTGAGAGTTTCTAGTGGGCCATTTTTGGTAAGCAGAACTGGCGATGCGGGATGAACCGAACGCGAGGTTAAGGTGCCGGAATATACGCTCATCAGACACCACAAAAGGTGTTAGTTCATCTAGACAGCAGGACGGTGGCCATGGAAGTCGGAATCCGCTAAGGAGTGTGTAACAACTCACCTGCCGAATGAACTAGCCCTGAAAATGGATGGCGCTCAAGCGTGTTACCCATACCTCGCCGTC--AGTGTTGAAGTGACACACTGACGAGTAGGCAGGCGTGGAGGTTTGTGAAGAAGCC-CCCCTAGTA-CTGCGAG-TGAAGCGGGAAAAGCTCAAAT-TTAAAAT-CTGGCAGCTT--TGGCTGTCCGAGTTGTAGTCTGGAGAAGCGTTTTCTGTGCTGGAC-CGTGTA-CAAGTCTC-TTGGAATAGAGCGTCATAGAGGGTGAGAA-TCCCGTCTTTGACA-CGGACTGCCAGTGCTTT--GTGATGCGCTCTCAA-AGAGTCGAGTTGTTTGGGAATGCAGCTCAAAA---TGGGTGGTAAATTCCATCTAAAGCTAAATATTGGCGAGAGACCGATAGCGAACAAGTACCGTGAGGGAAAGATGAAAAGCACTTTGGAAAGAGAGTTAAACAGTACGTGAAATTGTTGAAAGGGAAACGATTGAAGTCAGTC--GCGTCTTCTAGAA--CTCAGCCTGGC---TTTT---GCTTGGTGCATTTTCTAGTTGACGGG-CCAGCATCAGTTTCGACCGCTGGATAAAGGCTTTGGGAA--TGTGGCACCCTCGGGTGTGTTATAGCCCAGAGTCACATACAGCGGTTGG-GACTGAGGATCACA--GCATGCC--TTTTGGCCGGGG-TTCGCCCACG-TTCATGCTTAG-GATGCTG-GCGTAATGGCTTTAA-ACGA-CCCGTCTTGAAACACGGACCA-AGGAGTCTAACATGCCTGCGAGTGTTT-GGGTGGTAAACCCGAGCGCGTAATGAAAGTGAAAGTTGGG-ATCCCTGTCGC-GGGGAGCACCGACGCCCGGACCAGAC-CTTCTGTGACGGA-TCCGCGGTAGAGCA--TGTATGTTGGGACCCGAAAG--ATGGTGAACTATGCCTGAATAGGGTG-AAGCCAGAGGAAACTCTGGTGGAGGCTCGTAGCGATTCTGACGTGCAAATCGATCGTCGAATTT-GGGTATAGGGGCG-AAAGACT-AATCGAA-CCATCTAGTAGCTGGTTCCTGCCGAAGTTTCCCTC-AGGATAGCAGAAACTCATGTCAGA--TTTATGTGGTAAAGCG---AATGATTAGAGG-----CCTTGGGGTTGAAACAACCTT---AACCTA--TTCTCAAACTTTAAATATGTAAGAACGAGCCGTCACTTGATTGGACCGCTCGGCGATTGAGAGTTTCTAGTGGGCCATTTTTGGTAAGCAGAACTGGCGATGCGGGATGAACCGAACGCGAGGTTAAGGTGCCGGAATATACGCTCATCAGACACCACAAAAGGTGTTAGTTCATCTAGACAGCAGGACGGTGGCCATGGAAGTCGGAATCCGCTAAGGAGTGTGTAACAACTCACCTGCCGAATGAACTAGCCCTGAAAATGGATGGCGCTCAAGCGTGTTACCCATACCTCGCCGTC--AGTGTTGAAGTGACACACTGACGAGTAGGCAGGCGTGGAGGTTTGTGAAGAAGCC-CCCCTAGTA-CTGCGAG-TGAAGCGGGAAAAGCTCAAAT-TTAAAAT-CTGGCAGCTT--TGGCTGTCCGAGTTGTAGTCTGGAGAAGCGTTTTCTGTGCTGGAC-CGTGTA-CAAGTCTC-TTGGAATAGAGCGTCATAGAGGGTGAGAA-TCCCGTCTTTGACA-CGGACTGCCAGTGCTTT--GTGATGCGCTCTCAA-AGAGTCGAGTTGTTTGGGAATGCAGCTCAAAA---TGGGTGGTAAATTCCATCTAAAGCTAAATATTGGCGAGAGACCGATAGCGAACAAGTACCGTGAGGGAAAGATGAAAAGCACTTTGGAAAGAGAGTTAAACAGTACGTGAAATTGTTGAAAGGGAAACGATTGAAGTCAGTC--GCGTCTTCTAGAA--CTCAGCCTGGC---TTTT---GCTTGGTGCATTTTCTAGTTGACGGG-CCAGCATCAGTTTCGACCGCTGGATAAAGGCTTTGGGAA--TGTGGCACCCTCGGGTGTGTTATAGCCCAGAGTCACATACAGCGGTTGG-GACTGAGGATCACA--GCATGCC--TTTTGGCCGGGG-TTCGCCCACG-TTCATGCTTAG-GATGCTG-GCGTAATGGCTTTAA-ACGA-CCCGTCTTGAAACACGGACCA-AGGAGTCTAACATGCCTGCGAGTGTTT-GGGTGGTAAACCCGAGCGCGTAATGAAAGTGAAAGTTGGG-ATCCCTGTCGC-GGGGAGCACCGACGCCCGGACCAGAC-CTTCTGTGACGGA-TCCGCGGTAGAGCA--TGTATGTTGGGACCCGAAAG--ATGGTGAACTATGCCTGAATAGGGTG-AAGCCAGAGGAAACTCTGGTGGAGGCTCGTAGCGATTCTGACGTGCAAATCGATCGTCGAATTT-GGGTATAGGGGCG-AAAGACT-AATCGAA-CCATCTAGTAGCTGGTTCCTGCCGAAGTTTCCCTC-AGGATAGCAGAAACTCATGTCAGA--TTTATGTGGTAAAGCG---AATGATTAGAGG-----CCTTGGGGTTGAAACAACCTT---AACCTA--TTCTCAAACTTTAAATATGTAAGAACGAGCCGTCACTTGATTGGACCGCTCGGCGATTGAGAGTTTCTAGTGGGCCATTTTTGGTAAGCAGAACTGGCGATGCGGGATGAACCGAACGCGAGGTTAAGGTGCCGGAATATACGCTCATCAGACACCACAAAAGGTGTTAGTTCATCTAGACAGCAGGACGGTGGCCATGGAAGTCGGAATCCGCTAAGGAGTGTGTAACAACTCACCTGCCGAATGAACTAGCCCTGAAAATGGATGGCGCTCAAGCGTGTTACCCATACCTCGCCGTC--AGTGTTGAAGTGACACACTGACGAGTAGGCAGGCGTGGAGGTTTGTGAAGAAGCC-CCCCTAGTA-CTGCGAG-TGAAGCGGGAAAAGCTCAAAT-TTAAAAT-CTGGCAGCTT--TGGCTGTCCGAGTTGTAGTCTGGAGAAGCGTTTTCTGTGCTGGAC-CGTGTA-CAAGTCTC-TTGGAATAGAGCGTCATAGAGGGTGAGAA-TCCCGTCTTTGACA-CGGACTGCCAGTGCTTT--GTGATGCGCTCTCAA-AGAGTCGAGTTGTTTGGGAATGCAGCTCAAAA---TGGGTGGTAAATTCCATCTAAAGCTAAATATTGGCGAGAGACCGATAGCGAACAAGTACCGTGAGGGAAAGATGAAAAGCACTTTGGAAAGAGAGTTAAACAGTACGTGAAATTGTTGAAAGGGAAACGATTGAAGTCAGTC--GCGTCTTCTAGAA--CTCAGCCTGGC---TTTT---GCTTGGTGCATTTTCTAGTTGACGGG-CCAGCATCAGTTTCGACCGCTGGATAAAGGCTTTGGGAA--TGTGGCACCCTCGGGTGTGTTATAGCCCAGAGTCACATACAGCGGTTGG-GACTGAGGATCACA--GCATGCC--TTTTGGCCGGGG-TTCGCCCACG-TTCATGCTTAG-GATGCTG-GCGTAATGGCTTTAA-ACGA-CCCGTCTTGAAACACGGACCA-AGGAGTCTAACATGCCTGCGAGTGTTT-GGGTGGTAAACCCGAGCGCGTAATGAAAGTGAAAGTTGGG-ATCCCTGTCGC-GGGGAGCACCGACGCCCGGACCAGAC-CTTCTGTGACGGA-TCCGCGGTAGAGCA--TGTATGTTGGGACCCGAAAG--ATGGTGAACTATGCCTGAATAGGGTG-AAGCCAGAGGAAACTCTGGTGGAGGCTCGTAGCGATTCTGACGTGCAAATCGATCGTCGAATTT-GGGTATAGGGGCG-AAAGACT-AATCGAA-CCATCTAGTAGCTGGTTCCTGCCGAAGTTTCCCTC-AGGATAGCAGAAACTCATGTCAGA--TTTATGTGGTAAAGCG---AATGATTAGAGG-----CCTTGGGGTTGAAACAACCTT---AACCTA--TTCTCAAACTTTAAATATGTAAGAACGAGCCGTCACTTGATTGGACCGCTCGGCGATTGAGAGTTTCTAGTGGGCCATTTTTGGTAAGCAGAACTGGCGATGCGGGATGAACCGAACGCGAGGTTAAGGTGCCGGAATATACGCTCATCAGACACCACAAAAGGTGTTAGTTCATCTAGACAGCAGGACGGTGGCCATGGAAGTCGGAATCCGCTAAGGAGTGTGTAACAACTCACCTGCCGAATGAACTAGCCCTGAAAATGGATGGCGCTCAAGCGTGTTACCCATACCTCGCCGTC--AGTGTTGAAGTGACACACTGACGAGTAGGCAGGCGTGGAGGTTTGTGAAGAAGCC-
>S.ten5356
-------AATGA--AATA--GAGT---GGG--GTTGTAGCTGGCCTT------TCATCAGGC-ATGTGCACACCT-C-ATTC-GA------CCACCTTCTAC-ACCTCTGTGCAC-TTCTCATGGG-TT-----------GG------GTCAAGT-------CTG-AAATAT---------------TGATGAAG---------------------------CCCT--TCTCGTGTGTT----TTA---TACAAAC-AATCATG--T-TAT---AGAATGT-CAT-TA--TCATGTG--TA-AAAG-----CA-TAT-A------ATACAACTTTCAGCAACGGATCTCTTGGCTCTCGCATCGATGAAGAACGCAGCGAAATGCGATAAGTAATGTGAATTGCAGAATTCAGTGAATCATCGAATCTTTGAACGCACCTTGCGCTCCTTGGTATT----CCGAGGAGCATGCTTGTTTGAGTGTCATGGT--ATTCTCAACC-CTTCTGTATTTTT---TTTATTTAAAAAAAAAGGCA-----------GCTGG--GCTTGGAC-TTGGAGG------CTTT-----TGCTGGT--GATTGAA----TTTT-----T--ATTCAAGCATCAGCTCCTCTGAAATGCATYAGCT-TGAA-------------TAGA-----ACCAAGTA-TGAT---TCAACGTGATAA-TTGTCTACGTTGC---T-TCATCT-CGGTGA-A-AAAAAT---ATTCTAGC-TT--CCAACTGTCCT-------------TTG--G-GAC-AATC---T-----------C---TGAACATCTGACCTCAAATCAAGTAGNNNNNNNNNNNNNNNNNNNNNNNNNNNN-NNNNNNNNNNNAAAGAAACTAACAAGGATTSCCCTAGTAACTGCGAGTGAAGCGGGAAAAGCTCAAATTTAAAATCTGGCAGCTTTGGTTGTCCGAGTTGTAGTCTGGAGAAGCGTTTTCTGTGCTGGACCGTGTACAAGTCTCTTGGAATAGAGCGTCATAGAGGGTGAGAATCCCGTCTTTGAC-SCCCTAGTAACTGCGAG-TGAAGCGGGAAAAGCTCAAAT-TTAAAAT-CTGGCAGCTT--TGGTTGTCCGAGTTGTAGTCTGGAGAAGCGTTTTCTGTGCTGGAC-CGTGTA-CAAGTCTC-TTGGAATAGAGCGTCATAGAGGGTGAGAA-TCCCGTCTTTGACA-CGGACTGCCAGTGCTTT--GTGATGCGCTCTCAA-AGAGTCGAGTTGTTTGGGAATGCAGCTCAAAA---TGGGTGGTAAATTCCATCTAAAGCTAAATATTGGCGAGAGACCGATAGCGAACAAGTACCGTGAGGGAAAGATGAAAAGCACTTTGGAAAGAGAGTTAAACAGTACGTGAAATTGCTGAAAGGGAAACGCTTGAAGTCAGTC--GCGTTGACCAGAA--CTCAGCCTGGC---TTTT---GCTTGGTGCATTTTCTGGTTGACGGG-CCAGCATCGGTTTTGACCGCTGGATAAAGGCCTTGGGAA--TGTGGCACCTTCGGGTGTGTTATAGCCCAGGGTTGTATACAGTGGTTGG-GACTGAGGATCTCA--GCATGCC-TTTATGGTCGGGG-TTCGCCCACG-TTCATGCTTAG-GATGCTG-GCGTAATGGCTTTAA-ACGA-CCCGTCTTGAAACACGGACCA-AGGAGTCTAACATGCCTGCGAGTGTTT-GGGTGGAAAACCCGAGCGCGTAATGAAAGTGAAAGTTGGG-ATCCCTGTCGT-GGGGAGCACCGACGCCCGGACCAGAC-CTTCTGTGACGGA-TCCGCGGTAGAGCA--TGTATGTTGGGACCCGAAAG--ATGGTGAACTATGCCTGAATAGGGTG-AAGCCAGAGGAAACTCTGGTGGAGGCTCGTAGCGATTCTGACGTGCAAATCGATCGTCAAATTT-GGGTATAGGGGCG-AAAGACT-AATCGAA-CCATCTAGTAGCTGGTTCCTGCCGAAGTTTCCCTC-AGGATAGCAGAAACTCATGTCAGA--TTTATGTGGTAAAGCG---AATGATTAGAGG-----CCTTGGGGTTGAAACAACCTT---AACCTA--TTCTCAAACTTTAAATATGTAAGAACGAGCCGTCACTTGATTGGACCGCTCGGCGATTGAGAGTTTCTAGTGGGCCATTTTTGGTAAGCAGAACTGGCGATGCGGGATGAACCGAACGCGAGGTTAAGGTGCCGGAATACACGCTCATCAGACACCACAAAAGGTGTTAGTTCATCTAGACAGCAGGACGGTGGCCATGGAAGTCGGAACCCGCTAAGGAGTGTGTAACAACTCACCTGCCGAATGAACTAGCCCTGAAAATGGATGGCGCTCAAGCGTGTTACCCATACCTCGCCGTC--AGTGTTGAAGTGATACACTGACGAGTAGGCAGGCGTG-------------------SCCCTAGTAACTGCGAG-TGAAGCGGGAAAAGCTCAAAT-TTAAAAT-CTGGCAGCTT--TGGTTGTCCGAGTTGTAGTCTGGAGAAGCGTTTTCTGTGCTGGAC-CGTGTA-CAAGTCTC-TTGGAATAGAGCGTCATAGAGGGTGAGAA-TCCCGTCTTTGACA-CGGACTGCCAGTGCTTT--GTGATGCGCTCTCAA-AGAGTCGAGTTGTTTGGGAATGCAGCTCAAAA---TGGGTGGTAAATTCCATCTAAAGCTAAATATTGGCGAGAGACCGATAGCGAACAAGTACCGTGAGGGAAAGATGAAAAGCACTTTGGAAAGAGAGTTAAACAGTACGTGAAATTGCTGAAAGGGAAACGCTTGAAGTCAGTC--GCGTTGACCAGAA--CTCAGCCTGGC---TTTT---GCTTGGTGCATTTTCTGGTTGACGGG-CCAGCATCGGTTTTGACCGCTGGATAAAGGCCTTGGGAA--TGTGGCACCTTCGGGTGTGTTATAGCCCAGGGTTGTATACAGTGGTTGG-GACTGAGGATCTCA--GCATGCC-TTTATGGTCGGGG-TTCGCCCACG-TTCATGCTTAG-GATGCTG-GCGTAATGGCTTTAA-ACGA-CCCGTCTTGAAACACGGACCA-AGGAGTCTAACATGCCTGCGAGTGTTT-GGGTGGAAAACCCGAGCGCGTAATGAAAGTGAAAGTTGGG-ATCCCTGTCGT-GGGGAGCACCGACGCCCGGACCAGAC-CTTCTGTGACGGA-TCCGCGGTAGAGCA--TGTATGTTGGGACCCGAAAG--ATGGTGAACTATGCCTGAATAGGGTG-AAGCCAGAGGAAACTCTGGTGGAGGCTCGTAGCGATTCTGACGTGCAAATCGATCGTCAAATTT-GGGTATAGGGGCG-AAAGACT-AATCGAA-CCATCTAGTAGCTGGTTCCTGCCGAAGTTTCCCTC-AGGATAGCAGAAACTCATGTCAGA--TTTATGTGGTAAAGCG---AATGATTAGAGG-----CCTTGGGGTTGAAACAACCTT---AACCTA--TTCTCAAACTTTAAATATGTAAGAACGAGCCGTCACTTGATTGGACCGCTCGGCGATTGAGAGTTTCTAGTGGGCCATTTTTGGTAAGCAGAACTGGCGATGCGGGATGAACCGAACGCGAGGTTAAGGTGCCGGAATACACGCTCATCAGACACCACAAAAGGTGTTAGTTCATCTAGACAGCAGGACGGTGGCCATGGAAGTCGGAACCCGCTAAGGAGTGTGTAACAACTCACCTGCCGAATGAACTAGCCCTGAAAATGGATGGCGCTCAAGCGTGTTACCCATACCTCGCCGTC--AGTGTTGAAGTGATACACTGACGAGTAGGCAGGCGTG-------------------SCCCTAGTAACTGCGAG-TGAAGCGGGAAAAGCTCAAAT-TTAAAAT-CTGGCAGCTT--TGGTTGTCCGAGTTGTAGTCTGGAGAAGCGTTTTCTGTGCTGGAC-CGTGTA-CAAGTCTC-TTGGAATAGAGCGTCATAGAGGGTGAGAA-TCCCGTCTTTGACA-CGGACTGCCAGTGCTTT--GTGATGCGCTCTCAA-AGAGTCGAGTTGTTTGGGAATGCAGCTCAAAA---TGGGTGGTAAATTCCATCTAAAGCTAAATATTGGCGAGAGACCGATAGCGAACAAGTACCGTGAGGGAAAGATGAAAAGCACTTTGGAAAGAGAGTTAAACAGTACGTGAAATTGCTGAAAGGGAAACGCTTGAAGTCAGTC--GCGTTGACCAGAA--CTCAGCCTGGC---TTTT---GCTTGGTGCATTTTCTGGTTGACGGG-CCAGCATCGGTTTTGACCGCTGGATAAAGGCCTTGGGAA--TGTGGCACCTTCGGGTGTGTTATAGCCCAGGGTTGTATACAGTGGTTGG-GACTGAGGATCTCA--GCATGCC-TTTATGGTCGGGG-TTCGCCCACG-TTCATGCTTAG-GATGCTG-GCGTAATGGCTTTAA-ACGA-CCCGTCTTGAAACACGGACCA-AGGAGTCTAACATGCCTGCGAGTGTTT-GGGTGGAAAACCCGAGCGCGTAATGAAAGTGAAAGTTGGG-ATCCCTGTCGT-GGGGAGCACCGACGCCCGGACCAGAC-CTTCTGTGACGGA-TCCGCGGTAGAGCA--TGTATGTTGGGACCCGAAAG--ATGGTGAACTATGCCTGAATAGGGTG-AAGCCAGAGGAAACTCTGGTGGAGGCTCGTAGCGATTCTGACGTGCAAATCGATCGTCAAATTT-GGGTATAGGGGCG-AAAGACT-AATCGAA-CCATCTAGTAGCTGGTTCCTGCCGAAGTTTCCCTC-AGGATAGCAGAAACTCATGTCAGA--TTTATGTGGTAAAGCG---AATGATTAGAGG-----CCTTGGGGTTGAAACAACCTT---AACCTA--TTCTCAAACTTTAAATATGTAAGAACGAGCCGTCACTTGATTGGACCGCTCGGCGATTGAGAGTTTCTAGTGGGCCATTTTTGGTAAGCAGAACTGGCGATGCGGGATGAACCGAACGCGAGGTTAAGGTGCCGGAATACACGCTCATCAGACACCACAAAAGGTGTTAGTTCATCTAGACAGCAGGACGGTGGCCATGGAAGTCGGAACCCGCTAAGGAGTGTGTAACAACTCACCTGCCGAATGAACTAGCCCTGAAAATGGATGGCGCTCAAGCGTGTTACCCATACCTCGCCGTC--AGTGTTGAAGTGATACACTGACGAGTAGGCAGGCGTG-------------------SCCCTAGTAACTGCGAG-TGAAGCGGGAAAAGCTCAAAT-TTAAAAT-CTGGCAGCTT--TGGTTGTCCGAGTTGTAGTCTGGAGAAGCGTTTTCTGTGCTGGAC-CGTGTA-CAAGTCTC-TTGGAATAGAGCGTCATAGAGGGTGAGAA-TCCCGTCTTTGACA-CGGACTGCCAGTGCTTT--GTGATGCGCTCTCAA-AGAGTCGAGTTGTTTGGGAATGCAGCTCAAAA---TGGGTGGTAAATTCCATCTAAAGCTAAATATTGGCGAGAGACCGATAGCGAACAAGTACCGTGAGGGAAAGATGAAAAGCACTTTGGAAAGAGAGTTAAACAGTACGTGAAATTGCTGAAAGGGAAACGCTTGAAGTCAGTC--GCGTTGACCAGAA--CTCAGCCTGGC---TTTT---GCTTGGTGCATTTTCTGGTTGACGGG-CCAGCATCGGTTTTGACCGCTGGATAAAGGCCTTGGGAA--TGTGGCACCTTCGGGTGTGTTATAGCCCAGGGTTGTATACAGTGGTTGG-GACTGAGGATCTCA--GCATGCC-TTTATGGTCGGGG-TTCGCCCACG-TTCATGCTTAG-GATGCTG-GCGTAATGGCTTTAA-ACGA-CCCGTCTTGAAACACGGACCA-AGGAGTCTAACATGCCTGCGAGTGTTT-GGGTGGAAAACCCGAGCGCGTAATGAAAGTGAAAGTTGGG-ATCCCTGTCGT-GGGGAGCACCGACGCCCGGACCAGAC-CTTCTGTGACGGA-TCCGCGGTAGAGCA--TGTATGTTGGGACCCGAAAG--ATGGTGAACTATGCCTGAATAGGGTG-AAGCCAGAGGAAACTCTGGTGGAGGCTCGTAGCGATTCTGACGTGCAAATCGATCGTCAAATTT-GGGTATAGGGGCG-AAAGACT-AATCGAA-CCATCTAGTAGCTGGTTCCTGCCGAAGTTTCCCTC-AGGATAGCAGAAACTCATGTCAGA--TTTATGTGGTAAAGCG---AATGATTAGAGG-----CCTTGGGGTTGAAACAACCTT---AACCTA--TTCTCAAACTTTAAATATGTAAGAACGAGCCGTCACTTGATTGGACCGCTCGGCGATTGAGAGTTTCTAGTGGGCCATTTTTGGTAAGCAGAACTGGCGATGCGGGATGAACCGAACGCGAGGTTAAGGTGCCGGAATACACGCTCATCAGACACCACAAAAGGTGTTAGTTCATCTAGACAGCAGGACGGTGGCCATGGAAGTCGGAACCCGCTAAGGAGTGTGTAACAACTCACCTGCCGAATGAACTAGCCCTGAAAATGGATGGCGCTCAAGCGTGTTACCCATACCTCGCCGTC--AGTGTTGAAGTGATACACTGACGAGTAGGCAGGCGTG-------------------
>S.sub11059
CATTATG-ATGA--AATT--GAGT---GGG--GTTGTAGCTGGCCTT------TTACCGGGC-ATGTGCACACCT-C-ATTC-AA------CCACCTTCTCT-ACCTCTGTGCAC-TTCTCATGAG-TT-----------GG------GCTGCGT-------CTG-AAATA----------------CGACAAAG---------------------------TCCG--GCTTGTGTGCT----TTA---TACAAACTACTTATG--T-TAT---AGAATGT-CAC-TA--TCATGCT--TT-AAAG-----CA-TAT-A------ATACAACTTTCAACAACGGATCTCTTGGCTCTCGCATCGATGAAGAACGCAGCGAAATGCGATAAGTAATGTGAATTGCAGAATTCAGTGAATCATCGAATCTTTGAACGCACCTTGCGCTCCTTGGTATT----CCGAGGAGCATGCTTGTTTGAGTGTCATGGT--CTTCTCAACC-CCTCAG--TCTTT---TTTATTT------AGAGGCA-----------GTCGG--GCTTGGAC-TTGGAGG-------CTT-----TGCGGGC--ATCTGGA----TTTC-----ATAGTTCAGACGTCGGCTCCTCTGAAATGCATTAGCT-TGAA-------------TAGA-----ACCGAGCA-TGAT---CCAGCGTGATAA-TTGTCTACGTTGC---T-TCATCT-CGGTGA-A-TTTAAT---GTTCAAGC-TT--CTAACCGTCCC-------------TCG--G-GAC-AATC---T-----------C---TGAACATCTGACCTCAAATCAAGTAGGACTACCCGCTGAACTTAAGCATATCAA-AAAGCGGAGGAAA-----------------CCCCC--------------------------------------------------------------------------------------------------------------------------------------------------------CCCCTAGTAACTGCGAG-TGAAGCGGGAAAAGCTCAAAT-TTAAAAT-CTGGCAGCTT--TGGTTGTCCGAGTTGTAGTCTGGAGAAGCGTTTTCCGTGCTGGAC-CGTGTA-CAAGTCTC-TTGGAATAGAGCGTCATAGAGGGTGAGAA-TCCCGTCTTTGACA-CGGACTGCCAGTGCTTT--GTGATGCGCTCTCAA-AGAGTCGAGTTGTTTGGGAATGCAGCTCAAAA---TGGGTGGTAAATTCCATCTAAAGCTAAATATTGGCGAGAGACCGATAGCGAACAAGTACCGTGAGGGAAAGATGAAAAGCACTTTGGAAAGAGAGTTAAACAGTACGTGAAATTGTTGAAAGGGAAACGATTGAAGTCAGTC--GCGTCTTCTAGAA--CTCAGCCTGGC---TTTT---GCTTGGTGCATTTTCTAGTTGACGGG-CCAGCATCAGTTTCGGCCGCTGGATAAAGGCTTTGGGAA--TGTGGCACCTTCGGGTGTGTTATAGCCCAGAGTCACATACAGCGGTTGG-GACTGAGGATCACA--GCATGCC-TTTTGGGCCGGGG-TTCGCCCACG-TTCATGCTTAG-GATGCTG-GCGTAATGGCTTTAA-ACGACCCCTTCTTGAAACACGGACCA-AGGAGTCTAACATGCCTGCGAGTGTTT-GGGTGGTAAACCCGAGCGCGTAATGAAAGTGAAAGTTGGG-ATCCCTGTCGC-GGGGAGCACCGACGCCCGGACCAGAC-CTTCTGTGACGGA-TCCGCGGTAGAGCA--TGTATGTTGGGACCCGAAAG--ATGGTGAACTATGCCTGAATAGGGTG-AAGCCAGAGGAAACTCTGGTGGAGGCTCGTAGCGATTCTGACGTGCAAATCGATCGTCGAATTT-GGGTATAGGGGCG-AAAGACT-AATCGAA-CCATCTAGTAGCTGGTTCCTGCCGAAGTTTCCCTC-AGGATAGCAGAAGCTCATGTCAGA--TTTATGTGGTAAAGCG---AATGATTAGAGG-----CCTTGGGGTTGAAACAACCTT---AACCTA--TTCTCAAACTTTAAATATGTAAGAACGAGCCGTCACTTGATTGGACCGCTCGGCGATTGAGAGTTTCTAGTGGGCCATTTTTGGTAAGCAGAACTGGCGATGCGGGATGAACCGAACGTGAGGTTAAGGTGCCGGAATATACGCTCATCAGACACCACAAAAGGTGTTAGTTCATCTAGACAGCAGGACGGTGGCCATGGAAGTCGGAATCCGCTAAGGAGTGTGTAACAACTCACCTGCCGAATGAACTAGCCCTGAAAATGGATGGCGCTCAAGCGTATTACCCATACCTCACCGTC--AGTGTTGAAGTGACACACTGACGAGTAGGCAGGCGTGGAGGTTTGTGTAGAAGCC-CCCCTAGTAACTGCGAG-TGAAGCGGGAAAAGCTCAAAT-TTAAAAT-CTGGCAGCTT--TGGTTGTCCGAGTTGTAGTCTGGAGAAGCGTTTTCCGTGCTGGAC-CGTGTA-CAAGTCTC-TTGGAATAGAGCGTCATAGAGGGTGAGAA-TCCCGTCTTTGACA-CGGACTGCCAGTGCTTT--GTGATGCGCTCTCAA-AGAGTCGAGTTGTTTGGGAATGCAGCTCAAAA---TGGGTGGTAAATTCCATCTAAAGCTAAATATTGGCGAGAGACCGATAGCGAACAAGTACCGTGAGGGAAAGATGAAAAGCACTTTGGAAAGAGAGTTAAACAGTACGTGAAATTGTTGAAAGGGAAACGATTGAAGTCAGTC--GCGTCTTCTAGAA--CTCAGCCTGGC---TTTT---GCTTGGTGCATTTTCTAGTTGACGGG-CCAGCATCAGTTTCGGCCGCTGGATAAAGGCTTTGGGAA--TGTGGCACCTTCGGGTGTGTTATAGCCCAGAGTCACATACAGCGGTTGG-GACTGAGGATCACA--GCATGCC-TTTTGGGCCGGGG-TTCGCCCACG-TTCATGCTTAG-GATGCTG-GCGTAATGGCTTTAA-ACGACCCCTTCTTGAAACACGGACCA-AGGAGTCTAACATGCCTGCGAGTGTTT-GGGTGGTAAACCCGAGCGCGTAATGAAAGTGAAAGTTGGG-ATCCCTGTCGC-GGGGAGCACCGACGCCCGGACCAGAC-CTTCTGTGACGGA-TCCGCGGTAGAGCA--TGTATGTTGGGACCCGAAAG--ATGGTGAACTATGCCTGAATAGGGTG-AAGCCAGAGGAAACTCTGGTGGAGGCTCGTAGCGATTCTGACGTGCAAATCGATCGTCGAATTT-GGGTATAGGGGCG-AAAGACT-AATCGAA-CCATCTAGTAGCTGGTTCCTGCCGAAGTTTCCCTC-AGGATAGCAGAAGCTCATGTCAGA--TTTATGTGGTAAAGCG---AATGATTAGAGG-----CCTTGGGGTTGAAACAACCTT---AACCTA--TTCTCAAACTTTAAATATGTAAGAACGAGCCGTCACTTGATTGGACCGCTCGGCGATTGAGAGTTTCTAGTGGGCCATTTTTGGTAAGCAGAACTGGCGATGCGGGATGAACCGAACGTGAGGTTAAGGTGCCGGAATATACGCTCATCAGACACCACAAAAGGTGTTAGTTCATCTAGACAGCAGGACGGTGGCCATGGAAGTCGGAATCCGCTAAGGAGTGTGTAACAACTCACCTGCCGAATGAACTAGCCCTGAAAATGGATGGCGCTCAAGCGTATTACCCATACCTCACCGTC--AGTGTTGAAGTGACACACTGACGAGTAGGCAGGCGTGGAGGTTTGTGTAGAAGCC-CCCCTAGTAACTGCGAG-TGAAGCGGGAAAAGCTCAAAT-TTAAAAT-CTGGCAGCTT--TGGTTGTCCGAGTTGTAGTCTGGAGAAGCGTTTTCCGTGCTGGAC-CGTGTA-CAAGTCTC-TTGGAATAGAGCGTCATAGAGGGTGAGAA-TCCCGTCTTTGACA-CGGACTGCCAGTGCTTT--GTGATGCGCTCTCAA-AGAGTCGAGTTGTTTGGGAATGCAGCTCAAAA---TGGGTGGTAAATTCCATCTAAAGCTAAATATTGGCGAGAGACCGATAGCGAACAAGTACCGTGAGGGAAAGATGAAAAGCACTTTGGAAAGAGAGTTAAACAGTACGTGAAATTGTTGAAAGGGAAACGATTGAAGTCAGTC--GCGTCTTCTAGAA--CTCAGCCTGGC---TTTT---GCTTGGTGCATTTTCTAGTTGACGGG-CCAGCATCAGTTTCGGCCGCTGGATAAAGGCTTTGGGAA--TGTGGCACCTTCGGGTGTGTTATAGCCCAGAGTCACATACAGCGGTTGG-GACTGAGGATCACA--GCATGCC-TTTTGGGCCGGGG-TTCGCCCACG-TTCATGCTTAG-GATGCTG-GCGTAATGGCTTTAA-ACGACCCCTTCTTGAAACACGGACCA-AGGAGTCTAACATGCCTGCGAGTGTTT-GGGTGGTAAACCCGAGCGCGTAATGAAAGTGAAAGTTGGG-ATCCCTGTCGC-GGGGAGCACCGACGCCCGGACCAGAC-CTTCTGTGACGGA-TCCGCGGTAGAGCA--TGTATGTTGGGACCCGAAAG--ATGGTGAACTATGCCTGAATAGGGTG-AAGCCAGAGGAAACTCTGGTGGAGGCTCGTAGCGATTCTGACGTGCAAATCGATCGTCGAATTT-GGGTATAGGGGCG-AAAGACT-AATCGAA-CCATCTAGTAGCTGGTTCCTGCCGAAGTTTCCCTC-AGGATAGCAGAAGCTCATGTCAGA--TTTATGTGGTAAAGCG---AATGATTAGAGG-----CCTTGGGGTTGAAACAACCTT---AACCTA--TTCTCAAACTTTAAATATGTAAGAACGAGCCGTCACTTGATTGGACCGCTCGGCGATTGAGAGTTTCTAGTGGGCCATTTTTGGTAAGCAGAACTGGCGATGCGGGATGAACCGAACGTGAGGTTAAGGTGCCGGAATATACGCTCATCAGACACCACAAAAGGTGTTAGTTCATCTAGACAGCAGGACGGTGGCCATGGAAGTCGGAATCCGCTAAGGAGTGTGTAACAACTCACCTGCCGAATGAACTAGCCCTGAAAATGGATGGCGCTCAAGCGTATTACCCATACCTCACCGTC--AGTGTTGAAGTGACACACTGACGAGTAGGCAGGCGTGGAGGTTTGTGTAGAAGCC-CCCCTAGTAACTGCGAG-TGAAGCGGGAAAAGCTCAAAT-TTAAAAT-CTGGCAGCTT--TGGTTGTCCGAGTTGTAGTCTGGAGAAGCGTTTTCCGTGCTGGAC-CGTGTA-CAAGTCTC-TTGGAATAGAGCGTCATAGAGGGTGAGAA-TCCCGTCTTTGACA-CGGACTGCCAGTGCTTT--GTGATGCGCTCTCAA-AGAGTCGAGTTGTTTGGGAATGCAGCTCAAAA---TGGGTGGTAAATTCCATCTAAAGCTAAATATTGGCGAGAGACCGATAGCGAACAAGTACCGTGAGGGAAAGATGAAAAGCACTTTGGAAAGAGAGTTAAACAGTACGTGAAATTGTTGAAAGGGAAACGATTGAAGTCAGTC--GCGTCTTCTAGAA--CTCAGCCTGGC---TTTT---GCTTGGTGCATTTTCTAGTTGACGGG-CCAGCATCAGTTTCGGCCGCTGGATAAAGGCTTTGGGAA--TGTGGCACCTTCGGGTGTGTTATAGCCCAGAGTCACATACAGCGGTTGG-GACTGAGGATCACA--GCATGCC-TTTTGGGCCGGGG-TTCGCCCACG-TTCATGCTTAG-GATGCTG-GCGTAATGGCTTTAA-ACGACCCCTTCTTGAAACACGGACCA-AGGAGTCTAACATGCCTGCGAGTGTTT-GGGTGGTAAACCCGAGCGCGTAATGAAAGTGAAAGTTGGG-ATCCCTGTCGC-GGGGAGCACCGACGCCCGGACCAGAC-CTTCTGTGACGGA-TCCGCGGTAGAGCA--TGTATGTTGGGACCCGAAAG--ATGGTGAACTATGCCTGAATAGGGTG-AAGCCAGAGGAAACTCTGGTGGAGGCTCGTAGCGATTCTGACGTGCAAATCGATCGTCGAATTT-GGGTATAGGGGCG-AAAGACT-AATCGAA-CCATCTAGTAGCTGGTTCCTGCCGAAGTTTCCCTC-AGGATAGCAGAAGCTCATGTCAGA--TTTATGTGGTAAAGCG---AATGATTAGAGG-----CCTTGGGGTTGAAACAACCTT---AACCTA--TTCTCAAACTTTAAATATGTAAGAACGAGCCGTCACTTGATTGGACCGCTCGGCGATTGAGAGTTTCTAGTGGGCCATTTTTGGTAAGCAGAACTGGCGATGCGGGATGAACCGAACGTGAGGTTAAGGTGCCGGAATATACGCTCATCAGACACCACAAAAGGTGTTAGTTCATCTAGACAGCAGGACGGTGGCCATGGAAGTCGGAATCCGCTAAGGAGTGTGTAACAACTCACCTGCCGAATGAACTAGCCCTGAAAATGGATGGCGCTCAAGCGTATTACCCATACCTCACCGTC--AGTGTTGAAGTGACACACTGACGAGTAGGCAGGCGTGGAGGTTTGTGTAGAAGCC-
>S.la59317
----------------TT--GAGT---GGG--GTTGTAGCTGGCCTT------TCACCGGGC-ATGTGCACACCT-C-ATTC-GA------CCACCTTCTAC-ACCACTGTGCAC-TTCTCATGAG-TT-----------GG------GCTGCGT-------CTG-AAACA----------------CGACAAAG---------------------------TCCG--GCTCGTGTGTT----TYA---TACAAACGAATCATG--T-TAC---AGAATGT-CAC-TA--CCATGCT--TT-GAAG-----CA-TAT-A------ATACAACTTTCAACAACGGATCTCTTGGCTCTCGCATCGATGAAGAACGCAGCGAAATGCGATAAGTAATGTGAATTGCAGAATTCAGTGAATCATCGAATCTTTGAACGCACCTTGCGCTCCTTGGTATT----CCGAGGAGCATGCTTGTTTGAGTGTCATGGT--CTTCTCAACC-CTTCYG--TCTTT---TTCA-TC------GGAGACT-----------GTCGG--GCTTGGAT-GTGGAGG-------TCT-----TGCAGGC--ATCTGGA----TCTT-----TTGATTCAGAAGTCGGCTCCTCTGAAATGCATTAGCT-TGAA-------------TAGT-----ACCAAGCA-TGAT---TCAGCGTGATAA-TTGTCTACGTTGC---T-TCATCT-CGGTGA-A-TTTAAT---GTTCAAGC-TT--MYAACCGTCCC-------------TCG--G-GAC-AATC---T-----------C---TGAACATCTGACCTCAAATCAAGTAGGACTACCCGCTGAACTTAAGCATATCAA-TAAGCGGAGGAAAAGAAACTAACAAGGATTCCCCTAGTAACTGCGAGTGAAGCGGGAAAAGCTCAAATTTAAAATCTGGCAGCTTTGGCTGTCCGAGTTGTAGTCTGGAGAAGCGTTTTCTGTGCTGGACCGTGTACAAGTCTCTTGGAATAGAGCGTCATAGAGGGTGAGAATCCCGTCTTTGAC-CCCCTAGTAACTGCGAG-TGAAGCGGGAAAAGCTCAAAT-TTAAAAT-CTGGCAGCTT--TGGCTGTCCGAGTTGTAGTCTGGAGAAGCGTTTTCTGTGCTGGAC-CGTGTA-CAAGTCTC-TTGGAATAGAGCGTCATAGAGGGTGAGAA-TCCCGTCTTTGACA-CGGACTGCCAGTGCTAT--GTGATGCGCTCTCAA-AGAGTCGAGTTGTTTGGGAATGCAGCTCAAAA---TGGGTGGTAAATTCCATCTAAAGCTAAATATTGGCGAGAGACCGATAGCGAACAAGTACCGTGAGGGAAAGATGAAAAGCACTTTGGAAAGAGAGTTAAACAGTACGTGAAATTGTTGAAAGGGAAACGATTGAAGTCAGTC--GCGTCCTCTAGAA--CTCAGCCTGGC---TTTT---GCTCGGTGCATTTTCTAGTTGACGGG-CCAGCATCAGTTTCGACCGCTGGATAAAGGCCTCGGGAA--TGTGGCACCTTCGGGTGTGTTATAGCCCGGAGTCACATACAGCGGTTGG-GACTGAGGATCACA--GCATGCC--TTTTGGCCGGGG-TTCGCCCACG-TTCATGCTTAG-GATGCTG-GCGTAATGGCTTTAA-ACGA-CCCGTCTTGAAACACGGACCA-AGGAGTCTAACATGCCTGCGAGTGTTT-GGGTGGTAAACCCGAGCGCGTAATGAAAGTGAAAGTTGGG-ATCCCTGTCGT-GGGGAGCACCGACGCCCGGACCAGAC-CTTCTGTGACGGA-TCCGCGGTAGAGCA--TGTATGTTGGGACCCGAAAG--ATGGTGAACTATGCCTGAATAGGGTG-AAGCCAGAGGAAACTCTGGTGGAGGCTCGTAGCGATTCTGACGTGCAAATCGATCGTCGAATTT-GGGTATAGGGGCG-AAAGACT-AATCGAA-CCATCTAGTAGCTGGTTCCTGCCGAAGTTTCCCTC-AGGATAGCAGAAACTCATGTCAGA--TTTATGTGGTAAAGCG---AATGATTAGAGG-----CCTTGGGGTTGAAACAACCTT---AACCTA--TTCTCAAACTTTAAATATGTAAGAACGAGCCGTCACTTGATTGGACCGCTCGGCGATTGAGAGTTTCTAGTGGGCCATTTTTGGTAAGCAGAACTGGCGATGCGGGATGAACCGAACGTGAGGTTAAGGTGCCG-------------------------------------------------------------------------------------------------------------------------------------------------------------------------------------------------------------------------------CCCCTAGTAACTGCGAG-TGAAGCGGGAAAAGCTCAAAT-TTAAAAT-CTGGCAGCTT--TGGCTGTCCGAGTTGTAGTCTGGAGAAGCGTTTTCTGTGCTGGAC-CGTGTA-CAAGTCTC-TTGGAATAGAGCGTCATAGAGGGTGAGAA-TCCCGTCTTTGACA-CGGACTGCCAGTGCTAT--GTGATGCGCTCTCAA-AGAGTCGAGTTGTTTGGGAATGCAGCTCAAAA---TGGGTGGTAAATTCCATCTAAAGCTAAATATTGGCGAGAGACCGATAGCGAACAAGTACCGTGAGGGAAAGATGAAAAGCACTTTGGAAAGAGAGTTAAACAGTACGTGAAATTGTTGAAAGGGAAACGATTGAAGTCAGTC--GCGTCCTCTAGAA--CTCAGCCTGGC---TTTT---GCTCGGTGCATTTTCTAGTTGACGGG-CCAGCATCAGTTTCGACCGCTGGATAAAGGCCTCGGGAA--TGTGGCACCTTCGGGTGTGTTATAGCCCGGAGTCACATACAGCGGTTGG-GACTGAGGATCACA--GCATGCC--TTTTGGCCGGGG-TTCGCCCACG-TTCATGCTTAG-GATGCTG-GCGTAATGGCTTTAA-ACGA-CCCGTCTTGAAACACGGACCA-AGGAGTCTAACATGCCTGCGAGTGTTT-GGGTGGTAAACCCGAGCGCGTAATGAAAGTGAAAGTTGGG-ATCCCTGTCGT-GGGGAGCACCGACGCCCGGACCAGAC-CTTCTGTGACGGA-TCCGCGGTAGAGCA--TGTATGTTGGGACCCGAAAG--ATGGTGAACTATGCCTGAATAGGGTG-AAGCCAGAGGAAACTCTGGTGGAGGCTCGTAGCGATTCTGACGTGCAAATCGATCGTCGAATTT-GGGTATAGGGGCG-AAAGACT-AATCGAA-CCATCTAGTAGCTGGTTCCTGCCGAAGTTTCCCTC-AGGATAGCAGAAACTCATGTCAGA--TTTATGTGGTAAAGCG---AATGATTAGAGG-----CCTTGGGGTTGAAACAACCTT---AACCTA--TTCTCAAACTTTAAATATGTAAGAACGAGCCGTCACTTGATTGGACCGCTCGGCGATTGAGAGTTTCTAGTGGGCCATTTTTGGTAAGCAGAACTGGCGATGCGGGATGAACCGAACGTGAGGTTAAGGTGCCG-------------------------------------------------------------------------------------------------------------------------------------------------------------------------------------------------------------------------------CCCCTAGTAACTGCGAG-TGAAGCGGGAAAAGCTCAAAT-TTAAAAT-CTGGCAGCTT--TGGCTGTCCGAGTTGTAGTCTGGAGAAGCGTTTTCTGTGCTGGAC-CGTGTA-CAAGTCTC-TTGGAATAGAGCGTCATAGAGGGTGAGAA-TCCCGTCTTTGACA-CGGACTGCCAGTGCTAT--GTGATGCGCTCTCAA-AGAGTCGAGTTGTTTGGGAATGCAGCTCAAAA---TGGGTGGTAAATTCCATCTAAAGCTAAATATTGGCGAGAGACCGATAGCGAACAAGTACCGTGAGGGAAAGATGAAAAGCACTTTGGAAAGAGAGTTAAACAGTACGTGAAATTGTTGAAAGGGAAACGATTGAAGTCAGTC--GCGTCCTCTAGAA--CTCAGCCTGGC---TTTT---GCTCGGTGCATTTTCTAGTTGACGGG-CCAGCATCAGTTTCGACCGCTGGATAAAGGCCTCGGGAA--TGTGGCACCTTCGGGTGTGTTATAGCCCGGAGTCACATACAGCGGTTGG-GACTGAGGATCACA--GCATGCC--TTTTGGCCGGGG-TTCGCCCACG-TTCATGCTTAG-GATGCTG-GCGTAATGGCTTTAA-ACGA-CCCGTCTTGAAACACGGACCA-AGGAGTCTAACATGCCTGCGAGTGTTT-GGGTGGTAAACCCGAGCGCGTAATGAAAGTGAAAGTTGGG-ATCCCTGTCGT-GGGGAGCACCGACGCCCGGACCAGAC-CTTCTGTGACGGA-TCCGCGGTAGAGCA--TGTATGTTGGGACCCGAAAG--ATGGTGAACTATGCCTGAATAGGGTG-AAGCCAGAGGAAACTCTGGTGGAGGCTCGTAGCGATTCTGACGTGCAAATCGATCGTCGAATTT-GGGTATAGGGGCG-AAAGACT-AATCGAA-CCATCTAGTAGCTGGTTCCTGCCGAAGTTTCCCTC-AGGATAGCAGAAACTCATGTCAGA--TTTATGTGGTAAAGCG---AATGATTAGAGG-----CCTTGGGGTTGAAACAACCTT---AACCTA--TTCTCAAACTTTAAATATGTAAGAACGAGCCGTCACTTGATTGGACCGCTCGGCGATTGAGAGTTTCTAGTGGGCCATTTTTGGTAAGCAGAACTGGCGATGCGGGATGAACCGAACGTGAGGTTAAGGTGCCG-------------------------------------------------------------------------------------------------------------------------------------------------------------------------------------------------------------------------------CCCCTAGTAACTGCGAG-TGAAGCGGGAAAAGCTCAAAT-TTAAAAT-CTGGCAGCTT--TGGCTGTCCGAGTTGTAGTCTGGAGAAGCGTTTTCTGTGCTGGAC-CGTGTA-CAAGTCTC-TTGGAATAGAGCGTCATAGAGGGTGAGAA-TCCCGTCTTTGACA-CGGACTGCCAGTGCTAT--GTGATGCGCTCTCAA-AGAGTCGAGTTGTTTGGGAATGCAGCTCAAAA---TGGGTGGTAAATTCCATCTAAAGCTAAATATTGGCGAGAGACCGATAGCGAACAAGTACCGTGAGGGAAAGATGAAAAGCACTTTGGAAAGAGAGTTAAACAGTACGTGAAATTGTTGAAAGGGAAACGATTGAAGTCAGTC--GCGTCCTCTAGAA--CTCAGCCTGGC---TTTT---GCTCGGTGCATTTTCTAGTTGACGGG-CCAGCATCAGTTTCGACCGCTGGATAAAGGCCTCGGGAA--TGTGGCACCTTCGGGTGTGTTATAGCCCGGAGTCACATACAGCGGTTGG-GACTGAGGATCACA--GCATGCC--TTTTGGCCGGGG-TTCGCCCACG-TTCATGCTTAG-GATGCTG-GCGTAATGGCTTTAA-ACGA-CCCGTCTTGAAACACGGACCA-AGGAGTCTAACATGCCTGCGAGTGTTT-GGGTGGTAAACCCGAGCGCGTAATGAAAGTGAAAGTTGGG-ATCCCTGTCGT-GGGGAGCACCGACGCCCGGACCAGAC-CTTCTGTGACGGA-TCCGCGGTAGAGCA--TGTATGTTGGGACCCGAAAG--ATGGTGAACTATGCCTGAATAGGGTG-AAGCCAGAGGAAACTCTGGTGGAGGCTCGTAGCGATTCTGACGTGCAAATCGATCGTCGAATTT-GGGTATAGGGGCG-AAAGACT-AATCGAA-CCATCTAGTAGCTGGTTCCTGCCGAAGTTTCCCTC-AGGATAGCAGAAACTCATGTCAGA--TTTATGTGGTAAAGCG---AATGATTAGAGG-----CCTTGGGGTTGAAACAACCTT---AACCTA--TTCTCAAACTTTAAATATGTAAGAACGAGCCGTCACTTGATTGGACCGCTCGGCGATTGAGAGTTTCTAGTGGGCCATTTTTGGTAAGCAGAACTGGCGATGCGGGATGAACCGAACGTGAGGTTAAGGTGCCG-------------------------------------------------------------------------------------------------------------------------------------------------------------------------------------------------------------------------------
>S.bou924
ATTAATGAATGA--AATT--GAGT---GGG--GTTGTAGCTGGCCTT------TCACCGGGC-ATGTGCACACCT-C-ATTC-GA------CCACCTTCTAC-ACCCCTGTGCAC-TTCTCATGAG-TT-----------GG------GCCGCGT-------CTG-AAACA----------------CGACAAAG---------------------------TCCG--GCTCGTGTGTT----TTA---TACAAACGAATCATG--T-TAC---AGAATGT-CAC-TA--CCATGCT--TT-GAAG-----CA-TAT-A------ATACAACTTTCAACAACGGATCTCTTGGCTCTCGCATCGATGAAGAACGCAGCGAAATGCGATAAGTAATGTGAATTGCAGAATTCAGTGAATCATCGAATCTTTGAACGCACCTTGCGCTCCTTGGTATT----CCGAGGAGCATGCTTGTTTGAGTGTCATGGT--CTTCTCAACC-CTTCCG--TCTTT---TTCA-CC------GGAGACT-----------GTCGG--GCTTGGAT-GTGGAGG-------TCT-----TGCAGGC--ATCTGGA----TCTT-----TTGATTCAGAAGTCGGCTCCTCTGAAATGCATTAGCT-TGAA-------------TAGT-----ACCAAGCA-TGAT---TCAGCGTGATAA-TTGTCTACGTTGC---T-TCGTCT-CGGTGA-A-TTAAAT---GTTCAAGC-TT--CTAACCGTCCC-------------TCG--G-GAC-AATC---T-----------C---TGAACATCTGACCTCAAATCAAGTAGGACTACCCGCTGAACTTAAGCATATCAA-AAAGGGGGGGAGAAAAA--------------------------------------------------------------------------------------------------------------------------------------------------------------------------CCCCTAGTAACTGCGAG-TGAAGCGGGAAAAGCTCAAAT-TTAAAAT-CTGGCAGCTT--TGGCTGTCCGAGTTGTAGTCTGGAGAAGTGTTTTCTGTGCTGGAC-CGTGTA-CAAGTCTC-TTGGAATAGAGCGTCATAGAGGGTGAGAA-TCCCGTCTTTGACA-CGGACTGCCAGTGCTAT--GTGATGCGCTCTCAA-AGAGTCGAGTTGTTTGGGAATGCAGCTCAAAA---TGGGTGGTAAATTCCATCTAAAGCTAAATATTGGCGAGAGACCGATAGCGAACAAGTACCGTGAGGGAAAGATGAAAAGCACTTTGGAAAGAGAGTTAAACAGTACGTGAAATTGTTGAAAGGGAAACGATTGAAGTCAGTC--GCGTCTTCTAGAA--CTCAGCCTGGC---TTTT---GCTTGGTGCATTTTCTAGTTGACGGG-CCAGCATCAGTTTCGACCGCTGGATAAAGGCTTCGGGAA--TGTGGCACCTTCGGGTGTGTTATAGCCCGGAGTCACATACAGCGGTTGG-GACTGAGGATCACA--GCATGCC--TTTTGGCCGGGG-TTCGCCCACG-TTCATGCTTAG-GATGCTG-GCGTAATGGCTTTAA-ACGA-CCCGTCTTGAAACACGGACCA-AGGAGTCTAACATGCCTGCGAGTGTTT-GGGTGGTAAACCCGAGCGCGTAATGAAAGTGAAAGTTGGG-ATCCCTGTCGT-GGGGAGCACCGACGCCCGGACCAGAC-CTTCTGTGACGGA-TCCGCGGTAGAGCA--TGTATGTTGGGACCCGAAAG--ATGGTGAACTATGCCTGAATAGGGTG-AAGCCAGAGGAAACTCTGGTGGAGGCTCGTAGCGATTCTGACGTGCAAATCGATCGTCGAATTT-GGGTATAGGGGCG-AAAGACT-AATCGAA-CCATCTAGTAGCTGGTTCCTGCCGAAGTTTCCCTC-AGGATAGCAGAAACTCATGTCAGA--TTTATGTGGTAAAGCG---AATGATTAGAGG-----CCTTGGGGTTGAAACAACCTT---AACCTA--TTCTCAAACTTTAAATATGTAAGAACGAGCCGTCACTTGATTGGACCGCTCGGCGATTGAGAGTTTCTAGTGGGCCATTTTTGGTAAGCAGAACTGGCGATGCGGGATGAACCGAACGTGAGGTTAAGGTGCCGGAATATACGCTCATCAGACACCACAAAAGGTGTTAGTTCATCTAGACAGCAGGACGGTGGCCATGGAAGTCGGAATCCGCTAAGGAGTGTGTAACAACTCACCTGCCGAATGAACTAGCCCTGAAAATGGATGGCGCTCAAGCGTATTACCCATACCTCACCGTC--AGTGTTGAAGTGACACACTGACGAGTAGGCAGGCGTGGAGGTTTGTGTAGAAGCC-CCCCTAGTAACTGCGAG-TGAAGCGGGAAAAGCTCAAAT-TTAAAAT-CTGGCAGCTT--TGGCTGTCCGAGTTGTAGTCTGGAGAAGTGTTTTCTGTGCTGGAC-CGTGTA-CAAGTCTC-TTGGAATAGAGCGTCATAGAGGGTGAGAA-TCCCGTCTTTGACA-CGGACTGCCAGTGCTAT--GTGATGCGCTCTCAA-AGAGTCGAGTTGTTTGGGAATGCAGCTCAAAA---TGGGTGGTAAATTCCATCTAAAGCTAAATATTGGCGAGAGACCGATAGCGAACAAGTACCGTGAGGGAAAGATGAAAAGCACTTTGGAAAGAGAGTTAAACAGTACGTGAAATTGTTGAAAGGGAAACGATTGAAGTCAGTC--GCGTCTTCTAGAA--CTCAGCCTGGC---TTTT---GCTTGGTGCATTTTCTAGTTGACGGG-CCAGCATCAGTTTCGACCGCTGGATAAAGGCTTCGGGAA--TGTGGCACCTTCGGGTGTGTTATAGCCCGGAGTCACATACAGCGGTTGG-GACTGAGGATCACA--GCATGCC--TTTTGGCCGGGG-TTCGCCCACG-TTCATGCTTAG-GATGCTG-GCGTAATGGCTTTAA-ACGA-CCCGTCTTGAAACACGGACCA-AGGAGTCTAACATGCCTGCGAGTGTTT-GGGTGGTAAACCCGAGCGCGTAATGAAAGTGAAAGTTGGG-ATCCCTGTCGT-GGGGAGCACCGACGCCCGGACCAGAC-CTTCTGTGACGGA-TCCGCGGTAGAGCA--TGTATGTTGGGACCCGAAAG--ATGGTGAACTATGCCTGAATAGGGTG-AAGCCAGAGGAAACTCTGGTGGAGGCTCGTAGCGATTCTGACGTGCAAATCGATCGTCGAATTT-GGGTATAGGGGCG-AAAGACT-AATCGAA-CCATCTAGTAGCTGGTTCCTGCCGAAGTTTCCCTC-AGGATAGCAGAAACTCATGTCAGA--TTTATGTGGTAAAGCG---AATGATTAGAGG-----CCTTGGGGTTGAAACAACCTT---AACCTA--TTCTCAAACTTTAAATATGTAAGAACGAGCCGTCACTTGATTGGACCGCTCGGCGATTGAGAGTTTCTAGTGGGCCATTTTTGGTAAGCAGAACTGGCGATGCGGGATGAACCGAACGTGAGGTTAAGGTGCCGGAATATACGCTCATCAGACACCACAAAAGGTGTTAGTTCATCTAGACAGCAGGACGGTGGCCATGGAAGTCGGAATCCGCTAAGGAGTGTGTAACAACTCACCTGCCGAATGAACTAGCCCTGAAAATGGATGGCGCTCAAGCGTATTACCCATACCTCACCGTC--AGTGTTGAAGTGACACACTGACGAGTAGGCAGGCGTGGAGGTTTGTGTAGAAGCC-CCCCTAGTAACTGCGAG-TGAAGCGGGAAAAGCTCAAAT-TTAAAAT-CTGGCAGCTT--TGGCTGTCCGAGTTGTAGTCTGGAGAAGTGTTTTCTGTGCTGGAC-CGTGTA-CAAGTCTC-TTGGAATAGAGCGTCATAGAGGGTGAGAA-TCCCGTCTTTGACA-CGGACTGCCAGTGCTAT--GTGATGCGCTCTCAA-AGAGTCGAGTTGTTTGGGAATGCAGCTCAAAA---TGGGTGGTAAATTCCATCTAAAGCTAAATATTGGCGAGAGACCGATAGCGAACAAGTACCGTGAGGGAAAGATGAAAAGCACTTTGGAAAGAGAGTTAAACAGTACGTGAAATTGTTGAAAGGGAAACGATTGAAGTCAGTC--GCGTCTTCTAGAA--CTCAGCCTGGC---TTTT---GCTTGGTGCATTTTCTAGTTGACGGG-CCAGCATCAGTTTCGACCGCTGGATAAAGGCTTCGGGAA--TGTGGCACCTTCGGGTGTGTTATAGCCCGGAGTCACATACAGCGGTTGG-GACTGAGGATCACA--GCATGCC--TTTTGGCCGGGG-TTCGCCCACG-TTCATGCTTAG-GATGCTG-GCGTAATGGCTTTAA-ACGA-CCCGTCTTGAAACACGGACCA-AGGAGTCTAACATGCCTGCGAGTGTTT-GGGTGGTAAACCCGAGCGCGTAATGAAAGTGAAAGTTGGG-ATCCCTGTCGT-GGGGAGCACCGACGCCCGGACCAGAC-CTTCTGTGACGGA-TCCGCGGTAGAGCA--TGTATGTTGGGACCCGAAAG--ATGGTGAACTATGCCTGAATAGGGTG-AAGCCAGAGGAAACTCTGGTGGAGGCTCGTAGCGATTCTGACGTGCAAATCGATCGTCGAATTT-GGGTATAGGGGCG-AAAGACT-AATCGAA-CCATCTAGTAGCTGGTTCCTGCCGAAGTTTCCCTC-AGGATAGCAGAAACTCATGTCAGA--TTTATGTGGTAAAGCG---AATGATTAGAGG-----CCTTGGGGTTGAAACAACCTT---AACCTA--TTCTCAAACTTTAAATATGTAAGAACGAGCCGTCACTTGATTGGACCGCTCGGCGATTGAGAGTTTCTAGTGGGCCATTTTTGGTAAGCAGAACTGGCGATGCGGGATGAACCGAACGTGAGGTTAAGGTGCCGGAATATACGCTCATCAGACACCACAAAAGGTGTTAGTTCATCTAGACAGCAGGACGGTGGCCATGGAAGTCGGAATCCGCTAAGGAGTGTGTAACAACTCACCTGCCGAATGAACTAGCCCTGAAAATGGATGGCGCTCAAGCGTATTACCCATACCTCACCGTC--AGTGTTGAAGTGACACACTGACGAGTAGGCAGGCGTGGAGGTTTGTGTAGAAGCC-CCCCTAGTAACTGCGAG-TGAAGCGGGAAAAGCTCAAAT-TTAAAAT-CTGGCAGCTT--TGGCTGTCCGAGTTGTAGTCTGGAGAAGTGTTTTCTGTGCTGGAC-CGTGTA-CAAGTCTC-TTGGAATAGAGCGTCATAGAGGGTGAGAA-TCCCGTCTTTGACA-CGGACTGCCAGTGCTAT--GTGATGCGCTCTCAA-AGAGTCGAGTTGTTTGGGAATGCAGCTCAAAA---TGGGTGGTAAATTCCATCTAAAGCTAAATATTGGCGAGAGACCGATAGCGAACAAGTACCGTGAGGGAAAGATGAAAAGCACTTTGGAAAGAGAGTTAAACAGTACGTGAAATTGTTGAAAGGGAAACGATTGAAGTCAGTC--GCGTCTTCTAGAA--CTCAGCCTGGC---TTTT---GCTTGGTGCATTTTCTAGTTGACGGG-CCAGCATCAGTTTCGACCGCTGGATAAAGGCTTCGGGAA--TGTGGCACCTTCGGGTGTGTTATAGCCCGGAGTCACATACAGCGGTTGG-GACTGAGGATCACA--GCATGCC--TTTTGGCCGGGG-TTCGCCCACG-TTCATGCTTAG-GATGCTG-GCGTAATGGCTTTAA-ACGA-CCCGTCTTGAAACACGGACCA-AGGAGTCTAACATGCCTGCGAGTGTTT-GGGTGGTAAACCCGAGCGCGTAATGAAAGTGAAAGTTGGG-ATCCCTGTCGT-GGGGAGCACCGACGCCCGGACCAGAC-CTTCTGTGACGGA-TCCGCGGTAGAGCA--TGTATGTTGGGACCCGAAAG--ATGGTGAACTATGCCTGAATAGGGTG-AAGCCAGAGGAAACTCTGGTGGAGGCTCGTAGCGATTCTGACGTGCAAATCGATCGTCGAATTT-GGGTATAGGGGCG-AAAGACT-AATCGAA-CCATCTAGTAGCTGGTTCCTGCCGAAGTTTCCCTC-AGGATAGCAGAAACTCATGTCAGA--TTTATGTGGTAAAGCG---AATGATTAGAGG-----CCTTGGGGTTGAAACAACCTT---AACCTA--TTCTCAAACTTTAAATATGTAAGAACGAGCCGTCACTTGATTGGACCGCTCGGCGATTGAGAGTTTCTAGTGGGCCATTTTTGGTAAGCAGAACTGGCGATGCGGGATGAACCGAACGTGAGGTTAAGGTGCCGGAATATACGCTCATCAGACACCACAAAAGGTGTTAGTTCATCTAGACAGCAGGACGGTGGCCATGGAAGTCGGAATCCGCTAAGGAGTGTGTAACAACTCACCTGCCGAATGAACTAGCCCTGAAAATGGATGGCGCTCAAGCGTATTACCCATACCTCACCGTC--AGTGTTGAAGTGACACACTGACGAGTAGGCAGGCGTGGAGGTTTGTGTAGAAGCC-
>S.bou2002
ATTAATGAATGA--AATT--GAGT---GGG--GTTGTAGCTGGCCTT------TCACCGGGC-ATGTGCACACCT-C-ATTC-GA------CCACCTTCTAC-ACCCCTGTGCAC-TTCTCATGAG-TT-----------GG------GCCGCGT-------CTG-AAACA----------------CGACAAAG---------------------------TCCG--GCTCGTGTGTT----TTA---TACAAACGAATCATG--T-TAC---AGAATGT-CAC-TA--CCATGCT--TT-GAAG-----CA-TAT-A------ATACAACTTTCAACAACGGATCTCTTGGCTCTCGCATCGATGAAGAACGCAGCGAAATGCGATAAGTAATGTGAATTGCAGAATTCAGTGAATCATCGAATCTTTGAACGCACCTTGCGCTCCTTGGTATT----CCGAGGAGCATGCTTGTTTGAGTGTCATGGT--CTTCTCAACC-CTTCCG--TCTTT---TTCA-CC------GGAGACT-----------GTCGG--GCTTGGAT-GTGGAGG-------TCT-----TGCAGGC--ATCTGGA----TCTT-----TTGATTCAGAAGTCGGCTCCTCTGAAATGCATTAGCT-TGAA-------------TAGT-----ACCAAGCA-TGAT---TCAGCGTGATAA-TTGTCTACGTTGC---T-TCGTCT-CGGTGA-A-TTAAAT---GTTCAAGC-TT--CTAACCGTCCC-------------TCG--G-GAC-AATC---T-----------C---TGAACATCTGACCTCAAATCAAGTAGGACTACCCGCTGAACTTAAGCATATCAA-TAAGCGGAGGAAAAGAAACTAACAAGGATTCCCCTAGTAACTGCGAGTGAAGCGGGAAAAGCTCAAATTTAAAATCTGGCAGCTTTGGCTGTCCGAGTTGTAGTC----------------------------------------------------------------------------------------------------------------------------------------------------------------------------------------------------------------------------------------------------------------------------------------------------------------------------------------------------------------------------------------------------------------------------------------------------------------------------------------------------------------------------------------------------------------------------------------------------------------------------------------------------------------------------------------------------------------------------------------------------------------------------------------------------------------------------------------------------------------------------------------------------------------------------------------------------------------------------------------------------------------------------------------------------------------------------------------------------------------------------------------------------------------------------------------------------------------------------------------------------------------------------------------------------------------------------------------------------------------------------------------------------------------------------------------------------------------------------------------------------------------------------------------------------------------------------------------------------------------------------------------------------------------------------------------------------------------------------------------------------------------------------------------------------------------------------------------------------------------------------------------------------------------------------------------------------------------------------------------------------------------------------------------------------------------------------------------------------------------------------------------------------------------------------------------------------------------------------------------------------------------------------------------------------------------------------------------------------------------------------------------------------------------------------------------------------------------------------------------------------------------------------------------------------------------------------------------------------------------------------------------------------------------------------------------------------------------------------------------------------------------------------------------------------------------------------------------------------------------------------------------------------------------------------------------------------------------------------------------------------------------------------------------------------------------------------------------------------------------------------------------------------------------------------------------------------------------------------------------------------------------------------------------------------------------------------------------------------------------------------------------------------------------------------------------------------------------------------------------------------------------------------------------------------------------------------------------------------------------------------------------------------------------------------------------------------------------------------------------------------------------------------------------------------------------------------------------------------------------------------------------------------------------------------------------------------------------------------------------------------------------------------------------------------------------------------------------------------------------------------------------------------------------------------------------------------------------------------------------------------------------------------------------------------------------------------------------------------------------------------------------------------------------------------------------------------------------------------------------------------------------------------------------------------------------------------------------------------------------------------------------------------------------------------------------------------------------------------------------------------------------------------------------------------------------------------------------------------------------------------------------------------------------------------------------------------------------------------------------------------------------------------------------------------------------------------------------------------------------------------------------------------------------------------------------------------------------------------------------------------------------------------------------------------------------------------------------------------------------------------------------------------------------------------------------------------------------------------------------------------------------------------------------------------------------------------------------------------------------------------------------------------------------------------------------------------------------------------------------------------------------------------------------------------------------------------------------------------------------------------------------------------------------------------------------------------------------------------------
>S.och3144
-TTAATGAATGA--AATT--GAGT---GGG--GTTGTAGCTGGCCTT------TTACCGGGC-ATGTGCACACCT-C-ATTC-AA------CCACCTTCTAT-ACCTCTGTGCAC-TTCTCATGAG-TT-----------GG------GCTGCGT-------CTG-AAATA----------------CGACAAAG---------------------------TCCG--GCTTGTGTGCT----TTA---TACAAACAAATTATGT---TAT---AGAATGT-CAC-TA--TCATGCT--TT-AAAG-----CA-TAT-A------ATACAACTTTCAACAACGGATCTCTTGGCTCTCGCATCGATGAAGAACGCAGCGAAATGCGATAAGTAATGTGAATTGCAGAATTCAGTGAATCATCGAATCTTTGAACGCACCTTGCGCTCCTTGGTATT----CCGAGGAGCATGCTTGTTTGAGTGTCATGGT--CTTCTCAACC-CTCCTG--TCTTT---TTTATTAAAG-------GCA-----------GCCGG--GCTTGGAC-TTGGAGG-------TTT-----TGCAGGC--GTCCGAA----------TTTTTAATTTGGAAGTCGGCTCCTCTGAAATGCATTAGCT-TGAA-------------TAGA-----ACCAAGCA-TGAT---TCAGCGTGATAA-TTGTCTACGTTGC---T-TCATCT-CGGTGAATTTAAT-----GTTCGAGC-TT--CTAACCGTCCC-------------TCGG---GAC-AATC-----------------TCTGAACATCTGACCTCAAATCAAGTAGGACTACCCGCTGAACTTAAGCATATCAA-TAAGCGGAGGAAAAGAAACTAACAAGGATTCCCCTAGTAACTGCGAGTGAAGCGGGAAAAGCTCAAATTTAAAATCTGGCAGCTTTGGCTGTCCGAGTTGTAGTCTGGAGAAGCGTTTTCTGTGCTGGACCGTGTACAAGTCTCTTGGAATAGAGCGTCATAGAGGGTGAGAATCCCGTCTTTGAC-CCCCTAGTAACTGCGAG-TGAAGCGGGAAAAGCTCAAAT-TTAAAAT-CTGGCAGCTT--TGGCTGTCCGAGTTGTAGTCTGGAGAAGCGTTTTCTGTGCTGGAC-CGTGTA-CAAGTCTC-TTGGAATAGAGCGTCATAGAGGGTGAGAA-TCCCGTCTTTGACA-CGGACTGCCAGTGCTTT--GTGATGCGCTCTCAA-AGAGTCGAGTTGTTTGGGAATGCAGCTCAAAA---TGGGTGGTAAATTCCATCTAAAGCTAAATATTGGCGAGAGACCGATAGCGAACAAGTACCGTGAGGGAAAGATGAAAAGCACTTTGGAAAGAGAGTTAAACAGTACGTGAAATTGTTGAAAGGGAAACGATTGAAGTCAGTC--GCGTCTTCTAGAA--CTCAGCCTGGC---TTTT---GCTTGGTGCATTTTCTAGTTGACGGG-CCAGCATCAGTTTCGACCGCTGGATAAAGGCTTTGGGAA--TGTGGCACCCTCGGGTGTGTTATAGCCCAGAGTCACATACAGCGGTTGG-GACTGAGGATCACA--GCATGCC-TTTT-GGCCGGGG-TTCGCCCACG-TTCATGCTTAG-GATGCTG-GCGTAATGGCTTTAA-ACGA-CCCGTCTTGAAACACGGACCA-AGGAGTCTAACATGCCTGCGAGTGTTT-GGGTGGTAAACCCGAGCGCGTAATGAAAGTGAAAGTTGGG-ATCCCTGTCGC-GGGGAGCACCGACGCCCGGACCAGAC-CTTCTGTGACGGA-TCCGCGGTAGAGCA--TGTATGTTGGGACCCGAAAG--ATGGTGAACTATGCCTGAATAGGGTG-AAGCCAGAGGAAACTCTGGTGGAGGCTCGTAGCGATTCTGACGTGCAAATCGATCGTCGAATTT-GGGTATAGGGGCG-AAAGACT-AATCGAA-CCATCTAGTAGCTGGTTCCTGCCGAAGTTTCCCTC-AGGATAGCAGAAACTCATGTCAGA--TTTATGTGGTAAAGCG---AATGATTAGAGG-----CCTTGGGGTTGAAACAACCTT---AACCTA--TTCTCAAACTTTAAATATGTAAGAACGAGCCGTCACTTGATTGGACCGCTCGGCGATTGAGAGTGTCTAGTGGGCCATTTTTGGTAAGCAGAACTGGCGATGCGGGATGAACCGAACGCGAGGTTAAGGTGCCGGAATATACGCTCATCAGACACCACAAAAGGTGTTAGTTCATCTAGACAGCAGGACGGTGGCCATGGAAGTCTGAATCCGCTAAGGAGTGTGTAACAACTCACCTGCCGAATGAACTAGCCCTGAAAATGGATGGCGCTCAAGCGTGTTACCCATACCTCGCCGTC--AGTGTTGAAGTGACACACTGACGAGTAGGCAGGCGTGGAGGTT-------------CCCCTAGTAACTGCGAG-TGAAGCGGGAAAAGCTCAAAT-TTAAAAT-CTGGCAGCTT--TGGCTGTCCGAGTTGTAGTCTGGAGAAGCGTTTTCTGTGCTGGAC-CGTGTA-CAAGTCTC-TTGGAATAGAGCGTCATAGAGGGTGAGAA-TCCCGTCTTTGACA-CGGACTGCCAGTGCTTT--GTGATGCGCTCTCAA-AGAGTCGAGTTGTTTGGGAATGCAGCTCAAAA---TGGGTGGTAAATTCCATCTAAAGCTAAATATTGGCGAGAGACCGATAGCGAACAAGTACCGTGAGGGAAAGATGAAAAGCACTTTGGAAAGAGAGTTAAACAGTACGTGAAATTGTTGAAAGGGAAACGATTGAAGTCAGTC--GCGTCTTCTAGAA--CTCAGCCTGGC---TTTT---GCTTGGTGCATTTTCTAGTTGACGGG-CCAGCATCAGTTTCGACCGCTGGATAAAGGCTTTGGGAA--TGTGGCACCCTCGGGTGTGTTATAGCCCAGAGTCACATACAGCGGTTGG-GACTGAGGATCACA--GCATGCC-TTTT-GGCCGGGG-TTCGCCCACG-TTCATGCTTAG-GATGCTG-GCGTAATGGCTTTAA-ACGA-CCCGTCTTGAAACACGGACCA-AGGAGTCTAACATGCCTGCGAGTGTTT-GGGTGGTAAACCCGAGCGCGTAATGAAAGTGAAAGTTGGG-ATCCCTGTCGC-GGGGAGCACCGACGCCCGGACCAGAC-CTTCTGTGACGGA-TCCGCGGTAGAGCA--TGTATGTTGGGACCCGAAAG--ATGGTGAACTATGCCTGAATAGGGTG-AAGCCAGAGGAAACTCTGGTGGAGGCTCGTAGCGATTCTGACGTGCAAATCGATCGTCGAATTT-GGGTATAGGGGCG-AAAGACT-AATCGAA-CCATCTAGTAGCTGGTTCCTGCCGAAGTTTCCCTC-AGGATAGCAGAAACTCATGTCAGA--TTTATGTGGTAAAGCG---AATGATTAGAGG-----CCTTGGGGTTGAAACAACCTT---AACCTA--TTCTCAAACTTTAAATATGTAAGAACGAGCCGTCACTTGATTGGACCGCTCGGCGATTGAGAGTGTCTAGTGGGCCATTTTTGGTAAGCAGAACTGGCGATGCGGGATGAACCGAACGCGAGGTTAAGGTGCCGGAATATACGCTCATCAGACACCACAAAAGGTGTTAGTTCATCTAGACAGCAGGACGGTGGCCATGGAAGTCTGAATCCGCTAAGGAGTGTGTAACAACTCACCTGCCGAATGAACTAGCCCTGAAAATGGATGGCGCTCAAGCGTGTTACCCATACCTCGCCGTC--AGTGTTGAAGTGACACACTGACGAGTAGGCAGGCGTGGAGGTT-------------CCCCTAGTAACTGCGAG-TGAAGCGGGAAAAGCTCAAAT-TTAAAAT-CTGGCAGCTT--TGGCTGTCCGAGTTGTAGTCTGGAGAAGCGTTTTCTGTGCTGGAC-CGTGTA-CAAGTCTC-TTGGAATAGAGCGTCATAGAGGGTGAGAA-TCCCGTCTTTGACA-CGGACTGCCAGTGCTTT--GTGATGCGCTCTCAA-AGAGTCGAGTTGTTTGGGAATGCAGCTCAAAA---TGGGTGGTAAATTCCATCTAAAGCTAAATATTGGCGAGAGACCGATAGCGAACAAGTACCGTGAGGGAAAGATGAAAAGCACTTTGGAAAGAGAGTTAAACAGTACGTGAAATTGTTGAAAGGGAAACGATTGAAGTCAGTC--GCGTCTTCTAGAA--CTCAGCCTGGC---TTTT---GCTTGGTGCATTTTCTAGTTGACGGG-CCAGCATCAGTTTCGACCGCTGGATAAAGGCTTTGGGAA--TGTGGCACCCTCGGGTGTGTTATAGCCCAGAGTCACATACAGCGGTTGG-GACTGAGGATCACA--GCATGCC-TTTT-GGCCGGGG-TTCGCCCACG-TTCATGCTTAG-GATGCTG-GCGTAATGGCTTTAA-ACGA-CCCGTCTTGAAACACGGACCA-AGGAGTCTAACATGCCTGCGAGTGTTT-GGGTGGTAAACCCGAGCGCGTAATGAAAGTGAAAGTTGGG-ATCCCTGTCGC-GGGGAGCACCGACGCCCGGACCAGAC-CTTCTGTGACGGA-TCCGCGGTAGAGCA--TGTATGTTGGGACCCGAAAG--ATGGTGAACTATGCCTGAATAGGGTG-AAGCCAGAGGAAACTCTGGTGGAGGCTCGTAGCGATTCTGACGTGCAAATCGATCGTCGAATTT-GGGTATAGGGGCG-AAAGACT-AATCGAA-CCATCTAGTAGCTGGTTCCTGCCGAAGTTTCCCTC-AGGATAGCAGAAACTCATGTCAGA--TTTATGTGGTAAAGCG---AATGATTAGAGG-----CCTTGGGGTTGAAACAACCTT---AACCTA--TTCTCAAACTTTAAATATGTAAGAACGAGCCGTCACTTGATTGGACCGCTCGGCGATTGAGAGTGTCTAGTGGGCCATTTTTGGTAAGCAGAACTGGCGATGCGGGATGAACCGAACGCGAGGTTAAGGTGCCGGAATATACGCTCATCAGACACCACAAAAGGTGTTAGTTCATCTAGACAGCAGGACGGTGGCCATGGAAGTCTGAATCCGCTAAGGAGTGTGTAACAACTCACCTGCCGAATGAACTAGCCCTGAAAATGGATGGCGCTCAAGCGTGTTACCCATACCTCGCCGTC--AGTGTTGAAGTGACACACTGACGAGTAGGCAGGCGTGGAGGTT-------------CCCCTAGTAACTGCGAG-TGAAGCGGGAAAAGCTCAAAT-TTAAAAT-CTGGCAGCTT--TGGCTGTCCGAGTTGTAGTCTGGAGAAGCGTTTTCTGTGCTGGAC-CGTGTA-CAAGTCTC-TTGGAATAGAGCGTCATAGAGGGTGAGAA-TCCCGTCTTTGACA-CGGACTGCCAGTGCTTT--GTGATGCGCTCTCAA-AGAGTCGAGTTGTTTGGGAATGCAGCTCAAAA---TGGGTGGTAAATTCCATCTAAAGCTAAATATTGGCGAGAGACCGATAGCGAACAAGTACCGTGAGGGAAAGATGAAAAGCACTTTGGAAAGAGAGTTAAACAGTACGTGAAATTGTTGAAAGGGAAACGATTGAAGTCAGTC--GCGTCTTCTAGAA--CTCAGCCTGGC---TTTT---GCTTGGTGCATTTTCTAGTTGACGGG-CCAGCATCAGTTTCGACCGCTGGATAAAGGCTTTGGGAA--TGTGGCACCCTCGGGTGTGTTATAGCCCAGAGTCACATACAGCGGTTGG-GACTGAGGATCACA--GCATGCC-TTTT-GGCCGGGG-TTCGCCCACG-TTCATGCTTAG-GATGCTG-GCGTAATGGCTTTAA-ACGA-CCCGTCTTGAAACACGGACCA-AGGAGTCTAACATGCCTGCGAGTGTTT-GGGTGGTAAACCCGAGCGCGTAATGAAAGTGAAAGTTGGG-ATCCCTGTCGC-GGGGAGCACCGACGCCCGGACCAGAC-CTTCTGTGACGGA-TCCGCGGTAGAGCA--TGTATGTTGGGACCCGAAAG--ATGGTGAACTATGCCTGAATAGGGTG-AAGCCAGAGGAAACTCTGGTGGAGGCTCGTAGCGATTCTGACGTGCAAATCGATCGTCGAATTT-GGGTATAGGGGCG-AAAGACT-AATCGAA-CCATCTAGTAGCTGGTTCCTGCCGAAGTTTCCCTC-AGGATAGCAGAAACTCATGTCAGA--TTTATGTGGTAAAGCG---AATGATTAGAGG-----CCTTGGGGTTGAAACAACCTT---AACCTA--TTCTCAAACTTTAAATATGTAAGAACGAGCCGTCACTTGATTGGACCGCTCGGCGATTGAGAGTGTCTAGTGGGCCATTTTTGGTAAGCAGAACTGGCGATGCGGGATGAACCGAACGCGAGGTTAAGGTGCCGGAATATACGCTCATCAGACACCACAAAAGGTGTTAGTTCATCTAGACAGCAGGACGGTGGCCATGGAAGTCTGAATCCGCTAAGGAGTGTGTAACAACTCACCTGCCGAATGAACTAGCCCTGAAAATGGATGGCGCTCAAGCGTGTTACCCATACCTCGCCGTC--AGTGTTGAAGTGACACACTGACGAGTAGGCAGGCGTGGAGGTT-------------
>S.och2060
---AATGAATGA--AATT--GAGT---GGG--GTTGTAGCTGGCCTT------TTACCGGGC-ATGTGCACACCT-C-ATTC-AA------CCACCATCTAT-ACCTCTGTGCAC-TTCTCATGAG-TT-----------GG------GCTGCGT-------CTG-AAATA----------------CGACAAAG---------------------------TCCG--GCTTGTGTGCT----TTA---TACAAACAAATTATGT---TAT---AGAATGT-CAC-TA--TCATGCT--TT-AAAG-----CA-TAT-A------ATACAACTTTCAACAACGGATCTCTTGGCTCTCGCATCGATGAAGAACGCAGCGAAATGCGATAAGTAATGTGAATTGCAGAATTCAGTGAATCATCGAATCTTTGAACGCACCTTGCGCTCCTTGGTATT----CCGAGGAGCATGCTTGTTTGAGTGTCATGGT--CTTCTCAACC-CTCCTG--TCTTT---TTTATTAAAG-------GCA-----------GCCGG--GCTTGGAC-TTGGAGG-------TTT-----TGCAGGC--GTCCGAA----------TTTTTAATTTGGAAGTCGGCTCCTCTGAAATGCATTAGCT-TGAA-------------TAGA-----ACCAAGCA-TGAT---TCAGCGTGATAA-TTGTCTACGTTGC---T-TCATCT-CGGTGAATTTAAT-----GTTCGAGC-TT--CTAACCGTCCC-------------TCGG---GAC-AATC-----------------TCTGAACATCTGACCTCAAATCAAGTAGGACTACCCGCTGAACTTAAGCATATNNN-NNNNNNNNNNNNNNNNNNNNNNNNNNNATTCCCCTAGTAACTGCGAGTGAAGCGGGAAAAGCTCAAATTTAAAATCTGGCAGCTTTGGCTGTCCGAGTTGTAGTCTGGAGAAGCGTTTTCTGTGCTGGACCGTGTACAAGTCTCTTGGAATAGAGCGTCATAGAGGGTGAGAATCCCGTCTTTGAC-CCCCTAGTAACTGCGAG-TGAAGCGGGAAAAGCTCAAAT-TTAAAAT-CTGGCAGCTT--TGGCTGTCCGAGTTGTAGTCTGGAGAAGCGTTTTCTGTGCTGGAC-CGTGTA-CAAGTCTC-TTGGAATAGAGCGTCATAGAGGGTGAGAA-TCCCGTCTTTGACA-CGGACTGCCAGTGCTTT--GTGATGCGCTCTCAA-AGAGTCGAGTTGTTTGGGAATGCAGCTCAAAA---TGGGTGGTAAATTCCATCTAAAGCTAAATATTGGCGAGAGACCGATAGCGAACAAGTACCGTGAGGGAAAGATGAAAAGCACTTTGGAAAGAGAGTTAAACAGTACGTGAAATTGTTGAAAGGGAAACGATTGAAGTCAGTC--GCGTCTTCTAGAA--CTCAGCCTGGC---TTTT---GCTTGGTGCATTTTCTAGTTGACGGG-CCAGCATCAGTTTCGACCGCTGGATAAAGGCTTTGGGAA--TGTGGCACCCTCGGGTGTGTTATAGCCCAGAGTCACATACAGCGGTTGG-GACTGAGGATCACA--GCATGCC--TTTTGGCCGGGG-TTCGCCCACG-TTCATGCTTAG-GATGCTG-GCGTAATGGCTTTAA-ACGA-CCCGTCTTGAAACACGGACCA-AGGAGTCTAACATGCCTGCGAGTGTTT-GGGTGGTAAACCCGAGCGCGTAATGAAAGTGAAAGTTGGG-ATCCCTGTCGC-GGGGAGCACCGACGCCCGGACCAGAC-CTTCTGTGACGGA-TCCGCGGTAGAGCA--TGTATGTTGGGACCCGAAAG--ATGGTGAACTATGCCTGAATAGGGTG-AAGCCAGAGGAAACTCTGGTGGAGGCTCGTAGCGATTCTGACGTGCAAATCGATCGTCGAATTT-GGGTATAGGGGCG-AAAGACT-AATCGAA-CCATCTAGTAGCTGGTTCCTGCCGAAGTTTCCCTC-AGGATAGCAGAAACTCATGTCAGA--TTTATGTGGTAAAGCG---AATGATTAGAGG-----CCTTGGGGTTGAAACAACCTT---AACCTA--TTCTCAAACTTTAAATATGTAAGAACGAGCCGTCACTTGATTGGACCGCTCGGCGATTGAGAGTTTCTAGTGGGCCATTTTTGGTAAGCAGAACTGGCGATGCGGGATGAACCGAACGCGAGGTTAAGGTGCCGGAATATACGCTCATCAGACACCACAAAAGGTGTTAGTTCATCTAGACAGCAGGACGGTGGCCATGGAAGTCGGAATCCGCTAAGGAGTGTGTAACAACTCACCTGCCGAATGAACTAGCCCTGAAAATGGATGGCGCTCAAGCGTGTTACCCATACCTCGCCGTC--AGTGTCGAAGTGACACACTGACGAGTAGGCAGGCGTGGAGGTTTGTGAAGAAGCC-CCCCTAGTAACTGCGAG-TGAAGCGGGAAAAGCTCAAAT-TTAAAAT-CTGGCAGCTT--TGGCTGTCCGAGTTGTAGTCTGGAGAAGCGTTTTCTGTGCTGGAC-CGTGTA-CAAGTCTC-TTGGAATAGAGCGTCATAGAGGGTGAGAA-TCCCGTCTTTGACA-CGGACTGCCAGTGCTTT--GTGATGCGCTCTCAA-AGAGTCGAGTTGTTTGGGAATGCAGCTCAAAA---TGGGTGGTAAATTCCATCTAAAGCTAAATATTGGCGAGAGACCGATAGCGAACAAGTACCGTGAGGGAAAGATGAAAAGCACTTTGGAAAGAGAGTTAAACAGTACGTGAAATTGTTGAAAGGGAAACGATTGAAGTCAGTC--GCGTCTTCTAGAA--CTCAGCCTGGC---TTTT---GCTTGGTGCATTTTCTAGTTGACGGG-CCAGCATCAGTTTCGACCGCTGGATAAAGGCTTTGGGAA--TGTGGCACCCTCGGGTGTGTTATAGCCCAGAGTCACATACAGCGGTTGG-GACTGAGGATCACA--GCATGCC--TTTTGGCCGGGG-TTCGCCCACG-TTCATGCTTAG-GATGCTG-GCGTAATGGCTTTAA-ACGA-CCCGTCTTGAAACACGGACCA-AGGAGTCTAACATGCCTGCGAGTGTTT-GGGTGGTAAACCCGAGCGCGTAATGAAAGTGAAAGTTGGG-ATCCCTGTCGC-GGGGAGCACCGACGCCCGGACCAGAC-CTTCTGTGACGGA-TCCGCGGTAGAGCA--TGTATGTTGGGACCCGAAAG--ATGGTGAACTATGCCTGAATAGGGTG-AAGCCAGAGGAAACTCTGGTGGAGGCTCGTAGCGATTCTGACGTGCAAATCGATCGTCGAATTT-GGGTATAGGGGCG-AAAGACT-AATCGAA-CCATCTAGTAGCTGGTTCCTGCCGAAGTTTCCCTC-AGGATAGCAGAAACTCATGTCAGA--TTTATGTGGTAAAGCG---AATGATTAGAGG-----CCTTGGGGTTGAAACAACCTT---AACCTA--TTCTCAAACTTTAAATATGTAAGAACGAGCCGTCACTTGATTGGACCGCTCGGCGATTGAGAGTTTCTAGTGGGCCATTTTTGGTAAGCAGAACTGGCGATGCGGGATGAACCGAACGCGAGGTTAAGGTGCCGGAATATACGCTCATCAGACACCACAAAAGGTGTTAGTTCATCTAGACAGCAGGACGGTGGCCATGGAAGTCGGAATCCGCTAAGGAGTGTGTAACAACTCACCTGCCGAATGAACTAGCCCTGAAAATGGATGGCGCTCAAGCGTGTTACCCATACCTCGCCGTC--AGTGTCGAAGTGACACACTGACGAGTAGGCAGGCGTGGAGGTTTGTGAAGAAGCC-CCCCTAGTAACTGCGAG-TGAAGCGGGAAAAGCTCAAAT-TTAAAAT-CTGGCAGCTT--TGGCTGTCCGAGTTGTAGTCTGGAGAAGCGTTTTCTGTGCTGGAC-CGTGTA-CAAGTCTC-TTGGAATAGAGCGTCATAGAGGGTGAGAA-TCCCGTCTTTGACA-CGGACTGCCAGTGCTTT--GTGATGCGCTCTCAA-AGAGTCGAGTTGTTTGGGAATGCAGCTCAAAA---TGGGTGGTAAATTCCATCTAAAGCTAAATATTGGCGAGAGACCGATAGCGAACAAGTACCGTGAGGGAAAGATGAAAAGCACTTTGGAAAGAGAGTTAAACAGTACGTGAAATTGTTGAAAGGGAAACGATTGAAGTCAGTC--GCGTCTTCTAGAA--CTCAGCCTGGC---TTTT---GCTTGGTGCATTTTCTAGTTGACGGG-CCAGCATCAGTTTCGACCGCTGGATAAAGGCTTTGGGAA--TGTGGCACCCTCGGGTGTGTTATAGCCCAGAGTCACATACAGCGGTTGG-GACTGAGGATCACA--GCATGCC--TTTTGGCCGGGG-TTCGCCCACG-TTCATGCTTAG-GATGCTG-GCGTAATGGCTTTAA-ACGA-CCCGTCTTGAAACACGGACCA-AGGAGTCTAACATGCCTGCGAGTGTTT-GGGTGGTAAACCCGAGCGCGTAATGAAAGTGAAAGTTGGG-ATCCCTGTCGC-GGGGAGCACCGACGCCCGGACCAGAC-CTTCTGTGACGGA-TCCGCGGTAGAGCA--TGTATGTTGGGACCCGAAAG--ATGGTGAACTATGCCTGAATAGGGTG-AAGCCAGAGGAAACTCTGGTGGAGGCTCGTAGCGATTCTGACGTGCAAATCGATCGTCGAATTT-GGGTATAGGGGCG-AAAGACT-AATCGAA-CCATCTAGTAGCTGGTTCCTGCCGAAGTTTCCCTC-AGGATAGCAGAAACTCATGTCAGA--TTTATGTGGTAAAGCG---AATGATTAGAGG-----CCTTGGGGTTGAAACAACCTT---AACCTA--TTCTCAAACTTTAAATATGTAAGAACGAGCCGTCACTTGATTGGACCGCTCGGCGATTGAGAGTTTCTAGTGGGCCATTTTTGGTAAGCAGAACTGGCGATGCGGGATGAACCGAACGCGAGGTTAAGGTGCCGGAATATACGCTCATCAGACACCACAAAAGGTGTTAGTTCATCTAGACAGCAGGACGGTGGCCATGGAAGTCGGAATCCGCTAAGGAGTGTGTAACAACTCACCTGCCGAATGAACTAGCCCTGAAAATGGATGGCGCTCAAGCGTGTTACCCATACCTCGCCGTC--AGTGTCGAAGTGACACACTGACGAGTAGGCAGGCGTGGAGGTTTGTGAAGAAGCC-CCCCTAGTAACTGCGAG-TGAAGCGGGAAAAGCTCAAAT-TTAAAAT-CTGGCAGCTT--TGGCTGTCCGAGTTGTAGTCTGGAGAAGCGTTTTCTGTGCTGGAC-CGTGTA-CAAGTCTC-TTGGAATAGAGCGTCATAGAGGGTGAGAA-TCCCGTCTTTGACA-CGGACTGCCAGTGCTTT--GTGATGCGCTCTCAA-AGAGTCGAGTTGTTTGGGAATGCAGCTCAAAA---TGGGTGGTAAATTCCATCTAAAGCTAAATATTGGCGAGAGACCGATAGCGAACAAGTACCGTGAGGGAAAGATGAAAAGCACTTTGGAAAGAGAGTTAAACAGTACGTGAAATTGTTGAAAGGGAAACGATTGAAGTCAGTC--GCGTCTTCTAGAA--CTCAGCCTGGC---TTTT---GCTTGGTGCATTTTCTAGTTGACGGG-CCAGCATCAGTTTCGACCGCTGGATAAAGGCTTTGGGAA--TGTGGCACCCTCGGGTGTGTTATAGCCCAGAGTCACATACAGCGGTTGG-GACTGAGGATCACA--GCATGCC--TTTTGGCCGGGG-TTCGCCCACG-TTCATGCTTAG-GATGCTG-GCGTAATGGCTTTAA-ACGA-CCCGTCTTGAAACACGGACCA-AGGAGTCTAACATGCCTGCGAGTGTTT-GGGTGGTAAACCCGAGCGCGTAATGAAAGTGAAAGTTGGG-ATCCCTGTCGC-GGGGAGCACCGACGCCCGGACCAGAC-CTTCTGTGACGGA-TCCGCGGTAGAGCA--TGTATGTTGGGACCCGAAAG--ATGGTGAACTATGCCTGAATAGGGTG-AAGCCAGAGGAAACTCTGGTGGAGGCTCGTAGCGATTCTGACGTGCAAATCGATCGTCGAATTT-GGGTATAGGGGCG-AAAGACT-AATCGAA-CCATCTAGTAGCTGGTTCCTGCCGAAGTTTCCCTC-AGGATAGCAGAAACTCATGTCAGA--TTTATGTGGTAAAGCG---AATGATTAGAGG-----CCTTGGGGTTGAAACAACCTT---AACCTA--TTCTCAAACTTTAAATATGTAAGAACGAGCCGTCACTTGATTGGACCGCTCGGCGATTGAGAGTTTCTAGTGGGCCATTTTTGGTAAGCAGAACTGGCGATGCGGGATGAACCGAACGCGAGGTTAAGGTGCCGGAATATACGCTCATCAGACACCACAAAAGGTGTTAGTTCATCTAGACAGCAGGACGGTGGCCATGGAAGTCGGAATCCGCTAAGGAGTGTGTAACAACTCACCTGCCGAATGAACTAGCCCTGAAAATGGATGGCGCTCAAGCGTGTTACCCATACCTCGCCGTC--AGTGTCGAAGTGACACACTGACGAGTAGGCAGGCGTGGAGGTTTGTGAAGAAGCC-
>A.syrX339
ATTATTGAATGA--ATTT--GGGT---GGG--GTTGTTGCTGGCC--------CTTCAAGGC-ATGTGCACGCCT-C-ATTC-AT------CCACCCTTCTCTACCTCTGTGCAC-TTCTCATGGG-TT-----------GG------GTTGCGCCG-----TTT-TAGAA----------------TGGCAAAG--------------------------GCCCC--TCCCATGTGTT----T-A-ATTATATAC---GCATGTTTGTTT---TGAATGT--AC-AATGTCATGCA--TG-AATG-----CA-TAA-A------ATATAACTTTCAGCAACGGATCTCTTGGCTCTCGCATCGATGAAGAACGCAGCGAAATGCGATAAGTAATGTGAATTGCAGAATTCAGTGAATCATCGAATCTTTGAACGCACCTTGCGCTCCTTGGTATT----CCGAGGAGCATGCCTGTTTGAGTGTCATGGT--ATTCTCAATC-CGCTTG--T-ATT---TTTGT------------GCA-----------AGCGG--TATTGGAT-GTGGAGG----T---TT-----TGCCGGC--GTTC--------------------TTTGAATGCTGGCTCCTCTGAAATGCATTAGCT-TGAA-------------TATG-----ACCGAGCA-TGTC---TCAGCGTGATAA-TTGTCTACGTTGCGTGT-GCAAGGCCGATAT-A------C---ATTCTGGC-TT--CCAACCGTCCCCT-----------TTGT-G-GAC-AACG---C-------------TCTGAAAATCTGACCTCAAATCAGGCAGGACTACCCGCTGAACTTAAGCATATCAA-TAAGCGGAGGAANNNNAACTAACAAGGATTCCCCTAGTAACTGCGAGTGAAGCGGGAAAAGCTCAAATTTAAAATCTGGCAGCTTTGGCTGTCCGAGTTGTAGTCTGGAGAAGCGTTTTCTGTGCTGGACCGTGTACAAGTCTCTTGGAACAGAGCGTCATAGAGGGTGAGAATCCCGTCTTTGAC-CCCCTAGTAACTGCGAG-TGAAGCGGGAAAAGCTCAAAT-TTAAAAT-CTGGCAGCTT--TGGCTGTCCGAGTTGTAGTCTGGAGAAGCGTTTTCTGTGCTGGAC-CGTGTA-CAAGTCTC-TTGGAACAGAGCGTCATAGAGGGTGAGAA-TCCCGTCTTTGACA-CGGACCGCCAGTGCTGT--GTGATGCGCTCTCAA-AGAGTCGAGTTGTTTGGGAATGCAGCTCAAAA---TGGGTGGTAAATTCCATCTAAAGCTAAATATTGGCGAGAGACCGATAGCGAACAAGTACCGTGAGGGAAAGATGAAAAGCACTTTGGAAAGAGAGTTAAACAGTACGTGAAATTGCTGAAAGGGAAACACTTGAAGTCAGTC--GCGTTGGCCGGAA--CTCAGCCTGGC---TTTT---GCCTGGTGTATTTTCTGGTTGACGGG-CCAGCATCAATTTTGACCGTTGGACAAAGGCCGGGGGAA--TGTGGCACCTTCGGGTGTGTTATAGCCCTTGGTCACATGCAATGGTTGG-GATTGAGGATCTCA--GCATGCC-TTTATGGTCGGGG-TTCGCCCACG-TTCATGCTTAG-GATGCTG-GCGTAATGGCTTTAA-ATGA-CCCGTCTTGAAACACGGACCA-AGGAGTCTAACATACCTGCGAGTGTTT-GGGTGGAAAACCCGAGCGCGCAATGAAAGTGAAAGTTGGG-ATCCCTGTCGC-GGGGAGCACCGACGCCCGGACCAGAC-CTTCTGTGACGGA-TCCGCGGTAGAGCA--TGCATGTTGGGACCCGAAAG--ATGGTGAACTATGCCTGAATAGGGTG-AAGCCAGAGGAAACTCTGGTGGAGGCTCGTAGCGATTCTGACGTGCAAATCGATCGTCAAATTT-GGGTATAGGGGCG-AAAGACT-AATCGAA-CCATCTAGTAGCTGGTTCCTGCC--------------------------------------------------------------------------------------------------------------------------------------------------------------------------------------------------------------------------------------------------------------------------------------------------------------------------------------------------------------------------------------------------------------------------------------------------------------------------------CCCCTAGTAACTGCGAG-TGAAGCGGGAAAAGCTCAAAT-TTAAAAT-CTGGCAGCTT--TGGCTGTCCGAGTTGTAGTCTGGAGAAGCGTTTTCTGTGCTGGAC-CGTGTA-CAAGTCTC-TTGGAACAGAGCGTCATAGAGGGTGAGAA-TCCCGTCTTTGACA-CGGACCGCCAGTGCTGT--GTGATGCGCTCTCAA-AGAGTCGAGTTGTTTGGGAATGCAGCTCAAAA---TGGGTGGTAAATTCCATCTAAAGCTAAATATTGGCGAGAGACCGATAGCGAACAAGTACCGTGAGGGAAAGATGAAAAGCACTTTGGAAAGAGAGTTAAACAGTACGTGAAATTGCTGAAAGGGAAACACTTGAAGTCAGTC--GCGTTGGCCGGAA--CTCAGCCTGGC---TTTT---GCCTGGTGTATTTTCTGGTTGACGGG-CCAGCATCAATTTTGACCGTTGGACAAAGGCCGGGGGAA--TGTGGCACCTTCGGGTGTGTTATAGCCCTTGGTCACATGCAATGGTTGG-GATTGAGGATCTCA--GCATGCC-TTTATGGTCGGGG-TTCGCCCACG-TTCATGCTTAG-GATGCTG-GCGTAATGGCTTTAA-ATGA-CCCGTCTTGAAACACGGACCA-AGGAGTCTAACATACCTGCGAGTGTTT-GGGTGGAAAACCCGAGCGCGCAATGAAAGTGAAAGTTGGG-ATCCCTGTCGC-GGGGAGCACCGACGCCCGGACCAGAC-CTTCTGTGACGGA-TCCGCGGTAGAGCA--TGCATGTTGGGACCCGAAAG--ATGGTGAACTATGCCTGAATAGGGTG-AAGCCAGAGGAAACTCTGGTGGAGGCTCGTAGCGATTCTGACGTGCAAATCGATCGTCAAATTT-GGGTATAGGGGCG-AAAGACT-AATCGAA-CCATCTAGTAGCTGGTTCCTGCC--------------------------------------------------------------------------------------------------------------------------------------------------------------------------------------------------------------------------------------------------------------------------------------------------------------------------------------------------------------------------------------------------------------------------------------------------------------------------------CCCCTAGTAACTGCGAG-TGAAGCGGGAAAAGCTCAAAT-TTAAAAT-CTGGCAGCTT--TGGCTGTCCGAGTTGTAGTCTGGAGAAGCGTTTTCTGTGCTGGAC-CGTGTA-CAAGTCTC-TTGGAACAGAGCGTCATAGAGGGTGAGAA-TCCCGTCTTTGACA-CGGACCGCCAGTGCTGT--GTGATGCGCTCTCAA-AGAGTCGAGTTGTTTGGGAATGCAGCTCAAAA---TGGGTGGTAAATTCCATCTAAAGCTAAATATTGGCGAGAGACCGATAGCGAACAAGTACCGTGAGGGAAAGATGAAAAGCACTTTGGAAAGAGAGTTAAACAGTACGTGAAATTGCTGAAAGGGAAACACTTGAAGTCAGTC--GCGTTGGCCGGAA--CTCAGCCTGGC---TTTT---GCCTGGTGTATTTTCTGGTTGACGGG-CCAGCATCAATTTTGACCGTTGGACAAAGGCCGGGGGAA--TGTGGCACCTTCGGGTGTGTTATAGCCCTTGGTCACATGCAATGGTTGG-GATTGAGGATCTCA--GCATGCC-TTTATGGTCGGGG-TTCGCCCACG-TTCATGCTTAG-GATGCTG-GCGTAATGGCTTTAA-ATGA-CCCGTCTTGAAACACGGACCA-AGGAGTCTAACATACCTGCGAGTGTTT-GGGTGGAAAACCCGAGCGCGCAATGAAAGTGAAAGTTGGG-ATCCCTGTCGC-GGGGAGCACCGACGCCCGGACCAGAC-CTTCTGTGACGGA-TCCGCGGTAGAGCA--TGCATGTTGGGACCCGAAAG--ATGGTGAACTATGCCTGAATAGGGTG-AAGCCAGAGGAAACTCTGGTGGAGGCTCGTAGCGATTCTGACGTGCAAATCGATCGTCAAATTT-GGGTATAGGGGCG-AAAGACT-AATCGAA-CCATCTAGTAGCTGGTTCCTGCC--------------------------------------------------------------------------------------------------------------------------------------------------------------------------------------------------------------------------------------------------------------------------------------------------------------------------------------------------------------------------------------------------------------------------------------------------------------------------------CCCCTAGTAACTGCGAG-TGAAGCGGGAAAAGCTCAAAT-TTAAAAT-CTGGCAGCTT--TGGCTGTCCGAGTTGTAGTCTGGAGAAGCGTTTTCTGTGCTGGAC-CGTGTA-CAAGTCTC-TTGGAACAGAGCGTCATAGAGGGTGAGAA-TCCCGTCTTTGACA-CGGACCGCCAGTGCTGT--GTGATGCGCTCTCAA-AGAGTCGAGTTGTTTGGGAATGCAGCTCAAAA---TGGGTGGTAAATTCCATCTAAAGCTAAATATTGGCGAGAGACCGATAGCGAACAAGTACCGTGAGGGAAAGATGAAAAGCACTTTGGAAAGAGAGTTAAACAGTACGTGAAATTGCTGAAAGGGAAACACTTGAAGTCAGTC--GCGTTGGCCGGAA--CTCAGCCTGGC---TTTT---GCCTGGTGTATTTTCTGGTTGACGGG-CCAGCATCAATTTTGACCGTTGGACAAAGGCCGGGGGAA--TGTGGCACCTTCGGGTGTGTTATAGCCCTTGGTCACATGCAATGGTTGG-GATTGAGGATCTCA--GCATGCC-TTTATGGTCGGGG-TTCGCCCACG-TTCATGCTTAG-GATGCTG-GCGTAATGGCTTTAA-ATGA-CCCGTCTTGAAACACGGACCA-AGGAGTCTAACATACCTGCGAGTGTTT-GGGTGGAAAACCCGAGCGCGCAATGAAAGTGAAAGTTGGG-ATCCCTGTCGC-GGGGAGCACCGACGCCCGGACCAGAC-CTTCTGTGACGGA-TCCGCGGTAGAGCA--TGCATGTTGGGACCCGAAAG--ATGGTGAACTATGCCTGAATAGGGTG-AAGCCAGAGGAAACTCTGGTGGAGGCTCGTAGCGATTCTGACGTGCAAATCGATCGTCAAATTT-GGGTATAGGGGCG-AAAGACT-AATCGAA-CCATCTAGTAGCTGGTTCCTGCC--------------------------------------------------------------------------------------------------------------------------------------------------------------------------------------------------------------------------------------------------------------------------------------------------------------------------------------------------------------------------------------------------------------------------------------------------------------------------------
>A.syr1488
----TTGAATGA--ATTT--GGGT---GGG--GTTGTTGCTGGCC--------CTTCAATGC-ATGTGCACGCCT-C-ATTC-AT------CCACCCTTCTCTACCTCTGTGCAC-TTCTCATGGG-TT-----------GG------GTTGCGCCG-----TTT-TAGAA----------------TGGCAAAG--------------------------GCCCC--TCCCATGTGTT----T-A-ATTATATAC---GCATGTTTGTKT---TGAATGT--AC-AATGTCATGCA--TG-AATG-----CA-TAA-A------ATATAACTTTCAGCAACGGATCTCTTGGCTCTCGCATCGATGAAGAACGCAGCGAAATGCGATAAGTAATGTGAATTGCAGAATTCAGTGAATCATCGAATCTTTGAACGCACCTTGCGCTCCTTGGTATT----CCGAGGAGCATGCCTGTTTGAGTGTCATGGT--ATTCTCAATC-CGCTTG--T-ATT---TTTGT------------GCA-----------AGCGG--TATTGGAT-GTGGAGG----T---TT-----TGCCGGC--GTTC--------------------TTTGAATGCTGGCTCCTCTGAAATGCATTAGCT-TGAA-------------TATG-----ACCGAGCA-TGTC---TCAGCGTGATAA-TTGTCTACGTTGCGTGT-GCAAGGCCGATAT-A------C---ATTCTGGC-TT--CCAACCGTCCCCT-----------TTGT-G-GAC-AACG---C-------------TCTGAAAATCTGACCTCAAATCAGGCAGGACTACCCGCTGAACTTAAGCATATCAA-TAAGCGGAGGAAAAGAAACTAACAAGGATTCCCCTAGTAACTGCGAGTGAAGCGGGAAAAGCTCAAATTTAAAATCTGGCAGCTTTGGCTGTCCGAGTTGTAGTCTGGAGAAGCGTTTTCTGTGCTGGACCGTGTACAAGTCTCTTGGAACAGAGCGTCATAGAGGGTGAGAATCCCGTCTTTGAC-CCCCTAGTAACTGCGAG-TGAAGCGGGAAAAGCTCAAAT-TTAAAAT-CTGGCAGCTT--TGGCTGTCCGAGTTGTAGTCTGGAGAAGCGTTTTCTGTGCTGGAC-CGTGTA-CAAGTCTC-TTGGAACAGAGCGTCATAGAGGGTGAGAA-TCCCGTCTTTGACA-CGGACCGCCAGTGCTGT--GTGATGCGCTCTCAA-AGAGTCGAGTTGTTTGGGAATGCAGCTCAAAA---TGGGTGGTAAATTCCATCTAAAGCTAAATATTGGCGAGAGACCGATAGCGAACAAGTACCGTGAGGGAAAGATGAAAAGCACTTTGGAAAGAGAGTTAAACAGTACGTGAAATTGCTGAAAGGGAAACACTTGAAGTCAGTC--GCGTTGGCCGGAA--CTCAGCCTGGC---TTTT---GCCTGGTGTATTTTCTGGTTGACGGG-CCAGCATCAATTTTGACCGTTGGACAAAGGCCGGGGGAA--TGTGGCACCTTCGGGTGTGTTATAGCCCTTGGTCACATGCAATGGTTGG-GATTGAGGATCTCA--GCATGCC-TTTATGGTCGGGG-TTCGCCCACG-TTCATGCTTAG-GATGCTG-GCGTAATGGCTTTAA-ATGA-CCCGTCTTGAAACACGGACCA-AGGAGTCTAACATACCTGCGAGTGTTT-GGGTGGAAAACCCGAGCGCGCAATGAAAGTGAAAGTTGGG-ATCCCTGTCGC-GGGGAGCACCGACGCCCGGACCAGAC-CTTCTGTGACGGA-TCCGCGGTAGAGCA--TGCATGTTGGGACCCGAAAG--ATGGTGAACTATGCCTGAATAGGGTG-AAGCCAGAGGAAACTCTGGTGGAGGCTCGTAGCGATTCTGACGTGCAAATCGATCGTCAAATTT--------------------------------------------------------------------------------------------------------------------------------------------------------------------------------------------------------------------------------------------------------------------------------------------------------------------------------------------------------------------------------------------------------------------------------------------------------------------------------------------------------------------------------------CCCCTAGTAACTGCGAG-TGAAGCGGGAAAAGCTCAAAT-TTAAAAT-CTGGCAGCTT--TGGCTGTCCGAGTTGTAGTCTGGAGAAGCGTTTTCTGTGCTGGAC-CGTGTA-CAAGTCTC-TTGGAACAGAGCGTCATAGAGGGTGAGAA-TCCCGTCTTTGACA-CGGACCGCCAGTGCTGT--GTGATGCGCTCTCAA-AGAGTCGAGTTGTTTGGGAATGCAGCTCAAAA---TGGGTGGTAAATTCCATCTAAAGCTAAATATTGGCGAGAGACCGATAGCGAACAAGTACCGTGAGGGAAAGATGAAAAGCACTTTGGAAAGAGAGTTAAACAGTACGTGAAATTGCTGAAAGGGAAACACTTGAAGTCAGTC--GCGTTGGCCGGAA--CTCAGCCTGGC---TTTT---GCCTGGTGTATTTTCTGGTTGACGGG-CCAGCATCAATTTTGACCGTTGGACAAAGGCCGGGGGAA--TGTGGCACCTTCGGGTGTGTTATAGCCCTTGGTCACATGCAATGGTTGG-GATTGAGGATCTCA--GCATGCC-TTTATGGTCGGGG-TTCGCCCACG-TTCATGCTTAG-GATGCTG-GCGTAATGGCTTTAA-ATGA-CCCGTCTTGAAACACGGACCA-AGGAGTCTAACATACCTGCGAGTGTTT-GGGTGGAAAACCCGAGCGCGCAATGAAAGTGAAAGTTGGG-ATCCCTGTCGC-GGGGAGCACCGACGCCCGGACCAGAC-CTTCTGTGACGGA-TCCGCGGTAGAGCA--TGCATGTTGGGACCCGAAAG--ATGGTGAACTATGCCTGAATAGGGTG-AAGCCAGAGGAAACTCTGGTGGAGGCTCGTAGCGATTCTGACGTGCAAATCGATCGTCAAATTT--------------------------------------------------------------------------------------------------------------------------------------------------------------------------------------------------------------------------------------------------------------------------------------------------------------------------------------------------------------------------------------------------------------------------------------------------------------------------------------------------------------------------------------CCCCTAGTAACTGCGAG-TGAAGCGGGAAAAGCTCAAAT-TTAAAAT-CTGGCAGCTT--TGGCTGTCCGAGTTGTAGTCTGGAGAAGCGTTTTCTGTGCTGGAC-CGTGTA-CAAGTCTC-TTGGAACAGAGCGTCATAGAGGGTGAGAA-TCCCGTCTTTGACA-CGGACCGCCAGTGCTGT--GTGATGCGCTCTCAA-AGAGTCGAGTTGTTTGGGAATGCAGCTCAAAA---TGGGTGGTAAATTCCATCTAAAGCTAAATATTGGCGAGAGACCGATAGCGAACAAGTACCGTGAGGGAAAGATGAAAAGCACTTTGGAAAGAGAGTTAAACAGTACGTGAAATTGCTGAAAGGGAAACACTTGAAGTCAGTC--GCGTTGGCCGGAA--CTCAGCCTGGC---TTTT---GCCTGGTGTATTTTCTGGTTGACGGG-CCAGCATCAATTTTGACCGTTGGACAAAGGCCGGGGGAA--TGTGGCACCTTCGGGTGTGTTATAGCCCTTGGTCACATGCAATGGTTGG-GATTGAGGATCTCA--GCATGCC-TTTATGGTCGGGG-TTCGCCCACG-TTCATGCTTAG-GATGCTG-GCGTAATGGCTTTAA-ATGA-CCCGTCTTGAAACACGGACCA-AGGAGTCTAACATACCTGCGAGTGTTT-GGGTGGAAAACCCGAGCGCGCAATGAAAGTGAAAGTTGGG-ATCCCTGTCGC-GGGGAGCACCGACGCCCGGACCAGAC-CTTCTGTGACGGA-TCCGCGGTAGAGCA--TGCATGTTGGGACCCGAAAG--ATGGTGAACTATGCCTGAATAGGGTG-AAGCCAGAGGAAACTCTGGTGGAGGCTCGTAGCGATTCTGACGTGCAAATCGATCGTCAAATTT--------------------------------------------------------------------------------------------------------------------------------------------------------------------------------------------------------------------------------------------------------------------------------------------------------------------------------------------------------------------------------------------------------------------------------------------------------------------------------------------------------------------------------------CCCCTAGTAACTGCGAG-TGAAGCGGGAAAAGCTCAAAT-TTAAAAT-CTGGCAGCTT--TGGCTGTCCGAGTTGTAGTCTGGAGAAGCGTTTTCTGTGCTGGAC-CGTGTA-CAAGTCTC-TTGGAACAGAGCGTCATAGAGGGTGAGAA-TCCCGTCTTTGACA-CGGACCGCCAGTGCTGT--GTGATGCGCTCTCAA-AGAGTCGAGTTGTTTGGGAATGCAGCTCAAAA---TGGGTGGTAAATTCCATCTAAAGCTAAATATTGGCGAGAGACCGATAGCGAACAAGTACCGTGAGGGAAAGATGAAAAGCACTTTGGAAAGAGAGTTAAACAGTACGTGAAATTGCTGAAAGGGAAACACTTGAAGTCAGTC--GCGTTGGCCGGAA--CTCAGCCTGGC---TTTT---GCCTGGTGTATTTTCTGGTTGACGGG-CCAGCATCAATTTTGACCGTTGGACAAAGGCCGGGGGAA--TGTGGCACCTTCGGGTGTGTTATAGCCCTTGGTCACATGCAATGGTTGG-GATTGAGGATCTCA--GCATGCC-TTTATGGTCGGGG-TTCGCCCACG-TTCATGCTTAG-GATGCTG-GCGTAATGGCTTTAA-ATGA-CCCGTCTTGAAACACGGACCA-AGGAGTCTAACATACCTGCGAGTGTTT-GGGTGGAAAACCCGAGCGCGCAATGAAAGTGAAAGTTGGG-ATCCCTGTCGC-GGGGAGCACCGACGCCCGGACCAGAC-CTTCTGTGACGGA-TCCGCGGTAGAGCA--TGCATGTTGGGACCCGAAAG--ATGGTGAACTATGCCTGAATAGGGTG-AAGCCAGAGGAAACTCTGGTGGAGGCTCGTAGCGATTCTGACGTGCAAATCGATCGTCAAATTT--------------------------------------------------------------------------------------------------------------------------------------------------------------------------------------------------------------------------------------------------------------------------------------------------------------------------------------------------------------------------------------------------------------------------------------------------------------------------------------------------------------------------------------
>At.ne44447
---------------------AGT---GGG--GTTGTTGCTGGCCTCAG----TGATGGGGC-ATGTGCACGCCT-T-GCTT-GT----T-CCACCTTCTAC-ACCCCTGTGCAC-TTCTCATAGG-TT-----------GG------GCTGCGT-------CTGAAATAT----------------TGGCAACG---------------------------CACT--TCCTGTGTGTT----T-A-ATCATACAC---ATGTTTGT-TAC---AGAATGT-TTT-TA--CTGTGCA--TG-AATG-----CA-TAT-A------ATACAACTTTCAGCAACGGATCTCTTGGCTCTCGCATCGATGAAGAACGCAGCGAAATGCGATAAGTAATGTGAATTGCAGAATTCAGTGAATCATCGAATCTTTGAACGCACCTTGCGCTCCTTGGTATT----CCGAGGAGCATGCCTGTTTGAGTGTCATGGT--ATTCTCAATT-CATTTG--C-ATT---TTTTTA-----------GTG-----------AATGG--A-TTGGAT-GTGGAGG----T----T-----TGCAGAC--AGAGGAA----CCAT------GTGTTCCGATGCCGGCTTCTCTGAAACTCATTAGCT-TGAA-------------TGTG-----ATCAAGCA-TGTC---CCAGTGTGATAA-TTGTCKACGCTGC---T-TCATGTCTGGTAT-TTAATA-----GATCTAGA-TT--CGAACTGTCTG-------------TTGC-A-GAC-AAYT---T-----------C---TGATCATCTGACCTCAAATCAGGTAGGACTACCCGCTGAACTTAAGCATATCAA-TAAGCGGAGGAAAAGAAACTAACAAGGATTCCCCTAGTAACTGCGAGTGAAGCGGGAAAAGCTCAAATTTAAAATCTGGCAGCTTTGGCTGTCCGAGTTGTAGTCTGGAGAAGCGTTATCTGTGCTGGACCGTGTACAAGTCTCTTGGAACAGAGCGTCATAGAGGGTGAGAATCCCGTCTTTGAC-CCCCTAGTAACTGCGAG-TGAAGCGGGAAAAGCTCAAAT-TTAAAAT-CTGGCAGCTT--TGGCTGTCCGAGTTGTAGTCTGGAGAAGCGTTATCTGTGCTGGAC-CGTGTA-CAAGTCTC-TTGGAACAGAGCGTCATAGAGGGTGAGAA-TCCCGTCTTTGACA-CGGACTGCCAGTGCTTT--GTGATGCGCTCTCAA-AGAGTCGAGTTGTTTGGGAATGCAGCTCAAAA---TGGGTGGTAAATTCCATCTAAAGCTAAATATTGGCGAGAGACCGATAGCGAACAAGTACCGTGAGGGAAAGATGAAAAGCACTTTGGAAAGAGAGTTAAACAGTACGTGAAATTGCTGAAAGGGAAACGCTTGAAGTCAGTC--GCGTTGGCCAGAA--CTCAGCCTGGC---TTTT---GCTTGGTGCATTTTCTGGTGAACGGG-CCAGCATCAATTTTGACTGTTGGAAAAAGGCCTTGGGAA--TGTGGCATCTTCGGGTGCGTTATAGCCTAGGGTTGTATACAACRGTTGG-GATTGAGGATCTCA--GCATGCC-TTTATGGTCGGGG-TTCGCCCACG-TTCATGCTTAG-GATGCTG-GCGTAATGGCTTTAA-ACGA-CCCGTCTTGAAACACGGACCA-AGGAGTCTAACATGCCTGCGAGTGTTT-GGGTGGAAAACCCGAGCGCGCAATGAAAGTGAAAGTTGGG-ATCCCTGTCGT-GGGGAGCACCGACGCCCGGACCAGAC-CTTTTGTGACGGA-TCCGCGGTAGAGCA--TGCATGTTGGGACCCGAAAG--ATGGTGAACTATGCCTGAATAGGGTG-AAGCCAGAGGAAACTCTGGTGGAGGCTCGTAGCGATTCTGACGTGCAAATCGATCGTCAAATTT-GGGTATAGGGGCG-AAAGACT-AATCGAA-CCATCTAGTAGCTGGTTCCTGCCGAAGTTTCCCTC-AGGATAGCAGAAACTCATGTCAGA--TTTATGTGGTAAAGCG---AATGATTAGAGG-----CCTTGGGGTTGAAACAACCTT---AACCTA--TTCTCAAACTTTAAATATGTAAGAACGAGCCGTCACTTGATTGGACCGCTCGGCGATTGAGAGTTTCTAGTGGGCCATTTTTGGTAAGCAGAACTGGCGATGCGGGATGAACCGAACGCGAGGTTAAGGTGCCGGAATATACGCTCATCAGACACCACAAAAGGTGTTAGTTCATCTAGACAGCAGGACGGTGGCCATGGAAGTCGGAACCCGCTAAGGAGTGTGTAACAACTCACCTGCCGAATGAACTAGCCCTGAAAATGGATGGCGCTCAAGCGTGTTACCCATACCTCGCCGTC--AGTGTTGAAGTGACACACTGACGAGTAGGCAGGCGTGGAGGTT-GTGAAGAAGCC-CCCCTAGTAACTGCGAG-TGAAGCGGGAAAAGCTCAAAT-TTAAAAT-CTGGCAGCTT--TGGCTGTCCGAGTTGTAGTCTGGAGAAGCGTTATCTGTGCTGGAC-CGTGTA-CAAGTCTC-TTGGAACAGAGCGTCATAGAGGGTGAGAA-TCCCGTCTTTGACA-CGGACTGCCAGTGCTTT--GTGATGCGCTCTCAA-AGAGTCGAGTTGTTTGGGAATGCAGCTCAAAA---TGGGTGGTAAATTCCATCTAAAGCTAAATATTGGCGAGAGACCGATAGCGAACAAGTACCGTGAGGGAAAGATGAAAAGCACTTTGGAAAGAGAGTTAAACAGTACGTGAAATTGCTGAAAGGGAAACGCTTGAAGTCAGTC--GCGTTGGCCAGAA--CTCAGCCTGGC---TTTT---GCTTGGTGCATTTTCTGGTGAACGGG-CCAGCATCAATTTTGACTGTTGGAAAAAGGCCTTGGGAA--TGTGGCATCTTCGGGTGCGTTATAGCCTAGGGTTGTATACAACRGTTGG-GATTGAGGATCTCA--GCATGCC-TTTATGGTCGGGG-TTCGCCCACG-TTCATGCTTAG-GATGCTG-GCGTAATGGCTTTAA-ACGA-CCCGTCTTGAAACACGGACCA-AGGAGTCTAACATGCCTGCGAGTGTTT-GGGTGGAAAACCCGAGCGCGCAATGAAAGTGAAAGTTGGG-ATCCCTGTCGT-GGGGAGCACCGACGCCCGGACCAGAC-CTTTTGTGACGGA-TCCGCGGTAGAGCA--TGCATGTTGGGACCCGAAAG--ATGGTGAACTATGCCTGAATAGGGTG-AAGCCAGAGGAAACTCTGGTGGAGGCTCGTAGCGATTCTGACGTGCAAATCGATCGTCAAATTT-GGGTATAGGGGCG-AAAGACT-AATCGAA-CCATCTAGTAGCTGGTTCCTGCCGAAGTTTCCCTC-AGGATAGCAGAAACTCATGTCAGA--TTTATGTGGTAAAGCG---AATGATTAGAGG-----CCTTGGGGTTGAAACAACCTT---AACCTA--TTCTCAAACTTTAAATATGTAAGAACGAGCCGTCACTTGATTGGACCGCTCGGCGATTGAGAGTTTCTAGTGGGCCATTTTTGGTAAGCAGAACTGGCGATGCGGGATGAACCGAACGCGAGGTTAAGGTGCCGGAATATACGCTCATCAGACACCACAAAAGGTGTTAGTTCATCTAGACAGCAGGACGGTGGCCATGGAAGTCGGAACCCGCTAAGGAGTGTGTAACAACTCACCTGCCGAATGAACTAGCCCTGAAAATGGATGGCGCTCAAGCGTGTTACCCATACCTCGCCGTC--AGTGTTGAAGTGACACACTGACGAGTAGGCAGGCGTGGAGGTT-GTGAAGAAGCC-CCCCTAGTAACTGCGAG-TGAAGCGGGAAAAGCTCAAAT-TTAAAAT-CTGGCAGCTT--TGGCTGTCCGAGTTGTAGTCTGGAGAAGCGTTATCTGTGCTGGAC-CGTGTA-CAAGTCTC-TTGGAACAGAGCGTCATAGAGGGTGAGAA-TCCCGTCTTTGACA-CGGACTGCCAGTGCTTT--GTGATGCGCTCTCAA-AGAGTCGAGTTGTTTGGGAATGCAGCTCAAAA---TGGGTGGTAAATTCCATCTAAAGCTAAATATTGGCGAGAGACCGATAGCGAACAAGTACCGTGAGGGAAAGATGAAAAGCACTTTGGAAAGAGAGTTAAACAGTACGTGAAATTGCTGAAAGGGAAACGCTTGAAGTCAGTC--GCGTTGGCCAGAA--CTCAGCCTGGC---TTTT---GCTTGGTGCATTTTCTGGTGAACGGG-CCAGCATCAATTTTGACTGTTGGAAAAAGGCCTTGGGAA--TGTGGCATCTTCGGGTGCGTTATAGCCTAGGGTTGTATACAACRGTTGG-GATTGAGGATCTCA--GCATGCC-TTTATGGTCGGGG-TTCGCCCACG-TTCATGCTTAG-GATGCTG-GCGTAATGGCTTTAA-ACGA-CCCGTCTTGAAACACGGACCA-AGGAGTCTAACATGCCTGCGAGTGTTT-GGGTGGAAAACCCGAGCGCGCAATGAAAGTGAAAGTTGGG-ATCCCTGTCGT-GGGGAGCACCGACGCCCGGACCAGAC-CTTTTGTGACGGA-TCCGCGGTAGAGCA--TGCATGTTGGGACCCGAAAG--ATGGTGAACTATGCCTGAATAGGGTG-AAGCCAGAGGAAACTCTGGTGGAGGCTCGTAGCGATTCTGACGTGCAAATCGATCGTCAAATTT-GGGTATAGGGGCG-AAAGACT-AATCGAA-CCATCTAGTAGCTGGTTCCTGCCGAAGTTTCCCTC-AGGATAGCAGAAACTCATGTCAGA--TTTATGTGGTAAAGCG---AATGATTAGAGG-----CCTTGGGGTTGAAACAACCTT---AACCTA--TTCTCAAACTTTAAATATGTAAGAACGAGCCGTCACTTGATTGGACCGCTCGGCGATTGAGAGTTTCTAGTGGGCCATTTTTGGTAAGCAGAACTGGCGATGCGGGATGAACCGAACGCGAGGTTAAGGTGCCGGAATATACGCTCATCAGACACCACAAAAGGTGTTAGTTCATCTAGACAGCAGGACGGTGGCCATGGAAGTCGGAACCCGCTAAGGAGTGTGTAACAACTCACCTGCCGAATGAACTAGCCCTGAAAATGGATGGCGCTCAAGCGTGTTACCCATACCTCGCCGTC--AGTGTTGAAGTGACACACTGACGAGTAGGCAGGCGTGGAGGTT-GTGAAGAAGCC-CCCCTAGTAACTGCGAG-TGAAGCGGGAAAAGCTCAAAT-TTAAAAT-CTGGCAGCTT--TGGCTGTCCGAGTTGTAGTCTGGAGAAGCGTTATCTGTGCTGGAC-CGTGTA-CAAGTCTC-TTGGAACAGAGCGTCATAGAGGGTGAGAA-TCCCGTCTTTGACA-CGGACTGCCAGTGCTTT--GTGATGCGCTCTCAA-AGAGTCGAGTTGTTTGGGAATGCAGCTCAAAA---TGGGTGGTAAATTCCATCTAAAGCTAAATATTGGCGAGAGACCGATAGCGAACAAGTACCGTGAGGGAAAGATGAAAAGCACTTTGGAAAGAGAGTTAAACAGTACGTGAAATTGCTGAAAGGGAAACGCTTGAAGTCAGTC--GCGTTGGCCAGAA--CTCAGCCTGGC---TTTT---GCTTGGTGCATTTTCTGGTGAACGGG-CCAGCATCAATTTTGACTGTTGGAAAAAGGCCTTGGGAA--TGTGGCATCTTCGGGTGCGTTATAGCCTAGGGTTGTATACAACRGTTGG-GATTGAGGATCTCA--GCATGCC-TTTATGGTCGGGG-TTCGCCCACG-TTCATGCTTAG-GATGCTG-GCGTAATGGCTTTAA-ACGA-CCCGTCTTGAAACACGGACCA-AGGAGTCTAACATGCCTGCGAGTGTTT-GGGTGGAAAACCCGAGCGCGCAATGAAAGTGAAAGTTGGG-ATCCCTGTCGT-GGGGAGCACCGACGCCCGGACCAGAC-CTTTTGTGACGGA-TCCGCGGTAGAGCA--TGCATGTTGGGACCCGAAAG--ATGGTGAACTATGCCTGAATAGGGTG-AAGCCAGAGGAAACTCTGGTGGAGGCTCGTAGCGATTCTGACGTGCAAATCGATCGTCAAATTT-GGGTATAGGGGCG-AAAGACT-AATCGAA-CCATCTAGTAGCTGGTTCCTGCCGAAGTTTCCCTC-AGGATAGCAGAAACTCATGTCAGA--TTTATGTGGTAAAGCG---AATGATTAGAGG-----CCTTGGGGTTGAAACAACCTT---AACCTA--TTCTCAAACTTTAAATATGTAAGAACGAGCCGTCACTTGATTGGACCGCTCGGCGATTGAGAGTTTCTAGTGGGCCATTTTTGGTAAGCAGAACTGGCGATGCGGGATGAACCGAACGCGAGGTTAAGGTGCCGGAATATACGCTCATCAGACACCACAAAAGGTGTTAGTTCATCTAGACAGCAGGACGGTGGCCATGGAAGTCGGAACCCGCTAAGGAGTGTGTAACAACTCACCTGCCGAATGAACTAGCCCTGAAAATGGATGGCGCTCAAGCGTGTTACCCATACCTCGCCGTC--AGTGTTGAAGTGACACACTGACGAGTAGGCAGGCGTGGAGGTT-GTGAAGAAGCC-
>Et.pu64218
-----------------------C---AGG--GTTGTCGCTGGCCTTTATTTTCTGGGAGGC-ATGTGCACGCCT-T-GTTC-AT----TTCCA-CCTTTAC-CTCTCTGTGCAC-TTCTCATGGG-TT-----------YG------GTTGCGCTGTTACACAG-T--AA----------------TGGCAAAG--------------------------CCCTG--TCTCATGTG-T----TTT-ATTACACACACTTTGTTTGT-TAT---AGAATGT-CAC-----TTGTGCA--TG-AATG-----CA-TATAA------ATACAACTTTCAGCAACGGATCTCTTGGCTCTCGCATCGATGAAGAACGCAGCGAAATGCGATAAGTAATGTGAATTGCAGAATTCAGTGAATCATCGAATCTTTGAACGCACCTTGCGCTCCTTGGTATT----CCGAGGAGCATGCCTGTTTGAGTGTCATGGT--ATTCTCAACC-CTCTTG--TCTTT---TTTTGAATAAAAATCAGGCA-----------GCTGG--GCTTGGAC-TTGGAGG------TTTT-----TGCYGGT--GAAC---------------------ACACACACGGGCTCCTCTTAAATGCATTAGCT-TGAA-------------TGTG-----ACTGAGCA-TGGT---TCAACGTGATAA-TTGTCTGCGTTGC---T-TCATCT-TGGTCT-T-TATTCT---GTTCAAGC-TT--CTAACCGTCT--------------GCAA-G-GAC-AACT---T-----------CATCTGAACATCTGACCTCAAATCAGGTAGGACTACCCGCTGAACTTAAGCATATCAA-TAAGCGGAGGAAAAGAAACTAACAAGGATTCCCCTAGTAACTGCGAGTGAAGCGGGAAAAGCTCAAATTTAAAATCTGGCAGCTTTGGCTGTCCGAGTTGTAGTCTGGAGAAGTGTTTTCTGTGCTGGACCGTGTACAAGTCTCTTGGAACAGAGCGTCATAGAGGGTGAGAATCCCGTCTTTGAC-CCCCTAGTAACTGCGAG-TGAAGCGGGAAAAGCTCAAAT-TTAAAAT-CTGGCAGCTT--TGGCTGTCCGAGTTGTAGTCTGGAGAAGTGTTTTCTGTGCTGGAC-CGTGTA-CAAGTCTC-TTGGAACAGAGCGTCATAGAGGGTGAGAA-TCCCGTCTTTGACA-CGGACTGCCAGTGCTAT--GTGATGCGCTCTCAA-AGAGTCGAGTTGTTTGGGAATGCAGCTCAAAA---TGGGTGGTAAATTCCATCTAAAGCTAAATATTGGCGAGAGACCGATAGCGAACAAGTACCGTGAGGGAAAGATGAAAAGCACTTTGGAAAGAGAGTTAAACAGTACGTGAAATTGCTGAAAGGGAAACGCTTGAAGTCAGTC--GCGTCGACTTGAA--CTCAGCCTGGC---TTTT---GCCTGGTGCATTTTTGAGTTGACGGG-CCAGCATCAATTTTGACCGCTGGATAAAGGCCTTGGGAA--GGTGGCACCTTCGGGTGTGTTATAGCCCTTGGTTGCATACAGTGGTTGG-GATTGAGGATCTCA--GCATGCC-TTTATGGCCGGGG-TTCGCCCACG-TTCATGCTTAG-GATGCTG-GCGTAATGGCTTTAA-ACGA-CCCGTCTTGAAACACGGACCA-AGGAGTCTAACATGCCTGCGAGTGTTT-GGGTGGAAAACCCGAGCGCGCAATGAAAGTGAAAGTTGGG-ATCCCTGTCGT-GGGGAGCACCGACGCCCGGACCAGAC-CTTCTGTGACGGT-CCCGCGGTAGAGCA--TGTATGTTGGGACCCGAAAG--ATGGTGAACTATGCCTGAATAGGGTG-AAGCCAGAGGAAACTCTGGTGGAGGCTCGTAGCGATTCTGACGTGCAAATCGATCGTCAAATTT-GGGTATAGGGGCG-AAAGACT-AATCGAA-CCATCTAGTAGCTGGTTCCTGCCGAAGTTTCCCTC-AGGATAGCAGACACTCATGTCAGA--TTTATGTGGTAAAGCG---AATGATTAGAGG-----CCTTGGGGTTGAAACAACCTT---AACCTA--TTCTCAAACTTTAAATATGTAAGAACGAGCCGTCACTTGATTGGACCGCTCGGCGATTGAAAGTGTCTAGTGGGCCATTTTTGGTAAGCAGAACTGGCGATGCGGGATGAACCGAACGCGAGGTTAAGGTGCCGGAATACACGCTCATCAGACACCACAAAAGGTGTTAGTTCATCTAGACAGCAGGACGGTGGCCATGGAAGTCGGAATCCGCTAAGGAGTGTGTAACAACTCACCTGCCGAATGAACTAGCCCTGAAAATGGATGGCGCTCAAGCGTGTTACCCATACCTCGCCGT-----------------------------------------------------------CCCCTAGTAACTGCGAG-TGAAGCGGGAAAAGCTCAAAT-TTAAAAT-CTGGCAGCTT--TGGCTGTCCGAGTTGTAGTCTGGAGAAGTGTTTTCTGTGCTGGAC-CGTGTA-CAAGTCTC-TTGGAACAGAGCGTCATAGAGGGTGAGAA-TCCCGTCTTTGACA-CGGACTGCCAGTGCTAT--GTGATGCGCTCTCAA-AGAGTCGAGTTGTTTGGGAATGCAGCTCAAAA---TGGGTGGTAAATTCCATCTAAAGCTAAATATTGGCGAGAGACCGATAGCGAACAAGTACCGTGAGGGAAAGATGAAAAGCACTTTGGAAAGAGAGTTAAACAGTACGTGAAATTGCTGAAAGGGAAACGCTTGAAGTCAGTC--GCGTCGACTTGAA--CTCAGCCTGGC---TTTT---GCCTGGTGCATTTTTGAGTTGACGGG-CCAGCATCAATTTTGACCGCTGGATAAAGGCCTTGGGAA--GGTGGCACCTTCGGGTGTGTTATAGCCCTTGGTTGCATACAGTGGTTGG-GATTGAGGATCTCA--GCATGCC-TTTATGGCCGGGG-TTCGCCCACG-TTCATGCTTAG-GATGCTG-GCGTAATGGCTTTAA-ACGA-CCCGTCTTGAAACACGGACCA-AGGAGTCTAACATGCCTGCGAGTGTTT-GGGTGGAAAACCCGAGCGCGCAATGAAAGTGAAAGTTGGG-ATCCCTGTCGT-GGGGAGCACCGACGCCCGGACCAGAC-CTTCTGTGACGGT-CCCGCGGTAGAGCA--TGTATGTTGGGACCCGAAAG--ATGGTGAACTATGCCTGAATAGGGTG-AAGCCAGAGGAAACTCTGGTGGAGGCTCGTAGCGATTCTGACGTGCAAATCGATCGTCAAATTT-GGGTATAGGGGCG-AAAGACT-AATCGAA-CCATCTAGTAGCTGGTTCCTGCCGAAGTTTCCCTC-AGGATAGCAGACACTCATGTCAGA--TTTATGTGGTAAAGCG---AATGATTAGAGG-----CCTTGGGGTTGAAACAACCTT---AACCTA--TTCTCAAACTTTAAATATGTAAGAACGAGCCGTCACTTGATTGGACCGCTCGGCGATTGAAAGTGTCTAGTGGGCCATTTTTGGTAAGCAGAACTGGCGATGCGGGATGAACCGAACGCGAGGTTAAGGTGCCGGAATACACGCTCATCAGACACCACAAAAGGTGTTAGTTCATCTAGACAGCAGGACGGTGGCCATGGAAGTCGGAATCCGCTAAGGAGTGTGTAACAACTCACCTGCCGAATGAACTAGCCCTGAAAATGGATGGCGCTCAAGCGTGTTACCCATACCTCGCCGT-----------------------------------------------------------CCCCTAGTAACTGCGAG-TGAAGCGGGAAAAGCTCAAAT-TTAAAAT-CTGGCAGCTT--TGGCTGTCCGAGTTGTAGTCTGGAGAAGTGTTTTCTGTGCTGGAC-CGTGTA-CAAGTCTC-TTGGAACAGAGCGTCATAGAGGGTGAGAA-TCCCGTCTTTGACA-CGGACTGCCAGTGCTAT--GTGATGCGCTCTCAA-AGAGTCGAGTTGTTTGGGAATGCAGCTCAAAA---TGGGTGGTAAATTCCATCTAAAGCTAAATATTGGCGAGAGACCGATAGCGAACAAGTACCGTGAGGGAAAGATGAAAAGCACTTTGGAAAGAGAGTTAAACAGTACGTGAAATTGCTGAAAGGGAAACGCTTGAAGTCAGTC--GCGTCGACTTGAA--CTCAGCCTGGC---TTTT---GCCTGGTGCATTTTTGAGTTGACGGG-CCAGCATCAATTTTGACCGCTGGATAAAGGCCTTGGGAA--GGTGGCACCTTCGGGTGTGTTATAGCCCTTGGTTGCATACAGTGGTTGG-GATTGAGGATCTCA--GCATGCC-TTTATGGCCGGGG-TTCGCCCACG-TTCATGCTTAG-GATGCTG-GCGTAATGGCTTTAA-ACGA-CCCGTCTTGAAACACGGACCA-AGGAGTCTAACATGCCTGCGAGTGTTT-GGGTGGAAAACCCGAGCGCGCAATGAAAGTGAAAGTTGGG-ATCCCTGTCGT-GGGGAGCACCGACGCCCGGACCAGAC-CTTCTGTGACGGT-CCCGCGGTAGAGCA--TGTATGTTGGGACCCGAAAG--ATGGTGAACTATGCCTGAATAGGGTG-AAGCCAGAGGAAACTCTGGTGGAGGCTCGTAGCGATTCTGACGTGCAAATCGATCGTCAAATTT-GGGTATAGGGGCG-AAAGACT-AATCGAA-CCATCTAGTAGCTGGTTCCTGCCGAAGTTTCCCTC-AGGATAGCAGACACTCATGTCAGA--TTTATGTGGTAAAGCG---AATGATTAGAGG-----CCTTGGGGTTGAAACAACCTT---AACCTA--TTCTCAAACTTTAAATATGTAAGAACGAGCCGTCACTTGATTGGACCGCTCGGCGATTGAAAGTGTCTAGTGGGCCATTTTTGGTAAGCAGAACTGGCGATGCGGGATGAACCGAACGCGAGGTTAAGGTGCCGGAATACACGCTCATCAGACACCACAAAAGGTGTTAGTTCATCTAGACAGCAGGACGGTGGCCATGGAAGTCGGAATCCGCTAAGGAGTGTGTAACAACTCACCTGCCGAATGAACTAGCCCTGAAAATGGATGGCGCTCAAGCGTGTTACCCATACCTCGCCGT-----------------------------------------------------------CCCCTAGTAACTGCGAG-TGAAGCGGGAAAAGCTCAAAT-TTAAAAT-CTGGCAGCTT--TGGCTGTCCGAGTTGTAGTCTGGAGAAGTGTTTTCTGTGCTGGAC-CGTGTA-CAAGTCTC-TTGGAACAGAGCGTCATAGAGGGTGAGAA-TCCCGTCTTTGACA-CGGACTGCCAGTGCTAT--GTGATGCGCTCTCAA-AGAGTCGAGTTGTTTGGGAATGCAGCTCAAAA---TGGGTGGTAAATTCCATCTAAAGCTAAATATTGGCGAGAGACCGATAGCGAACAAGTACCGTGAGGGAAAGATGAAAAGCACTTTGGAAAGAGAGTTAAACAGTACGTGAAATTGCTGAAAGGGAAACGCTTGAAGTCAGTC--GCGTCGACTTGAA--CTCAGCCTGGC---TTTT---GCCTGGTGCATTTTTGAGTTGACGGG-CCAGCATCAATTTTGACCGCTGGATAAAGGCCTTGGGAA--GGTGGCACCTTCGGGTGTGTTATAGCCCTTGGTTGCATACAGTGGTTGG-GATTGAGGATCTCA--GCATGCC-TTTATGGCCGGGG-TTCGCCCACG-TTCATGCTTAG-GATGCTG-GCGTAATGGCTTTAA-ACGA-CCCGTCTTGAAACACGGACCA-AGGAGTCTAACATGCCTGCGAGTGTTT-GGGTGGAAAACCCGAGCGCGCAATGAAAGTGAAAGTTGGG-ATCCCTGTCGT-GGGGAGCACCGACGCCCGGACCAGAC-CTTCTGTGACGGT-CCCGCGGTAGAGCA--TGTATGTTGGGACCCGAAAG--ATGGTGAACTATGCCTGAATAGGGTG-AAGCCAGAGGAAACTCTGGTGGAGGCTCGTAGCGATTCTGACGTGCAAATCGATCGTCAAATTT-GGGTATAGGGGCG-AAAGACT-AATCGAA-CCATCTAGTAGCTGGTTCCTGCCGAAGTTTCCCTC-AGGATAGCAGACACTCATGTCAGA--TTTATGTGGTAAAGCG---AATGATTAGAGG-----CCTTGGGGTTGAAACAACCTT---AACCTA--TTCTCAAACTTTAAATATGTAAGAACGAGCCGTCACTTGATTGGACCGCTCGGCGATTGAAAGTGTCTAGTGGGCCATTTTTGGTAAGCAGAACTGGCGATGCGGGATGAACCGAACGCGAGGTTAAGGTGCCGGAATACACGCTCATCAGACACCACAAAAGGTGTTAGTTCATCTAGACAGCAGGACGGTGGCCATGGAAGTCGGAATCCGCTAAGGAGTGTGTAACAACTCACCTGCCGAATGAACTAGCCCTGAAAATGGATGGCGCTCAAGCGTGTTACCCATACCTCGCCGT-----------------------------------------------------------
>S.fim3146
[truncated: 128,121 more chars]
