# Supplementary material for: ﻿Morphological and phylogenetic analyses reveal one new genus and six new species in Irpicaceae and Steccherinaceae (Polyporales, Basidiomycota) from the Yunnan–Guizhou Plateau, Asia
Source: IMA Fungus. 2025 Dec 29;16:e172367. doi: 10.3897/imafungus.16.172367 (PMC12770999; doi:10.3897/imafungus.16.172367)
Supplement: Supplementary material 4 — Maximum Parsimony strict consensus tree illustrating the phylogeny of Irpicaceae and related families [file imafungus-16-e172367-s004.fas]

>B.1
ATGTCCGGGGTT---------------GATGCTGGCCTTT--------------CGAGGCA--TGTGCTCGCCCCGTTCACAA-TCAT--CCCTCTCACA-CCTGTGCACTCTTGCGTGG----------------------------GTCGGCGTCTCG------------------------------------TCGG--------------------------------CCTGCG-----TTTTC-----TCAC--AAACTCTT-GCATGTTCAAA---GAATG--------ATCTTGATGC---TTTA--A-CGC--A-TTTT--------ATACAACTTTCAACAACGGATCTCTTGGCTCTCGCATCGATGAAGAACGCAGCGAAATGCGATAAGTAATGTGAATTGCAGAATTCAGTGAATCATCGAATCTTTGAACGCACCTTGCGCCCTTTGG-CATTCCGAAGGGCACACCTGTTTGAGTGTCGTGAAATTCTCAACCCCGTCT--TCTTTYTTGAA-----------------GAGCGGAG--GTTGGAC-TTGGAGGTCGT----TGC---CGG------------TCCTTTTGT--------------GATC-GGC----TCCTCTGGAATGCATTAGC-GAGACCC--TTG---CGGTG--GCGCCTTGGTG-TGATA-------ATT-GTCTA-CGCCATGGA--C-GTGCCGCG---ATTTCATGGGGCGCTCGC-TTCGA----ACCG---TCGC-----------AAGAC---ACTTTCAT-----------CCCCTAGTAACTGCGAGTGAAGCGGGAAAAGCTCAAATTTAAAATCTGGCGGTCTC-TGGCCGTCCGAGTTGTAGTCTGGAGAAGCGTCTTCCGCGTCGGACCGTGTACAAGTTTCCTGGAACGGAGCG---TCATAGAGGGTGAGAATCCCGTCTCTGACACGGACAGCCGATGCTTTGTGATGCGCTCTCGAAGAGTCGAGTTGTTTGGGAATGCAGCTCAAAATGGGTGGTGAATTCCATCTAAAGCTAAATATTGGCGAGAGACCGATAGCGAACAAGTACCGTGAGGGAAAGATGAAAAGCACTTTGGAAAGAGAGTTAAACAGTACGTGAAATTGTTGAAAGGGAAACGCTCGAAGTCAGTCGCGTCCGCCGGGACTCAGCCTCGCAATCTTGCT---TGGTGTATTTTCTGG-TGGACGGG-CCAGCATCAATTTTGGTCGCCGGACAAAGGTTGGAGAAATGTGGCACCTTCGGGTGTGTTATAGTCTCTGG-CCA-CACGCGGCGGTCGGGATTGAGGAACTCAGCACGCCTTTACGGTCGGGGCTTCGCCCACGTTCG-TGCTTAGGATGCTGGCGTAATGGCTTTGAACGACCCGTCTTGAAACACGGACCAAGGAGTCTAACATGCCCGCGAGTGTTCGGGTGG-AAAACCCGTGCGCGCAATGAAAGTGAAAGTTGGGACCTCTGTCGTGGAGGGCACCGACGCCCGGACCAGAACTTCTGTGACGGATCTGCGGTAGAGCGTGCATGTTGGGACCCGAAAGATGGTGAACTATGCCTGAATAGGGTGAAGCCAGAGGAAACTCTGGTGGAGGCTCGTAGCGATTCTGACGTGCAAATCGATCGTCAAATTTGGGTATAGGGGCGAAAGACTAATCGAACCATCTAGTAGCTGGTTCCTGCCGAAGTTTCCCTCAGGATAGCAGAAACTCGTA--TCAGATTTATGTGGTAAAGCGAATGATTAGAGGCCTTGGGGTTGAAACAACCTTAACCTATTCTCAAACTTTAAATATGTAAGAACAAGCCGTCGCTCGATTGGACCGCTTGGCGATTGAGAGTTTCTAGTGGGCCATTTTTGGTAAGCAGAACTGGCGATGCGGGATGAACCGAACGCGAGGTTAAGGTGCCGGAATACACGCTCATCAGACACCACAAAAGGTGTTAGTTCATCTAGACAGCAGGACGGTGGCCATGGAAGTCGGAATCCGCTAAGGAGTGTGTAACAACTCACCTGCCGAATGAACTAGCCCTGAAAATGGATGGCGCTCAAGCGTGTTACCCATACCTCGCCGTCAGCGTTGAAGTGACGCGCTGACGAGTAGGCAGGCGTGGAGGTCAGTGAAGAAGCC-CCCCTAGTAACTGCGAGTGAAGCGGGAAAAGCTCAAATTTAAAATCTGGCGGTCTC-TGGCCGTCCGAGTTGTAGTCTGGAGAAGCGTCTTCCGCGTCGGACCGTGTACAAGTTTCCTGGAACGGAGCG---TCATAGAGGGTGAGAATCCCGTCTCTGACACGGACAGCCGATGCTTTGTGATGCGCTCTCGAAGAGTCGAGTTGTTTGGGAATGCAGCTCAAAATGGGTGGTGAATTCCATCTAAAGCTAAATATTGGCGAGAGACCGATAGCGAACAAGTACCGTGAGGGAAAGATGAAAAGCACTTTGGAAAGAGAGTTAAACAGTACGTGAAATTGTTGAAAGGGAAACGCTCGAAGTCAGTCGCGTCCGCCGGGACTCAGCCTCGCAATCTTGCT---TGGTGTATTTTCTGG-TGGACGGG-CCAGCATCAATTTTGGTCGCCGGACAAAGGTTGGAGAAATGTGGCACCTTCGGGTGTGTTATAGTCTCTGG-CCA-CACGCGGCGGTCGGGATTGAGGAACTCAGCACGCCTTTACGGTCGGGGCTTCGCCCACGTTCG-TGCTTAGGATGCTGGCGTAATGGCTTTGAACGACCCGTCTTGAAACACGGACCAAGGAGTCTAACATGCCCGCGAGTGTTCGGGTGG-AAAACCCGTGCGCGCAATGAAAGTGAAAGTTGGGACCTCTGTCGTGGAGGGCACCGACGCCCGGACCAGAACTTCTGTGACGGATCTGCGGTAGAGCGTGCATGTTGGGACCCGAAAGATGGTGAACTATGCCTGAATAGGGTGAAGCCAGAGGAAACTCTGGTGGAGGCTCGTAGCGATTCTGACGTGCAAATCGATCGTCAAATTTGGGTATAGGGGCGAAAGACTAATCGAACCATCTAGTAGCTGGTTCCTGCCGAAGTTTCCCTCAGGATAGCAGAAACTCGTA--TCAGATTTATGTGGTAAAGCGAATGATTAGAGGCCTTGGGGTTGAAACAACCTTAACCTATTCTCAAACTTTAAATATGTAAGAACAAGCCGTCGCTCGATTGGACCGCTTGGCGATTGAGAGTTTCTAGTGGGCCATTTTTGGTAAGCAGAACTGGCGATGCGGGATGAACCGAACGCGAGGTTAAGGTGCCGGAATACACGCTCATCAGACACCACAAAAGGTGTTAGTTCATCTAGACAGCAGGACGGTGGCCATGGAAGTCGGAATCCGCTAAGGAGTGTGTAACAACTCACCTGCCGAATGAACTAGCCCTGAAAATGGATGGCGCTCAAGCGTGTTACCCATACCTCGCCGTCAGCGTTGAAGTGACGCGCTGACGAGTAGGCAGGCGTGGAGGTCAGTGAAGAAGCC-CCCCTAGTAACTGCGAGTGAAGCGGGAAAAGCTCAAATTTAAAATCTGGCGGTCTC-TGGCCGTCCGAGTTGTAGTCTGGAGAAGCGTCTTCCGCGTCGGACCGTGTACAAGTTTCCTGGAACGGAGCG---TCATAGAGGGTGAGAATCCCGTCTCTGACACGGACAGCCGATGCTTTGTGATGCGCTCTCGAAGAGTCGAGTTGTTTGGGAATGCAGCTCAAAATGGGTGGTGAATTCCATCTAAAGCTAAATATTGGCGAGAGACCGATAGCGAACAAGTACCGTGAGGGAAAGATGAAAAGCACTTTGGAAAGAGAGTTAAACAGTACGTGAAATTGTTGAAAGGGAAACGCTCGAAGTCAGTCGCGTCCGCCGGGACTCAGCCTCGCAATCTTGCT---TGGTGTATTTTCTGG-TGGACGGG-CCAGCATCAATTTTGGTCGCCGGACAAAGGTTGGAGAAATGTGGCACCTTCGGGTGTGTTATAGTCTCTGG-CCA-CACGCGGCGGTCGGGATTGAGGAACTCAGCACGCCTTTACGGTCGGGGCTTCGCCCACGTTCG-TGCTTAGGATGCTGGCGTAATGGCTTTGAACGACCCGTCTTGAAACACGGACCAAGGAGTCTAACATGCCCGCGAGTGTTCGGGTGG-AAAACCCGTGCGCGCAATGAAAGTGAAAGTTGGGACCTCTGTCGTGGAGGGCACCGACGCCCGGACCAGAACTTCTGTGACGGATCTGCGGTAGAGCGTGCATGTTGGGACCCGAAAGATGGTGAACTATGCCTGAATAGGGTGAAGCCAGAGGAAACTCTGGTGGAGGCTCGTAGCGATTCTGACGTGCAAATCGATCGTCAAATTTGGGTATAGGGGCGAAAGACTAATCGAACCATCTAGTAGCTGGTTCCTGCCGAAGTTTCCCTCAGGATAGCAGAAACTCGTA--TCAGATTTATGTGGTAAAGCGAATGATTAGAGGCCTTGGGGTTGAAACAACCTTAACCTATTCTCAAACTTTAAATATGTAAGAACAAGCCGTCGCTCGATTGGACCGCTTGGCGATTGAGAGTTTCTAGTGGGCCATTTTTGGTAAGCAGAACTGGCGATGCGGGATGAACCGAACGCGAGGTTAAGGTGCCGGAATACACGCTCATCAGACACCACAAAAGGTGTTAGTTCATCTAGACAGCAGGACGGTGGCCATGGAAGTCGGAATCCGCTAAGGAGTGTGTAACAACTCACCTGCCGAATGAACTAGCCCTGAAAATGGATGGCGCTCAAGCGTGTTACCCATACCTCGCCGTCAGCGTTGAAGTGACGCGCTGACGAGTAGGCAGGCGTGGAGGTCAGTGAAGAAGCC-CCCCTAGTAACTGCGAGTGAAGCGGGAAAAGCTCAAATTTAAAATCTGGCGGTCTC-TGGCCGTCCGAGTTGTAGTCTGGAGAAGCGTCTTCCGCGTCGGACCGTGTACAAGTTTCCTGGAACGGAGCG---TCATAGAGGGTGAGAATCCCGTCTCTGACACGGACAGCCGATGCTTTGTGATGCGCTCTCGAAGAGTCGAGTTGTTTGGGAATGCAGCTCAAAATGGGTGGTGAATTCCATCTAAAGCTAAATATTGGCGAGAGACCGATAGCGAACAAGTACCGTGAGGGAAAGATGAAAAGCACTTTGGAAAGAGAGTTAAACAGTACGTGAAATTGTTGAAAGGGAAACGCTCGAAGTCAGTCGCGTCCGCCGGGACTCAGCCTCGCAATCTTGCT---TGGTGTATTTTCTGG-TGGACGGG-CCAGCATCAATTTTGGTCGCCGGACAAAGGTTGGAGAAATGTGGCACCTTCGGGTGTGTTATAGTCTCTGG-CCA-CACGCGGCGGTCGGGATTGAGGAACTCAGCACGCCTTTACGGTCGGGGCTTCGCCCACGTTCG-TGCTTAGGATGCTGGCGTAATGGCTTTGAACGACCCGTCTTGAAACACGGACCAAGGAGTCTAACATGCCCGCGAGTGTTCGGGTGG-AAAACCCGTGCGCGCAATGAAAGTGAAAGTTGGGACCTCTGTCGTGGAGGGCACCGACGCCCGGACCAGAACTTCTGTGACGGATCTGCGGTAGAGCGTGCATGTTGGGACCCGAAAGATGGTGAACTATGCCTGAATAGGGTGAAGCCAGAGGAAACTCTGGTGGAGGCTCGTAGCGATTCTGACGTGCAAATCGATCGTCAAATTTGGGTATAGGGGCGAAAGACTAATCGAACCATCTAGTAGCTGGTTCCTGCCGAAGTTTCCCTCAGGATAGCAGAAACTCGTA--TCAGATTTATGTGGTAAAGCGAATGATTAGAGGCCTTGGGGTTGAAACAACCTTAACCTATTCTCAAACTTTAAATATGTAAGAACAAGCCGTCGCTCGATTGGACCGCTTGGCGATTGAGAGTTTCTAGTGGGCCATTTTTGGTAAGCAGAACTGGCGATGCGGGATGAACCGAACGCGAGGTTAAGGTGCCGGAATACACGCTCATCAGACACCACAAAAGGTGTTAGTTCATCTAGACAGCAGGACGGTGGCCATGGAAGTCGGAATCCGCTAAGGAGTGTGTAACAACTCACCTGCCGAATGAACTAGCCCTGAAAATGGATGGCGCTCAAGCGTGTTACCCATACCTCGCCGTCAGCGTTGAAGTGACGCGCTGACGAGTAGGCAGGCGTGGAGGTCAGTGAAGAAGCC-
>S.1
ATTAATGAAATT-TATGACTGGAGTT-GTAGCTGGCCTTT-----------AAAAACGGCA--TGTGCACGCTCCTTTCACTAATCCA--CAC----ACA-CCTGTGCACCTTCGCGGGG---GT-----------------------CTCTTCGTTAAC-------------------------------------------TCGAAGAGGCTCGCG------------TCCCT------------------TTAC--ACACCCTTTGTATGTCTTAA---GAATG----TCTACTCGATGTA----ATAA--AACGC--A-TCT------A--ATACAACTTTCAACAACGGATCTCTTGGCTCTCGCATCGATGAAGAACGCAGCGAAATGCGATAAGTAATGTGAATTGCAGAATTCAGTGAATCATCGAATCTTTGAACGCACCTTGCGCCCTTTGG-TATTCCGAAGGGCACACCTGTTTGAGTGTCGTGAAATTCTCAACCCTCTTC-ACTTTTGTGGAC-----------------GTAGTGGA---TTGGAC-TTGGAGG--CT---TTGC---CGG--------------GCTTCACC-------------GCTC-GGC----TCCTCTCAAATGCATTA---GTGCGTC--TTGTTGCGACGT-GCGCCTCGGTG-TGATA-------ATT-ATCTA-CGCTGTGGT---------GTGCTTGCTTCTGTGGAGACGCGCTTTCTA----ACCG---TCC------------GAAAGGACAGCTTTCA-----TCGAA-CCCCTAGTAACTGCGAGTGAAGCGGGAAAAGCTCAAATTTAAAATCTGGCGGTCTTCTGGCCGTCCGAGTTGTAGTCTGGAGAAGCGTTTTCCGCGTTGGACCGTGTACAAGTTTCCTGGAACGGAGCG---TCATAGAGGGTGAGAATCCCGTCTTTGACACGGA-TCCCAATGCTTTGTGATGCGCTCTCAAAGAGTCGAGTTGTTTGGGAATGCAGCTCAAAATGGGTGGTGAATTCCATCTAAAGCTAAATATTGGCGAGAGACCGATAGCGAACAAGTACCGTGAGGGAAAGATGAAAAGCACTTTGGAAAGAGAGTTAAACAGTACGTGAAATTGTTGAAAGGGAAACGCTTGAAGTCAGTCGCGTCGGCCGGGACTCAGCCTTG-CATC-CGCT---TGGTGTACTTTCCGG-TCGACGGG-CCAGCATCAGTTTTGACCGCGAGATAAAGGCGGAGGGAATGTGGCTCTCTCGGGAGTGTTATAGCCCTTCG-TCA-GATGTCGCGGTTGGGACTGAGGAACTCAGCACGCCTTTATGGCCGGGG-CTCGCCCACGTACG-TGCTTAGGATGCTGGCGTAATGGCTTTAAACGACCCGTCTTGAAACACGGACCAAGGAGTCTAACATGCCTGCGAGTGTTCGGGTGG-AAAACCCGTGCGCGCAATGAAAGTGAAAGTTGGGATCCCTGTCGTGGGGTGCACCGACGCCCGGCCCAGACCTTTTGTGACGGAGCTGCGGTAGAGCATGTATGTTGGGACCCGAAAGATGGTGAACTATGCCTGAATAGGGTGAAGCCAGAGGAAACTCTGGTGGAGGCTCGTAGCGATTCTGACGTGCAAATCGATCGTCAAATTTGGGTATAGGGGCGAAAGACTAATCGAACCATCTAGTAGCTGGTTCCTGCCGAAGTTTCCCC-----------------------------------------------------------------------------------------------------------------------------------------------------------------------------------------------------------------------------------------------------------------------------------------------------------------------------------------------------------------------------------------------------------------------------------------------------CCCCTAGTAACTGCGAGTGAAGCGGGAAAAGCTCAAATTTAAAATCTGGCGGTCTTCTGGCCGTCCGAGTTGTAGTCTGGAGAAGCGTTTTCCGCGTTGGACCGTGTACAAGTTTCCTGGAACGGAGCG---TCATAGAGGGTGAGAATCCCGTCTTTGACACGGA-TCCCAATGCTTTGTGATGCGCTCTCAAAGAGTCGAGTTGTTTGGGAATGCAGCTCAAAATGGGTGGTGAATTCCATCTAAAGCTAAATATTGGCGAGAGACCGATAGCGAACAAGTACCGTGAGGGAAAGATGAAAAGCACTTTGGAAAGAGAGTTAAACAGTACGTGAAATTGTTGAAAGGGAAACGCTTGAAGTCAGTCGCGTCGGCCGGGACTCAGCCTTG-CATC-CGCT---TGGTGTACTTTCCGG-TCGACGGG-CCAGCATCAGTTTTGACCGCGAGATAAAGGCGGAGGGAATGTGGCTCTCTCGGGAGTGTTATAGCCCTTCG-TCA-GATGTCGCGGTTGGGACTGAGGAACTCAGCACGCCTTTATGGCCGGGG-CTCGCCCACGTACG-TGCTTAGGATGCTGGCGTAATGGCTTTAAACGACCCGTCTTGAAACACGGACCAAGGAGTCTAACATGCCTGCGAGTGTTCGGGTGG-AAAACCCGTGCGCGCAATGAAAGTGAAAGTTGGGATCCCTGTCGTGGGGTGCACCGACGCCCGGCCCAGACCTTTTGTGACGGAGCTGCGGTAGAGCATGTATGTTGGGACCCGAAAGATGGTGAACTATGCCTGAATAGGGTGAAGCCAGAGGAAACTCTGGTGGAGGCTCGTAGCGATTCTGACGTGCAAATCGATCGTCAAATTTGGGTATAGGGGCGAAAGACTAATCGAACCATCTAGTAGCTGGTTCCTGCCGAAGTTTCCCC-----------------------------------------------------------------------------------------------------------------------------------------------------------------------------------------------------------------------------------------------------------------------------------------------------------------------------------------------------------------------------------------------------------------------------------------------------CCCCTAGTAACTGCGAGTGAAGCGGGAAAAGCTCAAATTTAAAATCTGGCGGTCTTCTGGCCGTCCGAGTTGTAGTCTGGAGAAGCGTTTTCCGCGTTGGACCGTGTACAAGTTTCCTGGAACGGAGCG---TCATAGAGGGTGAGAATCCCGTCTTTGACACGGA-TCCCAATGCTTTGTGATGCGCTCTCAAAGAGTCGAGTTGTTTGGGAATGCAGCTCAAAATGGGTGGTGAATTCCATCTAAAGCTAAATATTGGCGAGAGACCGATAGCGAACAAGTACCGTGAGGGAAAGATGAAAAGCACTTTGGAAAGAGAGTTAAACAGTACGTGAAATTGTTGAAAGGGAAACGCTTGAAGTCAGTCGCGTCGGCCGGGACTCAGCCTTG-CATC-CGCT---TGGTGTACTTTCCGG-TCGACGGG-CCAGCATCAGTTTTGACCGCGAGATAAAGGCGGAGGGAATGTGGCTCTCTCGGGAGTGTTATAGCCCTTCG-TCA-GATGTCGCGGTTGGGACTGAGGAACTCAGCACGCCTTTATGGCCGGGG-CTCGCCCACGTACG-TGCTTAGGATGCTGGCGTAATGGCTTTAAACGACCCGTCTTGAAACACGGACCAAGGAGTCTAACATGCCTGCGAGTGTTCGGGTGG-AAAACCCGTGCGCGCAATGAAAGTGAAAGTTGGGATCCCTGTCGTGGGGTGCACCGACGCCCGGCCCAGACCTTTTGTGACGGAGCTGCGGTAGAGCATGTATGTTGGGACCCGAAAGATGGTGAACTATGCCTGAATAGGGTGAAGCCAGAGGAAACTCTGGTGGAGGCTCGTAGCGATTCTGACGTGCAAATCGATCGTCAAATTTGGGTATAGGGGCGAAAGACTAATCGAACCATCTAGTAGCTGGTTCCTGCCGAAGTTTCCCC-----------------------------------------------------------------------------------------------------------------------------------------------------------------------------------------------------------------------------------------------------------------------------------------------------------------------------------------------------------------------------------------------------------------------------------------------------CCCCTAGTAACTGCGAGTGAAGCGGGAAAAGCTCAAATTTAAAATCTGGCGGTCTTCTGGCCGTCCGAGTTGTAGTCTGGAGAAGCGTTTTCCGCGTTGGACCGTGTACAAGTTTCCTGGAACGGAGCG---TCATAGAGGGTGAGAATCCCGTCTTTGACACGGA-TCCCAATGCTTTGTGATGCGCTCTCAAAGAGTCGAGTTGTTTGGGAATGCAGCTCAAAATGGGTGGTGAATTCCATCTAAAGCTAAATATTGGCGAGAGACCGATAGCGAACAAGTACCGTGAGGGAAAGATGAAAAGCACTTTGGAAAGAGAGTTAAACAGTACGTGAAATTGTTGAAAGGGAAACGCTTGAAGTCAGTCGCGTCGGCCGGGACTCAGCCTTG-CATC-CGCT---TGGTGTACTTTCCGG-TCGACGGG-CCAGCATCAGTTTTGACCGCGAGATAAAGGCGGAGGGAATGTGGCTCTCTCGGGAGTGTTATAGCCCTTCG-TCA-GATGTCGCGGTTGGGACTGAGGAACTCAGCACGCCTTTATGGCCGGGG-CTCGCCCACGTACG-TGCTTAGGATGCTGGCGTAATGGCTTTAAACGACCCGTCTTGAAACACGGACCAAGGAGTCTAACATGCCTGCGAGTGTTCGGGTGG-AAAACCCGTGCGCGCAATGAAAGTGAAAGTTGGGATCCCTGTCGTGGGGTGCACCGACGCCCGGCCCAGACCTTTTGTGACGGAGCTGCGGTAGAGCATGTATGTTGGGACCCGAAAGATGGTGAACTATGCCTGAATAGGGTGAAGCCAGAGGAAACTCTGGTGGAGGCTCGTAGCGATTCTGACGTGCAAATCGATCGTCAAATTTGGGTATAGGGGCGAAAGACTAATCGAACCATCTAGTAGCTGGTTCCTGCCGAAGTTTCCCC-----------------------------------------------------------------------------------------------------------------------------------------------------------------------------------------------------------------------------------------------------------------------------------------------------------------------------------------------------------------------------------------------------------------------------------------------------
>Ce.me13378
ATTATTGAGACT---TG-AACAGGTT-GTAGCTGGCTCTG------------AAAGGAGCA--TGTGCACGCCTGGCTCA----TCCA--CTCTTTAACC-TTTGTGCACTCTT-TGCAA---GA--------GCTTGGTAAAC----ATTGGTCTTTCA---------------------------------TGGCTGG---TGAT--ATCCTCT--------------CTCTTGTG----TTTTTA-----TCAC--AAACATGT--CATGTTGT-A---GAATG------GTCTTTATGCAG---AT-A--A-TGC--A-TGTTGA---AT-AAACAACTTTCAGCAACGGATCTCTTGGCTCTCGCATCGATGAAGAACGCAGCGAAATGCGATAAGTAATGTGAATTGCAGAATTCAGTGAATCATCGAATCTTTGAACGCACCTTGCGCTCCTTGG-TATTCCTTGGAGCATGCCTGTTTGAGTATCATGAGACTCTCAACTTGCTAC--ATTTTTGTATT-----GAAGT-------GTGGCAAG-CGTTGGAC-TTGGAGG--TC---GTGC---TGG------------TTGCTTCGCT----------TGAAGCT-GACTAGCTCCTCTGAAATGCATCAGC-ATGAACT--TTAATGTGAATCAAC-TTTCAGTG-TGATA-------ATT-TTCTG-CGCTGTAGG--TTGTGTTAGATCACCTCTGTTG--CTCATGC-TTAGA----GTTG---TCTCTTTC-------GAGACTTTAATTGATT-----------CCCCTAGTAACTGCGAGTGAAGCGGGAAGAGCTCAAATTTAAAATCTGGCAGTCTT-TGATTGCCCGAGTTGTAGCCTAGAGAAGTGTCTTCCGCGCTGGACCGTGTACAAGTCTCTTGGAACAGAGCA---TCATAGAGGGTGAGAATCCCGTCTTTGACACGGACTACCAGTGCTTTGTGATGCGCTCTCAAAGAGTCGAGTTGTTTGGGAATGCAGCTCAAAATGGGTGGTAAATTCCATCTAAAGCTAAATATTGGCGAGAGACCGATAGCGAACAAGTACCGTGAGGGAAAGATGAAAAGCACTTTGGAAAGAGAGTTAAACAGTACGTGAAATTGCTGAAAGGGAAACGCTTGAAGTCAGTCGTGTCAGTCAGAACTCAGCCTTG-CTTTTTGCT---TGGTGCATTTTCTGA-TTGATAGGCCCAGCATCAGTTTTGGTCATAGGAGAAAGGTCAGAGAAATGTGGCACCCTCGGGTGTGTTATAGTCTTTGA-CTG-TATACTATGACTGAGACTGAGGAACTCAGCACGCGC--AAG-------------------CTG-TGCTTAGGATGTTGGCGTAATGGCTTTAAACGACCCGTCTTGAAACACGGACCAAGGAGTCTAACATACCTGCGAGTGTTTGAGTGG-CAAACTCGAGCGCGTAATGAAAGTGAAAGTTGGGATCTCTGTCGCGGAGAGCACCGACGCCCGGACCAGACCTTCTGTGACGGATCTGAGGTAGAGCATGTATGTTGGGACCCGAAAGATGGTGAACTATGCCTGAATAGGGTGAAGCCAGAGGAAACTCTGGTGGAGGCTCGTAGCGATTCTGACGTGCAAATCGATCGTCAAATTTGGGTATAGGGGCGAAAGACTAATCGAACCATCTAGTAGCTGGTTCCTGCCGAAGTTTCCCTCAGGATAGCAGAAACTCATA--TCAGATTTATGTGGTAAAGCGAATGATTAGAGGCCTTGGGGTTGAAACAACCTTAACCTATTCTCAAACTTTAAATATGTAAGAACGAGCCGTCACTTGATTGGACCGCTCGGTGATTGAGAGTTTCTAGTGGGCCATTTTTGGTAAGCAGAACTGGCGATGCGGGATGAACCGAACGCGAGGTTAAGGTGCCGGAATACACGCTCATCAGACACCACAAAAGGTGTTAGTTCATCTAGACAGCAGGACGGTGGCCATGGAAGTCGGAACCCGCTAAGGAGTGTGTAACAACTCACCTGCCGAATGAACTAGCCCTGAAAATGGATGGCGCTCAAGCGTGTTACCCATACCTCGCCGTCAGTGTTGAAGTGACGCACTGACGAGTAGGCAGGCGTGGAGGTTTGTGAAGAAGCC-CCCCTAGTAACTGCGAGTGAAGCGGGAAGAGCTCAAATTTAAAATCTGGCAGTCTT-TGATTGCCCGAGTTGTAGCCTAGAGAAGTGTCTTCCGCGCTGGACCGTGTACAAGTCTCTTGGAACAGAGCA---TCATAGAGGGTGAGAATCCCGTCTTTGACACGGACTACCAGTGCTTTGTGATGCGCTCTCAAAGAGTCGAGTTGTTTGGGAATGCAGCTCAAAATGGGTGGTAAATTCCATCTAAAGCTAAATATTGGCGAGAGACCGATAGCGAACAAGTACCGTGAGGGAAAGATGAAAAGCACTTTGGAAAGAGAGTTAAACAGTACGTGAAATTGCTGAAAGGGAAACGCTTGAAGTCAGTCGTGTCAGTCAGAACTCAGCCTTG-CTTTTTGCT---TGGTGCATTTTCTGA-TTGATAGGCCCAGCATCAGTTTTGGTCATAGGAGAAAGGTCAGAGAAATGTGGCACCCTCGGGTGTGTTATAGTCTTTGA-CTG-TATACTATGACTGAGACTGAGGAACTCAGCACGCGC--AAG-------------------CTG-TGCTTAGGATGTTGGCGTAATGGCTTTAAACGACCCGTCTTGAAACACGGACCAAGGAGTCTAACATACCTGCGAGTGTTTGAGTGG-CAAACTCGAGCGCGTAATGAAAGTGAAAGTTGGGATCTCTGTCGCGGAGAGCACCGACGCCCGGACCAGACCTTCTGTGACGGATCTGAGGTAGAGCATGTATGTTGGGACCCGAAAGATGGTGAACTATGCCTGAATAGGGTGAAGCCAGAGGAAACTCTGGTGGAGGCTCGTAGCGATTCTGACGTGCAAATCGATCGTCAAATTTGGGTATAGGGGCGAAAGACTAATCGAACCATCTAGTAGCTGGTTCCTGCCGAAGTTTCCCTCAGGATAGCAGAAACTCATA--TCAGATTTATGTGGTAAAGCGAATGATTAGAGGCCTTGGGGTTGAAACAACCTTAACCTATTCTCAAACTTTAAATATGTAAGAACGAGCCGTCACTTGATTGGACCGCTCGGTGATTGAGAGTTTCTAGTGGGCCATTTTTGGTAAGCAGAACTGGCGATGCGGGATGAACCGAACGCGAGGTTAAGGTGCCGGAATACACGCTCATCAGACACCACAAAAGGTGTTAGTTCATCTAGACAGCAGGACGGTGGCCATGGAAGTCGGAACCCGCTAAGGAGTGTGTAACAACTCACCTGCCGAATGAACTAGCCCTGAAAATGGATGGCGCTCAAGCGTGTTACCCATACCTCGCCGTCAGTGTTGAAGTGACGCACTGACGAGTAGGCAGGCGTGGAGGTTTGTGAAGAAGCC-CCCCTAGTAACTGCGAGTGAAGCGGGAAGAGCTCAAATTTAAAATCTGGCAGTCTT-TGATTGCCCGAGTTGTAGCCTAGAGAAGTGTCTTCCGCGCTGGACCGTGTACAAGTCTCTTGGAACAGAGCA---TCATAGAGGGTGAGAATCCCGTCTTTGACACGGACTACCAGTGCTTTGTGATGCGCTCTCAAAGAGTCGAGTTGTTTGGGAATGCAGCTCAAAATGGGTGGTAAATTCCATCTAAAGCTAAATATTGGCGAGAGACCGATAGCGAACAAGTACCGTGAGGGAAAGATGAAAAGCACTTTGGAAAGAGAGTTAAACAGTACGTGAAATTGCTGAAAGGGAAACGCTTGAAGTCAGTCGTGTCAGTCAGAACTCAGCCTTG-CTTTTTGCT---TGGTGCATTTTCTGA-TTGATAGGCCCAGCATCAGTTTTGGTCATAGGAGAAAGGTCAGAGAAATGTGGCACCCTCGGGTGTGTTATAGTCTTTGA-CTG-TATACTATGACTGAGACTGAGGAACTCAGCACGCGC--AAG-------------------CTG-TGCTTAGGATGTTGGCGTAATGGCTTTAAACGACCCGTCTTGAAACACGGACCAAGGAGTCTAACATACCTGCGAGTGTTTGAGTGG-CAAACTCGAGCGCGTAATGAAAGTGAAAGTTGGGATCTCTGTCGCGGAGAGCACCGACGCCCGGACCAGACCTTCTGTGACGGATCTGAGGTAGAGCATGTATGTTGGGACCCGAAAGATGGTGAACTATGCCTGAATAGGGTGAAGCCAGAGGAAACTCTGGTGGAGGCTCGTAGCGATTCTGACGTGCAAATCGATCGTCAAATTTGGGTATAGGGGCGAAAGACTAATCGAACCATCTAGTAGCTGGTTCCTGCCGAAGTTTCCCTCAGGATAGCAGAAACTCATA--TCAGATTTATGTGGTAAAGCGAATGATTAGAGGCCTTGGGGTTGAAACAACCTTAACCTATTCTCAAACTTTAAATATGTAAGAACGAGCCGTCACTTGATTGGACCGCTCGGTGATTGAGAGTTTCTAGTGGGCCATTTTTGGTAAGCAGAACTGGCGATGCGGGATGAACCGAACGCGAGGTTAAGGTGCCGGAATACACGCTCATCAGACACCACAAAAGGTGTTAGTTCATCTAGACAGCAGGACGGTGGCCATGGAAGTCGGAACCCGCTAAGGAGTGTGTAACAACTCACCTGCCGAATGAACTAGCCCTGAAAATGGATGGCGCTCAAGCGTGTTACCCATACCTCGCCGTCAGTGTTGAAGTGACGCACTGACGAGTAGGCAGGCGTGGAGGTTTGTGAAGAAGCC-CCCCTAGTAACTGCGAGTGAAGCGGGAAGAGCTCAAATTTAAAATCTGGCAGTCTT-TGATTGCCCGAGTTGTAGCCTAGAGAAGTGTCTTCCGCGCTGGACCGTGTACAAGTCTCTTGGAACAGAGCA---TCATAGAGGGTGAGAATCCCGTCTTTGACACGGACTACCAGTGCTTTGTGATGCGCTCTCAAAGAGTCGAGTTGTTTGGGAATGCAGCTCAAAATGGGTGGTAAATTCCATCTAAAGCTAAATATTGGCGAGAGACCGATAGCGAACAAGTACCGTGAGGGAAAGATGAAAAGCACTTTGGAAAGAGAGTTAAACAGTACGTGAAATTGCTGAAAGGGAAACGCTTGAAGTCAGTCGTGTCAGTCAGAACTCAGCCTTG-CTTTTTGCT---TGGTGCATTTTCTGA-TTGATAGGCCCAGCATCAGTTTTGGTCATAGGAGAAAGGTCAGAGAAATGTGGCACCCTCGGGTGTGTTATAGTCTTTGA-CTG-TATACTATGACTGAGACTGAGGAACTCAGCACGCGC--AAG-------------------CTG-TGCTTAGGATGTTGGCGTAATGGCTTTAAACGACCCGTCTTGAAACACGGACCAAGGAGTCTAACATACCTGCGAGTGTTTGAGTGG-CAAACTCGAGCGCGTAATGAAAGTGAAAGTTGGGATCTCTGTCGCGGAGAGCACCGACGCCCGGACCAGACCTTCTGTGACGGATCTGAGGTAGAGCATGTATGTTGGGACCCGAAAGATGGTGAACTATGCCTGAATAGGGTGAAGCCAGAGGAAACTCTGGTGGAGGCTCGTAGCGATTCTGACGTGCAAATCGATCGTCAAATTTGGGTATAGGGGCGAAAGACTAATCGAACCATCTAGTAGCTGGTTCCTGCCGAAGTTTCCCTCAGGATAGCAGAAACTCATA--TCAGATTTATGTGGTAAAGCGAATGATTAGAGGCCTTGGGGTTGAAACAACCTTAACCTATTCTCAAACTTTAAATATGTAAGAACGAGCCGTCACTTGATTGGACCGCTCGGTGATTGAGAGTTTCTAGTGGGCCATTTTTGGTAAGCAGAACTGGCGATGCGGGATGAACCGAACGCGAGGTTAAGGTGCCGGAATACACGCTCATCAGACACCACAAAAGGTGTTAGTTCATCTAGACAGCAGGACGGTGGCCATGGAAGTCGGAACCCGCTAAGGAGTGTGTAACAACTCACCTGCCGAATGAACTAGCCCTGAAAATGGATGGCGCTCAAGCGTGTTACCCATACCTCGCCGTCAGTGTTGAAGTGACGCACTGACGAGTAGGCAGGCGTGGAGGTTTGTGAAGAAGCC-
>Ce.mac6740
ATTAATGAGATT---TG-AACAGGTT-GTAGCTGGCTCTA------------ACAAGAGCA--TGTGCACACCTGGCTCA----TCCATTCTTTTAAACC-TTTGTACACTCTT-TGCAA---GA--------GTCTGGTAAAC----ATTGGTCTTCAG---------------------------------TGGCTAG---TGAC--ATCCTTG--------------CTCTTGTG----TTTTTA-----TCAC--AAACGTAT--TATGTTGT-G---GAATG------TTCTTCATGCAA---AT-A--A-TGC--A-TGTTAA---AT-ATACAACTTTCAGCAACGGATCTCTTGGCTCTCGCATCGATGAAGAACGCAGCGAAATGCGATAAGTAATGTGAATTGCAGAATTCAGTGAATCATCGAATCTTTGAACGCACCTTGCGCTCCTTGG-TATTCCTTGGAGCATGCCTGTTTGAGAATCATGAGACTCTCAACTTGCTAC--ATTTTTATGTT----AAAAAT-------GCAGCAAGACATTGGAC-TTGGAGG--TT---GTGC---TGG------------TTGCTCTTCT---------TGAAGCTCTAGC----TCCTCTGAAATAAATCAGC-GTGAAC---TTAATGTGAATCAAC-TTTCAGTG-TGATA-------ATT-TTCTG-CGCTGTGGG--TTGTGTTGCATCACCTCTGGTGGTTTCGCGC-TTAGA----GTTG---TCTCTTA--------GAGACTTTAATTGATT---------------------------------------------------------------------------------------------------------------------------------------------------------------------------------------------------------------------------------------------------------------------------------------------------------------------------------------------------------------------------------------------------------------------------------------------------------------------------------------------------------------------------------------------------------------------------------------------------------------------------------------------------------------------------------------------------------------------------------------------------------------------------------------------------------------------------------------------------------------------------------------------------------------------------------------------------------------------------------------------------------------------------------------------------------------------------------------------------------------------------------------------------------------------------------------------------------------------------------------------------------------------------------------------------------------------------------------------------------------------------------------------------------------------------------------------------------------------------------------------------------------------------------------------------------------------------------------------------------------------------------------------------------------------------------------------------------------------------------------------------------------------------------------------------------------------------------------------------------------------------------------------------------------------------------------------------------------------------------------------------------------------------------------------------------------------------------------------------------------------------------------------------------------------------------------------------------------------------------------------------------------------------------------------------------------------------------------------------------------------------------------------------------------------------------------------------------------------------------------------------------------------------------------------------------------------------------------------------------------------------------------------------------------------------------------------------------------------------------------------------------------------------------------------------------------------------------------------------------------------------------------------------------------------------------------------------------------------------------------------------------------------------------------------------------------------------------------------------------------------------------------------------------------------------------------------------------------------------------------------------------------------------------------------------------------------------------------------------------------------------------------------------------------------------------------------------------------------------------------------------------------------------------------------------------------------------------------------------------------------------------------------------------------------------------------------------------------------------------------------------------------------------------------------------------------------------------------------------------------------------------------------------------------------------------------------------------------------------------------------------------------------------------------------------------------------------------------------------------------------------------------------------------------------------------------------------------------------------------------------------------------------------------------------------------------------------------------------------------------------------------------------------------------------------------------------------------------------------------------------------------------------------------------------------------------------------------------------------------------------------------------------------------------------------------------------------------------------------------------------------------------------------------------------------------------------------------------------------------------------------------------------------------------------------------------------------------------------------------------------------------------------------------------------------------------------------------------------------------------------------------------------------------------------------------------------------------------------------------------------------------------------------------------------------------------------------------------------------------------------------------------------------------------------------------------------------------------------------------------------------------------------------------------------------------------------------------------------------------------------------------------------------------------------------------------
>Ce.ma24695
ATTAATGAGATT---TG-AACAGGTT-GTAGCTGGCTCTA------------ACAAGAGCA--TGTGCACACCTGGCTCA----TCCATTCTTTTAAACC-TTTGTGCACTCTT-TGCAA---GA--------GTCTGGTAAAC----ATTGGTCTTCAG---------------------------------TGGCTAG---TGAC--ATCCTTG--------------CTCTTGTG----TTTTTA-----TCAC--AAACGTAT--TATGTTGT-G---GAATG--------TTCTTCGTGCAA-AT-A--A-TGC--ATGTTAA----AT-ATACAACTTTCAGCAACGGATCTCTTGGCTCTCGCATCGATGAAGAACGCAGCGAAATGCGATAAGTAATGTGAATTGCAGAATTCAGTGAATCATCGAATCTTTGAACGCACCTTGCGCTCCTTGG-TATTCCTTGGAGCATGCCTGTTTGAGAATCATGAGACTCTCAACTTGCTAC--ATTTTTATGTT----AAAAGT-------GCAGCAAGTCATTGGAC-TTGGAGG--TT---GTGC---TGG------------TTGCTCTCCT---------TGAAGCTCTAGC----TCCTCTGAAATAAATCAGC-GTGAAC---TTAATGTGAATCAAC-TTTCAGTG-TGATA-------ATT-TTCTG-CGCTGTGGG--TTGTGTTGCATCACCTCTGGTGGTTTCGCGC-TTAGA----GTTG---TCTCTTA--------GAGACTTTAATTGATT-----------CCCCTAGTAACTGCGAGTGAAGCGGGAAGAGCTCAAATTTAAAATCTGGCAGTCTT-TGATTGTCCGAGTTGTAGCCTAGAGAAGTGTCTTCCGCGCTGGACCATGTACAAGTCTCTTGGAACAGAGCA---TCATAGAGGGTGAGAATCCCGTCTTTGACATGGACTACCAGTGCTTTGTGATGCGCTCTCAAAGAGTCGAGTTGTTTGGGAATGCAGCTCAAAATGGGTGGTAAATTCCATCTAAAGCTAAATATTGGCGAGAGACCGATAGCGAACAAGTACCGTGAGGGAAAGATGAAAAGCACTTTGGAAAGAGAGTTAAACAGTACGTGAAATTGCTGAAAGGGAAACGCTTGAAGTCAGTCGTGTCAGTCAGAACTCAGCCTTGCTTTTTTGCT---TGGTGCATTTTCTGA-TTGATAGG-CCAGCATCAGTTTTGATTGTAGGAGAAAGGTTAGAGAAATGTGGCACTCTTGAGTGTGTTATAGTCTTTGA-CTG-CATACTATGATCGAGACTGAGGAACTCAGCACGCGC--AAG-------------------CTG-TGCTTAGGATGCTGGCGTAATGGCTTTAAACGACCCGTCTTGAAACACGGACCAAGGAGTCTAACATACCTGCGAGTGTTTGAGTGG-TAAACTCGAGCGCGCAATGAAAGTGAAAGTTGGGATCTCTGTCGCGGAGAGCACCGACGCCCGGACCAGACCTTCTGTGACGGATCTGAGGTAGAGCATGTATGTTGGGACCCGAAAGATGGTGAACTATGCCTGAATAGGGTGAAGCCAGAGGAAACTCTGGTGGAGGCTCGTAGCGATTCTGACGTGCAAATCGATCGTCAAATTTGGGTATAGGGGCGAAAGACTAATCGAACCATCTAGTAGCTGGTTCCTGCCGAAGTTTCCCTCAGGATAGCAGAAACTCATA--TCAGATTTATGTGGTAAAGCGAATGATTAGAGGCCTTGGGGTTGAAACAACCTTAACCTATTCTCAAACTTTAAATATGTAAGAACGAGCCGTCACTTGATTGGACCGCTCGGTGATTGAGAGTTTCTAGTGGGCCATTTTTGGTAAGCAGAACTGGCGATGCGGGATGAACCGAACGCGAGGTTAAGGTGCCGGAATATACGCTCATCAGACACCACAAAAGGTGTTAGTTCATCTAGACAGCAGGACGGTGGCCATGGAAGTCGGAATCCGCTAAGGAGTGTGTAACAACTCACCTGCCGAATGAACTAGCCCTGAAAATGGATGGCGCTCAAGCGTGTTACCCATACCTCGCTGTCAGTGTTGAAGTGATGCACTGACGAGTAGGCAGGCGTGGAGGTTTGTGAAGAAGCC-CCCCTAGTAACTGCGAGTGAAGCGGGAAGAGCTCAAATTTAAAATCTGGCAGTCTT-TGATTGTCCGAGTTGTAGCCTAGAGAAGTGTCTTCCGCGCTGGACCATGTACAAGTCTCTTGGAACAGAGCA---TCATAGAGGGTGAGAATCCCGTCTTTGACATGGACTACCAGTGCTTTGTGATGCGCTCTCAAAGAGTCGAGTTGTTTGGGAATGCAGCTCAAAATGGGTGGTAAATTCCATCTAAAGCTAAATATTGGCGAGAGACCGATAGCGAACAAGTACCGTGAGGGAAAGATGAAAAGCACTTTGGAAAGAGAGTTAAACAGTACGTGAAATTGCTGAAAGGGAAACGCTTGAAGTCAGTCGTGTCAGTCAGAACTCAGCCTTGCTTTTTTGCT---TGGTGCATTTTCTGA-TTGATAGG-CCAGCATCAGTTTTGATTGTAGGAGAAAGGTTAGAGAAATGTGGCACTCTTGAGTGTGTTATAGTCTTTGA-CTG-CATACTATGATCGAGACTGAGGAACTCAGCACGCGC--AAG-------------------CTG-TGCTTAGGATGCTGGCGTAATGGCTTTAAACGACCCGTCTTGAAACACGGACCAAGGAGTCTAACATACCTGCGAGTGTTTGAGTGG-TAAACTCGAGCGCGCAATGAAAGTGAAAGTTGGGATCTCTGTCGCGGAGAGCACCGACGCCCGGACCAGACCTTCTGTGACGGATCTGAGGTAGAGCATGTATGTTGGGACCCGAAAGATGGTGAACTATGCCTGAATAGGGTGAAGCCAGAGGAAACTCTGGTGGAGGCTCGTAGCGATTCTGACGTGCAAATCGATCGTCAAATTTGGGTATAGGGGCGAAAGACTAATCGAACCATCTAGTAGCTGGTTCCTGCCGAAGTTTCCCTCAGGATAGCAGAAACTCATA--TCAGATTTATGTGGTAAAGCGAATGATTAGAGGCCTTGGGGTTGAAACAACCTTAACCTATTCTCAAACTTTAAATATGTAAGAACGAGCCGTCACTTGATTGGACCGCTCGGTGATTGAGAGTTTCTAGTGGGCCATTTTTGGTAAGCAGAACTGGCGATGCGGGATGAACCGAACGCGAGGTTAAGGTGCCGGAATATACGCTCATCAGACACCACAAAAGGTGTTAGTTCATCTAGACAGCAGGACGGTGGCCATGGAAGTCGGAATCCGCTAAGGAGTGTGTAACAACTCACCTGCCGAATGAACTAGCCCTGAAAATGGATGGCGCTCAAGCGTGTTACCCATACCTCGCTGTCAGTGTTGAAGTGATGCACTGACGAGTAGGCAGGCGTGGAGGTTTGTGAAGAAGCC-CCCCTAGTAACTGCGAGTGAAGCGGGAAGAGCTCAAATTTAAAATCTGGCAGTCTT-TGATTGTCCGAGTTGTAGCCTAGAGAAGTGTCTTCCGCGCTGGACCATGTACAAGTCTCTTGGAACAGAGCA---TCATAGAGGGTGAGAATCCCGTCTTTGACATGGACTACCAGTGCTTTGTGATGCGCTCTCAAAGAGTCGAGTTGTTTGGGAATGCAGCTCAAAATGGGTGGTAAATTCCATCTAAAGCTAAATATTGGCGAGAGACCGATAGCGAACAAGTACCGTGAGGGAAAGATGAAAAGCACTTTGGAAAGAGAGTTAAACAGTACGTGAAATTGCTGAAAGGGAAACGCTTGAAGTCAGTCGTGTCAGTCAGAACTCAGCCTTGCTTTTTTGCT---TGGTGCATTTTCTGA-TTGATAGG-CCAGCATCAGTTTTGATTGTAGGAGAAAGGTTAGAGAAATGTGGCACTCTTGAGTGTGTTATAGTCTTTGA-CTG-CATACTATGATCGAGACTGAGGAACTCAGCACGCGC--AAG-------------------CTG-TGCTTAGGATGCTGGCGTAATGGCTTTAAACGACCCGTCTTGAAACACGGACCAAGGAGTCTAACATACCTGCGAGTGTTTGAGTGG-TAAACTCGAGCGCGCAATGAAAGTGAAAGTTGGGATCTCTGTCGCGGAGAGCACCGACGCCCGGACCAGACCTTCTGTGACGGATCTGAGGTAGAGCATGTATGTTGGGACCCGAAAGATGGTGAACTATGCCTGAATAGGGTGAAGCCAGAGGAAACTCTGGTGGAGGCTCGTAGCGATTCTGACGTGCAAATCGATCGTCAAATTTGGGTATAGGGGCGAAAGACTAATCGAACCATCTAGTAGCTGGTTCCTGCCGAAGTTTCCCTCAGGATAGCAGAAACTCATA--TCAGATTTATGTGGTAAAGCGAATGATTAGAGGCCTTGGGGTTGAAACAACCTTAACCTATTCTCAAACTTTAAATATGTAAGAACGAGCCGTCACTTGATTGGACCGCTCGGTGATTGAGAGTTTCTAGTGGGCCATTTTTGGTAAGCAGAACTGGCGATGCGGGATGAACCGAACGCGAGGTTAAGGTGCCGGAATATACGCTCATCAGACACCACAAAAGGTGTTAGTTCATCTAGACAGCAGGACGGTGGCCATGGAAGTCGGAATCCGCTAAGGAGTGTGTAACAACTCACCTGCCGAATGAACTAGCCCTGAAAATGGATGGCGCTCAAGCGTGTTACCCATACCTCGCTGTCAGTGTTGAAGTGATGCACTGACGAGTAGGCAGGCGTGGAGGTTTGTGAAGAAGCC-CCCCTAGTAACTGCGAGTGAAGCGGGAAGAGCTCAAATTTAAAATCTGGCAGTCTT-TGATTGTCCGAGTTGTAGCCTAGAGAAGTGTCTTCCGCGCTGGACCATGTACAAGTCTCTTGGAACAGAGCA---TCATAGAGGGTGAGAATCCCGTCTTTGACATGGACTACCAGTGCTTTGTGATGCGCTCTCAAAGAGTCGAGTTGTTTGGGAATGCAGCTCAAAATGGGTGGTAAATTCCATCTAAAGCTAAATATTGGCGAGAGACCGATAGCGAACAAGTACCGTGAGGGAAAGATGAAAAGCACTTTGGAAAGAGAGTTAAACAGTACGTGAAATTGCTGAAAGGGAAACGCTTGAAGTCAGTCGTGTCAGTCAGAACTCAGCCTTGCTTTTTTGCT---TGGTGCATTTTCTGA-TTGATAGG-CCAGCATCAGTTTTGATTGTAGGAGAAAGGTTAGAGAAATGTGGCACTCTTGAGTGTGTTATAGTCTTTGA-CTG-CATACTATGATCGAGACTGAGGAACTCAGCACGCGC--AAG-------------------CTG-TGCTTAGGATGCTGGCGTAATGGCTTTAAACGACCCGTCTTGAAACACGGACCAAGGAGTCTAACATACCTGCGAGTGTTTGAGTGG-TAAACTCGAGCGCGCAATGAAAGTGAAAGTTGGGATCTCTGTCGCGGAGAGCACCGACGCCCGGACCAGACCTTCTGTGACGGATCTGAGGTAGAGCATGTATGTTGGGACCCGAAAGATGGTGAACTATGCCTGAATAGGGTGAAGCCAGAGGAAACTCTGGTGGAGGCTCGTAGCGATTCTGACGTGCAAATCGATCGTCAAATTTGGGTATAGGGGCGAAAGACTAATCGAACCATCTAGTAGCTGGTTCCTGCCGAAGTTTCCCTCAGGATAGCAGAAACTCATA--TCAGATTTATGTGGTAAAGCGAATGATTAGAGGCCTTGGGGTTGAAACAACCTTAACCTATTCTCAAACTTTAAATATGTAAGAACGAGCCGTCACTTGATTGGACCGCTCGGTGATTGAGAGTTTCTAGTGGGCCATTTTTGGTAAGCAGAACTGGCGATGCGGGATGAACCGAACGCGAGGTTAAGGTGCCGGAATATACGCTCATCAGACACCACAAAAGGTGTTAGTTCATCTAGACAGCAGGACGGTGGCCATGGAAGTCGGAATCCGCTAAGGAGTGTGTAACAACTCACCTGCCGAATGAACTAGCCCTGAAAATGGATGGCGCTCAAGCGTGTTACCCATACCTCGCTGTCAGTGTTGAAGTGATGCACTGACGAGTAGGCAGGCGTGGAGGTTTGTGAAGAAGCC-
>Ce.ps24566
ATTATTGAGTTC---TG-AACAGGTT-GTAGCTGGCCCCT------------AACGAGGTAA-TGTGCACACTTGGCTCATT--TCTA--CTC-TCAACC-TCTGTGCACTCTT-AGTAA---GA---------AGTGGGTGAT--AAATCAGCCAAGGC------------------------------------TGAT---TTTG--AAGCTC---------------TTCTTATG----TTTTAA-----TCAC--ATACAACT--ATTGTTTA-----GAATG----T---TAACTTGCATTGAATGC--A-TGT--A-ATACT----AT-ATATAACTTTCAGCAACGGATCTCTTGGCTCTCGCATCGATGAAGAACGCAGCGAAATGCGATAAGTAATGTGAATTGCAGAATTCAGTGAATCATCGAATCTTTGAACGCACCTTGCGCTCCTTGG-TATTCCTTGGAGCATGCCTGTTTGAGCATCATGAAATTCTCATGTCTACAA---ATTTTCTCAT----GAATCT-------TTGTTTGA--CGTGGAT-TTGGAGGTTTT---GTGC---TGG------------CTTTGTTTGA-------------AGTC-GGC----TCCTCTGAAATACATCAGC-ATGAATC--TTA---CTGATC-AT-TCTCAATG-TGATA-------AAT-TTCTG-CGTTGTGAG--T-GTGATGTA---CTTGAGTGG--TACATGCTTTTCG----ATTCA--TCTTG----------AAGAT---GATCATTT------TTGC-CCCCTAGTAACTGCGAGTGAAGCGGGAAAAGCTCAAATTTAAAATCTGACTGCCTT-TGGCTGTCCGAGTTGTAGTCTAGAGAAGTGTTTTCTGTGTCGGACCGTGTACAAGTCCCTTGGAACAGGGCG---TCATAGAGGGTGAGAATCCCGTCTTTGACACGGACTACCGGTGCTTTGTGATGCGCTTTCAAAGAGTCGAGTTGTTTGGGAATGCAGCTCAAAATGGGTGGTAAATTCCATCTAAAGCTAAATATTGGCGAGAGACCGATAGCGAACAAGTACCGTGAGGGAAAGATGAAAAGCACTTTGGAAAGAGAGTTAAACAGTACGTGAAATTGCTGAAAGGGAAACGCTTGAAGTTAGTCGCGTTGATCAGAAATCAGCCTTG-CTTT-TGCT---TGGTGTACTTTCTGT-TTAACGGG-TCAGCATCAGTTTCGGTTGCAGGAAAAAGATTAGAGGAATGTGGCACCTCCGGGTGTGTTATAGCCTTTAG-TCA-CATACTGTGATTGGGACTGAGGAACTCAGCACGTGC--AAA-------------------TTG-TGCTTTGGATGCTGGCTTAATGGCTTTAAACGACCCGTCTTGAAACACGGACCAAGGAGTCTAACATGCATGCGAGTATTTGGGTGG-TAAACCCGAGTGCGTAATGAAAGTGAAAGTTGGGATCTCTGTCATGGAGAGCACCGACGCCCGGACCAGACCTTCTGTGACGGATCTGCGGTTGAGCATGTATGTTGGGACCCGAAAGATGGTGAACTATGCCTGAATAGGGTGAAGCCAGAGGAAACTCTGGTGGAGGCTCGTAGCGATTCTGACGTGCAAATCGATCGTCAAATTTGGGTATAGGGGCGAAAGACTAATCGAACCATCTAGTAGCTGGTTCCTGCCGAAGTTTCCCTCAGGATAGCAGAAACTCATA--TCAGATTTATGTGGTAAAGCGAATGATTAGAGGCCTTGGGGTTGAAACAACCTTAACCTATTCTCAAACTTTAAATATGTAAGAACGAGCCGTCACTTGATTGGACCGCTCGGCGATTGAGAGTTTCTAGTGGGCCATTTTTGGTAAGCAGAACTGGCGATGCGGGATGAACCGAACGTGAGGTTAAGGTGCCGGAATACACGCTCATCAGACACCACAAAAGGTGTTAGTTCATCTAGACAGCAGGACGGTGGCCATGGAAGTCGGAACCCGCTAAGGAGTGTGTAACAACTCACCTGCCGAATGAACTAGCCCTGAAAATGGATGGCGCTCAAGCGTGTTACCCATACCTCACCGTCAGTGTTTAAGTGATGCACTGACGAGTAGGCAGGCGTGGAGGTTTGTGAAGAAGCC-CCCCTAGTAACTGCGAGTGAAGCGGGAAAAGCTCAAATTTAAAATCTGACTGCCTT-TGGCTGTCCGAGTTGTAGTCTAGAGAAGTGTTTTCTGTGTCGGACCGTGTACAAGTCCCTTGGAACAGGGCG---TCATAGAGGGTGAGAATCCCGTCTTTGACACGGACTACCGGTGCTTTGTGATGCGCTTTCAAAGAGTCGAGTTGTTTGGGAATGCAGCTCAAAATGGGTGGTAAATTCCATCTAAAGCTAAATATTGGCGAGAGACCGATAGCGAACAAGTACCGTGAGGGAAAGATGAAAAGCACTTTGGAAAGAGAGTTAAACAGTACGTGAAATTGCTGAAAGGGAAACGCTTGAAGTTAGTCGCGTTGATCAGAAATCAGCCTTG-CTTT-TGCT---TGGTGTACTTTCTGT-TTAACGGG-TCAGCATCAGTTTCGGTTGCAGGAAAAAGATTAGAGGAATGTGGCACCTCCGGGTGTGTTATAGCCTTTAG-TCA-CATACTGTGATTGGGACTGAGGAACTCAGCACGTGC--AAA-------------------TTG-TGCTTTGGATGCTGGCTTAATGGCTTTAAACGACCCGTCTTGAAACACGGACCAAGGAGTCTAACATGCATGCGAGTATTTGGGTGG-TAAACCCGAGTGCGTAATGAAAGTGAAAGTTGGGATCTCTGTCATGGAGAGCACCGACGCCCGGACCAGACCTTCTGTGACGGATCTGCGGTTGAGCATGTATGTTGGGACCCGAAAGATGGTGAACTATGCCTGAATAGGGTGAAGCCAGAGGAAACTCTGGTGGAGGCTCGTAGCGATTCTGACGTGCAAATCGATCGTCAAATTTGGGTATAGGGGCGAAAGACTAATCGAACCATCTAGTAGCTGGTTCCTGCCGAAGTTTCCCTCAGGATAGCAGAAACTCATA--TCAGATTTATGTGGTAAAGCGAATGATTAGAGGCCTTGGGGTTGAAACAACCTTAACCTATTCTCAAACTTTAAATATGTAAGAACGAGCCGTCACTTGATTGGACCGCTCGGCGATTGAGAGTTTCTAGTGGGCCATTTTTGGTAAGCAGAACTGGCGATGCGGGATGAACCGAACGTGAGGTTAAGGTGCCGGAATACACGCTCATCAGACACCACAAAAGGTGTTAGTTCATCTAGACAGCAGGACGGTGGCCATGGAAGTCGGAACCCGCTAAGGAGTGTGTAACAACTCACCTGCCGAATGAACTAGCCCTGAAAATGGATGGCGCTCAAGCGTGTTACCCATACCTCACCGTCAGTGTTTAAGTGATGCACTGACGAGTAGGCAGGCGTGGAGGTTTGTGAAGAAGCC-CCCCTAGTAACTGCGAGTGAAGCGGGAAAAGCTCAAATTTAAAATCTGACTGCCTT-TGGCTGTCCGAGTTGTAGTCTAGAGAAGTGTTTTCTGTGTCGGACCGTGTACAAGTCCCTTGGAACAGGGCG---TCATAGAGGGTGAGAATCCCGTCTTTGACACGGACTACCGGTGCTTTGTGATGCGCTTTCAAAGAGTCGAGTTGTTTGGGAATGCAGCTCAAAATGGGTGGTAAATTCCATCTAAAGCTAAATATTGGCGAGAGACCGATAGCGAACAAGTACCGTGAGGGAAAGATGAAAAGCACTTTGGAAAGAGAGTTAAACAGTACGTGAAATTGCTGAAAGGGAAACGCTTGAAGTTAGTCGCGTTGATCAGAAATCAGCCTTG-CTTT-TGCT---TGGTGTACTTTCTGT-TTAACGGG-TCAGCATCAGTTTCGGTTGCAGGAAAAAGATTAGAGGAATGTGGCACCTCCGGGTGTGTTATAGCCTTTAG-TCA-CATACTGTGATTGGGACTGAGGAACTCAGCACGTGC--AAA-------------------TTG-TGCTTTGGATGCTGGCTTAATGGCTTTAAACGACCCGTCTTGAAACACGGACCAAGGAGTCTAACATGCATGCGAGTATTTGGGTGG-TAAACCCGAGTGCGTAATGAAAGTGAAAGTTGGGATCTCTGTCATGGAGAGCACCGACGCCCGGACCAGACCTTCTGTGACGGATCTGCGGTTGAGCATGTATGTTGGGACCCGAAAGATGGTGAACTATGCCTGAATAGGGTGAAGCCAGAGGAAACTCTGGTGGAGGCTCGTAGCGATTCTGACGTGCAAATCGATCGTCAAATTTGGGTATAGGGGCGAAAGACTAATCGAACCATCTAGTAGCTGGTTCCTGCCGAAGTTTCCCTCAGGATAGCAGAAACTCATA--TCAGATTTATGTGGTAAAGCGAATGATTAGAGGCCTTGGGGTTGAAACAACCTTAACCTATTCTCAAACTTTAAATATGTAAGAACGAGCCGTCACTTGATTGGACCGCTCGGCGATTGAGAGTTTCTAGTGGGCCATTTTTGGTAAGCAGAACTGGCGATGCGGGATGAACCGAACGTGAGGTTAAGGTGCCGGAATACACGCTCATCAGACACCACAAAAGGTGTTAGTTCATCTAGACAGCAGGACGGTGGCCATGGAAGTCGGAACCCGCTAAGGAGTGTGTAACAACTCACCTGCCGAATGAACTAGCCCTGAAAATGGATGGCGCTCAAGCGTGTTACCCATACCTCACCGTCAGTGTTTAAGTGATGCACTGACGAGTAGGCAGGCGTGGAGGTTTGTGAAGAAGCC-CCCCTAGTAACTGCGAGTGAAGCGGGAAAAGCTCAAATTTAAAATCTGACTGCCTT-TGGCTGTCCGAGTTGTAGTCTAGAGAAGTGTTTTCTGTGTCGGACCGTGTACAAGTCCCTTGGAACAGGGCG---TCATAGAGGGTGAGAATCCCGTCTTTGACACGGACTACCGGTGCTTTGTGATGCGCTTTCAAAGAGTCGAGTTGTTTGGGAATGCAGCTCAAAATGGGTGGTAAATTCCATCTAAAGCTAAATATTGGCGAGAGACCGATAGCGAACAAGTACCGTGAGGGAAAGATGAAAAGCACTTTGGAAAGAGAGTTAAACAGTACGTGAAATTGCTGAAAGGGAAACGCTTGAAGTTAGTCGCGTTGATCAGAAATCAGCCTTG-CTTT-TGCT---TGGTGTACTTTCTGT-TTAACGGG-TCAGCATCAGTTTCGGTTGCAGGAAAAAGATTAGAGGAATGTGGCACCTCCGGGTGTGTTATAGCCTTTAG-TCA-CATACTGTGATTGGGACTGAGGAACTCAGCACGTGC--AAA-------------------TTG-TGCTTTGGATGCTGGCTTAATGGCTTTAAACGACCCGTCTTGAAACACGGACCAAGGAGTCTAACATGCATGCGAGTATTTGGGTGG-TAAACCCGAGTGCGTAATGAAAGTGAAAGTTGGGATCTCTGTCATGGAGAGCACCGACGCCCGGACCAGACCTTCTGTGACGGATCTGCGGTTGAGCATGTATGTTGGGACCCGAAAGATGGTGAACTATGCCTGAATAGGGTGAAGCCAGAGGAAACTCTGGTGGAGGCTCGTAGCGATTCTGACGTGCAAATCGATCGTCAAATTTGGGTATAGGGGCGAAAGACTAATCGAACCATCTAGTAGCTGGTTCCTGCCGAAGTTTCCCTCAGGATAGCAGAAACTCATA--TCAGATTTATGTGGTAAAGCGAATGATTAGAGGCCTTGGGGTTGAAACAACCTTAACCTATTCTCAAACTTTAAATATGTAAGAACGAGCCGTCACTTGATTGGACCGCTCGGCGATTGAGAGTTTCTAGTGGGCCATTTTTGGTAAGCAGAACTGGCGATGCGGGATGAACCGAACGTGAGGTTAAGGTGCCGGAATACACGCTCATCAGACACCACAAAAGGTGTTAGTTCATCTAGACAGCAGGACGGTGGCCATGGAAGTCGGAACCCGCTAAGGAGTGTGTAACAACTCACCTGCCGAATGAACTAGCCCTGAAAATGGATGGCGCTCAAGCGTGTTACCCATACCTCACCGTCAGTGTTTAAGTGATGCACTGACGAGTAGGCAGGCGTGGAGGTTTGTGAAGAAGCC-
>C.sin11282
ATTATTGAGTTT---TG-AACAGGTT-GTAGCTGGCCTCT------------AACGAGGTAA-TGTGCACACTTGGCTCATT--TCTA--CTC-TCAACC-TCTGTGCACTCTT-AGTAA---GA---------AGTAGGTGAT--AAATCAGTCAAGGC------------------------------------TGAT---TTTG--AAGCTC---------------TTCTTATG----TTTTCAATCATATAC---AACTATT-----GTTTA-----GAATG----T---TGAACTGCATCCTTTGA----TGC--A-TGTAAAATAAT-ATATAACTTTCAGCAACGGATCTCTTGGCTCTCGCATCGATGAAGAACGCAGCGAAATGCGATAAGTAATGTGAATTGCAGAATTCAGTGAATCATCGAATCTTTGAACGCACCTTGCGCTCCTTGG-TATTCCTTGGAGCATGCCTGTTTGAGTATCATGAAATTCTCATGCCTACAA---ATTTTCTTAC----GAATCT-------TTGTCTGG--CATGGAT-GTGGAGGCTTT---GTGC---TGG------------CTTTCTTTGA-------------AGTC-GGC----TCCTCTGAAATAAATCAGC-ATGAATC--TTA---CTGATC-AT-TCTCAATG-TGATA-------AAT-TTCTG-CGTTGTGAA--T-GTGATGTA---CTTGAGTGG--TCCATGC-TTTTA--GATTCA---TCTTTGATTTGATTGAAGAT---GATCACCT------TTGC-CCCCTAGTAACTGCGAGTGAAGCGGGAAAAGCTCAAATTTAAAATCTGACTGCCTT-TGGCTGTCCGAGTTGTAGTCTAGAGAAGTGTTTTCTGTGTCGGACCGTGTACAAGTCCCTTGGAACAGGGCG---TCATAGAGGGTGAGAATCCCGTCTTTGACACGGACTACCGGTGCTTTGTGATGCGCTTTCAAAGAGTCGAGTTGTTTGGGAATGCAGCTCAAAATGGGTGGTAAATTCCATCTAAAGCTAAATATTGGCGAGAGACCGATAGCGAACAAGTACCGTGAGGGAAAGATGAAAAGCACTTTGGAAAGAGAGTTAAACAGTACGTGAAATTGCTGAAAGGGAAACGCTTGAAGTCAGTCGCGTTGATCAGAAATCAGCCTTG-CTTG-TGCT---TGGTGTACTTTCTGT-TTAACGGG-TCAGCATCAGTTTTGGTTGCAGGAAAAAGATTAGAGGAACGTGGCACCTCCGGGTGTGTTATAGCCTTTAG-TCA-TATACTGTGGCTGGGACTGAGGAACTCAGCACGTGT--ATA-------------------TTG-TGCTTTGGATGCTGGCTTAATGGCTTTAAACGACCCGTCTTGAAACACGGACCAAGGAGTCTAACGTGCATGCGAGTATTTGGGTGG-TAAACCCGAATGCGCAATGAAAGTGAAAGTTGGGATCTCTGTCATGGAGAGCACCGACGCCCGGACCAGACCTTCTGTGACGGATCTGCGGTTGAGCATGTATGTTGGGACCCGAAAGATGGTGAACTATGCCTGAATAGGGTGAAGCCAGAGGAAACTCTGGTGGAGGCTCGTAGCGATTCTGACGTGCAAATCGATCGTCAAATTTGGGTATAGGGGCGAAAGACTAATCGAACCATCTAGTAGCTGGTTCCTGCCGAAGTTTCCCTCAGGATAGCAGAAACTCATA--TCAGATTTATGTGGTAAAGCGAATGATTAGAGGCCTTGGGGTTGAAACAACCTTAACCTATTCTCAAACTTTAAATATGTAAGAACGAGCCGTCACTTGATTGGACCGCTCGGCGATTGAGAGTTTCTAGTGGGCCATTTTTGGTAAGCAGAACTGGCGATGCGGGATGAACCGAACGTGAGGTTAAGGTGCCGGAATACACGCTCATCAGACACCACAAAAGGTGTTAGTTCATCTAGACAGCAGGACGGTGGCCATGGAAGTCGGAACCCGCTAAGGAGTGTGTAACAACTCACCTGCCGAATGAACTAGCCCTGAAAATGGATGGCGCTCAAGCGTGTTACCCATACCTCACCGTCAGTGTTTAAGTGATGCACTGACGAGTAGGCAGGCGTGGAGGT--------------CCCCTAGTAACTGCGAGTGAAGCGGGAAAAGCTCAAATTTAAAATCTGACTGCCTT-TGGCTGTCCGAGTTGTAGTCTAGAGAAGTGTTTTCTGTGTCGGACCGTGTACAAGTCCCTTGGAACAGGGCG---TCATAGAGGGTGAGAATCCCGTCTTTGACACGGACTACCGGTGCTTTGTGATGCGCTTTCAAAGAGTCGAGTTGTTTGGGAATGCAGCTCAAAATGGGTGGTAAATTCCATCTAAAGCTAAATATTGGCGAGAGACCGATAGCGAACAAGTACCGTGAGGGAAAGATGAAAAGCACTTTGGAAAGAGAGTTAAACAGTACGTGAAATTGCTGAAAGGGAAACGCTTGAAGTCAGTCGCGTTGATCAGAAATCAGCCTTG-CTTG-TGCT---TGGTGTACTTTCTGT-TTAACGGG-TCAGCATCAGTTTTGGTTGCAGGAAAAAGATTAGAGGAACGTGGCACCTCCGGGTGTGTTATAGCCTTTAG-TCA-TATACTGTGGCTGGGACTGAGGAACTCAGCACGTGT--ATA-------------------TTG-TGCTTTGGATGCTGGCTTAATGGCTTTAAACGACCCGTCTTGAAACACGGACCAAGGAGTCTAACGTGCATGCGAGTATTTGGGTGG-TAAACCCGAATGCGCAATGAAAGTGAAAGTTGGGATCTCTGTCATGGAGAGCACCGACGCCCGGACCAGACCTTCTGTGACGGATCTGCGGTTGAGCATGTATGTTGGGACCCGAAAGATGGTGAACTATGCCTGAATAGGGTGAAGCCAGAGGAAACTCTGGTGGAGGCTCGTAGCGATTCTGACGTGCAAATCGATCGTCAAATTTGGGTATAGGGGCGAAAGACTAATCGAACCATCTAGTAGCTGGTTCCTGCCGAAGTTTCCCTCAGGATAGCAGAAACTCATA--TCAGATTTATGTGGTAAAGCGAATGATTAGAGGCCTTGGGGTTGAAACAACCTTAACCTATTCTCAAACTTTAAATATGTAAGAACGAGCCGTCACTTGATTGGACCGCTCGGCGATTGAGAGTTTCTAGTGGGCCATTTTTGGTAAGCAGAACTGGCGATGCGGGATGAACCGAACGTGAGGTTAAGGTGCCGGAATACACGCTCATCAGACACCACAAAAGGTGTTAGTTCATCTAGACAGCAGGACGGTGGCCATGGAAGTCGGAACCCGCTAAGGAGTGTGTAACAACTCACCTGCCGAATGAACTAGCCCTGAAAATGGATGGCGCTCAAGCGTGTTACCCATACCTCACCGTCAGTGTTTAAGTGATGCACTGACGAGTAGGCAGGCGTGGAGGT--------------CCCCTAGTAACTGCGAGTGAAGCGGGAAAAGCTCAAATTTAAAATCTGACTGCCTT-TGGCTGTCCGAGTTGTAGTCTAGAGAAGTGTTTTCTGTGTCGGACCGTGTACAAGTCCCTTGGAACAGGGCG---TCATAGAGGGTGAGAATCCCGTCTTTGACACGGACTACCGGTGCTTTGTGATGCGCTTTCAAAGAGTCGAGTTGTTTGGGAATGCAGCTCAAAATGGGTGGTAAATTCCATCTAAAGCTAAATATTGGCGAGAGACCGATAGCGAACAAGTACCGTGAGGGAAAGATGAAAAGCACTTTGGAAAGAGAGTTAAACAGTACGTGAAATTGCTGAAAGGGAAACGCTTGAAGTCAGTCGCGTTGATCAGAAATCAGCCTTG-CTTG-TGCT---TGGTGTACTTTCTGT-TTAACGGG-TCAGCATCAGTTTTGGTTGCAGGAAAAAGATTAGAGGAACGTGGCACCTCCGGGTGTGTTATAGCCTTTAG-TCA-TATACTGTGGCTGGGACTGAGGAACTCAGCACGTGT--ATA-------------------TTG-TGCTTTGGATGCTGGCTTAATGGCTTTAAACGACCCGTCTTGAAACACGGACCAAGGAGTCTAACGTGCATGCGAGTATTTGGGTGG-TAAACCCGAATGCGCAATGAAAGTGAAAGTTGGGATCTCTGTCATGGAGAGCACCGACGCCCGGACCAGACCTTCTGTGACGGATCTGCGGTTGAGCATGTATGTTGGGACCCGAAAGATGGTGAACTATGCCTGAATAGGGTGAAGCCAGAGGAAACTCTGGTGGAGGCTCGTAGCGATTCTGACGTGCAAATCGATCGTCAAATTTGGGTATAGGGGCGAAAGACTAATCGAACCATCTAGTAGCTGGTTCCTGCCGAAGTTTCCCTCAGGATAGCAGAAACTCATA--TCAGATTTATGTGGTAAAGCGAATGATTAGAGGCCTTGGGGTTGAAACAACCTTAACCTATTCTCAAACTTTAAATATGTAAGAACGAGCCGTCACTTGATTGGACCGCTCGGCGATTGAGAGTTTCTAGTGGGCCATTTTTGGTAAGCAGAACTGGCGATGCGGGATGAACCGAACGTGAGGTTAAGGTGCCGGAATACACGCTCATCAGACACCACAAAAGGTGTTAGTTCATCTAGACAGCAGGACGGTGGCCATGGAAGTCGGAACCCGCTAAGGAGTGTGTAACAACTCACCTGCCGAATGAACTAGCCCTGAAAATGGATGGCGCTCAAGCGTGTTACCCATACCTCACCGTCAGTGTTTAAGTGATGCACTGACGAGTAGGCAGGCGTGGAGGT--------------CCCCTAGTAACTGCGAGTGAAGCGGGAAAAGCTCAAATTTAAAATCTGACTGCCTT-TGGCTGTCCGAGTTGTAGTCTAGAGAAGTGTTTTCTGTGTCGGACCGTGTACAAGTCCCTTGGAACAGGGCG---TCATAGAGGGTGAGAATCCCGTCTTTGACACGGACTACCGGTGCTTTGTGATGCGCTTTCAAAGAGTCGAGTTGTTTGGGAATGCAGCTCAAAATGGGTGGTAAATTCCATCTAAAGCTAAATATTGGCGAGAGACCGATAGCGAACAAGTACCGTGAGGGAAAGATGAAAAGCACTTTGGAAAGAGAGTTAAACAGTACGTGAAATTGCTGAAAGGGAAACGCTTGAAGTCAGTCGCGTTGATCAGAAATCAGCCTTG-CTTG-TGCT---TGGTGTACTTTCTGT-TTAACGGG-TCAGCATCAGTTTTGGTTGCAGGAAAAAGATTAGAGGAACGTGGCACCTCCGGGTGTGTTATAGCCTTTAG-TCA-TATACTGTGGCTGGGACTGAGGAACTCAGCACGTGT--ATA-------------------TTG-TGCTTTGGATGCTGGCTTAATGGCTTTAAACGACCCGTCTTGAAACACGGACCAAGGAGTCTAACGTGCATGCGAGTATTTGGGTGG-TAAACCCGAATGCGCAATGAAAGTGAAAGTTGGGATCTCTGTCATGGAGAGCACCGACGCCCGGACCAGACCTTCTGTGACGGATCTGCGGTTGAGCATGTATGTTGGGACCCGAAAGATGGTGAACTATGCCTGAATAGGGTGAAGCCAGAGGAAACTCTGGTGGAGGCTCGTAGCGATTCTGACGTGCAAATCGATCGTCAAATTTGGGTATAGGGGCGAAAGACTAATCGAACCATCTAGTAGCTGGTTCCTGCCGAAGTTTCCCTCAGGATAGCAGAAACTCATA--TCAGATTTATGTGGTAAAGCGAATGATTAGAGGCCTTGGGGTTGAAACAACCTTAACCTATTCTCAAACTTTAAATATGTAAGAACGAGCCGTCACTTGATTGGACCGCTCGGCGATTGAGAGTTTCTAGTGGGCCATTTTTGGTAAGCAGAACTGGCGATGCGGGATGAACCGAACGTGAGGTTAAGGTGCCGGAATACACGCTCATCAGACACCACAAAAGGTGTTAGTTCATCTAGACAGCAGGACGGTGGCCATGGAAGTCGGAACCCGCTAAGGAGTGTGTAACAACTCACCTGCCGAATGAACTAGCCCTGAAAATGGATGGCGCTCAAGCGTGTTACCCATACCTCACCGTCAGTGTTTAAGTGATGCACTGACGAGTAGGCAGGCGTGGAGGT--------------
>C.sin16831
ATTATTGAGTTT---TG-AACAGGTT-GTAGCTGGCCTCT------------AACGAGGTAA-TGTGCACACTTGGCTCATT--TCTA--CTC-TCAACC-TCTGTGCACTCTT-AGTAA---GA---------AGTAGGTGAT--AAATCAGTCAAGGC------------------------------------TGAT---TTTG--AAGCTT---------------TTCTTATG----TTTTCAATCATATAC---AACTATT-----GTTTA-----GAATG----T---TGAACTGCATCCTTCGA----TGC--A-TGTAAAATAAT-ATATAACTTTCAGCAACGGATCTCTTGGCTCTCGCATCGATGAAGAACGCAGCGAAATGCGATAAGTAATGTGAATTGCAGAATTCAGTGAATCATCGAATCTTTGAACGCACCTTGCGCTCCTTGG-TATTCCTTGGAGCATGCCTGTTTGAGTATCATGAAATTCTCATGCCTACAA---ATTTTCTTAC----GAATCT-------TTGTCTGG--CATGGAT-GTGGAGGCTTT---GTGC---TGG------------CTTTCTTTGA-------------AGTC-GGC----TCCTCTGAAATAAATCAGC-ATGAATC--TTA---CTGATC-AT-TCTCAATG-TGATA-------AAT-TTCTG-CGTTGTGAA--T-GTGATGTA---CTTGAGTGG--TCCATGC-TTTTA--GATTCA---TCTTTGATTTGATTGAAGAT---GATCACCT------TTGC-CCCCTAGTAACTGCGAGTGAAGCGGGAAAAGCTCAAATTTAAAATCTGACTGCCTT-TGGCTGTCCGAGTTGTAGTCTAGAGAAGTGTTTTCTGTGTCGGACCGTGTACAAGTCCCTTGGAACAGGGCG---TCATAGAGGGTGAGAATCCCGTCTTTGACACGGACTACCGGTGCTTTGTGATGCGCTTTCAAAGAGTCGAGTTGTTTGGGAATGCAGCTCAAAATGGGTGGTAAATTCCATCTAAAGCTAAATATTGGCGAGAGACCGATAGCGAACAAGTACCGTGAGGGAAAGATGAAAAGCACTTTGGAAAGAGAGTTAAACAGTACGTGAAATTGCTGAAAGGGAAACGCTTGAAGTCAGTCGCGTTGATCAGAAATCAGCCTTG-CTTG-TGCT---TGGTGTACTTTCTGT-TTAACGGG-TCAGCATCAGTTTTGGTTGCAGGAAAAAGATTAGAGGAACGTGGCACCTCCGGGTGTGTTATAGCCTTTAG-TCA-TATACTGTGGCTGGGACTGAGGAACTCAGCACGTGT--ATA-------------------TTG-TGCTTTGGATGCTGGCTTAATGGCTTTAAATGACCCGTCTTGAAACACGGACCAAGGAGTCTAACGTGCATGCGAGTATTTGGGTGG-TAAACCCGAATGCGCAATGAAAGTGAAAGTTGGGATCTCTGTCATGGAGAGCACCGACGCCCGGACCAGACCTTCTGTGACGGATCTGCGGTTGAGCATGTATGTTGGGACCCGAAAGATGGTGAACTATGCCTGAATAGGGTGAAGCCAGAGGAAACTCTGGTGGAGGCTCGTAGCGATTCTGACGTGCAAATCGATCGTCAAATTTGGGTATAGGGGCGAAAGACTAATCGAACCATCTAGTAGCTGGTTCCTGCCGAAGTTTCCCTCAGGATAGCAGAAACTCATA--TCAGATTTATGTGGTAAAGCGAATGATTAGAGGCCTTGGGGTTGAAACAACCTTAACCTATTCTCAAACTTTAAATATGTAAGAACGAGCCGTCACTTGATTGGACCGCTCGGCGATTGAGAGTTTCTAGTGGGCCATTTTTGGTAAGCAGAACTGGCGATGCGGGATGAACCGAACGTGAGGTTAAGGTGCCGGAATACACGCTCATCAGACACCACAAAAGGTGTTAGTTCATCTAGACAGCAGGACGGTGGCCATGGAAGTCGGAACCCGCTAAGGAGTGTGTAACAACTCACCTGCCGAATGAACTAGCCCTGAAAATGGATGGCGCTCAAGCGTGTTACCCATACCTCACCGTCAGTGTTTAAGTGATGCACTGACGAGTAGGCAGGCGTGGAGGTTTGTGAAGAAGC--CCCCTAGTAACTGCGAGTGAAGCGGGAAAAGCTCAAATTTAAAATCTGACTGCCTT-TGGCTGTCCGAGTTGTAGTCTAGAGAAGTGTTTTCTGTGTCGGACCGTGTACAAGTCCCTTGGAACAGGGCG---TCATAGAGGGTGAGAATCCCGTCTTTGACACGGACTACCGGTGCTTTGTGATGCGCTTTCAAAGAGTCGAGTTGTTTGGGAATGCAGCTCAAAATGGGTGGTAAATTCCATCTAAAGCTAAATATTGGCGAGAGACCGATAGCGAACAAGTACCGTGAGGGAAAGATGAAAAGCACTTTGGAAAGAGAGTTAAACAGTACGTGAAATTGCTGAAAGGGAAACGCTTGAAGTCAGTCGCGTTGATCAGAAATCAGCCTTG-CTTG-TGCT---TGGTGTACTTTCTGT-TTAACGGG-TCAGCATCAGTTTTGGTTGCAGGAAAAAGATTAGAGGAACGTGGCACCTCCGGGTGTGTTATAGCCTTTAG-TCA-TATACTGTGGCTGGGACTGAGGAACTCAGCACGTGT--ATA-------------------TTG-TGCTTTGGATGCTGGCTTAATGGCTTTAAATGACCCGTCTTGAAACACGGACCAAGGAGTCTAACGTGCATGCGAGTATTTGGGTGG-TAAACCCGAATGCGCAATGAAAGTGAAAGTTGGGATCTCTGTCATGGAGAGCACCGACGCCCGGACCAGACCTTCTGTGACGGATCTGCGGTTGAGCATGTATGTTGGGACCCGAAAGATGGTGAACTATGCCTGAATAGGGTGAAGCCAGAGGAAACTCTGGTGGAGGCTCGTAGCGATTCTGACGTGCAAATCGATCGTCAAATTTGGGTATAGGGGCGAAAGACTAATCGAACCATCTAGTAGCTGGTTCCTGCCGAAGTTTCCCTCAGGATAGCAGAAACTCATA--TCAGATTTATGTGGTAAAGCGAATGATTAGAGGCCTTGGGGTTGAAACAACCTTAACCTATTCTCAAACTTTAAATATGTAAGAACGAGCCGTCACTTGATTGGACCGCTCGGCGATTGAGAGTTTCTAGTGGGCCATTTTTGGTAAGCAGAACTGGCGATGCGGGATGAACCGAACGTGAGGTTAAGGTGCCGGAATACACGCTCATCAGACACCACAAAAGGTGTTAGTTCATCTAGACAGCAGGACGGTGGCCATGGAAGTCGGAACCCGCTAAGGAGTGTGTAACAACTCACCTGCCGAATGAACTAGCCCTGAAAATGGATGGCGCTCAAGCGTGTTACCCATACCTCACCGTCAGTGTTTAAGTGATGCACTGACGAGTAGGCAGGCGTGGAGGTTTGTGAAGAAGC--CCCCTAGTAACTGCGAGTGAAGCGGGAAAAGCTCAAATTTAAAATCTGACTGCCTT-TGGCTGTCCGAGTTGTAGTCTAGAGAAGTGTTTTCTGTGTCGGACCGTGTACAAGTCCCTTGGAACAGGGCG---TCATAGAGGGTGAGAATCCCGTCTTTGACACGGACTACCGGTGCTTTGTGATGCGCTTTCAAAGAGTCGAGTTGTTTGGGAATGCAGCTCAAAATGGGTGGTAAATTCCATCTAAAGCTAAATATTGGCGAGAGACCGATAGCGAACAAGTACCGTGAGGGAAAGATGAAAAGCACTTTGGAAAGAGAGTTAAACAGTACGTGAAATTGCTGAAAGGGAAACGCTTGAAGTCAGTCGCGTTGATCAGAAATCAGCCTTG-CTTG-TGCT---TGGTGTACTTTCTGT-TTAACGGG-TCAGCATCAGTTTTGGTTGCAGGAAAAAGATTAGAGGAACGTGGCACCTCCGGGTGTGTTATAGCCTTTAG-TCA-TATACTGTGGCTGGGACTGAGGAACTCAGCACGTGT--ATA-------------------TTG-TGCTTTGGATGCTGGCTTAATGGCTTTAAATGACCCGTCTTGAAACACGGACCAAGGAGTCTAACGTGCATGCGAGTATTTGGGTGG-TAAACCCGAATGCGCAATGAAAGTGAAAGTTGGGATCTCTGTCATGGAGAGCACCGACGCCCGGACCAGACCTTCTGTGACGGATCTGCGGTTGAGCATGTATGTTGGGACCCGAAAGATGGTGAACTATGCCTGAATAGGGTGAAGCCAGAGGAAACTCTGGTGGAGGCTCGTAGCGATTCTGACGTGCAAATCGATCGTCAAATTTGGGTATAGGGGCGAAAGACTAATCGAACCATCTAGTAGCTGGTTCCTGCCGAAGTTTCCCTCAGGATAGCAGAAACTCATA--TCAGATTTATGTGGTAAAGCGAATGATTAGAGGCCTTGGGGTTGAAACAACCTTAACCTATTCTCAAACTTTAAATATGTAAGAACGAGCCGTCACTTGATTGGACCGCTCGGCGATTGAGAGTTTCTAGTGGGCCATTTTTGGTAAGCAGAACTGGCGATGCGGGATGAACCGAACGTGAGGTTAAGGTGCCGGAATACACGCTCATCAGACACCACAAAAGGTGTTAGTTCATCTAGACAGCAGGACGGTGGCCATGGAAGTCGGAACCCGCTAAGGAGTGTGTAACAACTCACCTGCCGAATGAACTAGCCCTGAAAATGGATGGCGCTCAAGCGTGTTACCCATACCTCACCGTCAGTGTTTAAGTGATGCACTGACGAGTAGGCAGGCGTGGAGGTTTGTGAAGAAGC--CCCCTAGTAACTGCGAGTGAAGCGGGAAAAGCTCAAATTTAAAATCTGACTGCCTT-TGGCTGTCCGAGTTGTAGTCTAGAGAAGTGTTTTCTGTGTCGGACCGTGTACAAGTCCCTTGGAACAGGGCG---TCATAGAGGGTGAGAATCCCGTCTTTGACACGGACTACCGGTGCTTTGTGATGCGCTTTCAAAGAGTCGAGTTGTTTGGGAATGCAGCTCAAAATGGGTGGTAAATTCCATCTAAAGCTAAATATTGGCGAGAGACCGATAGCGAACAAGTACCGTGAGGGAAAGATGAAAAGCACTTTGGAAAGAGAGTTAAACAGTACGTGAAATTGCTGAAAGGGAAACGCTTGAAGTCAGTCGCGTTGATCAGAAATCAGCCTTG-CTTG-TGCT---TGGTGTACTTTCTGT-TTAACGGG-TCAGCATCAGTTTTGGTTGCAGGAAAAAGATTAGAGGAACGTGGCACCTCCGGGTGTGTTATAGCCTTTAG-TCA-TATACTGTGGCTGGGACTGAGGAACTCAGCACGTGT--ATA-------------------TTG-TGCTTTGGATGCTGGCTTAATGGCTTTAAATGACCCGTCTTGAAACACGGACCAAGGAGTCTAACGTGCATGCGAGTATTTGGGTGG-TAAACCCGAATGCGCAATGAAAGTGAAAGTTGGGATCTCTGTCATGGAGAGCACCGACGCCCGGACCAGACCTTCTGTGACGGATCTGCGGTTGAGCATGTATGTTGGGACCCGAAAGATGGTGAACTATGCCTGAATAGGGTGAAGCCAGAGGAAACTCTGGTGGAGGCTCGTAGCGATTCTGACGTGCAAATCGATCGTCAAATTTGGGTATAGGGGCGAAAGACTAATCGAACCATCTAGTAGCTGGTTCCTGCCGAAGTTTCCCTCAGGATAGCAGAAACTCATA--TCAGATTTATGTGGTAAAGCGAATGATTAGAGGCCTTGGGGTTGAAACAACCTTAACCTATTCTCAAACTTTAAATATGTAAGAACGAGCCGTCACTTGATTGGACCGCTCGGCGATTGAGAGTTTCTAGTGGGCCATTTTTGGTAAGCAGAACTGGCGATGCGGGATGAACCGAACGTGAGGTTAAGGTGCCGGAATACACGCTCATCAGACACCACAAAAGGTGTTAGTTCATCTAGACAGCAGGACGGTGGCCATGGAAGTCGGAACCCGCTAAGGAGTGTGTAACAACTCACCTGCCGAATGAACTAGCCCTGAAAATGGATGGCGCTCAAGCGTGTTACCCATACCTCACCGTCAGTGTTTAAGTGATGCACTGACGAGTAGGCAGGCGTGGAGGTTTGTGAAGAAGC--
>Ce.or13400
ATTATCGAGTTC---TG-AACGGGTT-GTAGCTGGCCTCT--------TTAATTGGAGGTA--TGTGCACGCCTGGCTCA----TCCA--CTCTTTAACC-CCTGTGCACTTTT-CATGG--------------AATGGACAGA------GGGCTGAGAA---------------------------------------G---GTAGTGATACTTCTCTCAGTTTAATGTCTACTCTGTGTAATTTTA--------C--CAACTCTT-----GTTGT-AAATGAATG------TCTTACTTGCGG---AT-A--A-CGCAAA-CTT------ATGAAATAACTTTCAGCAACGGATCTCTTGGCTCTCGCATCGATGAAGAACGCAGCGAAATGCGATAAGTAATGTGAATTGCAGAATTCAGTGAATCATCGAATCTTTGAACGCACCTTGCGCTCCTTGG-TATTCCTTGGAGCATGCCTGTTTGAGTATCATGGAATTCTCAACTCCCAAG----TTTCTTAT-----GGAGAC-------ATGGTGAG--CTTGGAC-TTGGAGGATTTT--GTGC---TGG------------CTATCTT----------------AGTC-GGC----TCCTCTGAAATGTATTAGC-ATGAATC--TTG----CGATC-AT-CCTCAGTG-TGATA-------ATT-ATCTG-CGCTGTGAA--T-GTGAAGCA------TCTATG--TTTATGC-TTATA----GTCG---TCTTTTTATT-----AAGAC---ACTTTTGT--------AC-CCCCTAGTAACTGCGAGTGAAGCGGGAAAAGCTCAAATTTAAAATCTGGCAGC-CT-TGGTTGTCCGAGTTGTAGTCTAGAGAAGTGCTTTCTGTGCTGGACCGTGTACAAGTCTCTTGGAACAGAGCG---TCATAGAGGGTGAGAATCCCGTCTTTGACACGGACTACCAGTGCTATGTGATGCGCTCTCAAAGAGTCGAGTTGTTTGGGAATGCAGCTCAAAATGGGTGGTAAATTCCATCTAAAGCTAAATATTGGCGAGAGACCGATAGCGAACAAGTACCGTGAGGGAAAGATGAAAAGCACTTTGGAAAGAGAGTTAAACAGTACGTGAAATTGCTGAAAGGGAAACGCTTGAAGTCAGTCGCGTTGGCTAGAACTCAGCCTTG-CTTT-TGCT---TGGTGCACTTTCTAG-TTAACGGG-CCAGCATCAGTTTTGACTGCAGGAAAAAGATTAGAGGAATGTGGCACCTTCGGGTGTGTTATAGCCTTTGA-TTG-CATACTGTGGTTGGGACTGAGGATCTCAGCACGCGC--AAG-------------------TTG-TGCTTAGGATGCTGGCGTAATGGCTTTAAACGACCCGTCTTGAAACACGGACCAAGGAGTCTAACATGCCTGCGAGTATTTGGGTGT-AAAACCCGAGTGCGTAATGAAAGTGATAGTTGGGATCTCTGTCGTGGAGAGCACCGACGCCCGGACCAGACCTTTTGTGACGGCCCTGCGGTAGAGCATGTATGTTGGGACCCGAAAGATGGTGAACTATGCCTGAATAGGGTGAAGCCAGAGGAAACTCTGGTGGAGGCTCGTAGCGATTCTGACGTGCAAATCGATCGTCAAATTTGGGTATAGGGGCGAAAGACTAATCGAACCATCTAGTAGCTGGTTCCTGCCGAAGTTTCCCTCAGGATAGCAGAAACTCGTA--TCAGATTTATGTGGTAAAGCGAATGATTAGAGGCCTTGGGGTTGTAACAACCTTAACCTATTCTCAAACTTTAAATATGTAAGAACAAGCCGTCACTTGATTGGACCGCTTGGCGATTGAGAGTTTCTAGTGGGCCATTTTTGGTAAGCAGAACTGGCGATGCGGGATGAACCGAACGTGAGGTTAAGGTGCCGGAATACACGCTCATCAGACACCACAAAAGGTGTTAGTTCATCTAGACAGCAGGACGGTGGCCATGGAAGTCGGAACCCGCTAAGGAGTGTGTAACAACTCACCTGCCGAATGAACTAGCCCTGAAAATGGATGGCGCTCAAGCGTGTTACCCATACCTCACCGTCAGTGTTTAAGTGAAGCACTGACGAGTAGGCAGGCGTGGAGGTTTGTGAAGAAGCC-CCCCTAGTAACTGCGAGTGAAGCGGGAAAAGCTCAAATTTAAAATCTGGCAGC-CT-TGGTTGTCCGAGTTGTAGTCTAGAGAAGTGCTTTCTGTGCTGGACCGTGTACAAGTCTCTTGGAACAGAGCG---TCATAGAGGGTGAGAATCCCGTCTTTGACACGGACTACCAGTGCTATGTGATGCGCTCTCAAAGAGTCGAGTTGTTTGGGAATGCAGCTCAAAATGGGTGGTAAATTCCATCTAAAGCTAAATATTGGCGAGAGACCGATAGCGAACAAGTACCGTGAGGGAAAGATGAAAAGCACTTTGGAAAGAGAGTTAAACAGTACGTGAAATTGCTGAAAGGGAAACGCTTGAAGTCAGTCGCGTTGGCTAGAACTCAGCCTTG-CTTT-TGCT---TGGTGCACTTTCTAG-TTAACGGG-CCAGCATCAGTTTTGACTGCAGGAAAAAGATTAGAGGAATGTGGCACCTTCGGGTGTGTTATAGCCTTTGA-TTG-CATACTGTGGTTGGGACTGAGGATCTCAGCACGCGC--AAG-------------------TTG-TGCTTAGGATGCTGGCGTAATGGCTTTAAACGACCCGTCTTGAAACACGGACCAAGGAGTCTAACATGCCTGCGAGTATTTGGGTGT-AAAACCCGAGTGCGTAATGAAAGTGATAGTTGGGATCTCTGTCGTGGAGAGCACCGACGCCCGGACCAGACCTTTTGTGACGGCCCTGCGGTAGAGCATGTATGTTGGGACCCGAAAGATGGTGAACTATGCCTGAATAGGGTGAAGCCAGAGGAAACTCTGGTGGAGGCTCGTAGCGATTCTGACGTGCAAATCGATCGTCAAATTTGGGTATAGGGGCGAAAGACTAATCGAACCATCTAGTAGCTGGTTCCTGCCGAAGTTTCCCTCAGGATAGCAGAAACTCGTA--TCAGATTTATGTGGTAAAGCGAATGATTAGAGGCCTTGGGGTTGTAACAACCTTAACCTATTCTCAAACTTTAAATATGTAAGAACAAGCCGTCACTTGATTGGACCGCTTGGCGATTGAGAGTTTCTAGTGGGCCATTTTTGGTAAGCAGAACTGGCGATGCGGGATGAACCGAACGTGAGGTTAAGGTGCCGGAATACACGCTCATCAGACACCACAAAAGGTGTTAGTTCATCTAGACAGCAGGACGGTGGCCATGGAAGTCGGAACCCGCTAAGGAGTGTGTAACAACTCACCTGCCGAATGAACTAGCCCTGAAAATGGATGGCGCTCAAGCGTGTTACCCATACCTCACCGTCAGTGTTTAAGTGAAGCACTGACGAGTAGGCAGGCGTGGAGGTTTGTGAAGAAGCC-CCCCTAGTAACTGCGAGTGAAGCGGGAAAAGCTCAAATTTAAAATCTGGCAGC-CT-TGGTTGTCCGAGTTGTAGTCTAGAGAAGTGCTTTCTGTGCTGGACCGTGTACAAGTCTCTTGGAACAGAGCG---TCATAGAGGGTGAGAATCCCGTCTTTGACACGGACTACCAGTGCTATGTGATGCGCTCTCAAAGAGTCGAGTTGTTTGGGAATGCAGCTCAAAATGGGTGGTAAATTCCATCTAAAGCTAAATATTGGCGAGAGACCGATAGCGAACAAGTACCGTGAGGGAAAGATGAAAAGCACTTTGGAAAGAGAGTTAAACAGTACGTGAAATTGCTGAAAGGGAAACGCTTGAAGTCAGTCGCGTTGGCTAGAACTCAGCCTTG-CTTT-TGCT---TGGTGCACTTTCTAG-TTAACGGG-CCAGCATCAGTTTTGACTGCAGGAAAAAGATTAGAGGAATGTGGCACCTTCGGGTGTGTTATAGCCTTTGA-TTG-CATACTGTGGTTGGGACTGAGGATCTCAGCACGCGC--AAG-------------------TTG-TGCTTAGGATGCTGGCGTAATGGCTTTAAACGACCCGTCTTGAAACACGGACCAAGGAGTCTAACATGCCTGCGAGTATTTGGGTGT-AAAACCCGAGTGCGTAATGAAAGTGATAGTTGGGATCTCTGTCGTGGAGAGCACCGACGCCCGGACCAGACCTTTTGTGACGGCCCTGCGGTAGAGCATGTATGTTGGGACCCGAAAGATGGTGAACTATGCCTGAATAGGGTGAAGCCAGAGGAAACTCTGGTGGAGGCTCGTAGCGATTCTGACGTGCAAATCGATCGTCAAATTTGGGTATAGGGGCGAAAGACTAATCGAACCATCTAGTAGCTGGTTCCTGCCGAAGTTTCCCTCAGGATAGCAGAAACTCGTA--TCAGATTTATGTGGTAAAGCGAATGATTAGAGGCCTTGGGGTTGTAACAACCTTAACCTATTCTCAAACTTTAAATATGTAAGAACAAGCCGTCACTTGATTGGACCGCTTGGCGATTGAGAGTTTCTAGTGGGCCATTTTTGGTAAGCAGAACTGGCGATGCGGGATGAACCGAACGTGAGGTTAAGGTGCCGGAATACACGCTCATCAGACACCACAAAAGGTGTTAGTTCATCTAGACAGCAGGACGGTGGCCATGGAAGTCGGAACCCGCTAAGGAGTGTGTAACAACTCACCTGCCGAATGAACTAGCCCTGAAAATGGATGGCGCTCAAGCGTGTTACCCATACCTCACCGTCAGTGTTTAAGTGAAGCACTGACGAGTAGGCAGGCGTGGAGGTTTGTGAAGAAGCC-CCCCTAGTAACTGCGAGTGAAGCGGGAAAAGCTCAAATTTAAAATCTGGCAGC-CT-TGGTTGTCCGAGTTGTAGTCTAGAGAAGTGCTTTCTGTGCTGGACCGTGTACAAGTCTCTTGGAACAGAGCG---TCATAGAGGGTGAGAATCCCGTCTTTGACACGGACTACCAGTGCTATGTGATGCGCTCTCAAAGAGTCGAGTTGTTTGGGAATGCAGCTCAAAATGGGTGGTAAATTCCATCTAAAGCTAAATATTGGCGAGAGACCGATAGCGAACAAGTACCGTGAGGGAAAGATGAAAAGCACTTTGGAAAGAGAGTTAAACAGTACGTGAAATTGCTGAAAGGGAAACGCTTGAAGTCAGTCGCGTTGGCTAGAACTCAGCCTTG-CTTT-TGCT---TGGTGCACTTTCTAG-TTAACGGG-CCAGCATCAGTTTTGACTGCAGGAAAAAGATTAGAGGAATGTGGCACCTTCGGGTGTGTTATAGCCTTTGA-TTG-CATACTGTGGTTGGGACTGAGGATCTCAGCACGCGC--AAG-------------------TTG-TGCTTAGGATGCTGGCGTAATGGCTTTAAACGACCCGTCTTGAAACACGGACCAAGGAGTCTAACATGCCTGCGAGTATTTGGGTGT-AAAACCCGAGTGCGTAATGAAAGTGATAGTTGGGATCTCTGTCGTGGAGAGCACCGACGCCCGGACCAGACCTTTTGTGACGGCCCTGCGGTAGAGCATGTATGTTGGGACCCGAAAGATGGTGAACTATGCCTGAATAGGGTGAAGCCAGAGGAAACTCTGGTGGAGGCTCGTAGCGATTCTGACGTGCAAATCGATCGTCAAATTTGGGTATAGGGGCGAAAGACTAATCGAACCATCTAGTAGCTGGTTCCTGCCGAAGTTTCCCTCAGGATAGCAGAAACTCGTA--TCAGATTTATGTGGTAAAGCGAATGATTAGAGGCCTTGGGGTTGTAACAACCTTAACCTATTCTCAAACTTTAAATATGTAAGAACAAGCCGTCACTTGATTGGACCGCTTGGCGATTGAGAGTTTCTAGTGGGCCATTTTTGGTAAGCAGAACTGGCGATGCGGGATGAACCGAACGTGAGGTTAAGGTGCCGGAATACACGCTCATCAGACACCACAAAAGGTGTTAGTTCATCTAGACAGCAGGACGGTGGCCATGGAAGTCGGAACCCGCTAAGGAGTGTGTAACAACTCACCTGCCGAATGAACTAGCCCTGAAAATGGATGGCGCTCAAGCGTGTTACCCATACCTCACCGTCAGTGTTTAAGTGAAGCACTGACGAGTAGGCAGGCGTGGAGGTTTGTGAAGAAGCC-
>C.ret11354
ATTATCGAGTTT---TG-AACAGGTT-GTAGCTGGCCTCT-----------TAATGAGGTA--TGTGCACGCTTGGCTCA----TCCA--CTCTTCAACC-CCTGTGCACTTTT-CATAG--------------GATAGGCAAA-------GGCTGGGAA------------------------------TACTTCTCAG---TTCA--ATGTCT---------------GCTCTGTG-TRATTTTTA------TAC--CAACTCTT-----GTTGT-ATATGAATG----T---CTTCTTGCGG---AT-A--A-CGC--A-ATT------ATAAAATAACTTTCAGCAACGGATCTCTTGGCTCTCGCATCGATGAAGAACGCAGCGAAATGCGATAAGTAATGTGAATTGCAGAATTCAGTGAATCATCGAATCTTTGAACGCACCTTGCGCTCCTTGG-TATTCCTTGGAGCATGCCTGTTTGAGTATCATGGAATTCTCAACTCCCAAG----TTTCTTAT-----AGAAGC-------TTGGTGAG--CTTGGAC-TTGGAGGATTT---GTGC---TGG------------CTATTAATCT-------------AGTC-GGC----TCCTCTGAAATGCATTAGC-ATGAATT--TTG----CGATC-AT-CTTCAGTG-TGATA-------ATT-GTCTA-CGCTGTGRA--T-GTGAAGCA-----ATTTATA--TTTATGC-TTATA----GTCG---TCTTTTA--------AAGAC---ACTTTCTT-------GAC-CCCCTAGTAACTGCGAGTGAAGCGGGAAAAGCTCAAATTTAAAATCTGGCAGTCTT--GGCTGTCCGAGTTGTATTCTAGAGAAGTGCTTTCTGTGCTGGACCGTGTACAAGTCTCTTGGAACAGAGCG---TCATAGAGGGTGAGAATCCCGTCTTTGACACGGACTACCAGTGCTATGTGATGCGCTCTCAAAGAGTCGAGTTGTTTGGGAATGCAGCTCAAAATGGGTGGTAAATTCCATCTAAAGCTAAATATTGGCGAGAGACCGATAGCGAACAAGTACCGTGAGGGAAAGATGAAAAGCACTTTGGAAAGAGAGTTAAACAGTACGTGAAATTGCTGAAAGGGAAACACTTGAAGTCAGTCGCGTTGGCCAGAACTCAGCCTTG-CTTT-TGCT---TGGTGCACTTTCTGA-TTAACGGG-CCAGCATCAGTTTTGACTACAGGAAAAAGATTAGAGGAATGTGGCACCTTCGGGTGTGTTATAGCCTTTAG-TTG-CATACTGTGGTTGGGACTGAGGATCTCAGCACGCGC--AAG-------------------TTG-TGCTTAGGATGCTGGCGTAATGGCTTTAAATGACCCGTCTTGAAACACGGACCAAGGAGTCTAACATGCCTGCGAGTATTTGGGTGG-AAAACTCGAATGCGCAATGAAAGTGAAAGTTGGGATCTCTGTCGTGGGGAGCACCGACGCCCGGACCAGACCTTCTGTGACGGCTCCGAGGTAGAGCATGTATGTTGGGACCCGAAAGATGGTGAACTATGCCTGAATAGGGTGAAGCCAGAGGAAACTCTGGTGGAGGCTCGTAGCGATTCTGACGTGCAAATCGATCGTCAAATTTGGGTATAGGGGCGAAAGACTAATCGAACCATCTAGTAGCTGGTTCCTGCCGAAGTTTCCCTCAGGATAGCAGAAACTCGTA--TCAGATTTATGTGGTAAAGCGAATGATTAGAGGCCTTGGGGTTGAAACAACCTTAACCTATTCTCAAACTTTAAATATGTAAGAACAAGCCGTCACTTGATTGGACCGCTTGGCGATTGAGAGTTTCTAGTGGGCCATTTTTGGTAAGCAGAACTGGCGATGCGGGATGAACCGAACGCGAGGTTAAGGTGCCGGAATACACGCTCATCAGACACCACAAAAGGTGTTAGTTCATCTAGACAGCAGGACGGTGGCCATGGAAGTCGGAACCCGCTAAGGAGTGTGTAACAACTCACCTGCCGAATGAACTAGCCCTGAAAATGGATGGCGCTCAAGCGTGTTACCCATACCTCGCCGTCAGTGTTAAAGTGATGCACTGACGAGTAGGCAGGCGTGGAGGTTTGTGAAGAAGCC-CCCCTAGTAACTGCGAGTGAAGCGGGAAAAGCTCAAATTTAAAATCTGGCAGTCTT--GGCTGTCCGAGTTGTATTCTAGAGAAGTGCTTTCTGTGCTGGACCGTGTACAAGTCTCTTGGAACAGAGCG---TCATAGAGGGTGAGAATCCCGTCTTTGACACGGACTACCAGTGCTATGTGATGCGCTCTCAAAGAGTCGAGTTGTTTGGGAATGCAGCTCAAAATGGGTGGTAAATTCCATCTAAAGCTAAATATTGGCGAGAGACCGATAGCGAACAAGTACCGTGAGGGAAAGATGAAAAGCACTTTGGAAAGAGAGTTAAACAGTACGTGAAATTGCTGAAAGGGAAACACTTGAAGTCAGTCGCGTTGGCCAGAACTCAGCCTTG-CTTT-TGCT---TGGTGCACTTTCTGA-TTAACGGG-CCAGCATCAGTTTTGACTACAGGAAAAAGATTAGAGGAATGTGGCACCTTCGGGTGTGTTATAGCCTTTAG-TTG-CATACTGTGGTTGGGACTGAGGATCTCAGCACGCGC--AAG-------------------TTG-TGCTTAGGATGCTGGCGTAATGGCTTTAAATGACCCGTCTTGAAACACGGACCAAGGAGTCTAACATGCCTGCGAGTATTTGGGTGG-AAAACTCGAATGCGCAATGAAAGTGAAAGTTGGGATCTCTGTCGTGGGGAGCACCGACGCCCGGACCAGACCTTCTGTGACGGCTCCGAGGTAGAGCATGTATGTTGGGACCCGAAAGATGGTGAACTATGCCTGAATAGGGTGAAGCCAGAGGAAACTCTGGTGGAGGCTCGTAGCGATTCTGACGTGCAAATCGATCGTCAAATTTGGGTATAGGGGCGAAAGACTAATCGAACCATCTAGTAGCTGGTTCCTGCCGAAGTTTCCCTCAGGATAGCAGAAACTCGTA--TCAGATTTATGTGGTAAAGCGAATGATTAGAGGCCTTGGGGTTGAAACAACCTTAACCTATTCTCAAACTTTAAATATGTAAGAACAAGCCGTCACTTGATTGGACCGCTTGGCGATTGAGAGTTTCTAGTGGGCCATTTTTGGTAAGCAGAACTGGCGATGCGGGATGAACCGAACGCGAGGTTAAGGTGCCGGAATACACGCTCATCAGACACCACAAAAGGTGTTAGTTCATCTAGACAGCAGGACGGTGGCCATGGAAGTCGGAACCCGCTAAGGAGTGTGTAACAACTCACCTGCCGAATGAACTAGCCCTGAAAATGGATGGCGCTCAAGCGTGTTACCCATACCTCGCCGTCAGTGTTAAAGTGATGCACTGACGAGTAGGCAGGCGTGGAGGTTTGTGAAGAAGCC-CCCCTAGTAACTGCGAGTGAAGCGGGAAAAGCTCAAATTTAAAATCTGGCAGTCTT--GGCTGTCCGAGTTGTATTCTAGAGAAGTGCTTTCTGTGCTGGACCGTGTACAAGTCTCTTGGAACAGAGCG---TCATAGAGGGTGAGAATCCCGTCTTTGACACGGACTACCAGTGCTATGTGATGCGCTCTCAAAGAGTCGAGTTGTTTGGGAATGCAGCTCAAAATGGGTGGTAAATTCCATCTAAAGCTAAATATTGGCGAGAGACCGATAGCGAACAAGTACCGTGAGGGAAAGATGAAAAGCACTTTGGAAAGAGAGTTAAACAGTACGTGAAATTGCTGAAAGGGAAACACTTGAAGTCAGTCGCGTTGGCCAGAACTCAGCCTTG-CTTT-TGCT---TGGTGCACTTTCTGA-TTAACGGG-CCAGCATCAGTTTTGACTACAGGAAAAAGATTAGAGGAATGTGGCACCTTCGGGTGTGTTATAGCCTTTAG-TTG-CATACTGTGGTTGGGACTGAGGATCTCAGCACGCGC--AAG-------------------TTG-TGCTTAGGATGCTGGCGTAATGGCTTTAAATGACCCGTCTTGAAACACGGACCAAGGAGTCTAACATGCCTGCGAGTATTTGGGTGG-AAAACTCGAATGCGCAATGAAAGTGAAAGTTGGGATCTCTGTCGTGGGGAGCACCGACGCCCGGACCAGACCTTCTGTGACGGCTCCGAGGTAGAGCATGTATGTTGGGACCCGAAAGATGGTGAACTATGCCTGAATAGGGTGAAGCCAGAGGAAACTCTGGTGGAGGCTCGTAGCGATTCTGACGTGCAAATCGATCGTCAAATTTGGGTATAGGGGCGAAAGACTAATCGAACCATCTAGTAGCTGGTTCCTGCCGAAGTTTCCCTCAGGATAGCAGAAACTCGTA--TCAGATTTATGTGGTAAAGCGAATGATTAGAGGCCTTGGGGTTGAAACAACCTTAACCTATTCTCAAACTTTAAATATGTAAGAACAAGCCGTCACTTGATTGGACCGCTTGGCGATTGAGAGTTTCTAGTGGGCCATTTTTGGTAAGCAGAACTGGCGATGCGGGATGAACCGAACGCGAGGTTAAGGTGCCGGAATACACGCTCATCAGACACCACAAAAGGTGTTAGTTCATCTAGACAGCAGGACGGTGGCCATGGAAGTCGGAACCCGCTAAGGAGTGTGTAACAACTCACCTGCCGAATGAACTAGCCCTGAAAATGGATGGCGCTCAAGCGTGTTACCCATACCTCGCCGTCAGTGTTAAAGTGATGCACTGACGAGTAGGCAGGCGTGGAGGTTTGTGAAGAAGCC-CCCCTAGTAACTGCGAGTGAAGCGGGAAAAGCTCAAATTTAAAATCTGGCAGTCTT--GGCTGTCCGAGTTGTATTCTAGAGAAGTGCTTTCTGTGCTGGACCGTGTACAAGTCTCTTGGAACAGAGCG---TCATAGAGGGTGAGAATCCCGTCTTTGACACGGACTACCAGTGCTATGTGATGCGCTCTCAAAGAGTCGAGTTGTTTGGGAATGCAGCTCAAAATGGGTGGTAAATTCCATCTAAAGCTAAATATTGGCGAGAGACCGATAGCGAACAAGTACCGTGAGGGAAAGATGAAAAGCACTTTGGAAAGAGAGTTAAACAGTACGTGAAATTGCTGAAAGGGAAACACTTGAAGTCAGTCGCGTTGGCCAGAACTCAGCCTTG-CTTT-TGCT---TGGTGCACTTTCTGA-TTAACGGG-CCAGCATCAGTTTTGACTACAGGAAAAAGATTAGAGGAATGTGGCACCTTCGGGTGTGTTATAGCCTTTAG-TTG-CATACTGTGGTTGGGACTGAGGATCTCAGCACGCGC--AAG-------------------TTG-TGCTTAGGATGCTGGCGTAATGGCTTTAAATGACCCGTCTTGAAACACGGACCAAGGAGTCTAACATGCCTGCGAGTATTTGGGTGG-AAAACTCGAATGCGCAATGAAAGTGAAAGTTGGGATCTCTGTCGTGGGGAGCACCGACGCCCGGACCAGACCTTCTGTGACGGCTCCGAGGTAGAGCATGTATGTTGGGACCCGAAAGATGGTGAACTATGCCTGAATAGGGTGAAGCCAGAGGAAACTCTGGTGGAGGCTCGTAGCGATTCTGACGTGCAAATCGATCGTCAAATTTGGGTATAGGGGCGAAAGACTAATCGAACCATCTAGTAGCTGGTTCCTGCCGAAGTTTCCCTCAGGATAGCAGAAACTCGTA--TCAGATTTATGTGGTAAAGCGAATGATTAGAGGCCTTGGGGTTGAAACAACCTTAACCTATTCTCAAACTTTAAATATGTAAGAACAAGCCGTCACTTGATTGGACCGCTTGGCGATTGAGAGTTTCTAGTGGGCCATTTTTGGTAAGCAGAACTGGCGATGCGGGATGAACCGAACGCGAGGTTAAGGTGCCGGAATACACGCTCATCAGACACCACAAAAGGTGTTAGTTCATCTAGACAGCAGGACGGTGGCCATGGAAGTCGGAACCCGCTAAGGAGTGTGTAACAACTCACCTGCCGAATGAACTAGCCCTGAAAATGGATGGCGCTCAAGCGTGTTACCCATACCTCGCCGTCAGTGTTAAAGTGATGCACTGACGAGTAGGCAGGCGTGGAGGTTTGTGAAGAAGCC-
>Ca.sep2027
------------------------TT-GTCGCTGGCCTCY------------GACGAGGCA--TGTGCACGCCTGGCTCA----TCCA--CACTCAAACC-ACCGTGCACCCTT-TGTAA---GA----------ATGACCGAA----ACCGACTCTTCG------------------------------------TCGG---ATTTCAAGTCCTC--------------TGCTTACG--TTTTTTRA-----TCAC--AAACGATT--CA-GTCAA-C---GAATG----T---CTTCTTGCGAAAAAT-A--A-CGC--A-TC-------ATAATACAACTTTCAGCAACGGATCTCTTGGCTCTCGCATCGATGAAGAACGCAGCGAAATGCGATAAGTAATGTGAATTGCAGAATTCAGTGAATCATCGAATCTTTGAACGCACCTTGCGCTCCTCGG-TATTCCTTGGAGCATGCCTGTTTGAGTATCATGAAATTCTCAACTCCCGAA----TTTCTTGTC-----GAAGT-------TCGGYGAG--CTTGGAC-TTGGAGG--TC---GTGC---TGG--------------CCCGTCGC-------------GGTC-AGC----TCCTCTGAAATGCATTAGC-GTGAACC--TTA---CGGAATCGC-CTTCAGCG-TGATA-------ATT-GTCGT-CGCTGTGGT--G-GTGAAGTA----CTCGCGTG--TTCGTGC-TTACA----GTCG---TCCTTC---------GGGAC---AATTTCTT-------AAC-CCCCTAGTAACTGCGAGTGAAGCGGGAAGAGCTCAAATTTAAAATCTGGCAGC-TT-TGGTTGTCCGAGTTGTAGTCTAGAGAAGCGTTTTCCGCGCTGGACCGTGTACAAGTCTCTTGGAACAGAGCG---TCACAGAGGGTGAGAATCCCGTCTTTGACACGGACTACCAGTGCTTTGTGATGCGCTCTCAAAGAGTCGAGTTGTTTGGGAATGCAGCTCAAAATGGGTGGTAAATTCCATCTAAAGCTAAATATTGGCGAGAGACCGATAGCGAACAAGTACCGTGAGGGAAAGATGAAAAGCACTTTGGAAAGAGAGTTAAACAGTACGTGAAATTGCTGAAAGGGAAACACTTGAAGTCAGTCGCGTCGTTCAGAAATCAGCCTCG-CTTC-CGCT---TGGTGTACTTTCTGA-CTGACGGG-CCAGCATCAGTTTCGGTTGCGGGAGAAAGGTCAGGGGAATGTGGCACCTCCGGGTGTGTTATAGCCCCTGG-CTG-CATGCCGTGGTCGGGACTGAGGAACTCAGCACGCCT---NG-------------------TTG-TGCTCAGGATGCTGGCGTAATGGCTTTAAATGACCCGTCTTGAAACACGGACCAAGGAGTCTAACATGCCCGCGAGTGTTTGGGTGG-TAAACCCGAGCGCGTAATGAAAGTGAAAGTTGGGATCTCTGTCGTGGAGAGCACCGACGCCCGGACCAGACCTTCTGTGACGGCTCCGCGGTAGAGCGTGTATGTTGGGACCCGAAAGATGGTGAACTATGCCTGAATAGGGTGAAGCCAGAGGAAACTCTGGTGGAGGCTCGTAGCGATTCTGACGTGCAAATCGATCGTCAAATTTGGGTATAGGGGCGAAAGACTAATCGAACCATCTAGTAGCT--------------------------------------------------------------------------------------------------------------------------------------------------------------------------------------------------------------------------------------------------------------------------------------------------------------------------------------------------------------------------------------------------------------------------------------------------------------------------CCCCTAGTAACTGCGAGTGAAGCGGGAAGAGCTCAAATTTAAAATCTGGCAGC-TT-TGGTTGTCCGAGTTGTAGTCTAGAGAAGCGTTTTCCGCGCTGGACCGTGTACAAGTCTCTTGGAACAGAGCG---TCACAGAGGGTGAGAATCCCGTCTTTGACACGGACTACCAGTGCTTTGTGATGCGCTCTCAAAGAGTCGAGTTGTTTGGGAATGCAGCTCAAAATGGGTGGTAAATTCCATCTAAAGCTAAATATTGGCGAGAGACCGATAGCGAACAAGTACCGTGAGGGAAAGATGAAAAGCACTTTGGAAAGAGAGTTAAACAGTACGTGAAATTGCTGAAAGGGAAACACTTGAAGTCAGTCGCGTCGTTCAGAAATCAGCCTCG-CTTC-CGCT---TGGTGTACTTTCTGA-CTGACGGG-CCAGCATCAGTTTCGGTTGCGGGAGAAAGGTCAGGGGAATGTGGCACCTCCGGGTGTGTTATAGCCCCTGG-CTG-CATGCCGTGGTCGGGACTGAGGAACTCAGCACGCCT---NG-------------------TTG-TGCTCAGGATGCTGGCGTAATGGCTTTAAATGACCCGTCTTGAAACACGGACCAAGGAGTCTAACATGCCCGCGAGTGTTTGGGTGG-TAAACCCGAGCGCGTAATGAAAGTGAAAGTTGGGATCTCTGTCGTGGAGAGCACCGACGCCCGGACCAGACCTTCTGTGACGGCTCCGCGGTAGAGCGTGTATGTTGGGACCCGAAAGATGGTGAACTATGCCTGAATAGGGTGAAGCCAGAGGAAACTCTGGTGGAGGCTCGTAGCGATTCTGACGTGCAAATCGATCGTCAAATTTGGGTATAGGGGCGAAAGACTAATCGAACCATCTAGTAGCT--------------------------------------------------------------------------------------------------------------------------------------------------------------------------------------------------------------------------------------------------------------------------------------------------------------------------------------------------------------------------------------------------------------------------------------------------------------------------CCCCTAGTAACTGCGAGTGAAGCGGGAAGAGCTCAAATTTAAAATCTGGCAGC-TT-TGGTTGTCCGAGTTGTAGTCTAGAGAAGCGTTTTCCGCGCTGGACCGTGTACAAGTCTCTTGGAACAGAGCG---TCACAGAGGGTGAGAATCCCGTCTTTGACACGGACTACCAGTGCTTTGTGATGCGCTCTCAAAGAGTCGAGTTGTTTGGGAATGCAGCTCAAAATGGGTGGTAAATTCCATCTAAAGCTAAATATTGGCGAGAGACCGATAGCGAACAAGTACCGTGAGGGAAAGATGAAAAGCACTTTGGAAAGAGAGTTAAACAGTACGTGAAATTGCTGAAAGGGAAACACTTGAAGTCAGTCGCGTCGTTCAGAAATCAGCCTCG-CTTC-CGCT---TGGTGTACTTTCTGA-CTGACGGG-CCAGCATCAGTTTCGGTTGCGGGAGAAAGGTCAGGGGAATGTGGCACCTCCGGGTGTGTTATAGCCCCTGG-CTG-CATGCCGTGGTCGGGACTGAGGAACTCAGCACGCCT---NG-------------------TTG-TGCTCAGGATGCTGGCGTAATGGCTTTAAATGACCCGTCTTGAAACACGGACCAAGGAGTCTAACATGCCCGCGAGTGTTTGGGTGG-TAAACCCGAGCGCGTAATGAAAGTGAAAGTTGGGATCTCTGTCGTGGAGAGCACCGACGCCCGGACCAGACCTTCTGTGACGGCTCCGCGGTAGAGCGTGTATGTTGGGACCCGAAAGATGGTGAACTATGCCTGAATAGGGTGAAGCCAGAGGAAACTCTGGTGGAGGCTCGTAGCGATTCTGACGTGCAAATCGATCGTCAAATTTGGGTATAGGGGCGAAAGACTAATCGAACCATCTAGTAGCT--------------------------------------------------------------------------------------------------------------------------------------------------------------------------------------------------------------------------------------------------------------------------------------------------------------------------------------------------------------------------------------------------------------------------------------------------------------------------CCCCTAGTAACTGCGAGTGAAGCGGGAAGAGCTCAAATTTAAAATCTGGCAGC-TT-TGGTTGTCCGAGTTGTAGTCTAGAGAAGCGTTTTCCGCGCTGGACCGTGTACAAGTCTCTTGGAACAGAGCG---TCACAGAGGGTGAGAATCCCGTCTTTGACACGGACTACCAGTGCTTTGTGATGCGCTCTCAAAGAGTCGAGTTGTTTGGGAATGCAGCTCAAAATGGGTGGTAAATTCCATCTAAAGCTAAATATTGGCGAGAGACCGATAGCGAACAAGTACCGTGAGGGAAAGATGAAAAGCACTTTGGAAAGAGAGTTAAACAGTACGTGAAATTGCTGAAAGGGAAACACTTGAAGTCAGTCGCGTCGTTCAGAAATCAGCCTCG-CTTC-CGCT---TGGTGTACTTTCTGA-CTGACGGG-CCAGCATCAGTTTCGGTTGCGGGAGAAAGGTCAGGGGAATGTGGCACCTCCGGGTGTGTTATAGCCCCTGG-CTG-CATGCCGTGGTCGGGACTGAGGAACTCAGCACGCCT---NG-------------------TTG-TGCTCAGGATGCTGGCGTAATGGCTTTAAATGACCCGTCTTGAAACACGGACCAAGGAGTCTAACATGCCCGCGAGTGTTTGGGTGG-TAAACCCGAGCGCGTAATGAAAGTGAAAGTTGGGATCTCTGTCGTGGAGAGCACCGACGCCCGGACCAGACCTTCTGTGACGGCTCCGCGGTAGAGCGTGTATGTTGGGACCCGAAAGATGGTGAACTATGCCTGAATAGGGTGAAGCCAGAGGAAACTCTGGTGGAGGCTCGTAGCGATTCTGACGTGCAAATCGATCGTCAAATTTGGGTATAGGGGCGAAAGACTAATCGAACCATCTAGTAGCT--------------------------------------------------------------------------------------------------------------------------------------------------------------------------------------------------------------------------------------------------------------------------------------------------------------------------------------------------------------------------------------------------------------------------------------------------------------------------
>Le.su20182
ATTATCGAGTTT-TTTG-AACAGGTT-GTAGCTGGCCTCT----------TACTTGAGGCA--TGTGCACGCTTGGCTCA----TCCA--CTCTCCAACC-CCTGTGCACTTTT-CGTAG----A---------AATGACAGAA--ATCAAGACGTAAAA--------------------------------AATCTTGG---TGGA--AGTCT----------------TTTCTATG--TTTTTTTC-----TTAC--AAAC--TT--CA-GTTTA-A---GAATG----T---CTACTTGCAA---AT-A--A-TGC--A-ATT------AT-ATACAACTTTCAGCAACGGATCTCTTGGCTCTCGCATCGATGAAGAACGCAGCGAAATGCGATAAGTAATGTGAATTGCAGAATTCAGTGAATCATCGAATCTTTGAACGCACCTTGCGCTCCTTGG-TATTCCTTGGAGCATGCCTGTTTGAGTATCATGGAATTATCAACCCCCCAAAAATTTTTCCCCTCCGGGAGGATGAGACACGCGTGGGG--CTTGGAC-TTAGAGG-TTT---ATGC---TGT------------GCTATCTTTT-------------GCTC-AGC----TCCTCTCAAATGCATTAGCAGTGAACT--TTA---CACATT-GC-CTTCAGCG-TGATA-------ATT-GTCTA-CGTTGTCGC----ACTATGTA----TTCATACG--TTCTCGC-TTACA----ATCG---TCTCTCTG----------------------------------CCCCTAGTAACTGCGAGTGAACCGGGAAAAGCTCAAATTTAAAATCTGGCAGCATT-TCGTTGTCCGAGTTGTAGTCTAGAGAAGCGTTTTCCGCGCTGGACCGTGTACAAGTCTCTTGGAACAGAGCG---TCATAGAGGGTGAGAATCCCGTCTTTGACACGGACTACCAGTGCTTTGTGATGCGCTCTCAAAGAGTCGAGTTGTTTGGGAATGCAGCTCAAAATGGGTGGTAAATTCCATCTAAAGCTAAATATTGGCGAGAGACCGATAGCGAACAAGTACCGTGAGGGAAAGATGAAAAGCACTTTGGAAAGAGAGTTAAACAGTACGTGAAATTGCTGAAAGGGAAACGCTTGAAGTCAGTCGCGTTGTTCAGAACTCAGCCTTG-CTTT-TGCT---CGGTGCATTTTCTGT-TTAACGGG-CCAGCATCAGTTTTGACTGCAGGAGAAAGGTCAGGGGAATGTGGCACCTTCGGGTGTGTTATAGCCTCTGG-TTG-CATGCTGTGGTTGGGACTGAGGATCTCAGCACGCGT--AAG-------------------TTG-TGCTTAGGATGCTGGCGTAATGGCTTTAAACGACCCGTCTTGAAACACGGACCAAGGAGTCTAACATGCCTGCAAGTATTTGGGTGG-TAAACTCGAGTGCGTAATGAAAGTGAAAGTTGGGATCTCTGTCGCGGAGAGCACCGACGCCCGGACCAGACCTTCTGTGACGGATCTGCGGTAGAGCATGTATGTTGGGACCCGAAAGATGGTGAACTATGCCTGAATAGGGTGAAGCCAGAGGAAACTCTGGTGGAAGCTCGTAGCGATTCTGACGTGCAAATCGATCGTCAAATTTGGGTATAGGGGCGAAAGACTAATCGAACCATCTAGTAGCTGGTTCCTGCCGAAGTTTCCCTCAGGATAGCAGAAACTCATA--TCAGATTTATGTGGTAAAGCGAATGATTAGAGGCCTTGGGGTTGAAACAACCTTAACCTATTCTCAAACTTTAAATATGTAAGAACGAGCCGTCACTTGATTGGACCGCTCGGCGATTGAGAGTTTCTAGTGGGCCATTTTTGGTAAGCAGAACTGGCGATGCGGGATGAACCGAACGCGAGGTTAAGGTGCCGGAATACACGCTCATCAGACACCACAAAAGGTGTTAGTTCATCTAGACAGCAGGACGGTGGCCATGGAAGTCGGAACCCGCTAAGGAGTGTGTAACAACTCACCTGCCGAATGAACTAGCCCTGAAAATGGATGGCGCTCAAGCGTGTTACCCATACCTCGCCGTCAGTGTTTAAGTGATGCACTGACGAGTAGGCAGGCGTGGAGGTTTGTGAAGAAGCC-CCCCTAGTAACTGCGAGTGAACCGGGAAAAGCTCAAATTTAAAATCTGGCAGCATT-TCGTTGTCCGAGTTGTAGTCTAGAGAAGCGTTTTCCGCGCTGGACCGTGTACAAGTCTCTTGGAACAGAGCG---TCATAGAGGGTGAGAATCCCGTCTTTGACACGGACTACCAGTGCTTTGTGATGCGCTCTCAAAGAGTCGAGTTGTTTGGGAATGCAGCTCAAAATGGGTGGTAAATTCCATCTAAAGCTAAATATTGGCGAGAGACCGATAGCGAACAAGTACCGTGAGGGAAAGATGAAAAGCACTTTGGAAAGAGAGTTAAACAGTACGTGAAATTGCTGAAAGGGAAACGCTTGAAGTCAGTCGCGTTGTTCAGAACTCAGCCTTG-CTTT-TGCT---CGGTGCATTTTCTGT-TTAACGGG-CCAGCATCAGTTTTGACTGCAGGAGAAAGGTCAGGGGAATGTGGCACCTTCGGGTGTGTTATAGCCTCTGG-TTG-CATGCTGTGGTTGGGACTGAGGATCTCAGCACGCGT--AAG-------------------TTG-TGCTTAGGATGCTGGCGTAATGGCTTTAAACGACCCGTCTTGAAACACGGACCAAGGAGTCTAACATGCCTGCAAGTATTTGGGTGG-TAAACTCGAGTGCGTAATGAAAGTGAAAGTTGGGATCTCTGTCGCGGAGAGCACCGACGCCCGGACCAGACCTTCTGTGACGGATCTGCGGTAGAGCATGTATGTTGGGACCCGAAAGATGGTGAACTATGCCTGAATAGGGTGAAGCCAGAGGAAACTCTGGTGGAAGCTCGTAGCGATTCTGACGTGCAAATCGATCGTCAAATTTGGGTATAGGGGCGAAAGACTAATCGAACCATCTAGTAGCTGGTTCCTGCCGAAGTTTCCCTCAGGATAGCAGAAACTCATA--TCAGATTTATGTGGTAAAGCGAATGATTAGAGGCCTTGGGGTTGAAACAACCTTAACCTATTCTCAAACTTTAAATATGTAAGAACGAGCCGTCACTTGATTGGACCGCTCGGCGATTGAGAGTTTCTAGTGGGCCATTTTTGGTAAGCAGAACTGGCGATGCGGGATGAACCGAACGCGAGGTTAAGGTGCCGGAATACACGCTCATCAGACACCACAAAAGGTGTTAGTTCATCTAGACAGCAGGACGGTGGCCATGGAAGTCGGAACCCGCTAAGGAGTGTGTAACAACTCACCTGCCGAATGAACTAGCCCTGAAAATGGATGGCGCTCAAGCGTGTTACCCATACCTCGCCGTCAGTGTTTAAGTGATGCACTGACGAGTAGGCAGGCGTGGAGGTTTGTGAAGAAGCC-CCCCTAGTAACTGCGAGTGAACCGGGAAAAGCTCAAATTTAAAATCTGGCAGCATT-TCGTTGTCCGAGTTGTAGTCTAGAGAAGCGTTTTCCGCGCTGGACCGTGTACAAGTCTCTTGGAACAGAGCG---TCATAGAGGGTGAGAATCCCGTCTTTGACACGGACTACCAGTGCTTTGTGATGCGCTCTCAAAGAGTCGAGTTGTTTGGGAATGCAGCTCAAAATGGGTGGTAAATTCCATCTAAAGCTAAATATTGGCGAGAGACCGATAGCGAACAAGTACCGTGAGGGAAAGATGAAAAGCACTTTGGAAAGAGAGTTAAACAGTACGTGAAATTGCTGAAAGGGAAACGCTTGAAGTCAGTCGCGTTGTTCAGAACTCAGCCTTG-CTTT-TGCT---CGGTGCATTTTCTGT-TTAACGGG-CCAGCATCAGTTTTGACTGCAGGAGAAAGGTCAGGGGAATGTGGCACCTTCGGGTGTGTTATAGCCTCTGG-TTG-CATGCTGTGGTTGGGACTGAGGATCTCAGCACGCGT--AAG-------------------TTG-TGCTTAGGATGCTGGCGTAATGGCTTTAAACGACCCGTCTTGAAACACGGACCAAGGAGTCTAACATGCCTGCAAGTATTTGGGTGG-TAAACTCGAGTGCGTAATGAAAGTGAAAGTTGGGATCTCTGTCGCGGAGAGCACCGACGCCCGGACCAGACCTTCTGTGACGGATCTGCGGTAGAGCATGTATGTTGGGACCCGAAAGATGGTGAACTATGCCTGAATAGGGTGAAGCCAGAGGAAACTCTGGTGGAAGCTCGTAGCGATTCTGACGTGCAAATCGATCGTCAAATTTGGGTATAGGGGCGAAAGACTAATCGAACCATCTAGTAGCTGGTTCCTGCCGAAGTTTCCCTCAGGATAGCAGAAACTCATA--TCAGATTTATGTGGTAAAGCGAATGATTAGAGGCCTTGGGGTTGAAACAACCTTAACCTATTCTCAAACTTTAAATATGTAAGAACGAGCCGTCACTTGATTGGACCGCTCGGCGATTGAGAGTTTCTAGTGGGCCATTTTTGGTAAGCAGAACTGGCGATGCGGGATGAACCGAACGCGAGGTTAAGGTGCCGGAATACACGCTCATCAGACACCACAAAAGGTGTTAGTTCATCTAGACAGCAGGACGGTGGCCATGGAAGTCGGAACCCGCTAAGGAGTGTGTAACAACTCACCTGCCGAATGAACTAGCCCTGAAAATGGATGGCGCTCAAGCGTGTTACCCATACCTCGCCGTCAGTGTTTAAGTGATGCACTGACGAGTAGGCAGGCGTGGAGGTTTGTGAAGAAGCC-CCCCTAGTAACTGCGAGTGAACCGGGAAAAGCTCAAATTTAAAATCTGGCAGCATT-TCGTTGTCCGAGTTGTAGTCTAGAGAAGCGTTTTCCGCGCTGGACCGTGTACAAGTCTCTTGGAACAGAGCG---TCATAGAGGGTGAGAATCCCGTCTTTGACACGGACTACCAGTGCTTTGTGATGCGCTCTCAAAGAGTCGAGTTGTTTGGGAATGCAGCTCAAAATGGGTGGTAAATTCCATCTAAAGCTAAATATTGGCGAGAGACCGATAGCGAACAAGTACCGTGAGGGAAAGATGAAAAGCACTTTGGAAAGAGAGTTAAACAGTACGTGAAATTGCTGAAAGGGAAACGCTTGAAGTCAGTCGCGTTGTTCAGAACTCAGCCTTG-CTTT-TGCT---CGGTGCATTTTCTGT-TTAACGGG-CCAGCATCAGTTTTGACTGCAGGAGAAAGGTCAGGGGAATGTGGCACCTTCGGGTGTGTTATAGCCTCTGG-TTG-CATGCTGTGGTTGGGACTGAGGATCTCAGCACGCGT--AAG-------------------TTG-TGCTTAGGATGCTGGCGTAATGGCTTTAAACGACCCGTCTTGAAACACGGACCAAGGAGTCTAACATGCCTGCAAGTATTTGGGTGG-TAAACTCGAGTGCGTAATGAAAGTGAAAGTTGGGATCTCTGTCGCGGAGAGCACCGACGCCCGGACCAGACCTTCTGTGACGGATCTGCGGTAGAGCATGTATGTTGGGACCCGAAAGATGGTGAACTATGCCTGAATAGGGTGAAGCCAGAGGAAACTCTGGTGGAAGCTCGTAGCGATTCTGACGTGCAAATCGATCGTCAAATTTGGGTATAGGGGCGAAAGACTAATCGAACCATCTAGTAGCTGGTTCCTGCCGAAGTTTCCCTCAGGATAGCAGAAACTCATA--TCAGATTTATGTGGTAAAGCGAATGATTAGAGGCCTTGGGGTTGAAACAACCTTAACCTATTCTCAAACTTTAAATATGTAAGAACGAGCCGTCACTTGATTGGACCGCTCGGCGATTGAGAGTTTCTAGTGGGCCATTTTTGGTAAGCAGAACTGGCGATGCGGGATGAACCGAACGCGAGGTTAAGGTGCCGGAATACACGCTCATCAGACACCACAAAAGGTGTTAGTTCATCTAGACAGCAGGACGGTGGCCATGGAAGTCGGAACCCGCTAAGGAGTGTGTAACAACTCACCTGCCGAATGAACTAGCCCTGAAAATGGATGGCGCTCAAGCGTGTTACCCATACCTCGCCGTCAGTGTTTAAGTGATGCACTGACGAGTAGGCAGGCGTGGAGGTTTGTGAAGAAGCC-
>Le.su18379
ATTATCGAGTTT-TTTG-AACAGGTT-GTAGCTGGCCTCT----------TACTTGAGGCA--TGTGCACGCTTGGCTCA----TCCA--CTCTCCAACC-CCTGTGCACTTTT-CGTAG---AA---------ATGACAGAAA----TCAAGATGTAAA-------------------------------AAATCTTGG---TGGA--AGTCT----------------TTTCTATG--TTTTTTTC-----TTAC--AAAC--TT--CA-GTTTA-A---GAATG----T---CTACTTGCAA---AT-A--A-TGC--A-ATT------AT-ATACAACTTTCAGCAACGGATCTCTTGGCTCTCGCATCGATGAAGAACGCAGCGAAATGCGATAAGTAATGTGAATTGCAGAATTCAGTGAATCATCGAATCTTTGAACGCACCTTGCGCTCCTTGG-TATTCCTTGGAGCATGCCTGTTTGAGTATCATGGAATTATCAACCCCCCAAAAATTTTTCCCCTCCGGGAGGATGAGACACGCGTGGGG--CTTGGAC-TTAGAGG-TTT---ATGC---TGT------------GCTATCTTTT-------------GCTC-AGC----TCCTCTCAAATGCATTAGCAGTGAACT--TTA---CACATT-GC-CTTCAGCG-TGATA-------ATT-GTCTA-CGTTGTCGC----ACTATGTA----TTCATACG--TTCTCGC-TTACA----ATCG---TCTCTCT--------GAGAC----ATTTTTT-----------CCCCTAGTAACTGCGAGTGAACCGGGAAAAGCTCAAATTTAAAATCTGGCAGCATT-TCGTTGTCCGAGTTGTAGTCTAGAGAAGCGTTTTCCGCGCTGGACCGTGTACAAGTCTCTTGGAACAGAGCG---TCATAGAGGGTGAGAATCCCGTCTTTGACACGGACTGCCAGTGCTTTGTGATGCGCTCTCAAAGAGTCGAGTTGTTTGGGAATGCAGCTCAAAATGGGTGGTAAATTCCATCTAAAGCTAAATATTGGCGAGAGACCGATAGCGAACAAGTACCGTGAGGGAAAGATGAAAAGCACTTTGGAAAGAGAGTTAAACAGTACGTGAAATTGCTGAAAGGGAAACGCTTGAAGTCAGTCGCGTTGTTCAGAACTCAGCCTTG-CTTT-TGCT---CGGTGCATTTTCTGT-TTAACGGG-CCAGCATCAGTTTTGACTGCAGGAGAAAGGTCAGGGGAATGTGGCACCTTCGGGTGTGTTATAGCCTCTGG-TTG-CATGCTGTGGTTGGGACTGAGGATCTCAGCACGCGT--AAG-------------------TTG-TGCTTAGGATGCTGGCGTAATGGCTTTAAACGACCCGTCTTGAAACACGGACCAAGGAGTCTAACATGCCTGCAAGTATTTGGGTGG-TAAACTCGAGTGCGTAATGAAAGTGAAAGTTGGGATCTCTGTCGCGGAGAGCACCGACGCCCGGACCAGACCTTCTGTGACGGATCTGCGGTAGAGCATGTATGTTGGGACCCGAAAGATGGTGAACTATGCCTGAATAGGGTGAAGCCAGAGGAAACTCTGGTGGAAGCTCGTAGCGATTCTGACGTGCAAATCGATCGTCAAATTTGGGTATAGGGGCGAAAGACTAATCGAACCATCTAGTAGCTGGTTCCTGCCGAAGTTTCCCTCAGGATAGCAGAAACTCATA--TCAGATTTATGTGGTAAAGCGAATGATTAGAGGCCTTGGGGTTGAAACAACCTTAACCTATTCTCAAACTTTAAATATGTAAGAACGAGCCGTCACTTGATTGGACCGCTCGGCGATTGAGAGTTTCTAGTGGGCCATTTTTGGTAAGCAGAACTGGCGATGCGGGATGAACCGAACGCGAGGTTAAGGTGCCGGAATACACGCTCATCAGACACCACAAAAGGTGTTAGTTCATCTAGACAGCAGGACGGTGGCCATGGAAGTCGGAACCCGCTAAGGAGTGTGTAACAACTCACCTGCCGAATGAACTAGCCCTGAAAATGGATGGCGCTCAAGCGTGTTACCCATACCTCGCCGTCAGTGTTTAAGTGATGCACTGACGAGTAGGCAGGCGTGGAGGTTTGTGAAGAAGCC-CCCCTAGTAACTGCGAGTGAACCGGGAAAAGCTCAAATTTAAAATCTGGCAGCATT-TCGTTGTCCGAGTTGTAGTCTAGAGAAGCGTTTTCCGCGCTGGACCGTGTACAAGTCTCTTGGAACAGAGCG---TCATAGAGGGTGAGAATCCCGTCTTTGACACGGACTGCCAGTGCTTTGTGATGCGCTCTCAAAGAGTCGAGTTGTTTGGGAATGCAGCTCAAAATGGGTGGTAAATTCCATCTAAAGCTAAATATTGGCGAGAGACCGATAGCGAACAAGTACCGTGAGGGAAAGATGAAAAGCACTTTGGAAAGAGAGTTAAACAGTACGTGAAATTGCTGAAAGGGAAACGCTTGAAGTCAGTCGCGTTGTTCAGAACTCAGCCTTG-CTTT-TGCT---CGGTGCATTTTCTGT-TTAACGGG-CCAGCATCAGTTTTGACTGCAGGAGAAAGGTCAGGGGAATGTGGCACCTTCGGGTGTGTTATAGCCTCTGG-TTG-CATGCTGTGGTTGGGACTGAGGATCTCAGCACGCGT--AAG-------------------TTG-TGCTTAGGATGCTGGCGTAATGGCTTTAAACGACCCGTCTTGAAACACGGACCAAGGAGTCTAACATGCCTGCAAGTATTTGGGTGG-TAAACTCGAGTGCGTAATGAAAGTGAAAGTTGGGATCTCTGTCGCGGAGAGCACCGACGCCCGGACCAGACCTTCTGTGACGGATCTGCGGTAGAGCATGTATGTTGGGACCCGAAAGATGGTGAACTATGCCTGAATAGGGTGAAGCCAGAGGAAACTCTGGTGGAAGCTCGTAGCGATTCTGACGTGCAAATCGATCGTCAAATTTGGGTATAGGGGCGAAAGACTAATCGAACCATCTAGTAGCTGGTTCCTGCCGAAGTTTCCCTCAGGATAGCAGAAACTCATA--TCAGATTTATGTGGTAAAGCGAATGATTAGAGGCCTTGGGGTTGAAACAACCTTAACCTATTCTCAAACTTTAAATATGTAAGAACGAGCCGTCACTTGATTGGACCGCTCGGCGATTGAGAGTTTCTAGTGGGCCATTTTTGGTAAGCAGAACTGGCGATGCGGGATGAACCGAACGCGAGGTTAAGGTGCCGGAATACACGCTCATCAGACACCACAAAAGGTGTTAGTTCATCTAGACAGCAGGACGGTGGCCATGGAAGTCGGAACCCGCTAAGGAGTGTGTAACAACTCACCTGCCGAATGAACTAGCCCTGAAAATGGATGGCGCTCAAGCGTGTTACCCATACCTCGCCGTCAGTGTTTAAGTGATGCACTGACGAGTAGGCAGGCGTGGAGGTTTGTGAAGAAGCC-CCCCTAGTAACTGCGAGTGAACCGGGAAAAGCTCAAATTTAAAATCTGGCAGCATT-TCGTTGTCCGAGTTGTAGTCTAGAGAAGCGTTTTCCGCGCTGGACCGTGTACAAGTCTCTTGGAACAGAGCG---TCATAGAGGGTGAGAATCCCGTCTTTGACACGGACTGCCAGTGCTTTGTGATGCGCTCTCAAAGAGTCGAGTTGTTTGGGAATGCAGCTCAAAATGGGTGGTAAATTCCATCTAAAGCTAAATATTGGCGAGAGACCGATAGCGAACAAGTACCGTGAGGGAAAGATGAAAAGCACTTTGGAAAGAGAGTTAAACAGTACGTGAAATTGCTGAAAGGGAAACGCTTGAAGTCAGTCGCGTTGTTCAGAACTCAGCCTTG-CTTT-TGCT---CGGTGCATTTTCTGT-TTAACGGG-CCAGCATCAGTTTTGACTGCAGGAGAAAGGTCAGGGGAATGTGGCACCTTCGGGTGTGTTATAGCCTCTGG-TTG-CATGCTGTGGTTGGGACTGAGGATCTCAGCACGCGT--AAG-------------------TTG-TGCTTAGGATGCTGGCGTAATGGCTTTAAACGACCCGTCTTGAAACACGGACCAAGGAGTCTAACATGCCTGCAAGTATTTGGGTGG-TAAACTCGAGTGCGTAATGAAAGTGAAAGTTGGGATCTCTGTCGCGGAGAGCACCGACGCCCGGACCAGACCTTCTGTGACGGATCTGCGGTAGAGCATGTATGTTGGGACCCGAAAGATGGTGAACTATGCCTGAATAGGGTGAAGCCAGAGGAAACTCTGGTGGAAGCTCGTAGCGATTCTGACGTGCAAATCGATCGTCAAATTTGGGTATAGGGGCGAAAGACTAATCGAACCATCTAGTAGCTGGTTCCTGCCGAAGTTTCCCTCAGGATAGCAGAAACTCATA--TCAGATTTATGTGGTAAAGCGAATGATTAGAGGCCTTGGGGTTGAAACAACCTTAACCTATTCTCAAACTTTAAATATGTAAGAACGAGCCGTCACTTGATTGGACCGCTCGGCGATTGAGAGTTTCTAGTGGGCCATTTTTGGTAAGCAGAACTGGCGATGCGGGATGAACCGAACGCGAGGTTAAGGTGCCGGAATACACGCTCATCAGACACCACAAAAGGTGTTAGTTCATCTAGACAGCAGGACGGTGGCCATGGAAGTCGGAACCCGCTAAGGAGTGTGTAACAACTCACCTGCCGAATGAACTAGCCCTGAAAATGGATGGCGCTCAAGCGTGTTACCCATACCTCGCCGTCAGTGTTTAAGTGATGCACTGACGAGTAGGCAGGCGTGGAGGTTTGTGAAGAAGCC-CCCCTAGTAACTGCGAGTGAACCGGGAAAAGCTCAAATTTAAAATCTGGCAGCATT-TCGTTGTCCGAGTTGTAGTCTAGAGAAGCGTTTTCCGCGCTGGACCGTGTACAAGTCTCTTGGAACAGAGCG---TCATAGAGGGTGAGAATCCCGTCTTTGACACGGACTGCCAGTGCTTTGTGATGCGCTCTCAAAGAGTCGAGTTGTTTGGGAATGCAGCTCAAAATGGGTGGTAAATTCCATCTAAAGCTAAATATTGGCGAGAGACCGATAGCGAACAAGTACCGTGAGGGAAAGATGAAAAGCACTTTGGAAAGAGAGTTAAACAGTACGTGAAATTGCTGAAAGGGAAACGCTTGAAGTCAGTCGCGTTGTTCAGAACTCAGCCTTG-CTTT-TGCT---CGGTGCATTTTCTGT-TTAACGGG-CCAGCATCAGTTTTGACTGCAGGAGAAAGGTCAGGGGAATGTGGCACCTTCGGGTGTGTTATAGCCTCTGG-TTG-CATGCTGTGGTTGGGACTGAGGATCTCAGCACGCGT--AAG-------------------TTG-TGCTTAGGATGCTGGCGTAATGGCTTTAAACGACCCGTCTTGAAACACGGACCAAGGAGTCTAACATGCCTGCAAGTATTTGGGTGG-TAAACTCGAGTGCGTAATGAAAGTGAAAGTTGGGATCTCTGTCGCGGAGAGCACCGACGCCCGGACCAGACCTTCTGTGACGGATCTGCGGTAGAGCATGTATGTTGGGACCCGAAAGATGGTGAACTATGCCTGAATAGGGTGAAGCCAGAGGAAACTCTGGTGGAAGCTCGTAGCGATTCTGACGTGCAAATCGATCGTCAAATTTGGGTATAGGGGCGAAAGACTAATCGAACCATCTAGTAGCTGGTTCCTGCCGAAGTTTCCCTCAGGATAGCAGAAACTCATA--TCAGATTTATGTGGTAAAGCGAATGATTAGAGGCCTTGGGGTTGAAACAACCTTAACCTATTCTCAAACTTTAAATATGTAAGAACGAGCCGTCACTTGATTGGACCGCTCGGCGATTGAGAGTTTCTAGTGGGCCATTTTTGGTAAGCAGAACTGGCGATGCGGGATGAACCGAACGCGAGGTTAAGGTGCCGGAATACACGCTCATCAGACACCACAAAAGGTGTTAGTTCATCTAGACAGCAGGACGGTGGCCATGGAAGTCGGAACCCGCTAAGGAGTGTGTAACAACTCACCTGCCGAATGAACTAGCCCTGAAAATGGATGGCGCTCAAGCGTGTTACCCATACCTCGCCGTCAGTGTTTAAGTGATGCACTGACGAGTAGGCAGGCGTGGAGGTTTGTGAAGAAGCC-
>Le.mo7163
ATTATCGAGTTA-TTTG-AACAGGTT-GTAGCTGGCCTCT----------TACTTGAGGCA--TGTGCACGCTTGGCTCA----TCCA--CTCTCTAACC-CCTGTGCACTTTT-TGTAG---AA---------ATGACAGAAA----TCAAGATGTAAA-------------------------------AAATCTTGG---TGGA--AGTCT----------------TTTCTATG---TTTTTTC-----TTAC--AAAC--TT--CA-GTTTA-A---GAATG----T---CTACTTGCAG---AC-A--A-TGCAAA-TT-------AT-ATACAACTTTCAGCAACGGATCTCTTGGCTCTCGCATCGATGAAGAACGCAGCGAAATGCGATAAGTAATGTGAATTGCAGAATTCAGTGAATCATCGAATCTTTGAACGCACCTTGCGCTCCTTGG-TATTCCTTGGAGCATGCCTGTTTGAGTATCATGGAATTATCAACCCCCTAAAAATTTTTCCCCTCCGGGAGGTCGAGTCATGTGTGGGG--CTTGGAC-TTAGAGG-TTT---ATGC---TGT------------GCTATCTTCC-------------CCTC-AGC----TCCTCTCAAATGCATTAGCAGTGAACT--TTA---CACATT-GC-CTTCAGCG-TGATA-------ATC-GTCTA-CGTTGTCGC----ATTATGTA----TTCATACG--TTCTCGC-TTACA----ATCG---TCTCTCT--------GAGAC---ATTTTTTC------TAAC-CCCCTAGTAACTGCGAGTGAACCGGGAAAAGCTCAAATTTAAAATCTGGCAGCATT-TCGCTGTCCGAGTTGTAGTCTAGAGAAGCGTTTTCCGCCCTGGACCGTGTACAAGTCTCTTGGAACAGAGCG---TCATAGAGGGTGAGAATCCCGTCTTTGACACGGACTACCAGTGCTTTGTGATGCGCTCTCAAAGAGTCGAGTTGTTTGGGAATGCAGCTCAAAATGGGTGGTAAATTCCATCTAAAGCTAAATATTGGCGAGAGACCGATAGCGAACAAGTACCGTGAGGGAAAGATGAAAAGCACTTTGGAAAGAGAGTTAAACAGTACGTGAAATTGCTGAAAGGGAAACGCTTGAAGTCAGTCGCGTTGTTCAGAACTCAGCCTTG-CTTT-TGCT---CGGTGCATTTTCTGT-TTAACGGG-CCAGCATCAGTTTTGACTGCAGGAGAAAGGTCAGAGGAATGTGGCACCTTCGGGTGTGTTATAGCCTCTGG-TTG-CATGCTGTGGTTGGGACTGAGGATCTCAGCACGCGT--AAG-------------------TTG-TGCTTAGGATGCTGGCGTAATGGCTTTAAACGACCCGTCTTGAAACACGGACCAAGGAGTCTAACATGCCTGCAAGTATTTGGGTGG-TAAACCCGAGTGCGTAATGAAAGTGAAAGTTGGGATCTCTGTCGCGGAGAGCACCGACGCCCGGACCAGACCTTTTGTGACGGATCTGCGGTAGAGCATGTATGTTGGGACCCGAAAGATGGTGAACTATGCCTGAATAGGGTGAAGCCAGAGGAAACTCTGGTGGAAGCTCGTAGCGATTCTGACGTGCAAATCGATCGTCAAATTTGGGTATAGGGGCGAAAGACTAATCGAACCATCTAGTAGCTGGTTCCTGCCGAAGTTTCCCTCAGGATAGCAGAAACTCATA--TCAGATTTATGTGGTAAAGCGAATGATTAGAGGCCTTGGGGTTGAAACAACCTTAACCTATTCTCAAACTTTAAATATGTAAGAACGAGCCGTCACTTGATTGGACCGCTCGGCGATTGAGAGTTTCTAGTGGGCCATTTTTGGTAAGCAGAACTGGCGATGCGGGATGAACCGAACGCGAGGTTAAGGTGCCGGAATACACGCTCATCAGACACCACAAAAGGTGTTAGTTCATCTAGACAGCAGGACGGTGGCCATGGAAGTCGGAACCCGCTAAGGAGTGTGTAACAACTCACCTGCCGAATGAACTAGCCCTGAAAATGGATGGCGCTCAAGCGTGTTACCCATACCTCGCCGTCAGTGTTTAAGTGATGCACTGACGAGTAGGCAGGCGTGGAGGTT-------------CCCCTAGTAACTGCGAGTGAACCGGGAAAAGCTCAAATTTAAAATCTGGCAGCATT-TCGCTGTCCGAGTTGTAGTCTAGAGAAGCGTTTTCCGCCCTGGACCGTGTACAAGTCTCTTGGAACAGAGCG---TCATAGAGGGTGAGAATCCCGTCTTTGACACGGACTACCAGTGCTTTGTGATGCGCTCTCAAAGAGTCGAGTTGTTTGGGAATGCAGCTCAAAATGGGTGGTAAATTCCATCTAAAGCTAAATATTGGCGAGAGACCGATAGCGAACAAGTACCGTGAGGGAAAGATGAAAAGCACTTTGGAAAGAGAGTTAAACAGTACGTGAAATTGCTGAAAGGGAAACGCTTGAAGTCAGTCGCGTTGTTCAGAACTCAGCCTTG-CTTT-TGCT---CGGTGCATTTTCTGT-TTAACGGG-CCAGCATCAGTTTTGACTGCAGGAGAAAGGTCAGAGGAATGTGGCACCTTCGGGTGTGTTATAGCCTCTGG-TTG-CATGCTGTGGTTGGGACTGAGGATCTCAGCACGCGT--AAG-------------------TTG-TGCTTAGGATGCTGGCGTAATGGCTTTAAACGACCCGTCTTGAAACACGGACCAAGGAGTCTAACATGCCTGCAAGTATTTGGGTGG-TAAACCCGAGTGCGTAATGAAAGTGAAAGTTGGGATCTCTGTCGCGGAGAGCACCGACGCCCGGACCAGACCTTTTGTGACGGATCTGCGGTAGAGCATGTATGTTGGGACCCGAAAGATGGTGAACTATGCCTGAATAGGGTGAAGCCAGAGGAAACTCTGGTGGAAGCTCGTAGCGATTCTGACGTGCAAATCGATCGTCAAATTTGGGTATAGGGGCGAAAGACTAATCGAACCATCTAGTAGCTGGTTCCTGCCGAAGTTTCCCTCAGGATAGCAGAAACTCATA--TCAGATTTATGTGGTAAAGCGAATGATTAGAGGCCTTGGGGTTGAAACAACCTTAACCTATTCTCAAACTTTAAATATGTAAGAACGAGCCGTCACTTGATTGGACCGCTCGGCGATTGAGAGTTTCTAGTGGGCCATTTTTGGTAAGCAGAACTGGCGATGCGGGATGAACCGAACGCGAGGTTAAGGTGCCGGAATACACGCTCATCAGACACCACAAAAGGTGTTAGTTCATCTAGACAGCAGGACGGTGGCCATGGAAGTCGGAACCCGCTAAGGAGTGTGTAACAACTCACCTGCCGAATGAACTAGCCCTGAAAATGGATGGCGCTCAAGCGTGTTACCCATACCTCGCCGTCAGTGTTTAAGTGATGCACTGACGAGTAGGCAGGCGTGGAGGTT-------------CCCCTAGTAACTGCGAGTGAACCGGGAAAAGCTCAAATTTAAAATCTGGCAGCATT-TCGCTGTCCGAGTTGTAGTCTAGAGAAGCGTTTTCCGCCCTGGACCGTGTACAAGTCTCTTGGAACAGAGCG---TCATAGAGGGTGAGAATCCCGTCTTTGACACGGACTACCAGTGCTTTGTGATGCGCTCTCAAAGAGTCGAGTTGTTTGGGAATGCAGCTCAAAATGGGTGGTAAATTCCATCTAAAGCTAAATATTGGCGAGAGACCGATAGCGAACAAGTACCGTGAGGGAAAGATGAAAAGCACTTTGGAAAGAGAGTTAAACAGTACGTGAAATTGCTGAAAGGGAAACGCTTGAAGTCAGTCGCGTTGTTCAGAACTCAGCCTTG-CTTT-TGCT---CGGTGCATTTTCTGT-TTAACGGG-CCAGCATCAGTTTTGACTGCAGGAGAAAGGTCAGAGGAATGTGGCACCTTCGGGTGTGTTATAGCCTCTGG-TTG-CATGCTGTGGTTGGGACTGAGGATCTCAGCACGCGT--AAG-------------------TTG-TGCTTAGGATGCTGGCGTAATGGCTTTAAACGACCCGTCTTGAAACACGGACCAAGGAGTCTAACATGCCTGCAAGTATTTGGGTGG-TAAACCCGAGTGCGTAATGAAAGTGAAAGTTGGGATCTCTGTCGCGGAGAGCACCGACGCCCGGACCAGACCTTTTGTGACGGATCTGCGGTAGAGCATGTATGTTGGGACCCGAAAGATGGTGAACTATGCCTGAATAGGGTGAAGCCAGAGGAAACTCTGGTGGAAGCTCGTAGCGATTCTGACGTGCAAATCGATCGTCAAATTTGGGTATAGGGGCGAAAGACTAATCGAACCATCTAGTAGCTGGTTCCTGCCGAAGTTTCCCTCAGGATAGCAGAAACTCATA--TCAGATTTATGTGGTAAAGCGAATGATTAGAGGCCTTGGGGTTGAAACAACCTTAACCTATTCTCAAACTTTAAATATGTAAGAACGAGCCGTCACTTGATTGGACCGCTCGGCGATTGAGAGTTTCTAGTGGGCCATTTTTGGTAAGCAGAACTGGCGATGCGGGATGAACCGAACGCGAGGTTAAGGTGCCGGAATACACGCTCATCAGACACCACAAAAGGTGTTAGTTCATCTAGACAGCAGGACGGTGGCCATGGAAGTCGGAACCCGCTAAGGAGTGTGTAACAACTCACCTGCCGAATGAACTAGCCCTGAAAATGGATGGCGCTCAAGCGTGTTACCCATACCTCGCCGTCAGTGTTTAAGTGATGCACTGACGAGTAGGCAGGCGTGGAGGTT-------------CCCCTAGTAACTGCGAGTGAACCGGGAAAAGCTCAAATTTAAAATCTGGCAGCATT-TCGCTGTCCGAGTTGTAGTCTAGAGAAGCGTTTTCCGCCCTGGACCGTGTACAAGTCTCTTGGAACAGAGCG---TCATAGAGGGTGAGAATCCCGTCTTTGACACGGACTACCAGTGCTTTGTGATGCGCTCTCAAAGAGTCGAGTTGTTTGGGAATGCAGCTCAAAATGGGTGGTAAATTCCATCTAAAGCTAAATATTGGCGAGAGACCGATAGCGAACAAGTACCGTGAGGGAAAGATGAAAAGCACTTTGGAAAGAGAGTTAAACAGTACGTGAAATTGCTGAAAGGGAAACGCTTGAAGTCAGTCGCGTTGTTCAGAACTCAGCCTTG-CTTT-TGCT---CGGTGCATTTTCTGT-TTAACGGG-CCAGCATCAGTTTTGACTGCAGGAGAAAGGTCAGAGGAATGTGGCACCTTCGGGTGTGTTATAGCCTCTGG-TTG-CATGCTGTGGTTGGGACTGAGGATCTCAGCACGCGT--AAG-------------------TTG-TGCTTAGGATGCTGGCGTAATGGCTTTAAACGACCCGTCTTGAAACACGGACCAAGGAGTCTAACATGCCTGCAAGTATTTGGGTGG-TAAACCCGAGTGCGTAATGAAAGTGAAAGTTGGGATCTCTGTCGCGGAGAGCACCGACGCCCGGACCAGACCTTTTGTGACGGATCTGCGGTAGAGCATGTATGTTGGGACCCGAAAGATGGTGAACTATGCCTGAATAGGGTGAAGCCAGAGGAAACTCTGGTGGAAGCTCGTAGCGATTCTGACGTGCAAATCGATCGTCAAATTTGGGTATAGGGGCGAAAGACTAATCGAACCATCTAGTAGCTGGTTCCTGCCGAAGTTTCCCTCAGGATAGCAGAAACTCATA--TCAGATTTATGTGGTAAAGCGAATGATTAGAGGCCTTGGGGTTGAAACAACCTTAACCTATTCTCAAACTTTAAATATGTAAGAACGAGCCGTCACTTGATTGGACCGCTCGGCGATTGAGAGTTTCTAGTGGGCCATTTTTGGTAAGCAGAACTGGCGATGCGGGATGAACCGAACGCGAGGTTAAGGTGCCGGAATACACGCTCATCAGACACCACAAAAGGTGTTAGTTCATCTAGACAGCAGGACGGTGGCCATGGAAGTCGGAACCCGCTAAGGAGTGTGTAACAACTCACCTGCCGAATGAACTAGCCCTGAAAATGGATGGCGCTCAAGCGTGTTACCCATACCTCGCCGTCAGTGTTTAAGTGATGCACTGACGAGTAGGCAGGCGTGGAGGTT-------------
>Le.mo21062
ATTATCGAGTTA-TTTG-AACAGGTT-GTAGCTGGCCTCT----------TACTTGAGGCA--TGTGCACGCTTGGCTCA----TCCA--CTCTCCAACC-CCTGTGCACTTTT-CGTAG---AA---------ATGACAGAAA----TCAAGATGTAAA-------------------------------AAATCTTGG---TGGA--AGTCT----------------TTTCTATG---TTTTTTC-----TTAC--AAAC--TT--CA-GTTTA-A---GAATG----T---CTACTTGCAA---AC-A--A-TGCAAA-TT-------AT-ATACAACTTTCAGCAACGGATCTCTTGGCTCTCGCATCGATGAAGAACGCAGCGAAATGCGATAAGTAATGTGAATTGCAGAATTCAGTGAATCATCGAATCTTTGAACGCACCTTGCGCTCCTTGG-TATTCCTTGGAGCATGCCTGTTTGAGTATCATGGAATTATCAACCCCCTAAAAATTTTTCCCCTCCGGGAGGACAAGTCATCTGTGGGG--CTTGGAC-TTAGAGG-TTT---ATGC---TGT-----------GCTATCTTTCC--------------CTC-AGC----TCCTCTCAAATGCATTAGCAGTGAACT--TTA---CACATT-GC-CTACAGCG-TGATA-------ATC-ATCTA-CGTTGTCGC----ATTATGTA----TTCATACG--TTCTCGC-TTACA----ATCG---TCTCTCT--------GAGAC---ATTTTTTC------TAAC-CCCCTAGTAACTGCGAGTGAACCGGGAAAAGCTCAAATTTAAAATCTGGCAGCATT-TCGCTGTCCGAGTTGTAGTCTAGAGAAGCGTTTTCCGCTCTGGACCGTGTACAAGTCTCTTGGAACAGAGCG---TCATAGAGGGTGAGAATCCCGTCTTTGACACGGACTACCAGTGCTTTGTGATGCGCTCTCAAAGAGTCGAGTTGTTTGGGAATGCAGCTCAAAATGGGTGGTAAATTCCATCTAAAGCTAAATATTGGCGAGAGACCGATAGCGAACAAGTACCGTGAGGGAAAGATGAAAAGCACTTTGGAAAGAGAGTTAAACAGTACGTGAAATTGCTGAAAGGGAAACGCTTGAAGTCAGTCGCGTTGTTCAGAACTCAGCCTTG-CTTT-TGCT---CGGTGCATTTTCTGT-TTAACGGG-CCAGCATCAGTTTTGACTGCAGGAGAAAGGTCAGAGGAACGTGGCACCTTCGGGTGTGTTATAGCCTCTGG-TTG-CATGCTGTGGTTGGGACTGAGGATCTCAGCACGCGT--AAG-------------------TTG-TGCTTAGGATGCTGGCGTAATGGCTTTAAACGACCCGTCTTGAAACACGGACCAAGGAGTCTAACATGCCTGCAAGTATCTGGGTGG-TAAACCCGAGTGCGTAATGAAAGTGAAAGTTGGGATCTCTGTCGCGGAGAGCACCGACGCCCGGACCAGACCTTCTGTGACGGATCTGCGGTAGAGCATGTATGTTGGGACCCGAAAGATGGTGAACTATGCCTGAATAGGGTGAAGCCAGAGGAAACTCTGGTGGAAGCTCGTAGCGATTCTGACGTGCAAATCGATCGTCAAATTTGGGTATAGGGGCGAAAGACTAATCGAACCATCTAGTAGCTGGTTCCTGCCGAAGTTTCCCTCAGGATAGCAGAAACTCATA--TCAGATTTATGTGGTAAAGCGAATGATTAGAGGCCTTGGGGTTGAAACAACCTTAACCTATTCTCAAACTTTAAATATGTAAGAACGAGCCGTCACTTGATTGGACCGCTCGGCGATTGAGAGTTTCTAGTGGGCCATTTTTGGTAAGCAGAACTGGCGATGCGGGATGAACCGAACGCGAGGTTAAGGTGCCGGAATACACGCTCATCAGACACCACAAAAGGTGTTAGTTCATCTAGACAGCAGGACGGTGGCCATGGAAGTCGGAACCCGCTAAGGAGTGTGTAACAACTCACCTGCCGAATGAACTAGCCCTGAAAATGGATGGCGCTCAAGCGTGTTACCCATACCTCGCCGTCAGTGTTTAAGTGATGCACTGACGAGTAGGCAGGCGTGGAGGTTTGTGAAGAAGCC-CCCCTAGTAACTGCGAGTGAACCGGGAAAAGCTCAAATTTAAAATCTGGCAGCATT-TCGCTGTCCGAGTTGTAGTCTAGAGAAGCGTTTTCCGCTCTGGACCGTGTACAAGTCTCTTGGAACAGAGCG---TCATAGAGGGTGAGAATCCCGTCTTTGACACGGACTACCAGTGCTTTGTGATGCGCTCTCAAAGAGTCGAGTTGTTTGGGAATGCAGCTCAAAATGGGTGGTAAATTCCATCTAAAGCTAAATATTGGCGAGAGACCGATAGCGAACAAGTACCGTGAGGGAAAGATGAAAAGCACTTTGGAAAGAGAGTTAAACAGTACGTGAAATTGCTGAAAGGGAAACGCTTGAAGTCAGTCGCGTTGTTCAGAACTCAGCCTTG-CTTT-TGCT---CGGTGCATTTTCTGT-TTAACGGG-CCAGCATCAGTTTTGACTGCAGGAGAAAGGTCAGAGGAACGTGGCACCTTCGGGTGTGTTATAGCCTCTGG-TTG-CATGCTGTGGTTGGGACTGAGGATCTCAGCACGCGT--AAG-------------------TTG-TGCTTAGGATGCTGGCGTAATGGCTTTAAACGACCCGTCTTGAAACACGGACCAAGGAGTCTAACATGCCTGCAAGTATCTGGGTGG-TAAACCCGAGTGCGTAATGAAAGTGAAAGTTGGGATCTCTGTCGCGGAGAGCACCGACGCCCGGACCAGACCTTCTGTGACGGATCTGCGGTAGAGCATGTATGTTGGGACCCGAAAGATGGTGAACTATGCCTGAATAGGGTGAAGCCAGAGGAAACTCTGGTGGAAGCTCGTAGCGATTCTGACGTGCAAATCGATCGTCAAATTTGGGTATAGGGGCGAAAGACTAATCGAACCATCTAGTAGCTGGTTCCTGCCGAAGTTTCCCTCAGGATAGCAGAAACTCATA--TCAGATTTATGTGGTAAAGCGAATGATTAGAGGCCTTGGGGTTGAAACAACCTTAACCTATTCTCAAACTTTAAATATGTAAGAACGAGCCGTCACTTGATTGGACCGCTCGGCGATTGAGAGTTTCTAGTGGGCCATTTTTGGTAAGCAGAACTGGCGATGCGGGATGAACCGAACGCGAGGTTAAGGTGCCGGAATACACGCTCATCAGACACCACAAAAGGTGTTAGTTCATCTAGACAGCAGGACGGTGGCCATGGAAGTCGGAACCCGCTAAGGAGTGTGTAACAACTCACCTGCCGAATGAACTAGCCCTGAAAATGGATGGCGCTCAAGCGTGTTACCCATACCTCGCCGTCAGTGTTTAAGTGATGCACTGACGAGTAGGCAGGCGTGGAGGTTTGTGAAGAAGCC-CCCCTAGTAACTGCGAGTGAACCGGGAAAAGCTCAAATTTAAAATCTGGCAGCATT-TCGCTGTCCGAGTTGTAGTCTAGAGAAGCGTTTTCCGCTCTGGACCGTGTACAAGTCTCTTGGAACAGAGCG---TCATAGAGGGTGAGAATCCCGTCTTTGACACGGACTACCAGTGCTTTGTGATGCGCTCTCAAAGAGTCGAGTTGTTTGGGAATGCAGCTCAAAATGGGTGGTAAATTCCATCTAAAGCTAAATATTGGCGAGAGACCGATAGCGAACAAGTACCGTGAGGGAAAGATGAAAAGCACTTTGGAAAGAGAGTTAAACAGTACGTGAAATTGCTGAAAGGGAAACGCTTGAAGTCAGTCGCGTTGTTCAGAACTCAGCCTTG-CTTT-TGCT---CGGTGCATTTTCTGT-TTAACGGG-CCAGCATCAGTTTTGACTGCAGGAGAAAGGTCAGAGGAACGTGGCACCTTCGGGTGTGTTATAGCCTCTGG-TTG-CATGCTGTGGTTGGGACTGAGGATCTCAGCACGCGT--AAG-------------------TTG-TGCTTAGGATGCTGGCGTAATGGCTTTAAACGACCCGTCTTGAAACACGGACCAAGGAGTCTAACATGCCTGCAAGTATCTGGGTGG-TAAACCCGAGTGCGTAATGAAAGTGAAAGTTGGGATCTCTGTCGCGGAGAGCACCGACGCCCGGACCAGACCTTCTGTGACGGATCTGCGGTAGAGCATGTATGTTGGGACCCGAAAGATGGTGAACTATGCCTGAATAGGGTGAAGCCAGAGGAAACTCTGGTGGAAGCTCGTAGCGATTCTGACGTGCAAATCGATCGTCAAATTTGGGTATAGGGGCGAAAGACTAATCGAACCATCTAGTAGCTGGTTCCTGCCGAAGTTTCCCTCAGGATAGCAGAAACTCATA--TCAGATTTATGTGGTAAAGCGAATGATTAGAGGCCTTGGGGTTGAAACAACCTTAACCTATTCTCAAACTTTAAATATGTAAGAACGAGCCGTCACTTGATTGGACCGCTCGGCGATTGAGAGTTTCTAGTGGGCCATTTTTGGTAAGCAGAACTGGCGATGCGGGATGAACCGAACGCGAGGTTAAGGTGCCGGAATACACGCTCATCAGACACCACAAAAGGTGTTAGTTCATCTAGACAGCAGGACGGTGGCCATGGAAGTCGGAACCCGCTAAGGAGTGTGTAACAACTCACCTGCCGAATGAACTAGCCCTGAAAATGGATGGCGCTCAAGCGTGTTACCCATACCTCGCCGTCAGTGTTTAAGTGATGCACTGACGAGTAGGCAGGCGTGGAGGTTTGTGAAGAAGCC-CCCCTAGTAACTGCGAGTGAACCGGGAAAAGCTCAAATTTAAAATCTGGCAGCATT-TCGCTGTCCGAGTTGTAGTCTAGAGAAGCGTTTTCCGCTCTGGACCGTGTACAAGTCTCTTGGAACAGAGCG---TCATAGAGGGTGAGAATCCCGTCTTTGACACGGACTACCAGTGCTTTGTGATGCGCTCTCAAAGAGTCGAGTTGTTTGGGAATGCAGCTCAAAATGGGTGGTAAATTCCATCTAAAGCTAAATATTGGCGAGAGACCGATAGCGAACAAGTACCGTGAGGGAAAGATGAAAAGCACTTTGGAAAGAGAGTTAAACAGTACGTGAAATTGCTGAAAGGGAAACGCTTGAAGTCAGTCGCGTTGTTCAGAACTCAGCCTTG-CTTT-TGCT---CGGTGCATTTTCTGT-TTAACGGG-CCAGCATCAGTTTTGACTGCAGGAGAAAGGTCAGAGGAACGTGGCACCTTCGGGTGTGTTATAGCCTCTGG-TTG-CATGCTGTGGTTGGGACTGAGGATCTCAGCACGCGT--AAG-------------------TTG-TGCTTAGGATGCTGGCGTAATGGCTTTAAACGACCCGTCTTGAAACACGGACCAAGGAGTCTAACATGCCTGCAAGTATCTGGGTGG-TAAACCCGAGTGCGTAATGAAAGTGAAAGTTGGGATCTCTGTCGCGGAGAGCACCGACGCCCGGACCAGACCTTCTGTGACGGATCTGCGGTAGAGCATGTATGTTGGGACCCGAAAGATGGTGAACTATGCCTGAATAGGGTGAAGCCAGAGGAAACTCTGGTGGAAGCTCGTAGCGATTCTGACGTGCAAATCGATCGTCAAATTTGGGTATAGGGGCGAAAGACTAATCGAACCATCTAGTAGCTGGTTCCTGCCGAAGTTTCCCTCAGGATAGCAGAAACTCATA--TCAGATTTATGTGGTAAAGCGAATGATTAGAGGCCTTGGGGTTGAAACAACCTTAACCTATTCTCAAACTTTAAATATGTAAGAACGAGCCGTCACTTGATTGGACCGCTCGGCGATTGAGAGTTTCTAGTGGGCCATTTTTGGTAAGCAGAACTGGCGATGCGGGATGAACCGAACGCGAGGTTAAGGTGCCGGAATACACGCTCATCAGACACCACAAAAGGTGTTAGTTCATCTAGACAGCAGGACGGTGGCCATGGAAGTCGGAACCCGCTAAGGAGTGTGTAACAACTCACCTGCCGAATGAACTAGCCCTGAAAATGGATGGCGCTCAAGCGTGTTACCCATACCTCGCCGTCAGTGTTTAAGTGATGCACTGACGAGTAGGCAGGCGTGGAGGTTTGTGAAGAAGCC-
>Ce.hi11291
ATTACTGAGTTC---TG-AACAGGTT-GTTGCTGACCTCT--------AAATAAGGGGGTA--TGTGCACGCCTGGCTCA----TCCACTCTT-TTTACC-TCTGTGCACCATT-TGTAG---GG---------AATTTGATGA----AAAGCTTTATTG-------------------------------------------CTGG--AAGTCTTTT------------TCCTTATG----TTTTTA-----TTAC--ACACATTTGAAA-GTCGA-A---GAATGTTTTTATTACTTGCGG-----AT-A--A-CGC--A--TT------ATAATACAACTTTCAGCAACGGATCTCTTGGCTCTCGCATCGATGAAGAACGCAGCGAAATGCGATAAGTAATGTGAATTGCAGAATTCAGTGAATCATCGAATCTTTGAACGCACCTTGCGCTCCTTGG-TATTCCTTGGAGCATGCCTGTTTGAGTATCATGGAATTCTCAACTCTCTAGATTTTT------------------------CTAGAGAG--CTTGGAT-TTGGAGG-TCT---GTGC---TGG------------CTTATTAT-A----------ACAAGTC-AGC----TCCTCTAAAATATATTAGC-GTGAATC--CTA---CAGATT-GC-CTTCAGCA-GGATA-------ATT-GTCTA-TGTTGTTGC--T-CTGGAGAA--------------TTTATGC-TTATA----GTTG---TCTTTGAATG-----AGGAC--AATTTTATC--------AA-CCCCTAGTAACTGCGAGTGAAGCGGGAAGAGCTCAAATTTAAAATCTGACAGTCTT-TGGCTGTCCGAGTTGTATTCTAGAGAAGTGTTTTCCGCGCTAGACCGTGTACAAGTCTCTTGGAACAGAGCG---TCATAGAGGGTGAGAATCCCGTCTTTGACACGGACTACTAGTGCTTTGTGATGCGCTCTCAAAGAGTCGAGTTGTTTGGGAATGCAGCTCAAAATGGGTGGTAAATTCCATCTAAAGCTAAATATTGGCGAGAGACCGATAGCGAACAAGTACCGTGAGGGAAAGATGAAAAGCACTTTGGAAAGAGAGTTAAACAGTACGTGAAATTGCTGAAAGGGAAACGCTTGAAGTCAGTCGCGTCTGTTAGAAATCAGTCTTG-CTTT-TGCT---TGATGTATTTTCTGA-CTGACGGG-CCAGCATCAGTTTTAGCTGTAGGAAAAAGATTAGAGAAATGTGGCACCCTTGGGTGTGTTATAGTCTCTGA-TTG-CATACTACAGGTGGGACTGAGGAACTCAGCACGCGC--AAG-------------------CTG-TGCTTAGGATGCTGGCGTAATGGCTTTAAACGACCCGTCTTGAAACACGGACCAAGGAGTCTAACATACCTGCGAGTATTTGGGTGG-TAAACCCGAGTGCGCAATGAAAGTGAAAGTTGGGATCTCTGTCGTGGAGAGCACCGACGCCCGGACCAGACCTTCTGTGACGGCTCTGCGGTAGAGCATGTATGTTGGGACCCGAAAGATGGTGAACTATGCCTGAATAGGGTGAAGCCAGAGGAAACTCTGGTGGAGGCTCGTAGCGATTCTGACGTGCAAATCGATCGTCAAATTTGGGTATAGGGGCGAAAGACTAATCGAACCATCTAGTAGCTGGTTCCTGCCGAAGTTTCCCTCAGGATAGCAGAAACTCGTA--TCAGATTTATGTGGTAAAGCGAATGATTAGAGGCCTTGGGGTTGAAACAACCTTAACCTATTCTCAAACTTTAAATATGTAAGAACAAGCCGTCACTTGATTGGACCGCTTGGCGATTGAGAGTTTCTAGTGGGCCATTTTTGGTAAGCAGAACTGGCGATGCGGGATGAACCGAACGCAAGGTTAAGGTGCCGGAATACACGCTCATCAGACACCACAAAAGGTGTTAGTTCATCTAGACAGCAGGACGGTGGCCATGGAAGTCGGAACCCGCTAAGGAGTGTGTAACAACTCACCTGCCGAATGAACTAGCCCTGAAAATGGATGGCGCTCAAGCGTGTTACCCATACCTTGCCGTCAGTGTTAAAGTGATGCATTGACGAGTAGGCAGGCGTGGAGG---------------CCCCTAGTAACTGCGAGTGAAGCGGGAAGAGCTCAAATTTAAAATCTGACAGTCTT-TGGCTGTCCGAGTTGTATTCTAGAGAAGTGTTTTCCGCGCTAGACCGTGTACAAGTCTCTTGGAACAGAGCG---TCATAGAGGGTGAGAATCCCGTCTTTGACACGGACTACTAGTGCTTTGTGATGCGCTCTCAAAGAGTCGAGTTGTTTGGGAATGCAGCTCAAAATGGGTGGTAAATTCCATCTAAAGCTAAATATTGGCGAGAGACCGATAGCGAACAAGTACCGTGAGGGAAAGATGAAAAGCACTTTGGAAAGAGAGTTAAACAGTACGTGAAATTGCTGAAAGGGAAACGCTTGAAGTCAGTCGCGTCTGTTAGAAATCAGTCTTG-CTTT-TGCT---TGATGTATTTTCTGA-CTGACGGG-CCAGCATCAGTTTTAGCTGTAGGAAAAAGATTAGAGAAATGTGGCACCCTTGGGTGTGTTATAGTCTCTGA-TTG-CATACTACAGGTGGGACTGAGGAACTCAGCACGCGC--AAG-------------------CTG-TGCTTAGGATGCTGGCGTAATGGCTTTAAACGACCCGTCTTGAAACACGGACCAAGGAGTCTAACATACCTGCGAGTATTTGGGTGG-TAAACCCGAGTGCGCAATGAAAGTGAAAGTTGGGATCTCTGTCGTGGAGAGCACCGACGCCCGGACCAGACCTTCTGTGACGGCTCTGCGGTAGAGCATGTATGTTGGGACCCGAAAGATGGTGAACTATGCCTGAATAGGGTGAAGCCAGAGGAAACTCTGGTGGAGGCTCGTAGCGATTCTGACGTGCAAATCGATCGTCAAATTTGGGTATAGGGGCGAAAGACTAATCGAACCATCTAGTAGCTGGTTCCTGCCGAAGTTTCCCTCAGGATAGCAGAAACTCGTA--TCAGATTTATGTGGTAAAGCGAATGATTAGAGGCCTTGGGGTTGAAACAACCTTAACCTATTCTCAAACTTTAAATATGTAAGAACAAGCCGTCACTTGATTGGACCGCTTGGCGATTGAGAGTTTCTAGTGGGCCATTTTTGGTAAGCAGAACTGGCGATGCGGGATGAACCGAACGCAAGGTTAAGGTGCCGGAATACACGCTCATCAGACACCACAAAAGGTGTTAGTTCATCTAGACAGCAGGACGGTGGCCATGGAAGTCGGAACCCGCTAAGGAGTGTGTAACAACTCACCTGCCGAATGAACTAGCCCTGAAAATGGATGGCGCTCAAGCGTGTTACCCATACCTTGCCGTCAGTGTTAAAGTGATGCATTGACGAGTAGGCAGGCGTGGAGG---------------CCCCTAGTAACTGCGAGTGAAGCGGGAAGAGCTCAAATTTAAAATCTGACAGTCTT-TGGCTGTCCGAGTTGTATTCTAGAGAAGTGTTTTCCGCGCTAGACCGTGTACAAGTCTCTTGGAACAGAGCG---TCATAGAGGGTGAGAATCCCGTCTTTGACACGGACTACTAGTGCTTTGTGATGCGCTCTCAAAGAGTCGAGTTGTTTGGGAATGCAGCTCAAAATGGGTGGTAAATTCCATCTAAAGCTAAATATTGGCGAGAGACCGATAGCGAACAAGTACCGTGAGGGAAAGATGAAAAGCACTTTGGAAAGAGAGTTAAACAGTACGTGAAATTGCTGAAAGGGAAACGCTTGAAGTCAGTCGCGTCTGTTAGAAATCAGTCTTG-CTTT-TGCT---TGATGTATTTTCTGA-CTGACGGG-CCAGCATCAGTTTTAGCTGTAGGAAAAAGATTAGAGAAATGTGGCACCCTTGGGTGTGTTATAGTCTCTGA-TTG-CATACTACAGGTGGGACTGAGGAACTCAGCACGCGC--AAG-------------------CTG-TGCTTAGGATGCTGGCGTAATGGCTTTAAACGACCCGTCTTGAAACACGGACCAAGGAGTCTAACATACCTGCGAGTATTTGGGTGG-TAAACCCGAGTGCGCAATGAAAGTGAAAGTTGGGATCTCTGTCGTGGAGAGCACCGACGCCCGGACCAGACCTTCTGTGACGGCTCTGCGGTAGAGCATGTATGTTGGGACCCGAAAGATGGTGAACTATGCCTGAATAGGGTGAAGCCAGAGGAAACTCTGGTGGAGGCTCGTAGCGATTCTGACGTGCAAATCGATCGTCAAATTTGGGTATAGGGGCGAAAGACTAATCGAACCATCTAGTAGCTGGTTCCTGCCGAAGTTTCCCTCAGGATAGCAGAAACTCGTA--TCAGATTTATGTGGTAAAGCGAATGATTAGAGGCCTTGGGGTTGAAACAACCTTAACCTATTCTCAAACTTTAAATATGTAAGAACAAGCCGTCACTTGATTGGACCGCTTGGCGATTGAGAGTTTCTAGTGGGCCATTTTTGGTAAGCAGAACTGGCGATGCGGGATGAACCGAACGCAAGGTTAAGGTGCCGGAATACACGCTCATCAGACACCACAAAAGGTGTTAGTTCATCTAGACAGCAGGACGGTGGCCATGGAAGTCGGAACCCGCTAAGGAGTGTGTAACAACTCACCTGCCGAATGAACTAGCCCTGAAAATGGATGGCGCTCAAGCGTGTTACCCATACCTTGCCGTCAGTGTTAAAGTGATGCATTGACGAGTAGGCAGGCGTGGAGG---------------CCCCTAGTAACTGCGAGTGAAGCGGGAAGAGCTCAAATTTAAAATCTGACAGTCTT-TGGCTGTCCGAGTTGTATTCTAGAGAAGTGTTTTCCGCGCTAGACCGTGTACAAGTCTCTTGGAACAGAGCG---TCATAGAGGGTGAGAATCCCGTCTTTGACACGGACTACTAGTGCTTTGTGATGCGCTCTCAAAGAGTCGAGTTGTTTGGGAATGCAGCTCAAAATGGGTGGTAAATTCCATCTAAAGCTAAATATTGGCGAGAGACCGATAGCGAACAAGTACCGTGAGGGAAAGATGAAAAGCACTTTGGAAAGAGAGTTAAACAGTACGTGAAATTGCTGAAAGGGAAACGCTTGAAGTCAGTCGCGTCTGTTAGAAATCAGTCTTG-CTTT-TGCT---TGATGTATTTTCTGA-CTGACGGG-CCAGCATCAGTTTTAGCTGTAGGAAAAAGATTAGAGAAATGTGGCACCCTTGGGTGTGTTATAGTCTCTGA-TTG-CATACTACAGGTGGGACTGAGGAACTCAGCACGCGC--AAG-------------------CTG-TGCTTAGGATGCTGGCGTAATGGCTTTAAACGACCCGTCTTGAAACACGGACCAAGGAGTCTAACATACCTGCGAGTATTTGGGTGG-TAAACCCGAGTGCGCAATGAAAGTGAAAGTTGGGATCTCTGTCGTGGAGAGCACCGACGCCCGGACCAGACCTTCTGTGACGGCTCTGCGGTAGAGCATGTATGTTGGGACCCGAAAGATGGTGAACTATGCCTGAATAGGGTGAAGCCAGAGGAAACTCTGGTGGAGGCTCGTAGCGATTCTGACGTGCAAATCGATCGTCAAATTTGGGTATAGGGGCGAAAGACTAATCGAACCATCTAGTAGCTGGTTCCTGCCGAAGTTTCCCTCAGGATAGCAGAAACTCGTA--TCAGATTTATGTGGTAAAGCGAATGATTAGAGGCCTTGGGGTTGAAACAACCTTAACCTATTCTCAAACTTTAAATATGTAAGAACAAGCCGTCACTTGATTGGACCGCTTGGCGATTGAGAGTTTCTAGTGGGCCATTTTTGGTAAGCAGAACTGGCGATGCGGGATGAACCGAACGCAAGGTTAAGGTGCCGGAATACACGCTCATCAGACACCACAAAAGGTGTTAGTTCATCTAGACAGCAGGACGGTGGCCATGGAAGTCGGAACCCGCTAAGGAGTGTGTAACAACTCACCTGCCGAATGAACTAGCCCTGAAAATGGATGGCGCTCAAGCGTGTTACCCATACCTTGCCGTCAGTGTTAAAGTGATGCATTGACGAGTAGGCAGGCGTGGAGG---------------
>Ce.arb338
---------------------------GTTGCTGGCCTCA-------------ACGAGGCA--TGTGCACGCCTGGCTCA----TCCACTCTT-TTTACC-TCTGTGCACTATTGCGTAG---GG---------AATTTGACAG--------------------------------------------AAAGCCTATGGG---CTGA--AAGTCTTAT------------TCCTTATG-TATTTTTTA-----CTAC--AAACACTA-GAATGTCAA-T---GAATG--TCTTTATTACTTGCGAA--AT-A--A-CGC--A-TT-------ATAATACAACTTTCAGCAACGGATCTCTTGGCTCTCGCATCGATGAAGAACGCAGCGAAATGCGATAAGTAATGTGAATTGCAGAATTCAGTGAATCATCGAATCTTTGAACGCACCTTGCGCTCCTTGG-TATTCCTCGGAGCATGCCTGTTTGAGTATCATGGAAATCTCAACTCTCTAG---ATTTTTT--------------------CTAGTGAG--CTTGGAT-ATGGAGG-CTT---GTGC---TGG------------CTGCTTAGCT------------------AGC----TCCTCTGAAATATAGTAGC-GTGAATC--CTA---TGCATT-GC-TTTCAGCA-GGATA-------ATT-ATCTATTGTTGTGGC--A-TTGAAGGA-----------A--TTTATGC-TTATAATAAGCTG---TCTTGTTTTTAC---AAGAT---ATGCATTT-----TTGTA-CCCCTAGTAACTGCGAGTGAAGCGGGAAGAGCTCAAATTTAAAATCTGGCAGTCTT-TGGCTGTCCGAGTTGTATTCTAGAGAAGTGTTTTCCGCGCTAGACCGTGTACAAGTCTCTTGGAACAGAGCG---TCATAGAGGGTGAGAATCCCGTCTTTGACACGGACTACTAGTGCTTTGTGATGCGCTCTCAAAGAGTCGAGTTGTTTGGGAATGCAGCTCAAAATGGGTGGTAAATTCCATCTAAAGCTAAATATTGGCGAGAGACCGATAGCGAACAAGTACCGTGAGGGAAAGATGAAAAGCACTTTGGAAAGAGAGTTAAACAGTACGTGAAATTGCTGAAAGGGAAACGCTTGAAGTCAGTCGCGTCTGTCAGAAATCAGTCTTG-CTTT-TGCT---TGATGTATTTTCTGA-CCGACGGG-CCAGCATCAGTTTGAGCTGTAGGAAAAAGATGGGAGAAATGTGGCACCCTCGGGTGTGTTATAGTCTCTTA-TTG-TATACTACAGTTGGGACTGAGGAACTCAGCACGCGC--AAG-------------------CTG-TGCTTAGGATGCTGGCGTAATGGCTTTAAACGACCCGTCTTGAAACACGGACCAAGGAGTCTAACATACCTGCGAGTATTTGGGTGG-TAAACCCGAGTGCGCAATGAAAGTGAAAGTTGGGATCTCTGTCGTGGAGAGCACCGACGCCCGGACCAGACCTTCTGTGACGGCTCTGCGGTAGAGCATGTATGTTGGGACCCGAAAGATGGTGAACTATGCCTGAATAGGGTGAAGCCAGAGGAAACTCTGGTGGAGGCTCGTAGCGATTCTGACGTGCAAATCGATCGTCAAATTTGGGTATAGGGGCGAAAGACTAATCGAACCATCTAGTAGCTGGT-CCTGC-----------------------------------------------------------------------------------------------------------------------------------------------------------------------------------------------------------------------------------------------------------------------------------------------------------------------------------------------------------------------------------------------------------------------------------------------------------------CCCCTAGTAACTGCGAGTGAAGCGGGAAGAGCTCAAATTTAAAATCTGGCAGTCTT-TGGCTGTCCGAGTTGTATTCTAGAGAAGTGTTTTCCGCGCTAGACCGTGTACAAGTCTCTTGGAACAGAGCG---TCATAGAGGGTGAGAATCCCGTCTTTGACACGGACTACTAGTGCTTTGTGATGCGCTCTCAAAGAGTCGAGTTGTTTGGGAATGCAGCTCAAAATGGGTGGTAAATTCCATCTAAAGCTAAATATTGGCGAGAGACCGATAGCGAACAAGTACCGTGAGGGAAAGATGAAAAGCACTTTGGAAAGAGAGTTAAACAGTACGTGAAATTGCTGAAAGGGAAACGCTTGAAGTCAGTCGCGTCTGTCAGAAATCAGTCTTG-CTTT-TGCT---TGATGTATTTTCTGA-CCGACGGG-CCAGCATCAGTTTGAGCTGTAGGAAAAAGATGGGAGAAATGTGGCACCCTCGGGTGTGTTATAGTCTCTTA-TTG-TATACTACAGTTGGGACTGAGGAACTCAGCACGCGC--AAG-------------------CTG-TGCTTAGGATGCTGGCGTAATGGCTTTAAACGACCCGTCTTGAAACACGGACCAAGGAGTCTAACATACCTGCGAGTATTTGGGTGG-TAAACCCGAGTGCGCAATGAAAGTGAAAGTTGGGATCTCTGTCGTGGAGAGCACCGACGCCCGGACCAGACCTTCTGTGACGGCTCTGCGGTAGAGCATGTATGTTGGGACCCGAAAGATGGTGAACTATGCCTGAATAGGGTGAAGCCAGAGGAAACTCTGGTGGAGGCTCGTAGCGATTCTGACGTGCAAATCGATCGTCAAATTTGGGTATAGGGGCGAAAGACTAATCGAACCATCTAGTAGCTGGT-CCTGC-----------------------------------------------------------------------------------------------------------------------------------------------------------------------------------------------------------------------------------------------------------------------------------------------------------------------------------------------------------------------------------------------------------------------------------------------------------------CCCCTAGTAACTGCGAGTGAAGCGGGAAGAGCTCAAATTTAAAATCTGGCAGTCTT-TGGCTGTCCGAGTTGTATTCTAGAGAAGTGTTTTCCGCGCTAGACCGTGTACAAGTCTCTTGGAACAGAGCG---TCATAGAGGGTGAGAATCCCGTCTTTGACACGGACTACTAGTGCTTTGTGATGCGCTCTCAAAGAGTCGAGTTGTTTGGGAATGCAGCTCAAAATGGGTGGTAAATTCCATCTAAAGCTAAATATTGGCGAGAGACCGATAGCGAACAAGTACCGTGAGGGAAAGATGAAAAGCACTTTGGAAAGAGAGTTAAACAGTACGTGAAATTGCTGAAAGGGAAACGCTTGAAGTCAGTCGCGTCTGTCAGAAATCAGTCTTG-CTTT-TGCT---TGATGTATTTTCTGA-CCGACGGG-CCAGCATCAGTTTGAGCTGTAGGAAAAAGATGGGAGAAATGTGGCACCCTCGGGTGTGTTATAGTCTCTTA-TTG-TATACTACAGTTGGGACTGAGGAACTCAGCACGCGC--AAG-------------------CTG-TGCTTAGGATGCTGGCGTAATGGCTTTAAACGACCCGTCTTGAAACACGGACCAAGGAGTCTAACATACCTGCGAGTATTTGGGTGG-TAAACCCGAGTGCGCAATGAAAGTGAAAGTTGGGATCTCTGTCGTGGAGAGCACCGACGCCCGGACCAGACCTTCTGTGACGGCTCTGCGGTAGAGCATGTATGTTGGGACCCGAAAGATGGTGAACTATGCCTGAATAGGGTGAAGCCAGAGGAAACTCTGGTGGAGGCTCGTAGCGATTCTGACGTGCAAATCGATCGTCAAATTTGGGTATAGGGGCGAAAGACTAATCGAACCATCTAGTAGCTGGT-CCTGC-----------------------------------------------------------------------------------------------------------------------------------------------------------------------------------------------------------------------------------------------------------------------------------------------------------------------------------------------------------------------------------------------------------------------------------------------------------------CCCCTAGTAACTGCGAGTGAAGCGGGAAGAGCTCAAATTTAAAATCTGGCAGTCTT-TGGCTGTCCGAGTTGTATTCTAGAGAAGTGTTTTCCGCGCTAGACCGTGTACAAGTCTCTTGGAACAGAGCG---TCATAGAGGGTGAGAATCCCGTCTTTGACACGGACTACTAGTGCTTTGTGATGCGCTCTCAAAGAGTCGAGTTGTTTGGGAATGCAGCTCAAAATGGGTGGTAAATTCCATCTAAAGCTAAATATTGGCGAGAGACCGATAGCGAACAAGTACCGTGAGGGAAAGATGAAAAGCACTTTGGAAAGAGAGTTAAACAGTACGTGAAATTGCTGAAAGGGAAACGCTTGAAGTCAGTCGCGTCTGTCAGAAATCAGTCTTG-CTTT-TGCT---TGATGTATTTTCTGA-CCGACGGG-CCAGCATCAGTTTGAGCTGTAGGAAAAAGATGGGAGAAATGTGGCACCCTCGGGTGTGTTATAGTCTCTTA-TTG-TATACTACAGTTGGGACTGAGGAACTCAGCACGCGC--AAG-------------------CTG-TGCTTAGGATGCTGGCGTAATGGCTTTAAACGACCCGTCTTGAAACACGGACCAAGGAGTCTAACATACCTGCGAGTATTTGGGTGG-TAAACCCGAGTGCGCAATGAAAGTGAAAGTTGGGATCTCTGTCGTGGAGAGCACCGACGCCCGGACCAGACCTTCTGTGACGGCTCTGCGGTAGAGCATGTATGTTGGGACCCGAAAGATGGTGAACTATGCCTGAATAGGGTGAAGCCAGAGGAAACTCTGGTGGAGGCTCGTAGCGATTCTGACGTGCAAATCGATCGTCAAATTTGGGTATAGGGGCGAAAGACTAATCGAACCATCTAGTAGCTGGT-CCTGC-----------------------------------------------------------------------------------------------------------------------------------------------------------------------------------------------------------------------------------------------------------------------------------------------------------------------------------------------------------------------------------------------------------------------------------------------------------------
>Ce.arb340
ATTACTGAGTCT---TG-GACAGGTT-GTTGCTGGCCTCA------------AACGAGGCA--TGTGCACGCCTGGCTCA----TCCACTCTT-TTTACC-TCTGTGCACTATTGCGTAG---GG---------AATTTGACAG----AAAGCCTATGGG-------------------------------------------CTGA--AAGTCTTAT------------TCCTTATG-TATTTTTTA-----CTAC--AAACACTA-GAATGTCAA-T---GAATG--TCTTTATTACTTGCGAA--AT-A--A-CGC--A-TT-------ATAATACAACTTTCAGCAACGGATCTCTTGGCTCTCGCATCGATGAAGAACGCAGCGAAATGCGATAAGTAATGTGAATTGCAGAATTCAGTGAATCATCGAATCTTTGAACGCACCTTGCGCTCCTTGG-TATTCCTCGGAGCATGCCTGTTTGAGTATCATGGAAATCTCAACTCTCTAG---ATTTTTT--------------------CTAGTGAG--CTTGGAT-ATGGAGG-CTT---GTGC---TGG------------CTGCTTAGCT------------------AGC----TCCTCTGAAATATAGTAGC-GTGAATC--CTA---TGCATT-GC-TTTCAGCA-GGATA-------ATT-ATCTATTGTTGTGGC--A-TTGAAGGA-----------A--TTTATGC-TTATAATAAGCTG---TCTTGTTTTTAC---AAGAT---ATGCATTT-----TTGTA-CCCCTAGTAACTGCGAGTGAAGCGGGAAGAGCTCAAATTTAAAATCTGGCAGTCTT-TGGCTGTCCGAGTTGTATTCTAGAGAAGTGTTTTCCGCGCTAGACCGTGTACAAGTCTCTTGGAACAGAGCG---TCATAGAGGGTGAGAATCCCGTCTTTGACACGGACTACTAGTGCTTTGTGATGCGCTCTCAAAGAGTCGAGTTGTTTGGGAATGCAGCTCAAAATGGGTGGTAAATTCCATCTAAAGCTAAATATTGGCGAGAGACCGATAGCGAACAAGTACCGTGAGGGAAAGATGAAAAGCACTTTGGAAAGAGAGTTAAACAGTACGTGAAATTGCTGAAAGGGAAACGCTTGAAGTCAGTCGCGTCTGTCAGAAATCAGTCTTG-CTTT-TGCT---TGATGTATTTTCTGA-CCGACGGG-CCAGCATCAGTTTGAGCTGTAGGAAAAAGATGGGAGAAATGTGGCACCCTCGGGTGTGTTATAGTCTCTTA-TTG-TATACTACAGTTGGGACTGAGGAACTCAGCACGCGC--AAG-------------------CTG-TGCTTAGGATGCTGGCGTAATGGCTTTAAACGACCCGTCTTGAAACACGGACCAAGGAGTCTAACATACCTGCGAGTATTTGGGTGG-TAAACCCGAGTGCGCAATGAAAGTGA-AGTTGGGATCTCTGTCGTGGAGAGCACCGACGCCCGGACCAGACCTTCTGTGACGGCTCTGCGGTAGAGCATGTATGTTGGGACCCGAAAGATGGTGAACTATGCCTGA-TAGGGTGAAGCCAGAGG-AACTCTGGTGGA-GCTCGTAGCGATTCTGACGTGCA-ATCGATCGTCAAATTTGGGTATA-----------------------------------------------------------------------------------------------------------------------------------------------------------------------------------------------------------------------------------------------------------------------------------------------------------------------------------------------------------------------------------------------------------------------------------------------------------------------------------------------------------CCCCTAGTAACTGCGAGTGAAGCGGGAAGAGCTCAAATTTAAAATCTGGCAGTCTT-TGGCTGTCCGAGTTGTATTCTAGAGAAGTGTTTTCCGCGCTAGACCGTGTACAAGTCTCTTGGAACAGAGCG---TCATAGAGGGTGAGAATCCCGTCTTTGACACGGACTACTAGTGCTTTGTGATGCGCTCTCAAAGAGTCGAGTTGTTTGGGAATGCAGCTCAAAATGGGTGGTAAATTCCATCTAAAGCTAAATATTGGCGAGAGACCGATAGCGAACAAGTACCGTGAGGGAAAGATGAAAAGCACTTTGGAAAGAGAGTTAAACAGTACGTGAAATTGCTGAAAGGGAAACGCTTGAAGTCAGTCGCGTCTGTCAGAAATCAGTCTTG-CTTT-TGCT---TGATGTATTTTCTGA-CCGACGGG-CCAGCATCAGTTTGAGCTGTAGGAAAAAGATGGGAGAAATGTGGCACCCTCGGGTGTGTTATAGTCTCTTA-TTG-TATACTACAGTTGGGACTGAGGAACTCAGCACGCGC--AAG-------------------CTG-TGCTTAGGATGCTGGCGTAATGGCTTTAAACGACCCGTCTTGAAACACGGACCAAGGAGTCTAACATACCTGCGAGTATTTGGGTGG-TAAACCCGAGTGCGCAATGAAAGTGA-AGTTGGGATCTCTGTCGTGGAGAGCACCGACGCCCGGACCAGACCTTCTGTGACGGCTCTGCGGTAGAGCATGTATGTTGGGACCCGAAAGATGGTGAACTATGCCTGA-TAGGGTGAAGCCAGAGG-AACTCTGGTGGA-GCTCGTAGCGATTCTGACGTGCA-ATCGATCGTCAAATTTGGGTATA-----------------------------------------------------------------------------------------------------------------------------------------------------------------------------------------------------------------------------------------------------------------------------------------------------------------------------------------------------------------------------------------------------------------------------------------------------------------------------------------------------------CCCCTAGTAACTGCGAGTGAAGCGGGAAGAGCTCAAATTTAAAATCTGGCAGTCTT-TGGCTGTCCGAGTTGTATTCTAGAGAAGTGTTTTCCGCGCTAGACCGTGTACAAGTCTCTTGGAACAGAGCG---TCATAGAGGGTGAGAATCCCGTCTTTGACACGGACTACTAGTGCTTTGTGATGCGCTCTCAAAGAGTCGAGTTGTTTGGGAATGCAGCTCAAAATGGGTGGTAAATTCCATCTAAAGCTAAATATTGGCGAGAGACCGATAGCGAACAAGTACCGTGAGGGAAAGATGAAAAGCACTTTGGAAAGAGAGTTAAACAGTACGTGAAATTGCTGAAAGGGAAACGCTTGAAGTCAGTCGCGTCTGTCAGAAATCAGTCTTG-CTTT-TGCT---TGATGTATTTTCTGA-CCGACGGG-CCAGCATCAGTTTGAGCTGTAGGAAAAAGATGGGAGAAATGTGGCACCCTCGGGTGTGTTATAGTCTCTTA-TTG-TATACTACAGTTGGGACTGAGGAACTCAGCACGCGC--AAG-------------------CTG-TGCTTAGGATGCTGGCGTAATGGCTTTAAACGACCCGTCTTGAAACACGGACCAAGGAGTCTAACATACCTGCGAGTATTTGGGTGG-TAAACCCGAGTGCGCAATGAAAGTGA-AGTTGGGATCTCTGTCGTGGAGAGCACCGACGCCCGGACCAGACCTTCTGTGACGGCTCTGCGGTAGAGCATGTATGTTGGGACCCGAAAGATGGTGAACTATGCCTGA-TAGGGTGAAGCCAGAGG-AACTCTGGTGGA-GCTCGTAGCGATTCTGACGTGCA-ATCGATCGTCAAATTTGGGTATA-----------------------------------------------------------------------------------------------------------------------------------------------------------------------------------------------------------------------------------------------------------------------------------------------------------------------------------------------------------------------------------------------------------------------------------------------------------------------------------------------------------CCCCTAGTAACTGCGAGTGAAGCGGGAAGAGCTCAAATTTAAAATCTGGCAGTCTT-TGGCTGTCCGAGTTGTATTCTAGAGAAGTGTTTTCCGCGCTAGACCGTGTACAAGTCTCTTGGAACAGAGCG---TCATAGAGGGTGAGAATCCCGTCTTTGACACGGACTACTAGTGCTTTGTGATGCGCTCTCAAAGAGTCGAGTTGTTTGGGAATGCAGCTCAAAATGGGTGGTAAATTCCATCTAAAGCTAAATATTGGCGAGAGACCGATAGCGAACAAGTACCGTGAGGGAAAGATGAAAAGCACTTTGGAAAGAGAGTTAAACAGTACGTGAAATTGCTGAAAGGGAAACGCTTGAAGTCAGTCGCGTCTGTCAGAAATCAGTCTTG-CTTT-TGCT---TGATGTATTTTCTGA-CCGACGGG-CCAGCATCAGTTTGAGCTGTAGGAAAAAGATGGGAGAAATGTGGCACCCTCGGGTGTGTTATAGTCTCTTA-TTG-TATACTACAGTTGGGACTGAGGAACTCAGCACGCGC--AAG-------------------CTG-TGCTTAGGATGCTGGCGTAATGGCTTTAAACGACCCGTCTTGAAACACGGACCAAGGAGTCTAACATACCTGCGAGTATTTGGGTGG-TAAACCCGAGTGCGCAATGAAAGTGA-AGTTGGGATCTCTGTCGTGGAGAGCACCGACGCCCGGACCAGACCTTCTGTGACGGCTCTGCGGTAGAGCATGTATGTTGGGACCCGAAAGATGGTGAACTATGCCTGA-TAGGGTGAAGCCAGAGG-AACTCTGGTGGA-GCTCGTAGCGATTCTGACGTGCA-ATCGATCGTCAAATTTGGGTATA-----------------------------------------------------------------------------------------------------------------------------------------------------------------------------------------------------------------------------------------------------------------------------------------------------------------------------------------------------------------------------------------------------------------------------------------------------------------------------------------------------------
>Ce.pu15899
ATTATCGAGTTT---TG-AACGGGTT-GTAGCTGACCTCT-------TGTAAGAAGAGGTA--TGTGCACGCCTGGCTCA----TCCA--CTCTTCAACC-TCTGTGCACTTTT-TGTAG---GA---------ATGAACAGAA----------GCTGAT-------------------------------GAAAGTCAG---TGGA--AGTCT----------------TTTCTATG---TTTTTTA-----CCAC--AAACGCAT--CA-GTCAA-A---GAATG----T---TAATTTGCGA---AT-A--A-CGC--A-TT-------ATAATACAACTTTCAGCAACGGATCTCTTGGCTCTCGCATCGATGAAGAACGCAGCGAAATGCGATAAGTAATGTGAATTGCAGAATTCAGTGAATCATCGAATCTTTGAACGCACCTTGCGCTCCTGGG-CATTCCTAGGAGCATGCCTGTTTGAGTATCATGGAATTCTCAACTCATCAG--CTTTTTCTTAT-GAAAAAGGT-------CTGGCGAT--GTTGGAT-GTGGAGG--TT---GTGC---AGGCCCCGCCCCC----TTTTGTTG-------------GGTC-AGC----TCCTCTAAAATGTATTAGC-GTGAATC--TTA---CGGATC-GT-CATCAGCG-TGATA-------ATT-GTCTA-CGTTGTGGC--T-GTGAAGTA---TTTATTGCG--TTCATGC-TTACA----GTCG---TCTCTTAT-------GAGAC---AGCTCTTC-------GAC-CCCCTAGTAACTGCGAGTGAAGCGGGAAAAGCTCAAATTTAAAATCTGGCGGTTTT-TTGCCGTCCGAGTTGTAGTCTAGAGAAGTGTTTTCCGCGCTGGACCGTGTACAAGTCTCTTGGAACAGAGCG---TCATAGAGGGTGAGAATCCCGTCTTTGACACGGACTACCAGTGCTTTGTGATGCGCTCTCAAAGAGTCGAGTTGTTTGGGAATGCAGCTCAAAATGGGTGGTAAATTCCATCTAAAGCTAAATATTGGCGAGAGACCGATAGCGAACAAGTACCGTGAGGGAAAGATGAAAAGCACTTTGGAAAGAGAGTTAAACAGTACGTGAAATTGCTGAAAGGGAAACGCTTGAAGTCAGTCGCGTTAGTCAGAACTCAGCCTTG-CTTTTTTTTGCCTGGTGCATTTTCTGA-TTGACGGG-CCAGCATCAGTTTTGACTGTAGGAAAAAGGTTGGAGGAATGTGGCACCTTCGGGTGTGTTATAGCCTCTGA-TTG-TATACTATGGTTGGGATTGAGGAACTCAGCACGCGC--AAG-------------------CTG-TGCTTAGGATGCTGGCGTAATGGCTTTAAACGACCCGTCTTGAAACACGGACCAAGGAGTCTAACATGCCTGCGAGTGTTTGGGTGG-TAAACCCGAGCGCGTAATGAAAGTGAAAGTTGGGATCTCTGTCGCGGAGAGCACCGACGCCCGGACCAGACCTTCTGTGACGGATCTGCGGTAGAGCATGTATGTTGGGACCCGAAAGATGGTGAACTATGCCTGAATAGGGTGAAGCCAGAGGAAACTCTGGTGGAGGCTCGTAGCGATTCTGACGTGCAAATCGATCGTCAAATTTGGGTATAGGGGCGAAAGACTAATCGAACCATCTAGTAGCTGGTTCCTGCCGAAGTTTCCCTCAGGATAGCAGAAACTCATA--TCAGATTTATGTGGTAAAGCGAATGATTAGAGGCCTTGGGGTTGAAACAACCTTAACCTATTCTCAAACTTTAAATATGTAAGAACGAGCCGTCACTTGATTGGACCGCTCGGCGATTGAGAGTTTCTAGTGGGCCATTTTTGGTAAGCAGAACTGGCGATGCGGGATGAACCGAACGCGAGGTTAAGGTGCCGGAATACACGCTCATCAGACACCACAAAAGGTGTTAGTTCATCTAGACAGCAGGACGGTGGCCATGGAAGTCGGAACCCGCTAAGGAGTGTGTAACAACTCACCTGCCGAATGAACTAGCCCTGAAAATGGATGGCGCTCAAGCGTGTTACCCATACCTCGCCGTCAGTGTTTAAGTGACGCACTGACGAGTAGGCAGGCGTGGAGG---------------CCCCTAGTAACTGCGAGTGAAGCGGGAAAAGCTCAAATTTAAAATCTGGCGGTTTT-TTGCCGTCCGAGTTGTAGTCTAGAGAAGTGTTTTCCGCGCTGGACCGTGTACAAGTCTCTTGGAACAGAGCG---TCATAGAGGGTGAGAATCCCGTCTTTGACACGGACTACCAGTGCTTTGTGATGCGCTCTCAAAGAGTCGAGTTGTTTGGGAATGCAGCTCAAAATGGGTGGTAAATTCCATCTAAAGCTAAATATTGGCGAGAGACCGATAGCGAACAAGTACCGTGAGGGAAAGATGAAAAGCACTTTGGAAAGAGAGTTAAACAGTACGTGAAATTGCTGAAAGGGAAACGCTTGAAGTCAGTCGCGTTAGTCAGAACTCAGCCTTG-CTTTTTTTTGCCTGGTGCATTTTCTGA-TTGACGGG-CCAGCATCAGTTTTGACTGTAGGAAAAAGGTTGGAGGAATGTGGCACCTTCGGGTGTGTTATAGCCTCTGA-TTG-TATACTATGGTTGGGATTGAGGAACTCAGCACGCGC--AAG-------------------CTG-TGCTTAGGATGCTGGCGTAATGGCTTTAAACGACCCGTCTTGAAACACGGACCAAGGAGTCTAACATGCCTGCGAGTGTTTGGGTGG-TAAACCCGAGCGCGTAATGAAAGTGAAAGTTGGGATCTCTGTCGCGGAGAGCACCGACGCCCGGACCAGACCTTCTGTGACGGATCTGCGGTAGAGCATGTATGTTGGGACCCGAAAGATGGTGAACTATGCCTGAATAGGGTGAAGCCAGAGGAAACTCTGGTGGAGGCTCGTAGCGATTCTGACGTGCAAATCGATCGTCAAATTTGGGTATAGGGGCGAAAGACTAATCGAACCATCTAGTAGCTGGTTCCTGCCGAAGTTTCCCTCAGGATAGCAGAAACTCATA--TCAGATTTATGTGGTAAAGCGAATGATTAGAGGCCTTGGGGTTGAAACAACCTTAACCTATTCTCAAACTTTAAATATGTAAGAACGAGCCGTCACTTGATTGGACCGCTCGGCGATTGAGAGTTTCTAGTGGGCCATTTTTGGTAAGCAGAACTGGCGATGCGGGATGAACCGAACGCGAGGTTAAGGTGCCGGAATACACGCTCATCAGACACCACAAAAGGTGTTAGTTCATCTAGACAGCAGGACGGTGGCCATGGAAGTCGGAACCCGCTAAGGAGTGTGTAACAACTCACCTGCCGAATGAACTAGCCCTGAAAATGGATGGCGCTCAAGCGTGTTACCCATACCTCGCCGTCAGTGTTTAAGTGACGCACTGACGAGTAGGCAGGCGTGGAGG---------------CCCCTAGTAACTGCGAGTGAAGCGGGAAAAGCTCAAATTTAAAATCTGGCGGTTTT-TTGCCGTCCGAGTTGTAGTCTAGAGAAGTGTTTTCCGCGCTGGACCGTGTACAAGTCTCTTGGAACAGAGCG---TCATAGAGGGTGAGAATCCCGTCTTTGACACGGACTACCAGTGCTTTGTGATGCGCTCTCAAAGAGTCGAGTTGTTTGGGAATGCAGCTCAAAATGGGTGGTAAATTCCATCTAAAGCTAAATATTGGCGAGAGACCGATAGCGAACAAGTACCGTGAGGGAAAGATGAAAAGCACTTTGGAAAGAGAGTTAAACAGTACGTGAAATTGCTGAAAGGGAAACGCTTGAAGTCAGTCGCGTTAGTCAGAACTCAGCCTTG-CTTTTTTTTGCCTGGTGCATTTTCTGA-TTGACGGG-CCAGCATCAGTTTTGACTGTAGGAAAAAGGTTGGAGGAATGTGGCACCTTCGGGTGTGTTATAGCCTCTGA-TTG-TATACTATGGTTGGGATTGAGGAACTCAGCACGCGC--AAG-------------------CTG-TGCTTAGGATGCTGGCGTAATGGCTTTAAACGACCCGTCTTGAAACACGGACCAAGGAGTCTAACATGCCTGCGAGTGTTTGGGTGG-TAAACCCGAGCGCGTAATGAAAGTGAAAGTTGGGATCTCTGTCGCGGAGAGCACCGACGCCCGGACCAGACCTTCTGTGACGGATCTGCGGTAGAGCATGTATGTTGGGACCCGAAAGATGGTGAACTATGCCTGAATAGGGTGAAGCCAGAGGAAACTCTGGTGGAGGCTCGTAGCGATTCTGACGTGCAAATCGATCGTCAAATTTGGGTATAGGGGCGAAAGACTAATCGAACCATCTAGTAGCTGGTTCCTGCCGAAGTTTCCCTCAGGATAGCAGAAACTCATA--TCAGATTTATGTGGTAAAGCGAATGATTAGAGGCCTTGGGGTTGAAACAACCTTAACCTATTCTCAAACTTTAAATATGTAAGAACGAGCCGTCACTTGATTGGACCGCTCGGCGATTGAGAGTTTCTAGTGGGCCATTTTTGGTAAGCAGAACTGGCGATGCGGGATGAACCGAACGCGAGGTTAAGGTGCCGGAATACACGCTCATCAGACACCACAAAAGGTGTTAGTTCATCTAGACAGCAGGACGGTGGCCATGGAAGTCGGAACCCGCTAAGGAGTGTGTAACAACTCACCTGCCGAATGAACTAGCCCTGAAAATGGATGGCGCTCAAGCGTGTTACCCATACCTCGCCGTCAGTGTTTAAGTGACGCACTGACGAGTAGGCAGGCGTGGAGG---------------CCCCTAGTAACTGCGAGTGAAGCGGGAAAAGCTCAAATTTAAAATCTGGCGGTTTT-TTGCCGTCCGAGTTGTAGTCTAGAGAAGTGTTTTCCGCGCTGGACCGTGTACAAGTCTCTTGGAACAGAGCG---TCATAGAGGGTGAGAATCCCGTCTTTGACACGGACTACCAGTGCTTTGTGATGCGCTCTCAAAGAGTCGAGTTGTTTGGGAATGCAGCTCAAAATGGGTGGTAAATTCCATCTAAAGCTAAATATTGGCGAGAGACCGATAGCGAACAAGTACCGTGAGGGAAAGATGAAAAGCACTTTGGAAAGAGAGTTAAACAGTACGTGAAATTGCTGAAAGGGAAACGCTTGAAGTCAGTCGCGTTAGTCAGAACTCAGCCTTG-CTTTTTTTTGCCTGGTGCATTTTCTGA-TTGACGGG-CCAGCATCAGTTTTGACTGTAGGAAAAAGGTTGGAGGAATGTGGCACCTTCGGGTGTGTTATAGCCTCTGA-TTG-TATACTATGGTTGGGATTGAGGAACTCAGCACGCGC--AAG-------------------CTG-TGCTTAGGATGCTGGCGTAATGGCTTTAAACGACCCGTCTTGAAACACGGACCAAGGAGTCTAACATGCCTGCGAGTGTTTGGGTGG-TAAACCCGAGCGCGTAATGAAAGTGAAAGTTGGGATCTCTGTCGCGGAGAGCACCGACGCCCGGACCAGACCTTCTGTGACGGATCTGCGGTAGAGCATGTATGTTGGGACCCGAAAGATGGTGAACTATGCCTGAATAGGGTGAAGCCAGAGGAAACTCTGGTGGAGGCTCGTAGCGATTCTGACGTGCAAATCGATCGTCAAATTTGGGTATAGGGGCGAAAGACTAATCGAACCATCTAGTAGCTGGTTCCTGCCGAAGTTTCCCTCAGGATAGCAGAAACTCATA--TCAGATTTATGTGGTAAAGCGAATGATTAGAGGCCTTGGGGTTGAAACAACCTTAACCTATTCTCAAACTTTAAATATGTAAGAACGAGCCGTCACTTGATTGGACCGCTCGGCGATTGAGAGTTTCTAGTGGGCCATTTTTGGTAAGCAGAACTGGCGATGCGGGATGAACCGAACGCGAGGTTAAGGTGCCGGAATACACGCTCATCAGACACCACAAAAGGTGTTAGTTCATCTAGACAGCAGGACGGTGGCCATGGAAGTCGGAACCCGCTAAGGAGTGTGTAACAACTCACCTGCCGAATGAACTAGCCCTGAAAATGGATGGCGCTCAAGCGTGTTACCCATACCTCGCCGTCAGTGTTTAAGTGACGCACTGACGAGTAGGCAGGCGTGGAGG---------------
>Ce.pu15904
ATTATCGAGTTT---TG-AACGGGTT-GTAGCTGACCTCT-------TGTAAGAAGAGGTA--TGTGCACGCCTGGCTCA----TCCA--CTCTTCAACC-TCTGTGCACTTTT-TGTAG---GA---------ATGAACAGAA--------GCTGATGA---------------------------------AAGTCAG---TGGA--AGTCT----------------TTTCTATG---TTTTTTA-----CCAC--AAACGCAT--CA-GTCAA-A---GAATG----T---TAATTTGCGA---AT-A--A-CGC--A-TT-------ATAATACAACTTTCAGCAACGGATCTCTTGGCTCTCGCATCGATGAAGAACGCAGCGAAATGCGATAAGTAATGTGAATTGCAGAATTCAGTGAATCATCGAATCTTTGAACGCACCTTGCGCTCCTGGG-CATTCCTAGGAGCATGCCTGTTTGAGTATCATGGAATTCTCAACTCATCAG--CTTTTTCTTAT-GAAAAAGGT-------CTGGCGAT--GTTGGAT-GTGGAGG--TT---GTGC---AGG----CCCCGCCCCCTTTTGTTG-------------GGTC-AGC----TCCTCTAAAATGTATTAGC-GTGAATC--TTA---CGGATC-GT-CATCAGCG-TGATA-------ATT-GTCTA-CGTTGTGGC--T-GTGAAGTA---TTTATTGCG--TTCATGC-TTACA----GTCG---TCTCTTAT-------GAGAC---AGCTCTTC-------GAC-CCCCTAGTAACTGCGAGTGAAGCGGGAAAAGCTCAAATTTAAAATCTGGCGGTTTT-TTGCCGTCCGAGTTGTAGTCTAGAGAAGTGTTTTCCGCGCTGGACCGTGTACAAGTCTCTTGGAACAGAGCG---TCATAGAGGGTGAGAATCCCGTCTTTGACACGGACTACCAGTGCTTTGTGATGCGCTCTCAAAGAGTCGAGTTGTTTGGGAATGCAGCTCAAAATGGGTGGTAAATTCCATCTAAAGCTAAATATTGGCGAGAGACCGATAGCGAACAAGTACCGTGAGGGAAAGATGAAAAGCACTTTGGAAAGAGAGTTAAACAGTACGTGAAATTGCTGAAAGGGAAACGCTTGAAGTCAGTCGCGTTAGTCAGAACTCAGCCTTG-CTTTTTTTTGCCTGGTGCATTTTCTGA-TTGACGGG-CCAGCATCAGTTTTGACTGTAGGAAAAAGGTTGGAGGAATGTGGCACCTTCGGGTGTGTTATAGCCTCTGA-TTG-TATACTATGGTTGGGATTGAGGAACTCAGCACGCGC--AAG-------------------CTG-TGCTTAGGATGCTGTCGTAATGTCTTTAAGCGACCCGTCTTGAAACACGGACCAAGGAGTCTAACATGCCTGCGAGTGTTTGGGTGG-TAAACCCGAGCGCGTAATGAAAGTGAAAGTTGGGATCTCTGTCGCGGAGAGCACCGACGCCCGGACCAGACCTTCTGTGACGGATCTGCGGTAGAGCATGTATGTTGGGACCCGAAAGATGGTGAACTATGCCTGAATAGGGTGAAGCCAGAGGAAACTCTGGTGGAGGCTCGTAGCGATTCTGACGTGCAAATCGATCGTCAAATTTGGGTATAGGGGCGAAAGACTAATCGAACCATCTAGTAGCTGGTTCCTGCCGAAGTTTCCCTCAGGATAGCAGAAACTCATA--TCAGATTTATGTGGTAAAGCGAATGATTAGAGGCCTTGGGGTTGAAACAACCTTAACCTATTCTCAAACTTTAAATATGTAAGAACGAGCCGTCACTTGATTGGACCGCTCGGCGATTGAGAGTTTCTAGTGGGCCATTTTTGGTAAGCAGAACTGGCGATGCGGGATGAACCGAACGCGAGGTTAAGGTGCCGGAATACACGCTCATCAGACACCACAAAAGGTGTTAGTTCATCTAGACAGCAGGACGGTGGCCATGGAAGTCGGAACCCGCTAAGGAGTGTGTAACAACTCACCTGCCGAATGAACTAGCCCTGAAAATGGATGGCGCTCAAGCGTGTTACCCATACCTCGCCGTCAGTGTTTAAGTGACGCACTGACGAGTAGGCAGGCGTGGAGGTTTGTGAAGAAGCC-CCCCTAGTAACTGCGAGTGAAGCGGGAAAAGCTCAAATTTAAAATCTGGCGGTTTT-TTGCCGTCCGAGTTGTAGTCTAGAGAAGTGTTTTCCGCGCTGGACCGTGTACAAGTCTCTTGGAACAGAGCG---TCATAGAGGGTGAGAATCCCGTCTTTGACACGGACTACCAGTGCTTTGTGATGCGCTCTCAAAGAGTCGAGTTGTTTGGGAATGCAGCTCAAAATGGGTGGTAAATTCCATCTAAAGCTAAATATTGGCGAGAGACCGATAGCGAACAAGTACCGTGAGGGAAAGATGAAAAGCACTTTGGAAAGAGAGTTAAACAGTACGTGAAATTGCTGAAAGGGAAACGCTTGAAGTCAGTCGCGTTAGTCAGAACTCAGCCTTG-CTTTTTTTTGCCTGGTGCATTTTCTGA-TTGACGGG-CCAGCATCAGTTTTGACTGTAGGAAAAAGGTTGGAGGAATGTGGCACCTTCGGGTGTGTTATAGCCTCTGA-TTG-TATACTATGGTTGGGATTGAGGAACTCAGCACGCGC--AAG-------------------CTG-TGCTTAGGATGCTGTCGTAATGTCTTTAAGCGACCCGTCTTGAAACACGGACCAAGGAGTCTAACATGCCTGCGAGTGTTTGGGTGG-TAAACCCGAGCGCGTAATGAAAGTGAAAGTTGGGATCTCTGTCGCGGAGAGCACCGACGCCCGGACCAGACCTTCTGTGACGGATCTGCGGTAGAGCATGTATGTTGGGACCCGAAAGATGGTGAACTATGCCTGAATAGGGTGAAGCCAGAGGAAACTCTGGTGGAGGCTCGTAGCGATTCTGACGTGCAAATCGATCGTCAAATTTGGGTATAGGGGCGAAAGACTAATCGAACCATCTAGTAGCTGGTTCCTGCCGAAGTTTCCCTCAGGATAGCAGAAACTCATA--TCAGATTTATGTGGTAAAGCGAATGATTAGAGGCCTTGGGGTTGAAACAACCTTAACCTATTCTCAAACTTTAAATATGTAAGAACGAGCCGTCACTTGATTGGACCGCTCGGCGATTGAGAGTTTCTAGTGGGCCATTTTTGGTAAGCAGAACTGGCGATGCGGGATGAACCGAACGCGAGGTTAAGGTGCCGGAATACACGCTCATCAGACACCACAAAAGGTGTTAGTTCATCTAGACAGCAGGACGGTGGCCATGGAAGTCGGAACCCGCTAAGGAGTGTGTAACAACTCACCTGCCGAATGAACTAGCCCTGAAAATGGATGGCGCTCAAGCGTGTTACCCATACCTCGCCGTCAGTGTTTAAGTGACGCACTGACGAGTAGGCAGGCGTGGAGGTTTGTGAAGAAGCC-CCCCTAGTAACTGCGAGTGAAGCGGGAAAAGCTCAAATTTAAAATCTGGCGGTTTT-TTGCCGTCCGAGTTGTAGTCTAGAGAAGTGTTTTCCGCGCTGGACCGTGTACAAGTCTCTTGGAACAGAGCG---TCATAGAGGGTGAGAATCCCGTCTTTGACACGGACTACCAGTGCTTTGTGATGCGCTCTCAAAGAGTCGAGTTGTTTGGGAATGCAGCTCAAAATGGGTGGTAAATTCCATCTAAAGCTAAATATTGGCGAGAGACCGATAGCGAACAAGTACCGTGAGGGAAAGATGAAAAGCACTTTGGAAAGAGAGTTAAACAGTACGTGAAATTGCTGAAAGGGAAACGCTTGAAGTCAGTCGCGTTAGTCAGAACTCAGCCTTG-CTTTTTTTTGCCTGGTGCATTTTCTGA-TTGACGGG-CCAGCATCAGTTTTGACTGTAGGAAAAAGGTTGGAGGAATGTGGCACCTTCGGGTGTGTTATAGCCTCTGA-TTG-TATACTATGGTTGGGATTGAGGAACTCAGCACGCGC--AAG-------------------CTG-TGCTTAGGATGCTGTCGTAATGTCTTTAAGCGACCCGTCTTGAAACACGGACCAAGGAGTCTAACATGCCTGCGAGTGTTTGGGTGG-TAAACCCGAGCGCGTAATGAAAGTGAAAGTTGGGATCTCTGTCGCGGAGAGCACCGACGCCCGGACCAGACCTTCTGTGACGGATCTGCGGTAGAGCATGTATGTTGGGACCCGAAAGATGGTGAACTATGCCTGAATAGGGTGAAGCCAGAGGAAACTCTGGTGGAGGCTCGTAGCGATTCTGACGTGCAAATCGATCGTCAAATTTGGGTATAGGGGCGAAAGACTAATCGAACCATCTAGTAGCTGGTTCCTGCCGAAGTTTCCCTCAGGATAGCAGAAACTCATA--TCAGATTTATGTGGTAAAGCGAATGATTAGAGGCCTTGGGGTTGAAACAACCTTAACCTATTCTCAAACTTTAAATATGTAAGAACGAGCCGTCACTTGATTGGACCGCTCGGCGATTGAGAGTTTCTAGTGGGCCATTTTTGGTAAGCAGAACTGGCGATGCGGGATGAACCGAACGCGAGGTTAAGGTGCCGGAATACACGCTCATCAGACACCACAAAAGGTGTTAGTTCATCTAGACAGCAGGACGGTGGCCATGGAAGTCGGAACCCGCTAAGGAGTGTGTAACAACTCACCTGCCGAATGAACTAGCCCTGAAAATGGATGGCGCTCAAGCGTGTTACCCATACCTCGCCGTCAGTGTTTAAGTGACGCACTGACGAGTAGGCAGGCGTGGAGGTTTGTGAAGAAGCC-CCCCTAGTAACTGCGAGTGAAGCGGGAAAAGCTCAAATTTAAAATCTGGCGGTTTT-TTGCCGTCCGAGTTGTAGTCTAGAGAAGTGTTTTCCGCGCTGGACCGTGTACAAGTCTCTTGGAACAGAGCG---TCATAGAGGGTGAGAATCCCGTCTTTGACACGGACTACCAGTGCTTTGTGATGCGCTCTCAAAGAGTCGAGTTGTTTGGGAATGCAGCTCAAAATGGGTGGTAAATTCCATCTAAAGCTAAATATTGGCGAGAGACCGATAGCGAACAAGTACCGTGAGGGAAAGATGAAAAGCACTTTGGAAAGAGAGTTAAACAGTACGTGAAATTGCTGAAAGGGAAACGCTTGAAGTCAGTCGCGTTAGTCAGAACTCAGCCTTG-CTTTTTTTTGCCTGGTGCATTTTCTGA-TTGACGGG-CCAGCATCAGTTTTGACTGTAGGAAAAAGGTTGGAGGAATGTGGCACCTTCGGGTGTGTTATAGCCTCTGA-TTG-TATACTATGGTTGGGATTGAGGAACTCAGCACGCGC--AAG-------------------CTG-TGCTTAGGATGCTGTCGTAATGTCTTTAAGCGACCCGTCTTGAAACACGGACCAAGGAGTCTAACATGCCTGCGAGTGTTTGGGTGG-TAAACCCGAGCGCGTAATGAAAGTGAAAGTTGGGATCTCTGTCGCGGAGAGCACCGACGCCCGGACCAGACCTTCTGTGACGGATCTGCGGTAGAGCATGTATGTTGGGACCCGAAAGATGGTGAACTATGCCTGAATAGGGTGAAGCCAGAGGAAACTCTGGTGGAGGCTCGTAGCGATTCTGACGTGCAAATCGATCGTCAAATTTGGGTATAGGGGCGAAAGACTAATCGAACCATCTAGTAGCTGGTTCCTGCCGAAGTTTCCCTCAGGATAGCAGAAACTCATA--TCAGATTTATGTGGTAAAGCGAATGATTAGAGGCCTTGGGGTTGAAACAACCTTAACCTATTCTCAAACTTTAAATATGTAAGAACGAGCCGTCACTTGATTGGACCGCTCGGCGATTGAGAGTTTCTAGTGGGCCATTTTTGGTAAGCAGAACTGGCGATGCGGGATGAACCGAACGCGAGGTTAAGGTGCCGGAATACACGCTCATCAGACACCACAAAAGGTGTTAGTTCATCTAGACAGCAGGACGGTGGCCATGGAAGTCGGAACCCGCTAAGGAGTGTGTAACAACTCACCTGCCGAATGAACTAGCCCTGAAAATGGATGGCGCTCAAGCGTGTTACCCATACCTCGCCGTCAGTGTTTAAGTGACGCACTGACGAGTAGGCAGGCGTGGAGGTTTGTGAAGAAGCC-
>Ce.da16779
ATTATCGAGTCT---TG-AACAGGTT-GTAGCTGACCTCT------------CACGAGGTAAATGTGCACGCCTGGCTCAT---TCCA--CTCTTTAACC-TCTGTGCACCTTA-TGTAG---GA-AGGTTGAGATGGCTGAAG----GAAGGCCTTCGA---------------------------------AAGTTGGCCTTCAAGAAAGTCTCTCACATC-------TTCTTATG---TCTTTTA-----TTAT--AAACGCT---CA-GTCAAAT---GAATG----T---ATCTCTGCGG---AT-A--A-CGC--A-TCT------AT-ATACAACTTTCAGCAACGGATCTCTTGGCTCTCGCATCGATGAAGAACGCAGCGAAATGCGATAAGTAATGTGAATTGCAGAATTCAGTGAATCATCGAATCTTTGAACGCACCTTGCGCTCCTTGG-TATTCCTCGGAGCATGCCTGTTTGAGTATCATGGAATTCTCAACTCTCCAG---TTTTTTTTTT----TGAACT-------GTGATGAG--CTTGGAC-TTGGAGG--TC---GTGT---CGG--------------TTTCACTT--------TTTGAAATC-AAC----TCCTCCGAAATGCATTAAC-GTGAATC--TTA---CTGATC-AC-CTTCCACG-TGATA-------ATT-GTCTG-CGTTGTGGTTGT-GTGAAGTA----CTTGTGCA--TTCATGC-TTACAGCCAGTCG---TCTCCTTGA------TAGGC---TACTTCTT-------GAC---------AACTGCGAGTGAAGCGGGAAGAGCTCAAATTTAAAATCTGGCGGTCTC-TGGCCGTCCGAGTTGTAGTCTAGAGAAGCGTCTTCCGCGCTGGACCGTGTACAAGTCTCTTGGAACAGAGCG---TCGTAGAGGGTGAGAATCCCGTCTTTGACACGGACTACCAGTGCTTTGTGATGCGCTCTCAAAGAGTCGAGTTGTTTGGGAATGCAGCTCAAAATGGGTGGTAAATTCCATCTAAAGCTAAATATTGGCGAGAGACCGATAGCGAACAAGTACCGTGAGGGAAAGATGAAAAGCACTTTGGAAAGAGAGTTAAACAGTACGTGAAATTGCTGAAAGGGAAACGCTTGAAGTCAGTCGCGTCAGTCAGAACTCAGCCTTG-CCTC-GGCT---CGGTGCACTTTCTGA-TTGACGGG-CCAGCATCAGTTTTGACCGCAGGAAAAAGGTCAGAGGAATGTGGCACCTTCGGGTGTGTTATAGCCTCTGG-CTG-CATACTGTGATTGGGACTGAGGAACTCAGCACGTGC--AAA-------------------CTG-TGCTTAGGATGCTGGCGTAATGGCTTTAAACGACCCGTCTTGAAACACGGACCAAGGAGTCTAACATACCTGCGAGTGTTTGGGTGG-AAAACCCGAGCGCGTAATGAAAGTGAAAGTTGGGATCTCTGTCGTGGAGAGCACCGACGCCCGGACCAGACCTTCTGTGACGGCTCTGCGGTCGAGCATGTATGTTGGGACCCGAAAGATGGTGAACTATGCCTGAATAGGGTGAAGTCAGAGGAAACTCTGATGGAGGCTCGTAGCGATTCTGACGTGCAAATCGATCGTCAAATTTGGGTATAGGGGCGAAAGACTAATCGAACCATCTAGTAGCTGGTTCCTGCCGAAGTTTCCCTCAGGATAGCAGAAACTCGTA--TCAGATTTATGTGGTAAAGCGAATGATTAGAGGCCTTGGGGTTGAAACAACCTTAACCTATTCTCAAACTTTAAATATGTAAGAACGAGCCGTCACTTGATTGGACCGCTCGGCGAATGAGAGTTTCTAGTGGGCCATTTTTGGTAAGCAGAACTGGCGATGCGGGATGAACCGAACGCGAGGTTAAGGTGCCGGAATACACGCTCATCAGACACCACAAAAGGTGTTAGTTCATCTAGACAGCAGGACGGTGGCCATGGAAGTCGGAACCCGCTAAGGAGTGTGTAACAACTCACCTGCCGAATGAACTAGCCCTGAAAATGGATGGCGCTCAAGCGTGTTACCCATACCTCGCCGTCAGTGTTTAAGTGACGCACTGACGAGTAGGCAGGCGTGGAGGT----------------------AACTGCGAGTGAAGCGGGAAGAGCTCAAATTTAAAATCTGGCGGTCTC-TGGCCGTCCGAGTTGTAGTCTAGAGAAGCGTCTTCCGCGCTGGACCGTGTACAAGTCTCTTGGAACAGAGCG---TCGTAGAGGGTGAGAATCCCGTCTTTGACACGGACTACCAGTGCTTTGTGATGCGCTCTCAAAGAGTCGAGTTGTTTGGGAATGCAGCTCAAAATGGGTGGTAAATTCCATCTAAAGCTAAATATTGGCGAGAGACCGATAGCGAACAAGTACCGTGAGGGAAAGATGAAAAGCACTTTGGAAAGAGAGTTAAACAGTACGTGAAATTGCTGAAAGGGAAACGCTTGAAGTCAGTCGCGTCAGTCAGAACTCAGCCTTG-CCTC-GGCT---CGGTGCACTTTCTGA-TTGACGGG-CCAGCATCAGTTTTGACCGCAGGAAAAAGGTCAGAGGAATGTGGCACCTTCGGGTGTGTTATAGCCTCTGG-CTG-CATACTGTGATTGGGACTGAGGAACTCAGCACGTGC--AAA-------------------CTG-TGCTTAGGATGCTGGCGTAATGGCTTTAAACGACCCGTCTTGAAACACGGACCAAGGAGTCTAACATACCTGCGAGTGTTTGGGTGG-AAAACCCGAGCGCGTAATGAAAGTGAAAGTTGGGATCTCTGTCGTGGAGAGCACCGACGCCCGGACCAGACCTTCTGTGACGGCTCTGCGGTCGAGCATGTATGTTGGGACCCGAAAGATGGTGAACTATGCCTGAATAGGGTGAAGTCAGAGGAAACTCTGATGGAGGCTCGTAGCGATTCTGACGTGCAAATCGATCGTCAAATTTGGGTATAGGGGCGAAAGACTAATCGAACCATCTAGTAGCTGGTTCCTGCCGAAGTTTCCCTCAGGATAGCAGAAACTCGTA--TCAGATTTATGTGGTAAAGCGAATGATTAGAGGCCTTGGGGTTGAAACAACCTTAACCTATTCTCAAACTTTAAATATGTAAGAACGAGCCGTCACTTGATTGGACCGCTCGGCGAATGAGAGTTTCTAGTGGGCCATTTTTGGTAAGCAGAACTGGCGATGCGGGATGAACCGAACGCGAGGTTAAGGTGCCGGAATACACGCTCATCAGACACCACAAAAGGTGTTAGTTCATCTAGACAGCAGGACGGTGGCCATGGAAGTCGGAACCCGCTAAGGAGTGTGTAACAACTCACCTGCCGAATGAACTAGCCCTGAAAATGGATGGCGCTCAAGCGTGTTACCCATACCTCGCCGTCAGTGTTTAAGTGACGCACTGACGAGTAGGCAGGCGTGGAGGT----------------------AACTGCGAGTGAAGCGGGAAGAGCTCAAATTTAAAATCTGGCGGTCTC-TGGCCGTCCGAGTTGTAGTCTAGAGAAGCGTCTTCCGCGCTGGACCGTGTACAAGTCTCTTGGAACAGAGCG---TCGTAGAGGGTGAGAATCCCGTCTTTGACACGGACTACCAGTGCTTTGTGATGCGCTCTCAAAGAGTCGAGTTGTTTGGGAATGCAGCTCAAAATGGGTGGTAAATTCCATCTAAAGCTAAATATTGGCGAGAGACCGATAGCGAACAAGTACCGTGAGGGAAAGATGAAAAGCACTTTGGAAAGAGAGTTAAACAGTACGTGAAATTGCTGAAAGGGAAACGCTTGAAGTCAGTCGCGTCAGTCAGAACTCAGCCTTG-CCTC-GGCT---CGGTGCACTTTCTGA-TTGACGGG-CCAGCATCAGTTTTGACCGCAGGAAAAAGGTCAGAGGAATGTGGCACCTTCGGGTGTGTTATAGCCTCTGG-CTG-CATACTGTGATTGGGACTGAGGAACTCAGCACGTGC--AAA-------------------CTG-TGCTTAGGATGCTGGCGTAATGGCTTTAAACGACCCGTCTTGAAACACGGACCAAGGAGTCTAACATACCTGCGAGTGTTTGGGTGG-AAAACCCGAGCGCGTAATGAAAGTGAAAGTTGGGATCTCTGTCGTGGAGAGCACCGACGCCCGGACCAGACCTTCTGTGACGGCTCTGCGGTCGAGCATGTATGTTGGGACCCGAAAGATGGTGAACTATGCCTGAATAGGGTGAAGTCAGAGGAAACTCTGATGGAGGCTCGTAGCGATTCTGACGTGCAAATCGATCGTCAAATTTGGGTATAGGGGCGAAAGACTAATCGAACCATCTAGTAGCTGGTTCCTGCCGAAGTTTCCCTCAGGATAGCAGAAACTCGTA--TCAGATTTATGTGGTAAAGCGAATGATTAGAGGCCTTGGGGTTGAAACAACCTTAACCTATTCTCAAACTTTAAATATGTAAGAACGAGCCGTCACTTGATTGGACCGCTCGGCGAATGAGAGTTTCTAGTGGGCCATTTTTGGTAAGCAGAACTGGCGATGCGGGATGAACCGAACGCGAGGTTAAGGTGCCGGAATACACGCTCATCAGACACCACAAAAGGTGTTAGTTCATCTAGACAGCAGGACGGTGGCCATGGAAGTCGGAACCCGCTAAGGAGTGTGTAACAACTCACCTGCCGAATGAACTAGCCCTGAAAATGGATGGCGCTCAAGCGTGTTACCCATACCTCGCCGTCAGTGTTTAAGTGACGCACTGACGAGTAGGCAGGCGTGGAGGT----------------------AACTGCGAGTGAAGCGGGAAGAGCTCAAATTTAAAATCTGGCGGTCTC-TGGCCGTCCGAGTTGTAGTCTAGAGAAGCGTCTTCCGCGCTGGACCGTGTACAAGTCTCTTGGAACAGAGCG---TCGTAGAGGGTGAGAATCCCGTCTTTGACACGGACTACCAGTGCTTTGTGATGCGCTCTCAAAGAGTCGAGTTGTTTGGGAATGCAGCTCAAAATGGGTGGTAAATTCCATCTAAAGCTAAATATTGGCGAGAGACCGATAGCGAACAAGTACCGTGAGGGAAAGATGAAAAGCACTTTGGAAAGAGAGTTAAACAGTACGTGAAATTGCTGAAAGGGAAACGCTTGAAGTCAGTCGCGTCAGTCAGAACTCAGCCTTG-CCTC-GGCT---CGGTGCACTTTCTGA-TTGACGGG-CCAGCATCAGTTTTGACCGCAGGAAAAAGGTCAGAGGAATGTGGCACCTTCGGGTGTGTTATAGCCTCTGG-CTG-CATACTGTGATTGGGACTGAGGAACTCAGCACGTGC--AAA-------------------CTG-TGCTTAGGATGCTGGCGTAATGGCTTTAAACGACCCGTCTTGAAACACGGACCAAGGAGTCTAACATACCTGCGAGTGTTTGGGTGG-AAAACCCGAGCGCGTAATGAAAGTGAAAGTTGGGATCTCTGTCGTGGAGAGCACCGACGCCCGGACCAGACCTTCTGTGACGGCTCTGCGGTCGAGCATGTATGTTGGGACCCGAAAGATGGTGAACTATGCCTGAATAGGGTGAAGTCAGAGGAAACTCTGATGGAGGCTCGTAGCGATTCTGACGTGCAAATCGATCGTCAAATTTGGGTATAGGGGCGAAAGACTAATCGAACCATCTAGTAGCTGGTTCCTGCCGAAGTTTCCCTCAGGATAGCAGAAACTCGTA--TCAGATTTATGTGGTAAAGCGAATGATTAGAGGCCTTGGGGTTGAAACAACCTTAACCTATTCTCAAACTTTAAATATGTAAGAACGAGCCGTCACTTGATTGGACCGCTCGGCGAATGAGAGTTTCTAGTGGGCCATTTTTGGTAAGCAGAACTGGCGATGCGGGATGAACCGAACGCGAGGTTAAGGTGCCGGAATACACGCTCATCAGACACCACAAAAGGTGTTAGTTCATCTAGACAGCAGGACGGTGGCCATGGAAGTCGGAACCCGCTAAGGAGTGTGTAACAACTCACCTGCCGAATGAACTAGCCCTGAAAATGGATGGCGCTCAAGCGTGTTACCCATACCTCGCCGTCAGTGTTTAAGTGACGCACTGACGAGTAGGCAGGCGTGGAGGT--------------
>Ce.pi23499
ATTATCGAGTTT---TG-AACGGGTT-GTAGCTGGCCTCT------------GACGAGGTAT-TGTGCACGCCTGGCTCAT---TCCA--CTC-TCAACC-CCTGTGCACCTTT-TGTAG---AA---------GATGATGGGC----AGAGGAGGTCTT------------------------------------TTGA---TCTCTGAAGCCCCTTCACT--------CTTCTATG----TTTTTA-----CTAC--CAACGCTT--CA-GTTAA-T---GAATG----T---CATTTTGCGG---AT-A--A-CGC--A-TTA------AT-ATACAACTTTCAGCAACGGATCTCTTGGCTCTCGCATCGATGAAGAACGCAGCGAAATGCGATAAGTAATGTGAATTGCAGAATTCAGTGAATCATCGAATCTTTGAACGCACCTTGCGCTCCTTGG-TATTCCTCGGAGCATGCCTGTTTGAGTATCATGGAATTCTCAACTCCCCAG----TTTCTTATT----GAAGCT-------GTGGTGAG--CTTGGAT-TTGGAGG--TT---GTGT---TGG-------------TCTGTCTCT-------------GATC-AAC----TCCTCTGAAATGCATTAGT-GTGAATC--TCA---CGGATC-GC-CTTCAACG-TGATA-------ATT-GTCTG-CGTTGTGGT--C-GTGAAGTA----TTTATGCA--TTCATGC-TTATA----ACTG---TCTCTTA--------GAGAC---AATCTTTG--------AC-CCCCTAGTAACTGCGAGTGAAGCGGGAAAAGCTCAAATTTAAAATCTGGCGGTCTT-TGGCCGTCCGAGTTGTAGTCTAGAGAAGTGTTTTCCGTGCTGGACCGTGTACAAGTCTCTTGGAACAGAGCG---TCATAGAGGGTGAGAATCCCGTCTTTGACACGGACTACCAGTGCTTTGTGATGCGCTCTCAAAGAGTCGAGTTGTTTGGGAATGCAGCTCAAAATGGGTGGTAAATTCCATCTAAAGCTAAATATTGGCGAGAGACCGATAGCGAACAAGTACCGTGAGGGAAAGATGAAAAGCACTTTGGAAAGAGAGTTAAACAGTACGTGAAATTGCTGAAAGGGAAACGCTTGAAGTCAGTCGCGTCAGTCAGAACTCAGCCTTG-CCTC-GGCT---TGGTGCATTTTCTGA-TTGACGGG-TCAGCATCAGTTTTGACTGCAGGAGAAAGGTCAGAGGAATGTGGCACCTTCGGGTGTGTTATAGCCTCTGG-CTG-CATACTGTGATTGGGACTGAGGAACTCAGCACGTGC--AAA-------------------CTG-TGCTTAGGATGCTGGCGTAATGGCTTTAAACGACCCGTCTTGAAACACGGACCAAGGAGTCTAACATGCCTGCGAGTGTTTGGGTGG-AAAACCCGAGCGCGTAATGAAAGTGAAAGTTGGGATCTCTGTCGTGGAGAGCACCGACGCCCGGACCAGACCTTCTGTGACGGATCTGCGGTGGAGCATGTATGTTGGGACCCGAAAGATGGTGAACTATGCCTGAATAGGGTGAAGCCAGAGGAAACTCTGGTGGAGGCTCGTAGCGATTCTGACGTGCAAATCGATCGTCAAATTTGGGTATAGGGGCGAAAGACTAATCGAACCATCTAGTAGCTGGTTCCTGCCGAAGTTTCCCTCAGGATAGCAGAAACTCGTA--TCAGATTTATGTGGTAAAGCGAATGATTAGAGGCCTTGGGGTTGAAACAACCTTAACCTATTCTCAAACTTTAAATATGTAAGAACGAGCCGTCACTTGATTGGACCGCTCGGCGATTGAGAGTTTCTAGTGGGCCATTTTTGGTAAGCAGAACTGGCGATGCGGGATGAACCGAACGCGAGGTTAAGGTGCCGGAATACACGCTCATCAGACACCACAAAAGGTGTTAGTTCATCTAGACAGCAGGACGGTGGCCATGGAAGTCGGAACCCGCTAAGGAGTGTGTAACAACTCACCTGCCGAATGAACTAGCCCTGAAAATGGATGGCGCTCAAGCGTGTTACCCATACCTCGCCGTCAGTGTTTAAGTGATGCATTGACGAGTAGGCAGGCGTGGAGGTTTGTGAAGAAGCC-CCCCTAGTAACTGCGAGTGAAGCGGGAAAAGCTCAAATTTAAAATCTGGCGGTCTT-TGGCCGTCCGAGTTGTAGTCTAGAGAAGTGTTTTCCGTGCTGGACCGTGTACAAGTCTCTTGGAACAGAGCG---TCATAGAGGGTGAGAATCCCGTCTTTGACACGGACTACCAGTGCTTTGTGATGCGCTCTCAAAGAGTCGAGTTGTTTGGGAATGCAGCTCAAAATGGGTGGTAAATTCCATCTAAAGCTAAATATTGGCGAGAGACCGATAGCGAACAAGTACCGTGAGGGAAAGATGAAAAGCACTTTGGAAAGAGAGTTAAACAGTACGTGAAATTGCTGAAAGGGAAACGCTTGAAGTCAGTCGCGTCAGTCAGAACTCAGCCTTG-CCTC-GGCT---TGGTGCATTTTCTGA-TTGACGGG-TCAGCATCAGTTTTGACTGCAGGAGAAAGGTCAGAGGAATGTGGCACCTTCGGGTGTGTTATAGCCTCTGG-CTG-CATACTGTGATTGGGACTGAGGAACTCAGCACGTGC--AAA-------------------CTG-TGCTTAGGATGCTGGCGTAATGGCTTTAAACGACCCGTCTTGAAACACGGACCAAGGAGTCTAACATGCCTGCGAGTGTTTGGGTGG-AAAACCCGAGCGCGTAATGAAAGTGAAAGTTGGGATCTCTGTCGTGGAGAGCACCGACGCCCGGACCAGACCTTCTGTGACGGATCTGCGGTGGAGCATGTATGTTGGGACCCGAAAGATGGTGAACTATGCCTGAATAGGGTGAAGCCAGAGGAAACTCTGGTGGAGGCTCGTAGCGATTCTGACGTGCAAATCGATCGTCAAATTTGGGTATAGGGGCGAAAGACTAATCGAACCATCTAGTAGCTGGTTCCTGCCGAAGTTTCCCTCAGGATAGCAGAAACTCGTA--TCAGATTTATGTGGTAAAGCGAATGATTAGAGGCCTTGGGGTTGAAACAACCTTAACCTATTCTCAAACTTTAAATATGTAAGAACGAGCCGTCACTTGATTGGACCGCTCGGCGATTGAGAGTTTCTAGTGGGCCATTTTTGGTAAGCAGAACTGGCGATGCGGGATGAACCGAACGCGAGGTTAAGGTGCCGGAATACACGCTCATCAGACACCACAAAAGGTGTTAGTTCATCTAGACAGCAGGACGGTGGCCATGGAAGTCGGAACCCGCTAAGGAGTGTGTAACAACTCACCTGCCGAATGAACTAGCCCTGAAAATGGATGGCGCTCAAGCGTGTTACCCATACCTCGCCGTCAGTGTTTAAGTGATGCATTGACGAGTAGGCAGGCGTGGAGGTTTGTGAAGAAGCC-CCCCTAGTAACTGCGAGTGAAGCGGGAAAAGCTCAAATTTAAAATCTGGCGGTCTT-TGGCCGTCCGAGTTGTAGTCTAGAGAAGTGTTTTCCGTGCTGGACCGTGTACAAGTCTCTTGGAACAGAGCG---TCATAGAGGGTGAGAATCCCGTCTTTGACACGGACTACCAGTGCTTTGTGATGCGCTCTCAAAGAGTCGAGTTGTTTGGGAATGCAGCTCAAAATGGGTGGTAAATTCCATCTAAAGCTAAATATTGGCGAGAGACCGATAGCGAACAAGTACCGTGAGGGAAAGATGAAAAGCACTTTGGAAAGAGAGTTAAACAGTACGTGAAATTGCTGAAAGGGAAACGCTTGAAGTCAGTCGCGTCAGTCAGAACTCAGCCTTG-CCTC-GGCT---TGGTGCATTTTCTGA-TTGACGGG-TCAGCATCAGTTTTGACTGCAGGAGAAAGGTCAGAGGAATGTGGCACCTTCGGGTGTGTTATAGCCTCTGG-CTG-CATACTGTGATTGGGACTGAGGAACTCAGCACGTGC--AAA-------------------CTG-TGCTTAGGATGCTGGCGTAATGGCTTTAAACGACCCGTCTTGAAACACGGACCAAGGAGTCTAACATGCCTGCGAGTGTTTGGGTGG-AAAACCCGAGCGCGTAATGAAAGTGAAAGTTGGGATCTCTGTCGTGGAGAGCACCGACGCCCGGACCAGACCTTCTGTGACGGATCTGCGGTGGAGCATGTATGTTGGGACCCGAAAGATGGTGAACTATGCCTGAATAGGGTGAAGCCAGAGGAAACTCTGGTGGAGGCTCGTAGCGATTCTGACGTGCAAATCGATCGTCAAATTTGGGTATAGGGGCGAAAGACTAATCGAACCATCTAGTAGCTGGTTCCTGCCGAAGTTTCCCTCAGGATAGCAGAAACTCGTA--TCAGATTTATGTGGTAAAGCGAATGATTAGAGGCCTTGGGGTTGAAACAACCTTAACCTATTCTCAAACTTTAAATATGTAAGAACGAGCCGTCACTTGATTGGACCGCTCGGCGATTGAGAGTTTCTAGTGGGCCATTTTTGGTAAGCAGAACTGGCGATGCGGGATGAACCGAACGCGAGGTTAAGGTGCCGGAATACACGCTCATCAGACACCACAAAAGGTGTTAGTTCATCTAGACAGCAGGACGGTGGCCATGGAAGTCGGAACCCGCTAAGGAGTGTGTAACAACTCACCTGCCGAATGAACTAGCCCTGAAAATGGATGGCGCTCAAGCGTGTTACCCATACCTCGCCGTCAGTGTTTAAGTGATGCATTGACGAGTAGGCAGGCGTGGAGGTTTGTGAAGAAGCC-CCCCTAGTAACTGCGAGTGAAGCGGGAAAAGCTCAAATTTAAAATCTGGCGGTCTT-TGGCCGTCCGAGTTGTAGTCTAGAGAAGTGTTTTCCGTGCTGGACCGTGTACAAGTCTCTTGGAACAGAGCG---TCATAGAGGGTGAGAATCCCGTCTTTGACACGGACTACCAGTGCTTTGTGATGCGCTCTCAAAGAGTCGAGTTGTTTGGGAATGCAGCTCAAAATGGGTGGTAAATTCCATCTAAAGCTAAATATTGGCGAGAGACCGATAGCGAACAAGTACCGTGAGGGAAAGATGAAAAGCACTTTGGAAAGAGAGTTAAACAGTACGTGAAATTGCTGAAAGGGAAACGCTTGAAGTCAGTCGCGTCAGTCAGAACTCAGCCTTG-CCTC-GGCT---TGGTGCATTTTCTGA-TTGACGGG-TCAGCATCAGTTTTGACTGCAGGAGAAAGGTCAGAGGAATGTGGCACCTTCGGGTGTGTTATAGCCTCTGG-CTG-CATACTGTGATTGGGACTGAGGAACTCAGCACGTGC--AAA-------------------CTG-TGCTTAGGATGCTGGCGTAATGGCTTTAAACGACCCGTCTTGAAACACGGACCAAGGAGTCTAACATGCCTGCGAGTGTTTGGGTGG-AAAACCCGAGCGCGTAATGAAAGTGAAAGTTGGGATCTCTGTCGTGGAGAGCACCGACGCCCGGACCAGACCTTCTGTGACGGATCTGCGGTGGAGCATGTATGTTGGGACCCGAAAGATGGTGAACTATGCCTGAATAGGGTGAAGCCAGAGGAAACTCTGGTGGAGGCTCGTAGCGATTCTGACGTGCAAATCGATCGTCAAATTTGGGTATAGGGGCGAAAGACTAATCGAACCATCTAGTAGCTGGTTCCTGCCGAAGTTTCCCTCAGGATAGCAGAAACTCGTA--TCAGATTTATGTGGTAAAGCGAATGATTAGAGGCCTTGGGGTTGAAACAACCTTAACCTATTCTCAAACTTTAAATATGTAAGAACGAGCCGTCACTTGATTGGACCGCTCGGCGATTGAGAGTTTCTAGTGGGCCATTTTTGGTAAGCAGAACTGGCGATGCGGGATGAACCGAACGCGAGGTTAAGGTGCCGGAATACACGCTCATCAGACACCACAAAAGGTGTTAGTTCATCTAGACAGCAGGACGGTGGCCATGGAAGTCGGAACCCGCTAAGGAGTGTGTAACAACTCACCTGCCGAATGAACTAGCCCTGAAAATGGATGGCGCTCAAGCGTGTTACCCATACCTCGCCGTCAGTGTTTAAGTGATGCATTGACGAGTAGGCAGGCGTGGAGGTTTGTGAAGAAGCC-
>Ce.bu12499
ATTATTGAGTTT--TTG--TTAGGTT-GTAGCTGACCTCT----------GCATGGAGGTA--TGTGCACACTTGACTTT----TCCAA-CTCTTCAACCTTTTGTGCACTTTT-TGTAA---GG---------AGTGGTGAAT----GTTGACTTTGAA-----------------------------------GTCAA---CTGT--AGCTTC---------------TTCTTACG----TCTTTA-----TCAC--AAATATCT--CA-GTAAC-A---GAATG----TTCTTACTTTGCGG---TT-A--A-CGCGAT-GTT------AA-ATACAACTTTCAGCAACGGATCTCTTGGCTCTCGCATCGATGAAGAACGCAGCGAAATGCGATAAGTAATGTGAATTGCAGAATTCAGTGAATCATCGAATCTTTGAACGCACCTTGCGCTCCTTGG-TATTCCTTGGAGCATGCCTGTTTGAGTATCATGAAAATCTCAAGATTGATG----TGTTTTGCT-----AAAAC-------ACATCAAG--ATTGGAC-TTGGAGG-GCA---GTGT---CGG------------CTGAATAA---------------CGTC-GAC----TCCTCTGAAATGCATCAGC-GTGAATC--TTA---CGGATC-ATCTTTCAGCG-TGATA-------AAT-TTCTG-CGCTGCAGC--TTGTGAAGTA------TTTCTG--TTCATGC-TTATG----GTTA---TCTTTA---------GAGATAACAATATTTT----TATGAC-CCCCTAGTAACTGCGAGTGAAGCGGGAAAAGCTCAAATTTAAAATCTGACAGTCTT-TGATTGTCCGAGTTGTAGTCTAGAGAAGTGTCTTCTGTGCTGGACCGTGTACAAGTCCCTTGGAACAGGGCG---TCATAGAGGGTGAGAATCCCGTCTTTGACACGGACTACCAGTGCTTTGTGATGCACTGTCAAAGAGTCGAGTTGTTTGGGAATGCAGCTCAAAATGGGTGGTAAATTCCATCTAAAGCTAAATATTGGCGAGAGACCGATAGCGAACAAGTACCGTGAGGGAAAGATGAAAAGCACTTTGGAAAGAGAGTTAAACAGTACGTGAAATTGCTGAAAGGGAAACGCTTGAAGTCAGTCGCGTTGGTCAGAACTCAGCCTTGCCTTTTGGCT---TGGTGTACTTTCTGA-TTGACGGG-TCAGTGTCAGTTTTGATTGCAGGAGAAAGGTCAGAGGAATGTGGCATCTTCGGGTGTGTTATAGCCTTTGA-CTG-TATACTGTGATTGGGACTGAGGAACTCAGCACGCGC--AAG-------------------CTG-TGCTTAGGATGCTGGCGTAATGGCTTTAAGCGACCCGTCTTGAAACACGGACCAAGGAGTCTAACATGCCTGCGAGTGTTTGGGTGG-AAAACCCGAGCGCGCAATGAAAGTGAAAGTTGGGATCTCTGTCGTGGAGAGCACCGACGCCCGGACCAGACCTTCTGTGACGGATCTGCGGTAGAGCATGTATGTTGGGACCCGAAAGATGGTGAACTATGCCTGAATAGGGTGAAGCCAGAGGAAACTCTGGTGGAGGCTCGTAGCGATTCTGACGTGCAAATCGATCGTCAAATTTGGGTATAGGGGCGAAAGACTAATCGAACCATCTAGTAGCTGGTTCCTGCCGAAGTTTCCCTCAGGATAGCAGAAACTCATA--TCAGATTTATGTGGTAAAGCGAATGATTAGAGGCCTTGGGGTTGAAACAACCTTAACCTATTCTCAAACTTTAAATATGTAAGAACGAGCCGTCACTTGATTGGACCGCTCGGCGATTGAGAGTTTCTAGTGGGCCATTTTTGGTAAGCAGAACTGGCGATGCGGGATGAACCGAACGTGAGGTTAAGGTGCCGGAATACACGCTCATCAGACACCACAAAAGGTGTTAGTTCATCTAGACAGCAGGACGGTGGCCATGGAAGTCGGAACCCGCTAAGGATTGTGTAACAACTCACCTGCCGAATGAACTAGCCCTGAAAATGGATGGCGCTCAAGCGTGTTACCCATACCTCACCGTCAGTGTTAAAGTGATGCACTGACGAGTAGGCAGGCGTGGAGGTTTG-GAAGAAGCC-CCCCTAGTAACTGCGAGTGAAGCGGGAAAAGCTCAAATTTAAAATCTGACAGTCTT-TGATTGTCCGAGTTGTAGTCTAGAGAAGTGTCTTCTGTGCTGGACCGTGTACAAGTCCCTTGGAACAGGGCG---TCATAGAGGGTGAGAATCCCGTCTTTGACACGGACTACCAGTGCTTTGTGATGCACTGTCAAAGAGTCGAGTTGTTTGGGAATGCAGCTCAAAATGGGTGGTAAATTCCATCTAAAGCTAAATATTGGCGAGAGACCGATAGCGAACAAGTACCGTGAGGGAAAGATGAAAAGCACTTTGGAAAGAGAGTTAAACAGTACGTGAAATTGCTGAAAGGGAAACGCTTGAAGTCAGTCGCGTTGGTCAGAACTCAGCCTTGCCTTTTGGCT---TGGTGTACTTTCTGA-TTGACGGG-TCAGTGTCAGTTTTGATTGCAGGAGAAAGGTCAGAGGAATGTGGCATCTTCGGGTGTGTTATAGCCTTTGA-CTG-TATACTGTGATTGGGACTGAGGAACTCAGCACGCGC--AAG-------------------CTG-TGCTTAGGATGCTGGCGTAATGGCTTTAAGCGACCCGTCTTGAAACACGGACCAAGGAGTCTAACATGCCTGCGAGTGTTTGGGTGG-AAAACCCGAGCGCGCAATGAAAGTGAAAGTTGGGATCTCTGTCGTGGAGAGCACCGACGCCCGGACCAGACCTTCTGTGACGGATCTGCGGTAGAGCATGTATGTTGGGACCCGAAAGATGGTGAACTATGCCTGAATAGGGTGAAGCCAGAGGAAACTCTGGTGGAGGCTCGTAGCGATTCTGACGTGCAAATCGATCGTCAAATTTGGGTATAGGGGCGAAAGACTAATCGAACCATCTAGTAGCTGGTTCCTGCCGAAGTTTCCCTCAGGATAGCAGAAACTCATA--TCAGATTTATGTGGTAAAGCGAATGATTAGAGGCCTTGGGGTTGAAACAACCTTAACCTATTCTCAAACTTTAAATATGTAAGAACGAGCCGTCACTTGATTGGACCGCTCGGCGATTGAGAGTTTCTAGTGGGCCATTTTTGGTAAGCAGAACTGGCGATGCGGGATGAACCGAACGTGAGGTTAAGGTGCCGGAATACACGCTCATCAGACACCACAAAAGGTGTTAGTTCATCTAGACAGCAGGACGGTGGCCATGGAAGTCGGAACCCGCTAAGGATTGTGTAACAACTCACCTGCCGAATGAACTAGCCCTGAAAATGGATGGCGCTCAAGCGTGTTACCCATACCTCACCGTCAGTGTTAAAGTGATGCACTGACGAGTAGGCAGGCGTGGAGGTTTG-GAAGAAGCC-CCCCTAGTAACTGCGAGTGAAGCGGGAAAAGCTCAAATTTAAAATCTGACAGTCTT-TGATTGTCCGAGTTGTAGTCTAGAGAAGTGTCTTCTGTGCTGGACCGTGTACAAGTCCCTTGGAACAGGGCG---TCATAGAGGGTGAGAATCCCGTCTTTGACACGGACTACCAGTGCTTTGTGATGCACTGTCAAAGAGTCGAGTTGTTTGGGAATGCAGCTCAAAATGGGTGGTAAATTCCATCTAAAGCTAAATATTGGCGAGAGACCGATAGCGAACAAGTACCGTGAGGGAAAGATGAAAAGCACTTTGGAAAGAGAGTTAAACAGTACGTGAAATTGCTGAAAGGGAAACGCTTGAAGTCAGTCGCGTTGGTCAGAACTCAGCCTTGCCTTTTGGCT---TGGTGTACTTTCTGA-TTGACGGG-TCAGTGTCAGTTTTGATTGCAGGAGAAAGGTCAGAGGAATGTGGCATCTTCGGGTGTGTTATAGCCTTTGA-CTG-TATACTGTGATTGGGACTGAGGAACTCAGCACGCGC--AAG-------------------CTG-TGCTTAGGATGCTGGCGTAATGGCTTTAAGCGACCCGTCTTGAAACACGGACCAAGGAGTCTAACATGCCTGCGAGTGTTTGGGTGG-AAAACCCGAGCGCGCAATGAAAGTGAAAGTTGGGATCTCTGTCGTGGAGAGCACCGACGCCCGGACCAGACCTTCTGTGACGGATCTGCGGTAGAGCATGTATGTTGGGACCCGAAAGATGGTGAACTATGCCTGAATAGGGTGAAGCCAGAGGAAACTCTGGTGGAGGCTCGTAGCGATTCTGACGTGCAAATCGATCGTCAAATTTGGGTATAGGGGCGAAAGACTAATCGAACCATCTAGTAGCTGGTTCCTGCCGAAGTTTCCCTCAGGATAGCAGAAACTCATA--TCAGATTTATGTGGTAAAGCGAATGATTAGAGGCCTTGGGGTTGAAACAACCTTAACCTATTCTCAAACTTTAAATATGTAAGAACGAGCCGTCACTTGATTGGACCGCTCGGCGATTGAGAGTTTCTAGTGGGCCATTTTTGGTAAGCAGAACTGGCGATGCGGGATGAACCGAACGTGAGGTTAAGGTGCCGGAATACACGCTCATCAGACACCACAAAAGGTGTTAGTTCATCTAGACAGCAGGACGGTGGCCATGGAAGTCGGAACCCGCTAAGGATTGTGTAACAACTCACCTGCCGAATGAACTAGCCCTGAAAATGGATGGCGCTCAAGCGTGTTACCCATACCTCACCGTCAGTGTTAAAGTGATGCACTGACGAGTAGGCAGGCGTGGAGGTTTG-GAAGAAGCC-CCCCTAGTAACTGCGAGTGAAGCGGGAAAAGCTCAAATTTAAAATCTGACAGTCTT-TGATTGTCCGAGTTGTAGTCTAGAGAAGTGTCTTCTGTGCTGGACCGTGTACAAGTCCCTTGGAACAGGGCG---TCATAGAGGGTGAGAATCCCGTCTTTGACACGGACTACCAGTGCTTTGTGATGCACTGTCAAAGAGTCGAGTTGTTTGGGAATGCAGCTCAAAATGGGTGGTAAATTCCATCTAAAGCTAAATATTGGCGAGAGACCGATAGCGAACAAGTACCGTGAGGGAAAGATGAAAAGCACTTTGGAAAGAGAGTTAAACAGTACGTGAAATTGCTGAAAGGGAAACGCTTGAAGTCAGTCGCGTTGGTCAGAACTCAGCCTTGCCTTTTGGCT---TGGTGTACTTTCTGA-TTGACGGG-TCAGTGTCAGTTTTGATTGCAGGAGAAAGGTCAGAGGAATGTGGCATCTTCGGGTGTGTTATAGCCTTTGA-CTG-TATACTGTGATTGGGACTGAGGAACTCAGCACGCGC--AAG-------------------CTG-TGCTTAGGATGCTGGCGTAATGGCTTTAAGCGACCCGTCTTGAAACACGGACCAAGGAGTCTAACATGCCTGCGAGTGTTTGGGTGG-AAAACCCGAGCGCGCAATGAAAGTGAAAGTTGGGATCTCTGTCGTGGAGAGCACCGACGCCCGGACCAGACCTTCTGTGACGGATCTGCGGTAGAGCATGTATGTTGGGACCCGAAAGATGGTGAACTATGCCTGAATAGGGTGAAGCCAGAGGAAACTCTGGTGGAGGCTCGTAGCGATTCTGACGTGCAAATCGATCGTCAAATTTGGGTATAGGGGCGAAAGACTAATCGAACCATCTAGTAGCTGGTTCCTGCCGAAGTTTCCCTCAGGATAGCAGAAACTCATA--TCAGATTTATGTGGTAAAGCGAATGATTAGAGGCCTTGGGGTTGAAACAACCTTAACCTATTCTCAAACTTTAAATATGTAAGAACGAGCCGTCACTTGATTGGACCGCTCGGCGATTGAGAGTTTCTAGTGGGCCATTTTTGGTAAGCAGAACTGGCGATGCGGGATGAACCGAACGTGAGGTTAAGGTGCCGGAATACACGCTCATCAGACACCACAAAAGGTGTTAGTTCATCTAGACAGCAGGACGGTGGCCATGGAAGTCGGAACCCGCTAAGGATTGTGTAACAACTCACCTGCCGAATGAACTAGCCCTGAAAATGGATGGCGCTCAAGCGTGTTACCCATACCTCACCGTCAGTGTTAAAGTGATGCACTGACGAGTAGGCAGGCGTGGAGGTTTG-GAAGAAGCC-
>Ce.bu12113
ATTATCGAGTTT--TTG--TTAGGTT-GTAGCTGACCTCT----------GTATGGAGGTA--TGTGCACACTTGACTTT----TCCAA-CTCTTCAACCTTTTGTGCACTTTT-TGTAA---GG---------AGTGGTGAAT----GTTGACTTTGAA-----------------------------------GTCAA---CTGT--AGCTTC---------------TTCTTACG----TCTTTA-----TCAC--AAATATCT--CA-GTAAC-A---GAATG----TTCTTACTTTGCGG---TT-A--A-CGC-GATGTT------AA-ATACAACTTTCAGCAACGGATCTCTTGGCTCTCGCATCGATGAAGAACGCAGCGAAATGCGATAAGTAATGTGAATTGCAGAATTCAGTGAATCATCGAATCTTTGAACGCACCTTGCGCTCCTTGG-TATTCCTTGGAGCATGCCTGTTTGAGTATCATGAAAATCTCAAGATTGATG----TGTTTTGCT-----AAAAC-------ACATCAAG--ATTGGAC-TTGGAGG-GCA---GTGT---CGG--------------CTGAATAA-------------CGTC-GAC----TCCTCTGAAATGCGTCAGC-GTGAATC--TTA---CGGATC-ATCTTTCAGCG-TGATA-------AAT-TTCTG-CGCTGCAGC--TTGTGAAGTA------TTTCTG--TTCATGC-TTATG----GTTG---TCTTTA---------GAGATAACAATATTTT----TATGAC-CCCCTAGTAACTGCGAGTGAAGCGGGAAAAGCTCAAATTTAAAATCTGACAGTCTT-TGATTGTCCGAGTTGTAGTCTAGAGAAGTGTCTTCCGTGCTGGACCGTGTACAAGTCCCTTGGAACAGGGCG---TCATAGAGGGTGAGAATCCCGTCTTTGACACGGACTACCAGTGCTTTGTGATGCACTCTCAAAGAGTCGAGTTGTTTGGGAATGCAGCTCAAAATGGGTGGTAAATTCCATCTAAAGCTAAATATTGGCGAGAGACCGATAGCGAACAAGTACCGTGAGGGAAAGATGAAAAGCACTTTGGAAAGAGAGTTAAACAGTACGTGAAATTGCTGAAAGGGAAACGCTTGAAGTCAGTCGCGTTGGTCAGAACTCAGCCTTGCCTTTTGGCT---TGGTGTACTTTCTGA-TTGACGGG-TCAGTGTCAGTTTTGATTGCAGGAGAAAGGTCAGAGGAATGTGGCATCTTCGGGTGTGTTATAGCCTTTGA-CTG-TATACTGTGATTGGGACTGAGGAACTCAGCACGCGC--AAG-------------------CTG-TGCTTAGGATGCTGGCGTAATGGCTTTAAGCGACCCGTCTTGAAACACGGACCAAGGAGTCTAACATGCCTGCGAGTGTTTGGGTGG-AAAACTCGAGCGCGCAATGAAAGTGAAAGTTGGGATCTCTGTCGTGGAGAGCACCGACGCCCGGACCAGACCTTCTGTGACGGATCTGCGGTAGAGCATGTATGTTGGGACCCGAAAGATGGTGAACTATGCCTGAATAGGGTGAAGCCAGAGGAAACTCTGGTGGAGGCTCGTAGCGATTCTGACGTGCAAATCGATCGTCAAATTTGGGTATAGGGGCGAAAGACTAATCGAACCATCTAGTAGCTGGTTCCTGCCGAAGTTTCCCTCAGGATAGCAGAAACTCATA--TCAGATTTATGTGGTAAAGCGAATGATTAGAGGCCTTGGGGTTGAAACAACCTTAACCTATTCTCAAACTTTAAATATGTAAGAACGAGCCGTCACTTGATTGGACCGCTCGGCGATTGAGAGTTTCTAGTGGGCCATTTTTGGTAAGCAGAACTGGCGATGCGGGATGAACCGAACGTGAGGTTAAGGTGCCGGAATACACGCTCATCAGACACCACAAAAGGTGTTAGTTCATCTAGACAGCAGGACGGTGGCCATGGAAGTCGGAACCCGCTAAGGATTGTGTAACAACTCACCTGCCGAATGAACTAGCCCTGAAAATGGATGGCGCTCAAGCGTGTTACCCATACCTCACCGTCAGTGGTAAAGTGATGCACTGACGAGTAGGCAGGCGTGGAGGTTTGTGAAGAAG---CCCCTAGTAACTGCGAGTGAAGCGGGAAAAGCTCAAATTTAAAATCTGACAGTCTT-TGATTGTCCGAGTTGTAGTCTAGAGAAGTGTCTTCCGTGCTGGACCGTGTACAAGTCCCTTGGAACAGGGCG---TCATAGAGGGTGAGAATCCCGTCTTTGACACGGACTACCAGTGCTTTGTGATGCACTCTCAAAGAGTCGAGTTGTTTGGGAATGCAGCTCAAAATGGGTGGTAAATTCCATCTAAAGCTAAATATTGGCGAGAGACCGATAGCGAACAAGTACCGTGAGGGAAAGATGAAAAGCACTTTGGAAAGAGAGTTAAACAGTACGTGAAATTGCTGAAAGGGAAACGCTTGAAGTCAGTCGCGTTGGTCAGAACTCAGCCTTGCCTTTTGGCT---TGGTGTACTTTCTGA-TTGACGGG-TCAGTGTCAGTTTTGATTGCAGGAGAAAGGTCAGAGGAATGTGGCATCTTCGGGTGTGTTATAGCCTTTGA-CTG-TATACTGTGATTGGGACTGAGGAACTCAGCACGCGC--AAG-------------------CTG-TGCTTAGGATGCTGGCGTAATGGCTTTAAGCGACCCGTCTTGAAACACGGACCAAGGAGTCTAACATGCCTGCGAGTGTTTGGGTGG-AAAACTCGAGCGCGCAATGAAAGTGAAAGTTGGGATCTCTGTCGTGGAGAGCACCGACGCCCGGACCAGACCTTCTGTGACGGATCTGCGGTAGAGCATGTATGTTGGGACCCGAAAGATGGTGAACTATGCCTGAATAGGGTGAAGCCAGAGGAAACTCTGGTGGAGGCTCGTAGCGATTCTGACGTGCAAATCGATCGTCAAATTTGGGTATAGGGGCGAAAGACTAATCGAACCATCTAGTAGCTGGTTCCTGCCGAAGTTTCCCTCAGGATAGCAGAAACTCATA--TCAGATTTATGTGGTAAAGCGAATGATTAGAGGCCTTGGGGTTGAAACAACCTTAACCTATTCTCAAACTTTAAATATGTAAGAACGAGCCGTCACTTGATTGGACCGCTCGGCGATTGAGAGTTTCTAGTGGGCCATTTTTGGTAAGCAGAACTGGCGATGCGGGATGAACCGAACGTGAGGTTAAGGTGCCGGAATACACGCTCATCAGACACCACAAAAGGTGTTAGTTCATCTAGACAGCAGGACGGTGGCCATGGAAGTCGGAACCCGCTAAGGATTGTGTAACAACTCACCTGCCGAATGAACTAGCCCTGAAAATGGATGGCGCTCAAGCGTGTTACCCATACCTCACCGTCAGTGGTAAAGTGATGCACTGACGAGTAGGCAGGCGTGGAGGTTTGTGAAGAAG---CCCCTAGTAACTGCGAGTGAAGCGGGAAAAGCTCAAATTTAAAATCTGACAGTCTT-TGATTGTCCGAGTTGTAGTCTAGAGAAGTGTCTTCCGTGCTGGACCGTGTACAAGTCCCTTGGAACAGGGCG---TCATAGAGGGTGAGAATCCCGTCTTTGACACGGACTACCAGTGCTTTGTGATGCACTCTCAAAGAGTCGAGTTGTTTGGGAATGCAGCTCAAAATGGGTGGTAAATTCCATCTAAAGCTAAATATTGGCGAGAGACCGATAGCGAACAAGTACCGTGAGGGAAAGATGAAAAGCACTTTGGAAAGAGAGTTAAACAGTACGTGAAATTGCTGAAAGGGAAACGCTTGAAGTCAGTCGCGTTGGTCAGAACTCAGCCTTGCCTTTTGGCT---TGGTGTACTTTCTGA-TTGACGGG-TCAGTGTCAGTTTTGATTGCAGGAGAAAGGTCAGAGGAATGTGGCATCTTCGGGTGTGTTATAGCCTTTGA-CTG-TATACTGTGATTGGGACTGAGGAACTCAGCACGCGC--AAG-------------------CTG-TGCTTAGGATGCTGGCGTAATGGCTTTAAGCGACCCGTCTTGAAACACGGACCAAGGAGTCTAACATGCCTGCGAGTGTTTGGGTGG-AAAACTCGAGCGCGCAATGAAAGTGAAAGTTGGGATCTCTGTCGTGGAGAGCACCGACGCCCGGACCAGACCTTCTGTGACGGATCTGCGGTAGAGCATGTATGTTGGGACCCGAAAGATGGTGAACTATGCCTGAATAGGGTGAAGCCAGAGGAAACTCTGGTGGAGGCTCGTAGCGATTCTGACGTGCAAATCGATCGTCAAATTTGGGTATAGGGGCGAAAGACTAATCGAACCATCTAGTAGCTGGTTCCTGCCGAAGTTTCCCTCAGGATAGCAGAAACTCATA--TCAGATTTATGTGGTAAAGCGAATGATTAGAGGCCTTGGGGTTGAAACAACCTTAACCTATTCTCAAACTTTAAATATGTAAGAACGAGCCGTCACTTGATTGGACCGCTCGGCGATTGAGAGTTTCTAGTGGGCCATTTTTGGTAAGCAGAACTGGCGATGCGGGATGAACCGAACGTGAGGTTAAGGTGCCGGAATACACGCTCATCAGACACCACAAAAGGTGTTAGTTCATCTAGACAGCAGGACGGTGGCCATGGAAGTCGGAACCCGCTAAGGATTGTGTAACAACTCACCTGCCGAATGAACTAGCCCTGAAAATGGATGGCGCTCAAGCGTGTTACCCATACCTCACCGTCAGTGGTAAAGTGATGCACTGACGAGTAGGCAGGCGTGGAGGTTTGTGAAGAAG---CCCCTAGTAACTGCGAGTGAAGCGGGAAAAGCTCAAATTTAAAATCTGACAGTCTT-TGATTGTCCGAGTTGTAGTCTAGAGAAGTGTCTTCCGTGCTGGACCGTGTACAAGTCCCTTGGAACAGGGCG---TCATAGAGGGTGAGAATCCCGTCTTTGACACGGACTACCAGTGCTTTGTGATGCACTCTCAAAGAGTCGAGTTGTTTGGGAATGCAGCTCAAAATGGGTGGTAAATTCCATCTAAAGCTAAATATTGGCGAGAGACCGATAGCGAACAAGTACCGTGAGGGAAAGATGAAAAGCACTTTGGAAAGAGAGTTAAACAGTACGTGAAATTGCTGAAAGGGAAACGCTTGAAGTCAGTCGCGTTGGTCAGAACTCAGCCTTGCCTTTTGGCT---TGGTGTACTTTCTGA-TTGACGGG-TCAGTGTCAGTTTTGATTGCAGGAGAAAGGTCAGAGGAATGTGGCATCTTCGGGTGTGTTATAGCCTTTGA-CTG-TATACTGTGATTGGGACTGAGGAACTCAGCACGCGC--AAG-------------------CTG-TGCTTAGGATGCTGGCGTAATGGCTTTAAGCGACCCGTCTTGAAACACGGACCAAGGAGTCTAACATGCCTGCGAGTGTTTGGGTGG-AAAACTCGAGCGCGCAATGAAAGTGAAAGTTGGGATCTCTGTCGTGGAGAGCACCGACGCCCGGACCAGACCTTCTGTGACGGATCTGCGGTAGAGCATGTATGTTGGGACCCGAAAGATGGTGAACTATGCCTGAATAGGGTGAAGCCAGAGGAAACTCTGGTGGAGGCTCGTAGCGATTCTGACGTGCAAATCGATCGTCAAATTTGGGTATAGGGGCGAAAGACTAATCGAACCATCTAGTAGCTGGTTCCTGCCGAAGTTTCCCTCAGGATAGCAGAAACTCATA--TCAGATTTATGTGGTAAAGCGAATGATTAGAGGCCTTGGGGTTGAAACAACCTTAACCTATTCTCAAACTTTAAATATGTAAGAACGAGCCGTCACTTGATTGGACCGCTCGGCGATTGAGAGTTTCTAGTGGGCCATTTTTGGTAAGCAGAACTGGCGATGCGGGATGAACCGAACGTGAGGTTAAGGTGCCGGAATACACGCTCATCAGACACCACAAAAGGTGTTAGTTCATCTAGACAGCAGGACGGTGGCCATGGAAGTCGGAACCCGCTAAGGATTGTGTAACAACTCACCTGCCGAATGAACTAGCCCTGAAAATGGATGGCGCTCAAGCGTGTTACCCATACCTCACCGTCAGTGGTAAAGTGATGCACTGACGAGTAGGCAGGCGTGGAGGTTTGTGAAGAAG---
>C.spi01086
ATTATCGAGTTC--TTT-GTTAGGTT-GTAGCTGACCTCT----------TACCGGAGGTA--TGTGCACGCTTGACTTA----TCCAA-CTCTTCAACCCTTTGTGCACCTTT-TGTAA---GG---------AGTGGCGAAC----GTCGGCTTCTTC----------------------------------AGTCGA---CTGC--AGTCTCC--------------TTCTTACG--TCTTTTCA-----TCAC--AAACGTCT--CA-GTCAC-A---GAATG----TCATTACTTTGCGG---AT-A--A-CGCGAT-GTT------AA-ATACAACTTTCAGCAACGGATCTCTTGGCTCTCGCATCGATGAAGAACGCAGCGAAATGCGATAAGTAATGTGAATTGCAGAATTCAGTGAATCATCGAATCTTTGAACGCACCTTGCGCTCCTTGG-TATTCCTCGGAGCATGCCTGTTTGAGTATCATGAAAATCTCAAACTTGATGTGTTTTTTTTAAA---------------ACATGTCAAG--ATTGGAC-TTGGAGG-GCA---GTGT---CGG--------------CTTGAAGA-------------AGTC-GGC----TCCTCTGAAATGCATCAGC-GTGAATC--TTA---CGGATC-ATCTTTCAGCG-TGATA-------AAT-TTCTG-CGCTGTGGC--ATGTGAAGTA---TTTGTTGTG--TTCATGC-TTACA----GTTG---TCTYGT---------GAGGCAACAACTTTTT---TTATGAC-CCCCTAGTAACTGCGAGTGAAGCGGGAAAAGCTCAAATTTAAAATCTGGCAGTCTT-TGATTGTCCGAGTTGTAGTCTAGAGAAGTGTCTTCCGTGCTGGACCGTGTACAAGTCCCTTGGAACAGGGCG---TCACAGAGGGTGAGAATCCCGTCTTTGACACGGACTACCAGTGCTTTGTGATGCACTCTCAAAGAGTCGAGTTGTTTGGGAATGCAGCTCAAAATGGGTGGTAAATTCCATCTAAAGCTAAATATTGGCGAGAGACCGATAGCGAACAAGTACCGTGAGGGAAAGATGAAAAGCACTTTGGAAAGAGAGTTAAACAGTACGTGAAATTGCTGAAAGGGAAACGCTTGAAGTCAGTCGCGTTGGTCAGAACTCAGCCTTGCCTTTTGGCT---TGGTGTACTTTCTGA-TTGACGGG-TCAGCGTCTTTTTTGACCGCAGGAGAAAGGTCAGAGGAATGTGGCATCTTCGGATGTGTTATAGCCTCTGA-CTG-CATGCTGTGGTTGGGACTGAGGAACTCAGCACGCGC--AAG-------------------CTG-TGCTTAGGATGCTGGCGTAATGGCTTTAAGCGACCCGTCTTGAAACACGGACCAAGGAGTCTAACATGCCTGCGAGTGTTTGGGTGG-AAAACCCGATCGCGCAATGAAAGTGAAAGTTGGGATCTCTGTCGCGGAGAGCACCGACGCCCGGACCAGACCTTCTGTGACGGATCTGCGGTAGAGCATGTATGTTGGGACCCGAAAGATGGTGAACTATGCCTGAATAGGGTGAAGCCAGAGGAAACTCTGGTGGAGGCTCGTAGCGATTCTGACGTGCAAATCGATCGTCAAATTTGGGTATAGGGGCGAAAGACTAATCGAACCATCTAGTAACTGGTTCCTGC-----------------------------------------------------------------------------------------------------------------------------------------------------------------------------------------------------------------------------------------------------------------------------------------------------------------------------------------------------------------------------------------------------------------------------------------------------------------CCCCTAGTAACTGCGAGTGAAGCGGGAAAAGCTCAAATTTAAAATCTGGCAGTCTT-TGATTGTCCGAGTTGTAGTCTAGAGAAGTGTCTTCCGTGCTGGACCGTGTACAAGTCCCTTGGAACAGGGCG---TCACAGAGGGTGAGAATCCCGTCTTTGACACGGACTACCAGTGCTTTGTGATGCACTCTCAAAGAGTCGAGTTGTTTGGGAATGCAGCTCAAAATGGGTGGTAAATTCCATCTAAAGCTAAATATTGGCGAGAGACCGATAGCGAACAAGTACCGTGAGGGAAAGATGAAAAGCACTTTGGAAAGAGAGTTAAACAGTACGTGAAATTGCTGAAAGGGAAACGCTTGAAGTCAGTCGCGTTGGTCAGAACTCAGCCTTGCCTTTTGGCT---TGGTGTACTTTCTGA-TTGACGGG-TCAGCGTCTTTTTTGACCGCAGGAGAAAGGTCAGAGGAATGTGGCATCTTCGGATGTGTTATAGCCTCTGA-CTG-CATGCTGTGGTTGGGACTGAGGAACTCAGCACGCGC--AAG-------------------CTG-TGCTTAGGATGCTGGCGTAATGGCTTTAAGCGACCCGTCTTGAAACACGGACCAAGGAGTCTAACATGCCTGCGAGTGTTTGGGTGG-AAAACCCGATCGCGCAATGAAAGTGAAAGTTGGGATCTCTGTCGCGGAGAGCACCGACGCCCGGACCAGACCTTCTGTGACGGATCTGCGGTAGAGCATGTATGTTGGGACCCGAAAGATGGTGAACTATGCCTGAATAGGGTGAAGCCAGAGGAAACTCTGGTGGAGGCTCGTAGCGATTCTGACGTGCAAATCGATCGTCAAATTTGGGTATAGGGGCGAAAGACTAATCGAACCATCTAGTAACTGGTTCCTGC-----------------------------------------------------------------------------------------------------------------------------------------------------------------------------------------------------------------------------------------------------------------------------------------------------------------------------------------------------------------------------------------------------------------------------------------------------------------CCCCTAGTAACTGCGAGTGAAGCGGGAAAAGCTCAAATTTAAAATCTGGCAGTCTT-TGATTGTCCGAGTTGTAGTCTAGAGAAGTGTCTTCCGTGCTGGACCGTGTACAAGTCCCTTGGAACAGGGCG---TCACAGAGGGTGAGAATCCCGTCTTTGACACGGACTACCAGTGCTTTGTGATGCACTCTCAAAGAGTCGAGTTGTTTGGGAATGCAGCTCAAAATGGGTGGTAAATTCCATCTAAAGCTAAATATTGGCGAGAGACCGATAGCGAACAAGTACCGTGAGGGAAAGATGAAAAGCACTTTGGAAAGAGAGTTAAACAGTACGTGAAATTGCTGAAAGGGAAACGCTTGAAGTCAGTCGCGTTGGTCAGAACTCAGCCTTGCCTTTTGGCT---TGGTGTACTTTCTGA-TTGACGGG-TCAGCGTCTTTTTTGACCGCAGGAGAAAGGTCAGAGGAATGTGGCATCTTCGGATGTGTTATAGCCTCTGA-CTG-CATGCTGTGGTTGGGACTGAGGAACTCAGCACGCGC--AAG-------------------CTG-TGCTTAGGATGCTGGCGTAATGGCTTTAAGCGACCCGTCTTGAAACACGGACCAAGGAGTCTAACATGCCTGCGAGTGTTTGGGTGG-AAAACCCGATCGCGCAATGAAAGTGAAAGTTGGGATCTCTGTCGCGGAGAGCACCGACGCCCGGACCAGACCTTCTGTGACGGATCTGCGGTAGAGCATGTATGTTGGGACCCGAAAGATGGTGAACTATGCCTGAATAGGGTGAAGCCAGAGGAAACTCTGGTGGAGGCTCGTAGCGATTCTGACGTGCAAATCGATCGTCAAATTTGGGTATAGGGGCGAAAGACTAATCGAACCATCTAGTAACTGGTTCCTGC-----------------------------------------------------------------------------------------------------------------------------------------------------------------------------------------------------------------------------------------------------------------------------------------------------------------------------------------------------------------------------------------------------------------------------------------------------------------CCCCTAGTAACTGCGAGTGAAGCGGGAAAAGCTCAAATTTAAAATCTGGCAGTCTT-TGATTGTCCGAGTTGTAGTCTAGAGAAGTGTCTTCCGTGCTGGACCGTGTACAAGTCCCTTGGAACAGGGCG---TCACAGAGGGTGAGAATCCCGTCTTTGACACGGACTACCAGTGCTTTGTGATGCACTCTCAAAGAGTCGAGTTGTTTGGGAATGCAGCTCAAAATGGGTGGTAAATTCCATCTAAAGCTAAATATTGGCGAGAGACCGATAGCGAACAAGTACCGTGAGGGAAAGATGAAAAGCACTTTGGAAAGAGAGTTAAACAGTACGTGAAATTGCTGAAAGGGAAACGCTTGAAGTCAGTCGCGTTGGTCAGAACTCAGCCTTGCCTTTTGGCT---TGGTGTACTTTCTGA-TTGACGGG-TCAGCGTCTTTTTTGACCGCAGGAGAAAGGTCAGAGGAATGTGGCATCTTCGGATGTGTTATAGCCTCTGA-CTG-CATGCTGTGGTTGGGACTGAGGAACTCAGCACGCGC--AAG-------------------CTG-TGCTTAGGATGCTGGCGTAATGGCTTTAAGCGACCCGTCTTGAAACACGGACCAAGGAGTCTAACATGCCTGCGAGTGTTTGGGTGG-AAAACCCGATCGCGCAATGAAAGTGAAAGTTGGGATCTCTGTCGCGGAGAGCACCGACGCCCGGACCAGACCTTCTGTGACGGATCTGCGGTAGAGCATGTATGTTGGGACCCGAAAGATGGTGAACTATGCCTGAATAGGGTGAAGCCAGAGGAAACTCTGGTGGAGGCTCGTAGCGATTCTGACGTGCAAATCGATCGTCAAATTTGGGTATAGGGGCGAAAGACTAATCGAACCATCTAGTAACTGGTTCCTGC-----------------------------------------------------------------------------------------------------------------------------------------------------------------------------------------------------------------------------------------------------------------------------------------------------------------------------------------------------------------------------------------------------------------------------------------------------------------
>C.spi19164
ATTATCGAGTTT--TTG--TCAAGTT-GTAGCTGGACCTC---------TTACCGGAGGTA--TGTGCACGCTTGACTCA----TCCAA-CTCTTCAACCCTTTGTGCACTTTT-TGTAA---GA---------AGTGGCGAAC----GTCGGCTTCTTC----------------------------------AGTCGA---CTGC--AGTCTCC--------------TTCTTACG--TCTTTTCA-----TCAC--AAACGTCT--CA-GTCAC-A---GAATG----TCATTACTTTGCGG---AT-A--A-CGC-GATGTT------AA-ATACAACTTTCAGCAACGGATCTCTTGGCTCTCGCATCGATGAAGAACGCAGCGAAATGCGATAAGTAATGTGAATTGCAGAATTCAGTGAATCATCGAATCTTTGAACGCACCTTGCGCTCCTTGG-TATTCCTCGGAGCATGCCTGTTTGAGTATCATGAAAATCTCAAACTTGATGTGTTTTTTTTAAA---------------ACATGTCAAG--ATTGGAC-TTGGAGG-GCA---GTGT---CGG--------------CTTGAAGA-------------AGTC-GGC----TCCTCTGAAATGCATCAGC-GTGAATC--TTA---CGGATC-ATCTTTCAGCG-TGATA-------AAT-TTCTG-CGCTGTGGC--ATGTGAAGTA---TTTGTTGTG--TTCATGC-TTACA----GTTG---TCTCGT---------GAGGCAACAACTTTTT---TTATGAC-CCCCTAGTAACTGCGAGTGAAGCGGGAAAAGCTCAAATTTAAAATCTGACAGTCTT-TGATTGTCCGAGTTGTAGTCTAGAGAAGTGTCTTCCGTGCTGGACCGTGTACAAGTCCCTTGGAACAGGGCG---TCACAGAGGGTGAGAATCCCGTCTTTGACACGGACTACCAGTGCTTTGTGATGCACTCTCAAAGAGTCGAGTTGTTTGGGAATGCAGCTCAAAATGGGTGGTAAATTCCATCTAAAGCTAAATATTGGCGAGAGACCGATAGCGAACAAGTACCGTGAGGGAAAGATGAAAAGCACTTTGGAAAGAGAGTTAAACAGTACGTGAAATTGCTGAAAGGGAAACGCTTGAAGTCAGTCGCGTTGGTCAGAACTCAGCCTTGCCTTTTGGCT---TGGTGTACTTTCTGA-TTGACGGG-TCAGCGTCAGTTTTGACCGCAGGAGAAAGGTCAGAGGAATGTGGCATCTTCGGATGTGTTATAGCCTCTGA-CTG-CATGCTGTGGTTGGGACTGAGGAACTCAGCACGCGC--AAG-------------------CTG-TGCTTAGGATGCTGGCGTAATGGCTTTAAGCGACCCGTCTTGAAACACGGACCAAGGAGTCTAACATGCCTGCGAGTGTTTGGGTGG-AAAACCCGAGCGCGCAATGAAAGTGAAAGTTGGGATCTCTGTCGCGGAGAGCACCGACGCCCGGACCAGACCTTCTGTGACGGATCTGCGGTAGAGCATGTATGTTGGGACCCGAAAGATGGTGAACTATGCCTGAATAGGGTGAAGCCAGAGGAAACTCTGGTGGAGGCTCGTAGCGATTCTGACGTGCAAATCGATCGTCAAATTTGGGTATAGGGGCGAAAGACTAATCGAACCATCTAGTAGCTGGTTCCTGCCGAAGTTTCCCTCAGGATAGCAGAAACTCATA--TCAGATTTATGTGGTAAAGCGAATGATTAGAGGCCTTGGGGTTGAAACAACCTTAACCTATTCTCAAACTTTAAATATGTAAGAACGAGCCGTCACTTGATTGGACCGCTCGGCGATTGAGAGTTTCTAGTGGGCCATTTTTGGTAAGCAGAACTGGCGATGCGGGATGAACCGAACGTGAGGTTAAGGTGCCGGAATACACGCTCATCAGACACCACAAAAGGTGTTAGTTCATCTAGACAGCAGGACGGTGGCCATGGAAGTCGGAACCCGCTAAGGATTGTGTAACAACTCACCTGCCGAATGAACTAGCCCTGAAAATGGATGGCGCTCAAGCGTGTTACCCATACCTCACCGTCAGTGTTAAAGTGATGCACTGACGAGTAGGCAGGCGTGGAGGTTTGTGAAGAAGCC-CCCCTAGTAACTGCGAGTGAAGCGGGAAAAGCTCAAATTTAAAATCTGACAGTCTT-TGATTGTCCGAGTTGTAGTCTAGAGAAGTGTCTTCCGTGCTGGACCGTGTACAAGTCCCTTGGAACAGGGCG---TCACAGAGGGTGAGAATCCCGTCTTTGACACGGACTACCAGTGCTTTGTGATGCACTCTCAAAGAGTCGAGTTGTTTGGGAATGCAGCTCAAAATGGGTGGTAAATTCCATCTAAAGCTAAATATTGGCGAGAGACCGATAGCGAACAAGTACCGTGAGGGAAAGATGAAAAGCACTTTGGAAAGAGAGTTAAACAGTACGTGAAATTGCTGAAAGGGAAACGCTTGAAGTCAGTCGCGTTGGTCAGAACTCAGCCTTGCCTTTTGGCT---TGGTGTACTTTCTGA-TTGACGGG-TCAGCGTCAGTTTTGACCGCAGGAGAAAGGTCAGAGGAATGTGGCATCTTCGGATGTGTTATAGCCTCTGA-CTG-CATGCTGTGGTTGGGACTGAGGAACTCAGCACGCGC--AAG-------------------CTG-TGCTTAGGATGCTGGCGTAATGGCTTTAAGCGACCCGTCTTGAAACACGGACCAAGGAGTCTAACATGCCTGCGAGTGTTTGGGTGG-AAAACCCGAGCGCGCAATGAAAGTGAAAGTTGGGATCTCTGTCGCGGAGAGCACCGACGCCCGGACCAGACCTTCTGTGACGGATCTGCGGTAGAGCATGTATGTTGGGACCCGAAAGATGGTGAACTATGCCTGAATAGGGTGAAGCCAGAGGAAACTCTGGTGGAGGCTCGTAGCGATTCTGACGTGCAAATCGATCGTCAAATTTGGGTATAGGGGCGAAAGACTAATCGAACCATCTAGTAGCTGGTTCCTGCCGAAGTTTCCCTCAGGATAGCAGAAACTCATA--TCAGATTTATGTGGTAAAGCGAATGATTAGAGGCCTTGGGGTTGAAACAACCTTAACCTATTCTCAAACTTTAAATATGTAAGAACGAGCCGTCACTTGATTGGACCGCTCGGCGATTGAGAGTTTCTAGTGGGCCATTTTTGGTAAGCAGAACTGGCGATGCGGGATGAACCGAACGTGAGGTTAAGGTGCCGGAATACACGCTCATCAGACACCACAAAAGGTGTTAGTTCATCTAGACAGCAGGACGGTGGCCATGGAAGTCGGAACCCGCTAAGGATTGTGTAACAACTCACCTGCCGAATGAACTAGCCCTGAAAATGGATGGCGCTCAAGCGTGTTACCCATACCTCACCGTCAGTGTTAAAGTGATGCACTGACGAGTAGGCAGGCGTGGAGGTTTGTGAAGAAGCC-CCCCTAGTAACTGCGAGTGAAGCGGGAAAAGCTCAAATTTAAAATCTGACAGTCTT-TGATTGTCCGAGTTGTAGTCTAGAGAAGTGTCTTCCGTGCTGGACCGTGTACAAGTCCCTTGGAACAGGGCG---TCACAGAGGGTGAGAATCCCGTCTTTGACACGGACTACCAGTGCTTTGTGATGCACTCTCAAAGAGTCGAGTTGTTTGGGAATGCAGCTCAAAATGGGTGGTAAATTCCATCTAAAGCTAAATATTGGCGAGAGACCGATAGCGAACAAGTACCGTGAGGGAAAGATGAAAAGCACTTTGGAAAGAGAGTTAAACAGTACGTGAAATTGCTGAAAGGGAAACGCTTGAAGTCAGTCGCGTTGGTCAGAACTCAGCCTTGCCTTTTGGCT---TGGTGTACTTTCTGA-TTGACGGG-TCAGCGTCAGTTTTGACCGCAGGAGAAAGGTCAGAGGAATGTGGCATCTTCGGATGTGTTATAGCCTCTGA-CTG-CATGCTGTGGTTGGGACTGAGGAACTCAGCACGCGC--AAG-------------------CTG-TGCTTAGGATGCTGGCGTAATGGCTTTAAGCGACCCGTCTTGAAACACGGACCAAGGAGTCTAACATGCCTGCGAGTGTTTGGGTGG-AAAACCCGAGCGCGCAATGAAAGTGAAAGTTGGGATCTCTGTCGCGGAGAGCACCGACGCCCGGACCAGACCTTCTGTGACGGATCTGCGGTAGAGCATGTATGTTGGGACCCGAAAGATGGTGAACTATGCCTGAATAGGGTGAAGCCAGAGGAAACTCTGGTGGAGGCTCGTAGCGATTCTGACGTGCAAATCGATCGTCAAATTTGGGTATAGGGGCGAAAGACTAATCGAACCATCTAGTAGCTGGTTCCTGCCGAAGTTTCCCTCAGGATAGCAGAAACTCATA--TCAGATTTATGTGGTAAAGCGAATGATTAGAGGCCTTGGGGTTGAAACAACCTTAACCTATTCTCAAACTTTAAATATGTAAGAACGAGCCGTCACTTGATTGGACCGCTCGGCGATTGAGAGTTTCTAGTGGGCCATTTTTGGTAAGCAGAACTGGCGATGCGGGATGAACCGAACGTGAGGTTAAGGTGCCGGAATACACGCTCATCAGACACCACAAAAGGTGTTAGTTCATCTAGACAGCAGGACGGTGGCCATGGAAGTCGGAACCCGCTAAGGATTGTGTAACAACTCACCTGCCGAATGAACTAGCCCTGAAAATGGATGGCGCTCAAGCGTGTTACCCATACCTCACCGTCAGTGTTAAAGTGATGCACTGACGAGTAGGCAGGCGTGGAGGTTTGTGAAGAAGCC-CCCCTAGTAACTGCGAGTGAAGCGGGAAAAGCTCAAATTTAAAATCTGACAGTCTT-TGATTGTCCGAGTTGTAGTCTAGAGAAGTGTCTTCCGTGCTGGACCGTGTACAAGTCCCTTGGAACAGGGCG---TCACAGAGGGTGAGAATCCCGTCTTTGACACGGACTACCAGTGCTTTGTGATGCACTCTCAAAGAGTCGAGTTGTTTGGGAATGCAGCTCAAAATGGGTGGTAAATTCCATCTAAAGCTAAATATTGGCGAGAGACCGATAGCGAACAAGTACCGTGAGGGAAAGATGAAAAGCACTTTGGAAAGAGAGTTAAACAGTACGTGAAATTGCTGAAAGGGAAACGCTTGAAGTCAGTCGCGTTGGTCAGAACTCAGCCTTGCCTTTTGGCT---TGGTGTACTTTCTGA-TTGACGGG-TCAGCGTCAGTTTTGACCGCAGGAGAAAGGTCAGAGGAATGTGGCATCTTCGGATGTGTTATAGCCTCTGA-CTG-CATGCTGTGGTTGGGACTGAGGAACTCAGCACGCGC--AAG-------------------CTG-TGCTTAGGATGCTGGCGTAATGGCTTTAAGCGACCCGTCTTGAAACACGGACCAAGGAGTCTAACATGCCTGCGAGTGTTTGGGTGG-AAAACCCGAGCGCGCAATGAAAGTGAAAGTTGGGATCTCTGTCGCGGAGAGCACCGACGCCCGGACCAGACCTTCTGTGACGGATCTGCGGTAGAGCATGTATGTTGGGACCCGAAAGATGGTGAACTATGCCTGAATAGGGTGAAGCCAGAGGAAACTCTGGTGGAGGCTCGTAGCGATTCTGACGTGCAAATCGATCGTCAAATTTGGGTATAGGGGCGAAAGACTAATCGAACCATCTAGTAGCTGGTTCCTGCCGAAGTTTCCCTCAGGATAGCAGAAACTCATA--TCAGATTTATGTGGTAAAGCGAATGATTAGAGGCCTTGGGGTTGAAACAACCTTAACCTATTCTCAAACTTTAAATATGTAAGAACGAGCCGTCACTTGATTGGACCGCTCGGCGATTGAGAGTTTCTAGTGGGCCATTTTTGGTAAGCAGAACTGGCGATGCGGGATGAACCGAACGTGAGGTTAAGGTGCCGGAATACACGCTCATCAGACACCACAAAAGGTGTTAGTTCATCTAGACAGCAGGACGGTGGCCATGGAAGTCGGAACCCGCTAAGGATTGTGTAACAACTCACCTGCCGAATGAACTAGCCCTGAAAATGGATGGCGCTCAAGCGTGTTACCCATACCTCACCGTCAGTGTTAAAGTGATGCACTGACGAGTAGGCAGGCGTGGAGGTTTGTGAAGAAGCC-
>Ce.cr22034
ATTATCGAGTTT--TTG-GACAGGTT-GTTGCTGACTTCT-----------TTATGAGGTA--TGTGCACACCTGGCTCAA---TCCA--CTC-TCAACC-TCTGTGCACTTTT-TGTAG---GA------------ATCAGACAGATGCTTGATGTAAA----------------------------ATATCAAGTTGA---------AGTCT----------------TTCCTATG----TTTTTA-----TTAC--AAACAT----CA-GTAAC-A---GAATG------TTTACTTTGCAT---AT-A--A-TGC--A-TT-------ATAATACAACTTTCAGCAACGGATCTCTTGGCTCTCGCATCGATGAAGAACGCAGCGAAATGCGATAAGTAATGTGAATTGCAGAATTCAGTGAATCATCGAATCTTTGAACGCACCTTGCGCTCCTAGG-TATTCCTTGGAGCATGCCTGTTTGAGTATCATGAAATTCTCAACTCCCAAG----TTTCTTACT------------------TGGTGAG--CTTGGAT-TTGGAGG-CTT---GTGC---TGG------------CTTCTTGAA--------------AGTCAAGC----TCCTCTAAAATGCATTAGC-GTGAATC--TTA---CGGATC-GC-CTTCAGTG-TGATA-------ATT-GTCTA-CGCTGTGGC--------------------------------------------------------------------------------------------CCCCTAGTAACTGCGAGTGAAGCGGGAAGAGCTCAAATTTAAAATCTGGCAGTCTT-TGGCTGTCCGAGTTGTATTCTAGAGAAGTGTTTTCCGCGCTGGACCGTGTACAAGTCTCTTGGAACAGAGCG---TCATAGAGGGTGAGAATCCCGTCTTTGACACGGACTACCAGTGCTTTGTGATGCGCTCTCAAAGAGTCGAGTTGTTTGGGAATGCAGCTCAAAATGGGTGGTAAATTCCATCTAAAGCTAAATATTGGCGAGAGACCGATAGCGAACAAGTACCGTGAGGGAAAGATGAAAAGCACTTTGGAAAGAGAGTTAAACAGTACGTGAAATTGCTGAAAGGGAAACGCTTGAAGTCAGTCGCGTTAGTTAGAAATCAGCCTTG-CTTT-TGCT---TGGTGTACTTTCTAA-TTGACGGG-CCAGCATCAGTTTTGATTGCAGGAAAAAGGTCAGAGGAATGTGGCACCTTCGGGTGTGTTATAGCCTCTGA-TTG-CATACTGTGATTGGGACTGAGGAACTCAGCACGCGC--AAG-------------------CTG-TGCTTAGGATGCTGGCGTAATGGCTTTAAACGACCCGTCTTGAAACACGGACCAAGGAGTCTAACATACCTGCGAGTGTTTGGGTGG-AAAACCCGAGCGCGTAATGAAAGTGAAAGTTGGGATCTCTGTCGTGGAGAGCACCGACGCCCGGACCAGACCTATTGTGACGGCTCTGCGGTAGAGCATGTATGTTGGGACCCGAAAGATGGTGAACTATGCCTGAATAGGGTGAAGCCAGAGGAAACTCTGGTGGAGGCTCGTAGCGATTCTGACGTGCAAATCGATCGTCAAATTTGGGTATAGGGGCGAAAGACTAATCGAACCATCTAGTAGCTGGTTCCTGCCGAAGTTTCCCTCAGGATAGCAGAAACTCATA--TCAGATTTATGTGGTAAAGCGAATGATTAGAGGCCTTGGGGTTGAAACAACCTTAACCTATTCTCAAACTTTAAATATGTAAGAACAAGCCGTCACTTGATTGGACCGCTTGGTGATTGAGAGTTTCTAGTGGGCCATTTTTGGTAAGCAGAACTGGCGATGCGGGATGAACCGAACGCGAGGTTAAGGTGCCGGAATACACGCTCATCAGACACCACAAAAGGTGTTAGTTCATCTAGACAGCAGGACGGTGGCCATGGAAGTCGGAACCCGCTAAGGAGTGTGTAACAACTCACCTGCCGAATGAACTAGCCCTGAAAATGGATGGCGCTCAAGCGTGTTACCCATACCTCGCCGTCAGTGTTTAAGTGATGCACTGACGAGTAGGCAGGCGTGGAGG---------------CCCCTAGTAACTGCGAGTGAAGCGGGAAGAGCTCAAATTTAAAATCTGGCAGTCTT-TGGCTGTCCGAGTTGTATTCTAGAGAAGTGTTTTCCGCGCTGGACCGTGTACAAGTCTCTTGGAACAGAGCG---TCATAGAGGGTGAGAATCCCGTCTTTGACACGGACTACCAGTGCTTTGTGATGCGCTCTCAAAGAGTCGAGTTGTTTGGGAATGCAGCTCAAAATGGGTGGTAAATTCCATCTAAAGCTAAATATTGGCGAGAGACCGATAGCGAACAAGTACCGTGAGGGAAAGATGAAAAGCACTTTGGAAAGAGAGTTAAACAGTACGTGAAATTGCTGAAAGGGAAACGCTTGAAGTCAGTCGCGTTAGTTAGAAATCAGCCTTG-CTTT-TGCT---TGGTGTACTTTCTAA-TTGACGGG-CCAGCATCAGTTTTGATTGCAGGAAAAAGGTCAGAGGAATGTGGCACCTTCGGGTGTGTTATAGCCTCTGA-TTG-CATACTGTGATTGGGACTGAGGAACTCAGCACGCGC--AAG-------------------CTG-TGCTTAGGATGCTGGCGTAATGGCTTTAAACGACCCGTCTTGAAACACGGACCAAGGAGTCTAACATACCTGCGAGTGTTTGGGTGG-AAAACCCGAGCGCGTAATGAAAGTGAAAGTTGGGATCTCTGTCGTGGAGAGCACCGACGCCCGGACCAGACCTATTGTGACGGCTCTGCGGTAGAGCATGTATGTTGGGACCCGAAAGATGGTGAACTATGCCTGAATAGGGTGAAGCCAGAGGAAACTCTGGTGGAGGCTCGTAGCGATTCTGACGTGCAAATCGATCGTCAAATTTGGGTATAGGGGCGAAAGACTAATCGAACCATCTAGTAGCTGGTTCCTGCCGAAGTTTCCCTCAGGATAGCAGAAACTCATA--TCAGATTTATGTGGTAAAGCGAATGATTAGAGGCCTTGGGGTTGAAACAACCTTAACCTATTCTCAAACTTTAAATATGTAAGAACAAGCCGTCACTTGATTGGACCGCTTGGTGATTGAGAGTTTCTAGTGGGCCATTTTTGGTAAGCAGAACTGGCGATGCGGGATGAACCGAACGCGAGGTTAAGGTGCCGGAATACACGCTCATCAGACACCACAAAAGGTGTTAGTTCATCTAGACAGCAGGACGGTGGCCATGGAAGTCGGAACCCGCTAAGGAGTGTGTAACAACTCACCTGCCGAATGAACTAGCCCTGAAAATGGATGGCGCTCAAGCGTGTTACCCATACCTCGCCGTCAGTGTTTAAGTGATGCACTGACGAGTAGGCAGGCGTGGAGG---------------CCCCTAGTAACTGCGAGTGAAGCGGGAAGAGCTCAAATTTAAAATCTGGCAGTCTT-TGGCTGTCCGAGTTGTATTCTAGAGAAGTGTTTTCCGCGCTGGACCGTGTACAAGTCTCTTGGAACAGAGCG---TCATAGAGGGTGAGAATCCCGTCTTTGACACGGACTACCAGTGCTTTGTGATGCGCTCTCAAAGAGTCGAGTTGTTTGGGAATGCAGCTCAAAATGGGTGGTAAATTCCATCTAAAGCTAAATATTGGCGAGAGACCGATAGCGAACAAGTACCGTGAGGGAAAGATGAAAAGCACTTTGGAAAGAGAGTTAAACAGTACGTGAAATTGCTGAAAGGGAAACGCTTGAAGTCAGTCGCGTTAGTTAGAAATCAGCCTTG-CTTT-TGCT---TGGTGTACTTTCTAA-TTGACGGG-CCAGCATCAGTTTTGATTGCAGGAAAAAGGTCAGAGGAATGTGGCACCTTCGGGTGTGTTATAGCCTCTGA-TTG-CATACTGTGATTGGGACTGAGGAACTCAGCACGCGC--AAG-------------------CTG-TGCTTAGGATGCTGGCGTAATGGCTTTAAACGACCCGTCTTGAAACACGGACCAAGGAGTCTAACATACCTGCGAGTGTTTGGGTGG-AAAACCCGAGCGCGTAATGAAAGTGAAAGTTGGGATCTCTGTCGTGGAGAGCACCGACGCCCGGACCAGACCTATTGTGACGGCTCTGCGGTAGAGCATGTATGTTGGGACCCGAAAGATGGTGAACTATGCCTGAATAGGGTGAAGCCAGAGGAAACTCTGGTGGAGGCTCGTAGCGATTCTGACGTGCAAATCGATCGTCAAATTTGGGTATAGGGGCGAAAGACTAATCGAACCATCTAGTAGCTGGTTCCTGCCGAAGTTTCCCTCAGGATAGCAGAAACTCATA--TCAGATTTATGTGGTAAAGCGAATGATTAGAGGCCTTGGGGTTGAAACAACCTTAACCTATTCTCAAACTTTAAATATGTAAGAACAAGCCGTCACTTGATTGGACCGCTTGGTGATTGAGAGTTTCTAGTGGGCCATTTTTGGTAAGCAGAACTGGCGATGCGGGATGAACCGAACGCGAGGTTAAGGTGCCGGAATACACGCTCATCAGACACCACAAAAGGTGTTAGTTCATCTAGACAGCAGGACGGTGGCCATGGAAGTCGGAACCCGCTAAGGAGTGTGTAACAACTCACCTGCCGAATGAACTAGCCCTGAAAATGGATGGCGCTCAAGCGTGTTACCCATACCTCGCCGTCAGTGTTTAAGTGATGCACTGACGAGTAGGCAGGCGTGGAGG---------------CCCCTAGTAACTGCGAGTGAAGCGGGAAGAGCTCAAATTTAAAATCTGGCAGTCTT-TGGCTGTCCGAGTTGTATTCTAGAGAAGTGTTTTCCGCGCTGGACCGTGTACAAGTCTCTTGGAACAGAGCG---TCATAGAGGGTGAGAATCCCGTCTTTGACACGGACTACCAGTGCTTTGTGATGCGCTCTCAAAGAGTCGAGTTGTTTGGGAATGCAGCTCAAAATGGGTGGTAAATTCCATCTAAAGCTAAATATTGGCGAGAGACCGATAGCGAACAAGTACCGTGAGGGAAAGATGAAAAGCACTTTGGAAAGAGAGTTAAACAGTACGTGAAATTGCTGAAAGGGAAACGCTTGAAGTCAGTCGCGTTAGTTAGAAATCAGCCTTG-CTTT-TGCT---TGGTGTACTTTCTAA-TTGACGGG-CCAGCATCAGTTTTGATTGCAGGAAAAAGGTCAGAGGAATGTGGCACCTTCGGGTGTGTTATAGCCTCTGA-TTG-CATACTGTGATTGGGACTGAGGAACTCAGCACGCGC--AAG-------------------CTG-TGCTTAGGATGCTGGCGTAATGGCTTTAAACGACCCGTCTTGAAACACGGACCAAGGAGTCTAACATACCTGCGAGTGTTTGGGTGG-AAAACCCGAGCGCGTAATGAAAGTGAAAGTTGGGATCTCTGTCGTGGAGAGCACCGACGCCCGGACCAGACCTATTGTGACGGCTCTGCGGTAGAGCATGTATGTTGGGACCCGAAAGATGGTGAACTATGCCTGAATAGGGTGAAGCCAGAGGAAACTCTGGTGGAGGCTCGTAGCGATTCTGACGTGCAAATCGATCGTCAAATTTGGGTATAGGGGCGAAAGACTAATCGAACCATCTAGTAGCTGGTTCCTGCCGAAGTTTCCCTCAGGATAGCAGAAACTCATA--TCAGATTTATGTGGTAAAGCGAATGATTAGAGGCCTTGGGGTTGAAACAACCTTAACCTATTCTCAAACTTTAAATATGTAAGAACAAGCCGTCACTTGATTGGACCGCTTGGTGATTGAGAGTTTCTAGTGGGCCATTTTTGGTAAGCAGAACTGGCGATGCGGGATGAACCGAACGCGAGGTTAAGGTGCCGGAATACACGCTCATCAGACACCACAAAAGGTGTTAGTTCATCTAGACAGCAGGACGGTGGCCATGGAAGTCGGAACCCGCTAAGGAGTGTGTAACAACTCACCTGCCGAATGAACTAGCCCTGAAAATGGATGGCGCTCAAGCGTGTTACCCATACCTCGCCGTCAGTGTTTAAGTGATGCACTGACGAGTAGGCAGGCGTGGAGG---------------
>C.pun13376
ATTATCGAGTTT--TTG-AACAGGTT-GTAGCTGACCTCT------------TGCGAGGTAC-TGTGCACGCCTGGCTCAT---TCCA--CTC-TTAACC-TCTGTGCACTTCT-TGTAA---GA---------GTTCCGCGGA--TGGTCAGCGTCAGT--------------------------TGATCTTGAGGCGT---GTGA-----------------------CTCTTATG----TTTTCA-----TTAC--AAACATTT-----GTATA-A---GAATG----T---AATCTTGCGT---CT-A--A-CGC--A-TTT------GT-ATACAACTTTCAGCAACGGATCTCTTGGCTCTCGCATCGATGAAGAACGCAGCGAAATGCGATAAGTAATGTGAATTGCAGAATTCAGTGAATCATCGAATCTTTGAACGCACCTTGCGCTCCTTGG-TATTCCTCGGAGCATGCCTGTTTGAGTATCATGGAATTCTCAACCGCTCAG--GTTTTCTTAAT----CGAAAC-------TTGGTCGG--CTTGGAG-TTGGAGG--TC---GTGC---AGG------------GTTTCTCTCT------ATGTGAAACTC-AGC----TCCTCTGAAATACATTAGC-GTGAATC--TTA---CTGATC-AC-TTTCAACG-TGATA-------ATT-ATCTG-CGTTGTGAG--T-GTGAAGTA---CTTGTGTGG--TTGACGC-TTATA--ACAATG---TCTTCAATTG-----AAGAT---AATCATCT-------GAC-CCCCTAGTAACTGCGAGTGAAGCGGGAAAAGCTCAAATTTAAAATCTGGCAGTCTT-TGGTTGCCCGAGTTGTATTCTAGAGAAGTGTTTTCCGTGCCGGACCGTGTACAAGTCTCTTGGAACAGAGCG---TCATAGAGGGTGAGAATCCCGTCTTTGACACGGACTACCGGTGCTTTGTGATGCGCTCTCAAAGAGTCGAGTTGTTTGGGAATGCAGCTCAAAATGGGTGGTAAATTCCATCTAAAGCTAAATATTGGCGAGAGACCGATAGCGAACAAGTACCGTGAGGGAAAGATGAAAAGCACTTTGGAAAGAGAGTTAAACAGTACGTGAAATTGCTGAAAGGGAAACGCTTGAAGTCAGTCGCGTTGGTCAGAATTCAGCCTTG-CTTT-CGCT---TGGTGTACTTTCTGG-TTAACGGG-CCAGCATCAGTTTTGACTGCAGGATAAAAGTCAGAGGAATGTGGCACCTTCGGGTGTGTTATAACCTTTGG-CTG-CATACTGCGGCTGGGACTGAGGAACTCAGCACGTGC--AAA-------------------CTG-TGCTTAGGATGCTGGCGTAATGGCTTTAAACGACCCGTCTTGAAACACGGACCAAGGAGTCTAACATGCCTGCGAGTATTTGGGTGG-CAAACCCGAGTGCGTAATGAAAGTGAAAGTTGGGATCTCTGTCGTGGAGAGCACCGACGCCCGGACCAGACCTTCTGTGACGGATCTGCGGTAGAGCATGTATGTTGGGACCCGAAAGATGGTGAACTATGCCTGAATAGGGTGAAGCCAGAGGAAACTCTGGTGGAGGCTCGTAGCGATTCTGACGTGCAAATCGATCGTCAAATTTGGGTATAGGGGCGAAAGACTAATCGAACCATCTAGTAGCTGGTTCCTGCCGAAGTTTCCCTCAGGATAGCAGAAACTCGTA--TCAGATTTATGTGGTAAAGCGAATGATTAGAGGCCTTGGGGTTGAAACAACCTTAACCTATTCTCAAACTTTAAATATGTAAGAACGAGCCGTCACTTGATTGGACCGCTCGGCGATTGAGAGTTTCTAGTGGGCCATTTTTGGTAAGCAGAACTGGCGATGCGGGATGAACCGAACGCGAGGTTAAGGTGCCGGAATACACGCTCATCAGACACCACAAAAGGTGTTAGTTCATCTAGACAGCAGGACGGTGGCCATGGAAGTCGGAACCCGCTAAGGAGTGTGTAACAACTCACCTGCCGAATGAACTAGCCCTGAAAATGGATGGCGCTCAAGCGTGTTACCCATACCTCGCCGTCAGTGTTTAAGTGATGCACTGACGAGTAGGCAGGCGTGGAGGT--------------CCCCTAGTAACTGCGAGTGAAGCGGGAAAAGCTCAAATTTAAAATCTGGCAGTCTT-TGGTTGCCCGAGTTGTATTCTAGAGAAGTGTTTTCCGTGCCGGACCGTGTACAAGTCTCTTGGAACAGAGCG---TCATAGAGGGTGAGAATCCCGTCTTTGACACGGACTACCGGTGCTTTGTGATGCGCTCTCAAAGAGTCGAGTTGTTTGGGAATGCAGCTCAAAATGGGTGGTAAATTCCATCTAAAGCTAAATATTGGCGAGAGACCGATAGCGAACAAGTACCGTGAGGGAAAGATGAAAAGCACTTTGGAAAGAGAGTTAAACAGTACGTGAAATTGCTGAAAGGGAAACGCTTGAAGTCAGTCGCGTTGGTCAGAATTCAGCCTTG-CTTT-CGCT---TGGTGTACTTTCTGG-TTAACGGG-CCAGCATCAGTTTTGACTGCAGGATAAAAGTCAGAGGAATGTGGCACCTTCGGGTGTGTTATAACCTTTGG-CTG-CATACTGCGGCTGGGACTGAGGAACTCAGCACGTGC--AAA-------------------CTG-TGCTTAGGATGCTGGCGTAATGGCTTTAAACGACCCGTCTTGAAACACGGACCAAGGAGTCTAACATGCCTGCGAGTATTTGGGTGG-CAAACCCGAGTGCGTAATGAAAGTGAAAGTTGGGATCTCTGTCGTGGAGAGCACCGACGCCCGGACCAGACCTTCTGTGACGGATCTGCGGTAGAGCATGTATGTTGGGACCCGAAAGATGGTGAACTATGCCTGAATAGGGTGAAGCCAGAGGAAACTCTGGTGGAGGCTCGTAGCGATTCTGACGTGCAAATCGATCGTCAAATTTGGGTATAGGGGCGAAAGACTAATCGAACCATCTAGTAGCTGGTTCCTGCCGAAGTTTCCCTCAGGATAGCAGAAACTCGTA--TCAGATTTATGTGGTAAAGCGAATGATTAGAGGCCTTGGGGTTGAAACAACCTTAACCTATTCTCAAACTTTAAATATGTAAGAACGAGCCGTCACTTGATTGGACCGCTCGGCGATTGAGAGTTTCTAGTGGGCCATTTTTGGTAAGCAGAACTGGCGATGCGGGATGAACCGAACGCGAGGTTAAGGTGCCGGAATACACGCTCATCAGACACCACAAAAGGTGTTAGTTCATCTAGACAGCAGGACGGTGGCCATGGAAGTCGGAACCCGCTAAGGAGTGTGTAACAACTCACCTGCCGAATGAACTAGCCCTGAAAATGGATGGCGCTCAAGCGTGTTACCCATACCTCGCCGTCAGTGTTTAAGTGATGCACTGACGAGTAGGCAGGCGTGGAGGT--------------CCCCTAGTAACTGCGAGTGAAGCGGGAAAAGCTCAAATTTAAAATCTGGCAGTCTT-TGGTTGCCCGAGTTGTATTCTAGAGAAGTGTTTTCCGTGCCGGACCGTGTACAAGTCTCTTGGAACAGAGCG---TCATAGAGGGTGAGAATCCCGTCTTTGACACGGACTACCGGTGCTTTGTGATGCGCTCTCAAAGAGTCGAGTTGTTTGGGAATGCAGCTCAAAATGGGTGGTAAATTCCATCTAAAGCTAAATATTGGCGAGAGACCGATAGCGAACAAGTACCGTGAGGGAAAGATGAAAAGCACTTTGGAAAGAGAGTTAAACAGTACGTGAAATTGCTGAAAGGGAAACGCTTGAAGTCAGTCGCGTTGGTCAGAATTCAGCCTTG-CTTT-CGCT---TGGTGTACTTTCTGG-TTAACGGG-CCAGCATCAGTTTTGACTGCAGGATAAAAGTCAGAGGAATGTGGCACCTTCGGGTGTGTTATAACCTTTGG-CTG-CATACTGCGGCTGGGACTGAGGAACTCAGCACGTGC--AAA-------------------CTG-TGCTTAGGATGCTGGCGTAATGGCTTTAAACGACCCGTCTTGAAACACGGACCAAGGAGTCTAACATGCCTGCGAGTATTTGGGTGG-CAAACCCGAGTGCGTAATGAAAGTGAAAGTTGGGATCTCTGTCGTGGAGAGCACCGACGCCCGGACCAGACCTTCTGTGACGGATCTGCGGTAGAGCATGTATGTTGGGACCCGAAAGATGGTGAACTATGCCTGAATAGGGTGAAGCCAGAGGAAACTCTGGTGGAGGCTCGTAGCGATTCTGACGTGCAAATCGATCGTCAAATTTGGGTATAGGGGCGAAAGACTAATCGAACCATCTAGTAGCTGGTTCCTGCCGAAGTTTCCCTCAGGATAGCAGAAACTCGTA--TCAGATTTATGTGGTAAAGCGAATGATTAGAGGCCTTGGGGTTGAAACAACCTTAACCTATTCTCAAACTTTAAATATGTAAGAACGAGCCGTCACTTGATTGGACCGCTCGGCGATTGAGAGTTTCTAGTGGGCCATTTTTGGTAAGCAGAACTGGCGATGCGGGATGAACCGAACGCGAGGTTAAGGTGCCGGAATACACGCTCATCAGACACCACAAAAGGTGTTAGTTCATCTAGACAGCAGGACGGTGGCCATGGAAGTCGGAACCCGCTAAGGAGTGTGTAACAACTCACCTGCCGAATGAACTAGCCCTGAAAATGGATGGCGCTCAAGCGTGTTACCCATACCTCGCCGTCAGTGTTTAAGTGATGCACTGACGAGTAGGCAGGCGTGGAGGT--------------CCCCTAGTAACTGCGAGTGAAGCGGGAAAAGCTCAAATTTAAAATCTGGCAGTCTT-TGGTTGCCCGAGTTGTATTCTAGAGAAGTGTTTTCCGTGCCGGACCGTGTACAAGTCTCTTGGAACAGAGCG---TCATAGAGGGTGAGAATCCCGTCTTTGACACGGACTACCGGTGCTTTGTGATGCGCTCTCAAAGAGTCGAGTTGTTTGGGAATGCAGCTCAAAATGGGTGGTAAATTCCATCTAAAGCTAAATATTGGCGAGAGACCGATAGCGAACAAGTACCGTGAGGGAAAGATGAAAAGCACTTTGGAAAGAGAGTTAAACAGTACGTGAAATTGCTGAAAGGGAAACGCTTGAAGTCAGTCGCGTTGGTCAGAATTCAGCCTTG-CTTT-CGCT---TGGTGTACTTTCTGG-TTAACGGG-CCAGCATCAGTTTTGACTGCAGGATAAAAGTCAGAGGAATGTGGCACCTTCGGGTGTGTTATAACCTTTGG-CTG-CATACTGCGGCTGGGACTGAGGAACTCAGCACGTGC--AAA-------------------CTG-TGCTTAGGATGCTGGCGTAATGGCTTTAAACGACCCGTCTTGAAACACGGACCAAGGAGTCTAACATGCCTGCGAGTATTTGGGTGG-CAAACCCGAGTGCGTAATGAAAGTGAAAGTTGGGATCTCTGTCGTGGAGAGCACCGACGCCCGGACCAGACCTTCTGTGACGGATCTGCGGTAGAGCATGTATGTTGGGACCCGAAAGATGGTGAACTATGCCTGAATAGGGTGAAGCCAGAGGAAACTCTGGTGGAGGCTCGTAGCGATTCTGACGTGCAAATCGATCGTCAAATTTGGGTATAGGGGCGAAAGACTAATCGAACCATCTAGTAGCTGGTTCCTGCCGAAGTTTCCCTCAGGATAGCAGAAACTCGTA--TCAGATTTATGTGGTAAAGCGAATGATTAGAGGCCTTGGGGTTGAAACAACCTTAACCTATTCTCAAACTTTAAATATGTAAGAACGAGCCGTCACTTGATTGGACCGCTCGGCGATTGAGAGTTTCTAGTGGGCCATTTTTGGTAAGCAGAACTGGCGATGCGGGATGAACCGAACGCGAGGTTAAGGTGCCGGAATACACGCTCATCAGACACCACAAAAGGTGTTAGTTCATCTAGACAGCAGGACGGTGGCCATGGAAGTCGGAACCCGCTAAGGAGTGTGTAACAACTCACCTGCCGAATGAACTAGCCCTGAAAATGGATGGCGCTCAAGCGTGTTACCCATACCTCGCCGTCAGTGTTTAAGTGATGCACTGACGAGTAGGCAGGCGTGGAGGT--------------
>C.pun0808
ATTATCGAGTTT--TTG-AACAGGTT-GTAGCTGACCTCT------------TGCGAGGTAC-TGTGCACGCCTGGCTCAT---TCCA--CTC-TTAACC-TCTGTGCACTTCT-TGTAA------------------------------GAGTTTCCGC--------------------GGACGGTCAGCGTCAGTTGA---TCTT--GAAGTGTGTGA----------CTCTTATG----TTTTCA-----CTAC--AAACATCT-----GTATA-A---GAATG----T---AATCTTGCGT---CT-A--A-CGC--A-TTT------GT-ATACAACTTTCAGCAACGGATCTCTTGGCTCTCGCATCGATGAAGAACGCAGCGAAATGCGATAAGTAATGTGAATTGCAGAATTCAGTGAATCATCGAATCTTTGAACGCACCTTGCGCTCCTTGG-TATTCCTCGGAGCATGCCTGTTTGAGTATCATGGAATTCTCAACCGCTCAG-GTTTTCTTTATT----GAAACT-------TTGATCGG--CTTGGAG-TTGGAGG--TT---GTGC---AGG------------GTTTCTGTGA-------------AACCCAGC----TCCTCTGAAATGCATTAGC-GTGAATC--CTA---CCGATC-AC-TTTCAACG-TGATA-------ATT-ATCTG-CGTTGTGAG--T-GTGAAGTA---CTCGTGTGG--TTGACGC-TTATAACACAACG---TCTTCAATTG-----AAGAT---AGTTATCT-------GAC-CCCCTAGTAACTGCGAGTGAAGCGGGAAAAGCTCAAATTTAAAATCTGGCAGTCTT-TGGTTGCCCGAGTTGTATTCTAGAGAAGTGTTTTCCGTGCCGGACCGTGTACAAGTCTCTTGGAACAGAGCG---TCATGGAGGGTGAGAATCCCGTCTTTGACACGGACTACCGGTGCTTTGTGATGCGCTCTCAAAGAGTCGAGTTGTTTGGGAATGCAGCTCAAAATGGGTGGTAAATTCCATCTAAAGCTAAATATTGGCGAGAGACCGATAGCGAACAAGTACCGTGAGGGAAAGATGAAAAGCACTTTGGAAAGAGAGTTAAACAGTACGTGAAATTGCTGAAAGGGAAACGCTTGAAGTCAGTCGCGTTGGTCAGAATTCAGCCTTG-CTTC-CGCT---TGGTGTACTTTCTGG-TTAACGGG-CCAGCATCAGTTTTGACTGCAGGATAAAAGTCAGAGGAATGTGGCACCTTCGGGTGTGTTATAACCTTTGG-CTG-CATACTGCGGCTGGGACTGAGGAACTCAGCACGTGT--AAA-------------------CTG-TGCTTAGGATGCTGGCGTAATGGCTTTAAACGACCCGTCTTGAAACACGGACCAAGGAGTCTAACATGCCTGCGAGTATTTGGGTGG-CAAACCCGAGTGCGCAATGAAAGTGAAAGTTGGGATCTCTGTCGTGGAGAGCACCGACGCCCGGACCAGACCTTTTGTGACGGCTCCGCGGTAGAGCATGTATGTTGGGACCCGAAAGATGGTGAACTATGCCTGAATAGGGTGAAGCCWGAGGAAACTCTGGTGGAGGCTCGTAGCGATTCTGACGTGCAAATCGATCGTCAAATTTGGGTATAGGGGCGAAAGACTAATCGAACCATCTAGTAGCTGGTTCCTGC-----------------------------------------------------------------------------------------------------------------------------------------------------------------------------------------------------------------------------------------------------------------------------------------------------------------------------------------------------------------------------------------------------------------------------------------------------------------CCCCTAGTAACTGCGAGTGAAGCGGGAAAAGCTCAAATTTAAAATCTGGCAGTCTT-TGGTTGCCCGAGTTGTATTCTAGAGAAGTGTTTTCCGTGCCGGACCGTGTACAAGTCTCTTGGAACAGAGCG---TCATGGAGGGTGAGAATCCCGTCTTTGACACGGACTACCGGTGCTTTGTGATGCGCTCTCAAAGAGTCGAGTTGTTTGGGAATGCAGCTCAAAATGGGTGGTAAATTCCATCTAAAGCTAAATATTGGCGAGAGACCGATAGCGAACAAGTACCGTGAGGGAAAGATGAAAAGCACTTTGGAAAGAGAGTTAAACAGTACGTGAAATTGCTGAAAGGGAAACGCTTGAAGTCAGTCGCGTTGGTCAGAATTCAGCCTTG-CTTC-CGCT---TGGTGTACTTTCTGG-TTAACGGG-CCAGCATCAGTTTTGACTGCAGGATAAAAGTCAGAGGAATGTGGCACCTTCGGGTGTGTTATAACCTTTGG-CTG-CATACTGCGGCTGGGACTGAGGAACTCAGCACGTGT--AAA-------------------CTG-TGCTTAGGATGCTGGCGTAATGGCTTTAAACGACCCGTCTTGAAACACGGACCAAGGAGTCTAACATGCCTGCGAGTATTTGGGTGG-CAAACCCGAGTGCGCAATGAAAGTGAAAGTTGGGATCTCTGTCGTGGAGAGCACCGACGCCCGGACCAGACCTTTTGTGACGGCTCCGCGGTAGAGCATGTATGTTGGGACCCGAAAGATGGTGAACTATGCCTGAATAGGGTGAAGCCWGAGGAAACTCTGGTGGAGGCTCGTAGCGATTCTGACGTGCAAATCGATCGTCAAATTTGGGTATAGGGGCGAAAGACTAATCGAACCATCTAGTAGCTGGTTCCTGC-----------------------------------------------------------------------------------------------------------------------------------------------------------------------------------------------------------------------------------------------------------------------------------------------------------------------------------------------------------------------------------------------------------------------------------------------------------------CCCCTAGTAACTGCGAGTGAAGCGGGAAAAGCTCAAATTTAAAATCTGGCAGTCTT-TGGTTGCCCGAGTTGTATTCTAGAGAAGTGTTTTCCGTGCCGGACCGTGTACAAGTCTCTTGGAACAGAGCG---TCATGGAGGGTGAGAATCCCGTCTTTGACACGGACTACCGGTGCTTTGTGATGCGCTCTCAAAGAGTCGAGTTGTTTGGGAATGCAGCTCAAAATGGGTGGTAAATTCCATCTAAAGCTAAATATTGGCGAGAGACCGATAGCGAACAAGTACCGTGAGGGAAAGATGAAAAGCACTTTGGAAAGAGAGTTAAACAGTACGTGAAATTGCTGAAAGGGAAACGCTTGAAGTCAGTCGCGTTGGTCAGAATTCAGCCTTG-CTTC-CGCT---TGGTGTACTTTCTGG-TTAACGGG-CCAGCATCAGTTTTGACTGCAGGATAAAAGTCAGAGGAATGTGGCACCTTCGGGTGTGTTATAACCTTTGG-CTG-CATACTGCGGCTGGGACTGAGGAACTCAGCACGTGT--AAA-------------------CTG-TGCTTAGGATGCTGGCGTAATGGCTTTAAACGACCCGTCTTGAAACACGGACCAAGGAGTCTAACATGCCTGCGAGTATTTGGGTGG-CAAACCCGAGTGCGCAATGAAAGTGAAAGTTGGGATCTCTGTCGTGGAGAGCACCGACGCCCGGACCAGACCTTTTGTGACGGCTCCGCGGTAGAGCATGTATGTTGGGACCCGAAAGATGGTGAACTATGCCTGAATAGGGTGAAGCCWGAGGAAACTCTGGTGGAGGCTCGTAGCGATTCTGACGTGCAAATCGATCGTCAAATTTGGGTATAGGGGCGAAAGACTAATCGAACCATCTAGTAGCTGGTTCCTGC-----------------------------------------------------------------------------------------------------------------------------------------------------------------------------------------------------------------------------------------------------------------------------------------------------------------------------------------------------------------------------------------------------------------------------------------------------------------CCCCTAGTAACTGCGAGTGAAGCGGGAAAAGCTCAAATTTAAAATCTGGCAGTCTT-TGGTTGCCCGAGTTGTATTCTAGAGAAGTGTTTTCCGTGCCGGACCGTGTACAAGTCTCTTGGAACAGAGCG---TCATGGAGGGTGAGAATCCCGTCTTTGACACGGACTACCGGTGCTTTGTGATGCGCTCTCAAAGAGTCGAGTTGTTTGGGAATGCAGCTCAAAATGGGTGGTAAATTCCATCTAAAGCTAAATATTGGCGAGAGACCGATAGCGAACAAGTACCGTGAGGGAAAGATGAAAAGCACTTTGGAAAGAGAGTTAAACAGTACGTGAAATTGCTGAAAGGGAAACGCTTGAAGTCAGTCGCGTTGGTCAGAATTCAGCCTTG-CTTC-CGCT---TGGTGTACTTTCTGG-TTAACGGG-CCAGCATCAGTTTTGACTGCAGGATAAAAGTCAGAGGAATGTGGCACCTTCGGGTGTGTTATAACCTTTGG-CTG-CATACTGCGGCTGGGACTGAGGAACTCAGCACGTGT--AAA-------------------CTG-TGCTTAGGATGCTGGCGTAATGGCTTTAAACGACCCGTCTTGAAACACGGACCAAGGAGTCTAACATGCCTGCGAGTATTTGGGTGG-CAAACCCGAGTGCGCAATGAAAGTGAAAGTTGGGATCTCTGTCGTGGAGAGCACCGACGCCCGGACCAGACCTTTTGTGACGGCTCCGCGGTAGAGCATGTATGTTGGGACCCGAAAGATGGTGAACTATGCCTGAATAGGGTGAAGCCWGAGGAAACTCTGGTGGAGGCTCGTAGCGATTCTGACGTGCAAATCGATCGTCAAATTTGGGTATAGGGGCGAAAGACTAATCGAACCATCTAGTAGCTGGTTCCTGC-----------------------------------------------------------------------------------------------------------------------------------------------------------------------------------------------------------------------------------------------------------------------------------------------------------------------------------------------------------------------------------------------------------------------------------------------------------------
>C.ret11981
---TTCCAGTTT---TG-AACAGGTT-GTAGCTGGCCTCT------------TACGAGGTA--TGTGCACGCCTGGCTCA----TCCA--CTCTTCAACC-CCTGTGCACTTTT-CATAG----A---------ACAGGCAGAG----GCTGG----------------------------------GAACATTTCTCAG---TTCG--ATGTTT---------------GCTCTGTG-TAATTTTTA------TAC--CAACTCTT-----GT----ATATGAATG----T---CTTCTTGCAG---AT-A--A-TGC--A-AACA-----ATAAAATAACTTTCAGCAACGGATCTCTTGGCTCTCGCATCGATGAAGAACGCAGCGAAATGCGATAAGTAATGTGAATTGCAGAATTCAGTGAATCATCGAATCTTTGAACGCACCTTGCGCTCCTTGG-TATTCCTTGGAGCATGCCTGTTTGAGTATCATGGAAATCTCAACTCCCAAG---TTTTTTTAAG----AAAACATAGTGTGTAGACGCG---TGACAC-GTGAGAGAKAT---GTGT---CGC------------GTGCGCATANNNNNNNNNNNNNAACTT-AACAGGATTCCCCT-AGTAACTGCGA-GTGAAGCGGGAA---AAGCTC-AAATTTAAAATCTGGCAGCCTTGTGTT-GTCCG-AGTTGTATTCTA-GAGAAGTG---CTTTCTGTG--CTGGACC-GTGTA----CAAG---TCTCTT---------GGAACAGAGCGTCATAGAGGGTGAGA-CCCCTAGTAACTGCGAGTGAAGCGGGAAAAGCTCAAATTTAAAATCTGGCAGCCTT-GTGTTGTCCGAGTTGTATTCTAGAGAAGTGCTTTCTGTGCTGGACCGTGTACAAGTCTCTTGGAACAGAGCG---TCATAGAGGGTGAGAATCCCGTCTTTGACACGGACTACCAGTGCTATGTGATGCGCTCTCAAAGAGTCGAGTTGTTTGGGAATGCAGCTCAAAATGGGTGGTAAATTCCATCTAAAGCTAAATATTGGCGAGAGACCGATAGCGAACAAGTACCGTGAGGGAAAGATGAAAAGCACTTTGGAAAGAGAGTTAAACAGTACGTGAAATTGCTGAAAGGGAAACACTTGAAGTCAGTCGCGTTGGCCAGAACTCAGCCTTG-CTTT--GCT---TGGTGCACTTTCTGA-TTAACGGG-CCAGCATCAGTTTTGACTACAGGAAAAAGATTAGAGGAATGTGGCACCTTCGGGTGTGTTATAGCCTTTGG-TTG-CATACTGTGGTTGGGACTGAGGATCTCAGCACGCGC--AAG-------------------TTG-TGCTTAGGATGCTGGCGTAATGGCTTTAAATGACCCGTCTTGAAACACGGACCAAGGAGTCTAACATGCCTGCGAGTATTTGAGTGG-AAAACTCGAGTGCGTAATGAAAGTGAAAGTTGGGATCTCTGTCGTGGAGAGCACCAATGCCCGGACCAGACCTTCTGTGACGGCTCCGAGGTAGAGCATGTATGTTGGGACCCGAAAGATGGTGAACTATGCCTGAATAGGGTGAAGCCAGAGGAAACTCTGGTGGAGGCTCGTAGCGATTCTGACGTGCAAATCGATCGTCAAATTTGGGTATAGGGGCGAAAGACTAATCGAACCATCTAGTAGCTGGTTCCTGCCGAAGTTTCCCTCAGGATAGCAGAAACTCGTA--TCAGATTTATGTGGTAAAGCGAATGATTAGAGGCCTTGGGGTTGAAACAACCTTAACCTATTCTCAAACTTTAAATATGTAAGAACAAGCCGTCACTTGATTGGACCGCTTGGCGATTGAGAGTTTCTAGTGGGCCATTTTTGGTAAGCAGAACTGGCGATGCGGGATGAACCGAACGCGAGGTTAAGGTGCCGGAATACACGCTCATCAGACACCACAAAAGGTGTTAGTTCATCTAGACAGCAGGACGGTGGCCATGGAAGTCGGAACCCGCTAAGGAGTGTGTAACAACTCACCTGCCGAATGAACTAGCCCTGAAAATGGATGGCGCTCAAGCGTGTTACCGATACCTCGCCGTCAGTGTTTAAGTGATACACTGACGAGTAGGCAGGCGTGGAGGTTTGTGAAGAAGCC-CCCCTAGTAACTGCGAGTGAAGCGGGAAAAGCTCAAATTTAAAATCTGGCAGCCTT-GTGTTGTCCGAGTTGTATTCTAGAGAAGTGCTTTCTGTGCTGGACCGTGTACAAGTCTCTTGGAACAGAGCG---TCATAGAGGGTGAGAATCCCGTCTTTGACACGGACTACCAGTGCTATGTGATGCGCTCTCAAAGAGTCGAGTTGTTTGGGAATGCAGCTCAAAATGGGTGGTAAATTCCATCTAAAGCTAAATATTGGCGAGAGACCGATAGCGAACAAGTACCGTGAGGGAAAGATGAAAAGCACTTTGGAAAGAGAGTTAAACAGTACGTGAAATTGCTGAAAGGGAAACACTTGAAGTCAGTCGCGTTGGCCAGAACTCAGCCTTG-CTTT--GCT---TGGTGCACTTTCTGA-TTAACGGG-CCAGCATCAGTTTTGACTACAGGAAAAAGATTAGAGGAATGTGGCACCTTCGGGTGTGTTATAGCCTTTGG-TTG-CATACTGTGGTTGGGACTGAGGATCTCAGCACGCGC--AAG-------------------TTG-TGCTTAGGATGCTGGCGTAATGGCTTTAAATGACCCGTCTTGAAACACGGACCAAGGAGTCTAACATGCCTGCGAGTATTTGAGTGG-AAAACTCGAGTGCGTAATGAAAGTGAAAGTTGGGATCTCTGTCGTGGAGAGCACCAATGCCCGGACCAGACCTTCTGTGACGGCTCCGAGGTAGAGCATGTATGTTGGGACCCGAAAGATGGTGAACTATGCCTGAATAGGGTGAAGCCAGAGGAAACTCTGGTGGAGGCTCGTAGCGATTCTGACGTGCAAATCGATCGTCAAATTTGGGTATAGGGGCGAAAGACTAATCGAACCATCTAGTAGCTGGTTCCTGCCGAAGTTTCCCTCAGGATAGCAGAAACTCGTA--TCAGATTTATGTGGTAAAGCGAATGATTAGAGGCCTTGGGGTTGAAACAACCTTAACCTATTCTCAAACTTTAAATATGTAAGAACAAGCCGTCACTTGATTGGACCGCTTGGCGATTGAGAGTTTCTAGTGGGCCATTTTTGGTAAGCAGAACTGGCGATGCGGGATGAACCGAACGCGAGGTTAAGGTGCCGGAATACACGCTCATCAGACACCACAAAAGGTGTTAGTTCATCTAGACAGCAGGACGGTGGCCATGGAAGTCGGAACCCGCTAAGGAGTGTGTAACAACTCACCTGCCGAATGAACTAGCCCTGAAAATGGATGGCGCTCAAGCGTGTTACCGATACCTCGCCGTCAGTGTTTAAGTGATACACTGACGAGTAGGCAGGCGTGGAGGTTTGTGAAGAAGCC-CCCCTAGTAACTGCGAGTGAAGCGGGAAAAGCTCAAATTTAAAATCTGGCAGCCTT-GTGTTGTCCGAGTTGTATTCTAGAGAAGTGCTTTCTGTGCTGGACCGTGTACAAGTCTCTTGGAACAGAGCG---TCATAGAGGGTGAGAATCCCGTCTTTGACACGGACTACCAGTGCTATGTGATGCGCTCTCAAAGAGTCGAGTTGTTTGGGAATGCAGCTCAAAATGGGTGGTAAATTCCATCTAAAGCTAAATATTGGCGAGAGACCGATAGCGAACAAGTACCGTGAGGGAAAGATGAAAAGCACTTTGGAAAGAGAGTTAAACAGTACGTGAAATTGCTGAAAGGGAAACACTTGAAGTCAGTCGCGTTGGCCAGAACTCAGCCTTG-CTTT--GCT---TGGTGCACTTTCTGA-TTAACGGG-CCAGCATCAGTTTTGACTACAGGAAAAAGATTAGAGGAATGTGGCACCTTCGGGTGTGTTATAGCCTTTGG-TTG-CATACTGTGGTTGGGACTGAGGATCTCAGCACGCGC--AAG-------------------TTG-TGCTTAGGATGCTGGCGTAATGGCTTTAAATGACCCGTCTTGAAACACGGACCAAGGAGTCTAACATGCCTGCGAGTATTTGAGTGG-AAAACTCGAGTGCGTAATGAAAGTGAAAGTTGGGATCTCTGTCGTGGAGAGCACCAATGCCCGGACCAGACCTTCTGTGACGGCTCCGAGGTAGAGCATGTATGTTGGGACCCGAAAGATGGTGAACTATGCCTGAATAGGGTGAAGCCAGAGGAAACTCTGGTGGAGGCTCGTAGCGATTCTGACGTGCAAATCGATCGTCAAATTTGGGTATAGGGGCGAAAGACTAATCGAACCATCTAGTAGCTGGTTCCTGCCGAAGTTTCCCTCAGGATAGCAGAAACTCGTA--TCAGATTTATGTGGTAAAGCGAATGATTAGAGGCCTTGGGGTTGAAACAACCTTAACCTATTCTCAAACTTTAAATATGTAAGAACAAGCCGTCACTTGATTGGACCGCTTGGCGATTGAGAGTTTCTAGTGGGCCATTTTTGGTAAGCAGAACTGGCGATGCGGGATGAACCGAACGCGAGGTTAAGGTGCCGGAATACACGCTCATCAGACACCACAAAAGGTGTTAGTTCATCTAGACAGCAGGACGGTGGCCATGGAAGTCGGAACCCGCTAAGGAGTGTGTAACAACTCACCTGCCGAATGAACTAGCCCTGAAAATGGATGGCGCTCAAGCGTGTTACCGATACCTCGCCGTCAGTGTTTAAGTGATACACTGACGAGTAGGCAGGCGTGGAGGTTTGTGAAGAAGCC-CCCCTAGTAACTGCGAGTGAAGCGGGAAAAGCTCAAATTTAAAATCTGGCAGCCTT-GTGTTGTCCGAGTTGTATTCTAGAGAAGTGCTTTCTGTGCTGGACCGTGTACAAGTCTCTTGGAACAGAGCG---TCATAGAGGGTGAGAATCCCGTCTTTGACACGGACTACCAGTGCTATGTGATGCGCTCTCAAAGAGTCGAGTTGTTTGGGAATGCAGCTCAAAATGGGTGGTAAATTCCATCTAAAGCTAAATATTGGCGAGAGACCGATAGCGAACAAGTACCGTGAGGGAAAGATGAAAAGCACTTTGGAAAGAGAGTTAAACAGTACGTGAAATTGCTGAAAGGGAAACACTTGAAGTCAGTCGCGTTGGCCAGAACTCAGCCTTG-CTTT--GCT---TGGTGCACTTTCTGA-TTAACGGG-CCAGCATCAGTTTTGACTACAGGAAAAAGATTAGAGGAATGTGGCACCTTCGGGTGTGTTATAGCCTTTGG-TTG-CATACTGTGGTTGGGACTGAGGATCTCAGCACGCGC--AAG-------------------TTG-TGCTTAGGATGCTGGCGTAATGGCTTTAAATGACCCGTCTTGAAACACGGACCAAGGAGTCTAACATGCCTGCGAGTATTTGAGTGG-AAAACTCGAGTGCGTAATGAAAGTGAAAGTTGGGATCTCTGTCGTGGAGAGCACCAATGCCCGGACCAGACCTTCTGTGACGGCTCCGAGGTAGAGCATGTATGTTGGGACCCGAAAGATGGTGAACTATGCCTGAATAGGGTGAAGCCAGAGGAAACTCTGGTGGAGGCTCGTAGCGATTCTGACGTGCAAATCGATCGTCAAATTTGGGTATAGGGGCGAAAGACTAATCGAACCATCTAGTAGCTGGTTCCTGCCGAAGTTTCCCTCAGGATAGCAGAAACTCGTA--TCAGATTTATGTGGTAAAGCGAATGATTAGAGGCCTTGGGGTTGAAACAACCTTAACCTATTCTCAAACTTTAAATATGTAAGAACAAGCCGTCACTTGATTGGACCGCTTGGCGATTGAGAGTTTCTAGTGGGCCATTTTTGGTAAGCAGAACTGGCGATGCGGGATGAACCGAACGCGAGGTTAAGGTGCCGGAATACACGCTCATCAGACACCACAAAAGGTGTTAGTTCATCTAGACAGCAGGACGGTGGCCATGGAAGTCGGAACCCGCTAAGGAGTGTGTAACAACTCACCTGCCGAATGAACTAGCCCTGAAAATGGATGGCGCTCAAGCGTGTTACCGATACCTCGCCGTCAGTGTTTAAGTGATACACTGACGAGTAGGCAGGCGTGGAGGTTTGTGAAGAAGCC-
>Ce.ex34463
ATTATTGAGTTT---TG-AACGGGTT-GTAGCTGGCCTTA------------TAAAAGGCA--TGTGCACGCCTGGCTCA----TTTA--CTCTTAAACT-TCTGTGCACTTTT-TGTAG----A---------AGGGACAGAT----GCTGACTTTTGT-------------------------------------CAG---TAGA--AGTCT----------------TTTCTATG----TTTTTC-----TTAC--AAATGCTT--CA-GTAAC-A---GAATG----T---CACTTTGCAT---AT-A--A-TGC--A-TT-------AT-ATATAACTTTCAGCAACGGATCTCTTGGCTCTCGCATCGATGAAGAACGCAGCGAAATGCGATAAGTAATGTGAATTGCAGAATTCAGTGAATCATCGAATCTTTGAACGCACCTTGCGCTCCTTGG-TATTCCTCGGAGCATGCCTGTTTGAGTATCATGGAATTATCAACTCTCAAG----TTTCTTA------TGAAGC-------CTGGTGAG--CTTGGAC-TTGGAGG--CT---GTGC---GGG------------CTTTTATA---------------AGTC-AGC----TCCTCTGAAATATATTAGT-GTGAATC--TTA---CAGATC-GC-CTTCAGCG-TGATA-------AAT-GTCTA-CGTTGTGGC--T-GTGAAGTA----TTTATATG--TTCATGC-TTATA----ATTG---TCTTCT---------TAGAC---AATCTTTA--------AC-CCCCTAGTAACTGCGAGTGAAGCGGGAAAAGCTCAAATTTAAAATCTGGCGGTCTT-TGGCTGTCTGAATTGTATTCTAAAGAAGCGTTTTCTGTGCTGGACCGTGTACAAGTCTCTTGGAACAGAGTA---TCATAGAGGGTGAGAATCCCGTCTTTGACATGGACTACCAGTGCTATGTGATGCGCTCTCAAAGAGTCGAGTTGTTTGGGAATGCAGCTCAAAATGGGTGGTAAATTCCATCTAAAGCTAAATATTGGCGAGAGACCGATAGCGAACAAGTACCGTGAGGGAAAGATGAAAAGCACTTTGGAAAGAGAGTTAAACAGTACGTGAAATTGCTGAAAGGGAAACGCTTGAAGTCAGTCGCGTTAGTCAGAACTCAGCCTTG-CTTT-TGCT---TGGTGCACTTTCTGA-TTGACGGG-CCAGCATCAGTTTTGATTGTGGGAAAAAAGTTAGAGGAATGTGGCACCTTCGGGTGTGTTATAGCCTTTGA-TTA-TATACCATGGTTGGGACTGAGGATCTCAGCACGCGT--AAG-------------------CTG-TGCTAAGGATGCTGGCGTAATGGCTTTAAACGACCCGTCTTGAAACACGGACCAAGGAGTCTAACATGCCTGCGAGTGTTTGGGTGG-AAAACCCGAGCGCGTAATGAAAGTGAAAGTTGGGATCTCTGTCGTGGAGAGCACCGACGCCCGGACCAGACCTTCTGTGACGGATCTGCGGTAGAGCATGTATGTTGGGACCCGAAAGATGGTGAACTATGCCTGAATAGGGTGAAGCCAGAGGAAACTCTGGTGGAAGCTCGTAGCGATTCTGACGTGCAAATCGATCGTCAAATTCGGGT------------------------------------------------------------------------------------------------------------------------------------------------------------------------------------------------------------------------------------------------------------------------------------------------------CACATGCGGCGAGAGTCAATCT----------------------------------------------------------------------------------------------------------------------------------------------------------------------------------CCCCTAGTAACTGCGAGTGAAGCGGGAAAAGCTCAAATTTAAAATCTGGCGGTCTT-TGGCTGTCTGAATTGTATTCTAAAGAAGCGTTTTCTGTGCTGGACCGTGTACAAGTCTCTTGGAACAGAGTA---TCATAGAGGGTGAGAATCCCGTCTTTGACATGGACTACCAGTGCTATGTGATGCGCTCTCAAAGAGTCGAGTTGTTTGGGAATGCAGCTCAAAATGGGTGGTAAATTCCATCTAAAGCTAAATATTGGCGAGAGACCGATAGCGAACAAGTACCGTGAGGGAAAGATGAAAAGCACTTTGGAAAGAGAGTTAAACAGTACGTGAAATTGCTGAAAGGGAAACGCTTGAAGTCAGTCGCGTTAGTCAGAACTCAGCCTTG-CTTT-TGCT---TGGTGCACTTTCTGA-TTGACGGG-CCAGCATCAGTTTTGATTGTGGGAAAAAAGTTAGAGGAATGTGGCACCTTCGGGTGTGTTATAGCCTTTGA-TTA-TATACCATGGTTGGGACTGAGGATCTCAGCACGCGT--AAG-------------------CTG-TGCTAAGGATGCTGGCGTAATGGCTTTAAACGACCCGTCTTGAAACACGGACCAAGGAGTCTAACATGCCTGCGAGTGTTTGGGTGG-AAAACCCGAGCGCGTAATGAAAGTGAAAGTTGGGATCTCTGTCGTGGAGAGCACCGACGCCCGGACCAGACCTTCTGTGACGGATCTGCGGTAGAGCATGTATGTTGGGACCCGAAAGATGGTGAACTATGCCTGAATAGGGTGAAGCCAGAGGAAACTCTGGTGGAAGCTCGTAGCGATTCTGACGTGCAAATCGATCGTCAAATTCGGGT------------------------------------------------------------------------------------------------------------------------------------------------------------------------------------------------------------------------------------------------------------------------------------------------------CACATGCGGCGAGAGTCAATCT----------------------------------------------------------------------------------------------------------------------------------------------------------------------------------CCCCTAGTAACTGCGAGTGAAGCGGGAAAAGCTCAAATTTAAAATCTGGCGGTCTT-TGGCTGTCTGAATTGTATTCTAAAGAAGCGTTTTCTGTGCTGGACCGTGTACAAGTCTCTTGGAACAGAGTA---TCATAGAGGGTGAGAATCCCGTCTTTGACATGGACTACCAGTGCTATGTGATGCGCTCTCAAAGAGTCGAGTTGTTTGGGAATGCAGCTCAAAATGGGTGGTAAATTCCATCTAAAGCTAAATATTGGCGAGAGACCGATAGCGAACAAGTACCGTGAGGGAAAGATGAAAAGCACTTTGGAAAGAGAGTTAAACAGTACGTGAAATTGCTGAAAGGGAAACGCTTGAAGTCAGTCGCGTTAGTCAGAACTCAGCCTTG-CTTT-TGCT---TGGTGCACTTTCTGA-TTGACGGG-CCAGCATCAGTTTTGATTGTGGGAAAAAAGTTAGAGGAATGTGGCACCTTCGGGTGTGTTATAGCCTTTGA-TTA-TATACCATGGTTGGGACTGAGGATCTCAGCACGCGT--AAG-------------------CTG-TGCTAAGGATGCTGGCGTAATGGCTTTAAACGACCCGTCTTGAAACACGGACCAAGGAGTCTAACATGCCTGCGAGTGTTTGGGTGG-AAAACCCGAGCGCGTAATGAAAGTGAAAGTTGGGATCTCTGTCGTGGAGAGCACCGACGCCCGGACCAGACCTTCTGTGACGGATCTGCGGTAGAGCATGTATGTTGGGACCCGAAAGATGGTGAACTATGCCTGAATAGGGTGAAGCCAGAGGAAACTCTGGTGGAAGCTCGTAGCGATTCTGACGTGCAAATCGATCGTCAAATTCGGGT------------------------------------------------------------------------------------------------------------------------------------------------------------------------------------------------------------------------------------------------------------------------------------------------------CACATGCGGCGAGAGTCAATCT----------------------------------------------------------------------------------------------------------------------------------------------------------------------------------CCCCTAGTAACTGCGAGTGAAGCGGGAAAAGCTCAAATTTAAAATCTGGCGGTCTT-TGGCTGTCTGAATTGTATTCTAAAGAAGCGTTTTCTGTGCTGGACCGTGTACAAGTCTCTTGGAACAGAGTA---TCATAGAGGGTGAGAATCCCGTCTTTGACATGGACTACCAGTGCTATGTGATGCGCTCTCAAAGAGTCGAGTTGTTTGGGAATGCAGCTCAAAATGGGTGGTAAATTCCATCTAAAGCTAAATATTGGCGAGAGACCGATAGCGAACAAGTACCGTGAGGGAAAGATGAAAAGCACTTTGGAAAGAGAGTTAAACAGTACGTGAAATTGCTGAAAGGGAAACGCTTGAAGTCAGTCGCGTTAGTCAGAACTCAGCCTTG-CTTT-TGCT---TGGTGCACTTTCTGA-TTGACGGG-CCAGCATCAGTTTTGATTGTGGGAAAAAAGTTAGAGGAATGTGGCACCTTCGGGTGTGTTATAGCCTTTGA-TTA-TATACCATGGTTGGGACTGAGGATCTCAGCACGCGT--AAG-------------------CTG-TGCTAAGGATGCTGGCGTAATGGCTTTAAACGACCCGTCTTGAAACACGGACCAAGGAGTCTAACATGCCTGCGAGTGTTTGGGTGG-AAAACCCGAGCGCGTAATGAAAGTGAAAGTTGGGATCTCTGTCGTGGAGAGCACCGACGCCCGGACCAGACCTTCTGTGACGGATCTGCGGTAGAGCATGTATGTTGGGACCCGAAAGATGGTGAACTATGCCTGAATAGGGTGAAGCCAGAGGAAACTCTGGTGGAAGCTCGTAGCGATTCTGACGTGCAAATCGATCGTCAAATTCGGGT------------------------------------------------------------------------------------------------------------------------------------------------------------------------------------------------------------------------------------------------------------------------------------------------------CACATGCGGCGAGAGTCAATCT----------------------------------------------------------------------------------------------------------------------------------------------------------------------------------
>C.vir11701
-------------------ACGGGTT-GTAGCTGGCCTTT------------TACAAGGCA--TGTGCACGCCTGGCTCA----TCCA--CTC-TAAACC-TCTGTGCACTTTC-TGTAG----G---------AATGATGAAT----ATTGACTTGTGT-------------------------------------CAG---TGGA--AATCT----------------TTCCTATG----TTTTTA-----TTAC--AAACGCTT--TA-GTAAC-A---GAATG----T---AACTTTGCAT---AT-A--A-TGC--A-TT-------AT-ATACAACTTTCAGCAACGGATCTCTTGGCTCTCGCATCGATGAAGAACGCAGCGAAATGCGATAAGTAATGTGAATTGCAGAATTCAGTGAATCATCGAATCTTTGAACGCACCTTGCGCTCCTTGG-TATTCCTCGGAGCATGCCTGTTTGAGTATCATGGAATTCTCAACTCTCAAG----TTTCTTA------GGAAAC-------TTGGTGAG--CTTGGAT-TTGGAGG--TT---GTGC---AGG------------CTTTTAACA--------------AGTC-TGC----TCCTCTGAAATGTATTAGT-GTGAATC--TTA---CAGATC-GC-CTTCAGTG-TGATA-------ATT-GTCTA-CGCTGTGGT----GTGAAGTA----TTTATGTG--TTCATGC-TTCTA----ATTG---TCTTTATT---------GAC---AATCTTTG--------AC-CCCCTAGTAACTGCGAGTGAAGCGGGAAAAGCTCAAATTTAAAATCTGACGGTCTT-TGGCTGTCCGAATTGTATTCTAAAGAAGCGTTTTCTGTGCTGGACCGTGTACAAGTCTCTTGGAACAGAGCG---TCGTAGAGGGTGAGAATCCCGTCTTTGACATGGACTACCAGTGCTATGTGATGCGCTCTCAAAGAGTCGAGTTGTTTGGGAATGCAGCTCAAAATGGGTGGTAAATTCCATCTAAAGCTAAATATTGGCGAGAGACCGATAGCGAACAAGTACCGTGAGGGAAAGATGAAAAGCACTTTGGAAAGAGAGTTAAACAGTACGTGAAATTGCTGAAAGGGAAACGCTTGAAGTCAGTCGCGTTAGTCAGAACTCAGCCTTG-CTTT-TGCT---TGGTGCACTTTCTGG-TTGACGGG-CCAGCATCAGTTTCGATTGTGGGAAAAAGGTTGGAGGAAGGTGGCACCTTCGGGTGTGTTATAGCCTCTGA-TTG-TATACCATGRTTGGGATTGAGGATCTCAGCACGCGT--AAG-------------------CTG-TGCTAAGGATGCTGGCGTAATGGCTTTAAACGACCCGTCTTGAAACACGGACCAAGGAGTCTAACATGCCTGCGAGTGTTTGGGTGG-AAAACCCGAGCGCGTAATGAAAGTGAAAGTTGGGATCTTCGTCGTGGAGAGCACCGACGCCCGGACCAGACCTTCTGTGACGGATCTGCGGTAGAGCATGTATGTTGGGACCCGAAAGATGGTGAACTATGCCTGAATAGGGTGAAGCCAGAGGAAACTCTGGTGGAAGCTCGTAGCGATTCTGACGTGCAAATCGATCGTCAAATTTGGGTATAGGGGCGAAAGACTAATCGAACCATCTAGTAGCTGGTTCCTGCCGA--------------------------------------------------------------------------------------------------------------------------------------------------------------------------------------------------------------------------------------------------------------------------------------------------------------------------------------------------------------------------------------------------------------------------------------------------------------CCCCTAGTAACTGCGAGTGAAGCGGGAAAAGCTCAAATTTAAAATCTGACGGTCTT-TGGCTGTCCGAATTGTATTCTAAAGAAGCGTTTTCTGTGCTGGACCGTGTACAAGTCTCTTGGAACAGAGCG---TCGTAGAGGGTGAGAATCCCGTCTTTGACATGGACTACCAGTGCTATGTGATGCGCTCTCAAAGAGTCGAGTTGTTTGGGAATGCAGCTCAAAATGGGTGGTAAATTCCATCTAAAGCTAAATATTGGCGAGAGACCGATAGCGAACAAGTACCGTGAGGGAAAGATGAAAAGCACTTTGGAAAGAGAGTTAAACAGTACGTGAAATTGCTGAAAGGGAAACGCTTGAAGTCAGTCGCGTTAGTCAGAACTCAGCCTTG-CTTT-TGCT---TGGTGCACTTTCTGG-TTGACGGG-CCAGCATCAGTTTCGATTGTGGGAAAAAGGTTGGAGGAAGGTGGCACCTTCGGGTGTGTTATAGCCTCTGA-TTG-TATACCATGRTTGGGATTGAGGATCTCAGCACGCGT--AAG-------------------CTG-TGCTAAGGATGCTGGCGTAATGGCTTTAAACGACCCGTCTTGAAACACGGACCAAGGAGTCTAACATGCCTGCGAGTGTTTGGGTGG-AAAACCCGAGCGCGTAATGAAAGTGAAAGTTGGGATCTTCGTCGTGGAGAGCACCGACGCCCGGACCAGACCTTCTGTGACGGATCTGCGGTAGAGCATGTATGTTGGGACCCGAAAGATGGTGAACTATGCCTGAATAGGGTGAAGCCAGAGGAAACTCTGGTGGAAGCTCGTAGCGATTCTGACGTGCAAATCGATCGTCAAATTTGGGTATAGGGGCGAAAGACTAATCGAACCATCTAGTAGCTGGTTCCTGCCGA--------------------------------------------------------------------------------------------------------------------------------------------------------------------------------------------------------------------------------------------------------------------------------------------------------------------------------------------------------------------------------------------------------------------------------------------------------------CCCCTAGTAACTGCGAGTGAAGCGGGAAAAGCTCAAATTTAAAATCTGACGGTCTT-TGGCTGTCCGAATTGTATTCTAAAGAAGCGTTTTCTGTGCTGGACCGTGTACAAGTCTCTTGGAACAGAGCG---TCGTAGAGGGTGAGAATCCCGTCTTTGACATGGACTACCAGTGCTATGTGATGCGCTCTCAAAGAGTCGAGTTGTTTGGGAATGCAGCTCAAAATGGGTGGTAAATTCCATCTAAAGCTAAATATTGGCGAGAGACCGATAGCGAACAAGTACCGTGAGGGAAAGATGAAAAGCACTTTGGAAAGAGAGTTAAACAGTACGTGAAATTGCTGAAAGGGAAACGCTTGAAGTCAGTCGCGTTAGTCAGAACTCAGCCTTG-CTTT-TGCT---TGGTGCACTTTCTGG-TTGACGGG-CCAGCATCAGTTTCGATTGTGGGAAAAAGGTTGGAGGAAGGTGGCACCTTCGGGTGTGTTATAGCCTCTGA-TTG-TATACCATGRTTGGGATTGAGGATCTCAGCACGCGT--AAG-------------------CTG-TGCTAAGGATGCTGGCGTAATGGCTTTAAACGACCCGTCTTGAAACACGGACCAAGGAGTCTAACATGCCTGCGAGTGTTTGGGTGG-AAAACCCGAGCGCGTAATGAAAGTGAAAGTTGGGATCTTCGTCGTGGAGAGCACCGACGCCCGGACCAGACCTTCTGTGACGGATCTGCGGTAGAGCATGTATGTTGGGACCCGAAAGATGGTGAACTATGCCTGAATAGGGTGAAGCCAGAGGAAACTCTGGTGGAAGCTCGTAGCGATTCTGACGTGCAAATCGATCGTCAAATTTGGGTATAGGGGCGAAAGACTAATCGAACCATCTAGTAGCTGGTTCCTGCCGA--------------------------------------------------------------------------------------------------------------------------------------------------------------------------------------------------------------------------------------------------------------------------------------------------------------------------------------------------------------------------------------------------------------------------------------------------------------CCCCTAGTAACTGCGAGTGAAGCGGGAAAAGCTCAAATTTAAAATCTGACGGTCTT-TGGCTGTCCGAATTGTATTCTAAAGAAGCGTTTTCTGTGCTGGACCGTGTACAAGTCTCTTGGAACAGAGCG---TCGTAGAGGGTGAGAATCCCGTCTTTGACATGGACTACCAGTGCTATGTGATGCGCTCTCAAAGAGTCGAGTTGTTTGGGAATGCAGCTCAAAATGGGTGGTAAATTCCATCTAAAGCTAAATATTGGCGAGAGACCGATAGCGAACAAGTACCGTGAGGGAAAGATGAAAAGCACTTTGGAAAGAGAGTTAAACAGTACGTGAAATTGCTGAAAGGGAAACGCTTGAAGTCAGTCGCGTTAGTCAGAACTCAGCCTTG-CTTT-TGCT---TGGTGCACTTTCTGG-TTGACGGG-CCAGCATCAGTTTCGATTGTGGGAAAAAGGTTGGAGGAAGGTGGCACCTTCGGGTGTGTTATAGCCTCTGA-TTG-TATACCATGRTTGGGATTGAGGATCTCAGCACGCGT--AAG-------------------CTG-TGCTAAGGATGCTGGCGTAATGGCTTTAAACGACCCGTCTTGAAACACGGACCAAGGAGTCTAACATGCCTGCGAGTGTTTGGGTGG-AAAACCCGAGCGCGTAATGAAAGTGAAAGTTGGGATCTTCGTCGTGGAGAGCACCGACGCCCGGACCAGACCTTCTGTGACGGATCTGCGGTAGAGCATGTATGTTGGGACCCGAAAGATGGTGAACTATGCCTGAATAGGGTGAAGCCAGAGGAAACTCTGGTGGAAGCTCGTAGCGATTCTGACGTGCAAATCGATCGTCAAATTTGGGTATAGGGGCGAAAGACTAATCGAACCATCTAGTAGCTGGTTCCTGCCGA--------------------------------------------------------------------------------------------------------------------------------------------------------------------------------------------------------------------------------------------------------------------------------------------------------------------------------------------------------------------------------------------------------------------------------------------------------------
>Ce.au10510
ATTATTGAGTTT---TG-AACGGGTT-GTAGCTGGCCTAT------------AAAAAGGCA--TGTGCACGCCTGGCTCA----TTCA--CTC-TAAATC-TTTGTGCACTTTT-TGTAG---GA----------ATGACAGAT----GCTGACTTTTGT-------------------------------------CAG---TTGA--AGTTT----------------TTTCTATG----TTTTTA-----TYAC--AAAMATTT--CA-GTATC-A---GAATG----T---AACTTTGCAT---AT-A--A-TGC--A-TT-------AT-ATACAACTTTCAGCAACGGATCTCTTGGCTCTCGCATCGATGAAGAACGCAGCGAAATGCGATAAGTAATGTGAATTGCAGAATTCAGTGAATCATCGAATCTTTGAACGCACCTTGCGCTCCTTGG-TATTCCTTGGAGCATGCCTGTTTGAGTATCATGGAATTCTCAACTCCCAAG----TTTCTTA------TGAAGC-------CTGGTGAG--CTTGGAC-TTGGAGG--CT---GTGC---AGG------------CTTTGTATA--------------AGCC-AGC----TCCTCTGAAATGTATTAGC-GTGAACC--TTA---CGGATC-GC-CTYCAGTG-TGATA-------AAT-GTCTA-CGCTGTGGC--T-GTGAAGTA----TTTATATG--TTCATGC-TTACA----ATTG---TCTTTCT--------GAGAC---AATCTTTA--------AC-CCCCTAGTAACTGCGAGTGAAGCGGGAAAAGCTCAAATTTAAAATCTGGCAGTCTT-TGGCTGTCCGAATTGTATTCTAAAGAAGCGTTTTCTGTGCTGGACCGTGTACAAGTCTCTTGGAACAGAGCG---TCATAGAGGGTGAGAATCCCGTCTTTGACATGGACTACCAGTGCTATGTGATGCGCTCTCAAAGAGTCGAGTTGTTTGGGAATGCAGCTCAAAATGGGTGGTAAATTCCATCTAAAGCTAAATATTGGCGAGAGACCGATAGCGAACAAGTACCGTGAGGGAAAGATGAAAAGCACTTTGGAAAGAGAGTTAAACAGTACGTGAAATTGCTGAAAGGGAAACGCTTGAAGTCAGTCGCGTTAGTCAGAACTCAGCCTTG-CTTT-TGCT---TGGTGCACTTTCTGG-TTGACGGG-TCAGCATCAGTTTTGATTGTGGGAAAAAAGTTAGAGGAATGTGGCACCTTCGGGTGTGTTATAGCCTCTGA-TCG-CATACCATGGTTGGGACTGAGGATCTCAGCACGCGT--AAG-------------------CTG-TGCTAAGGATGCTGGCGTAATGGCTTTAAACGACCCGTCTTGAAACACGGACCAAGGAGTCTAACATACCTGCGAGTGTTTGGGTGG-AAAACCCGAGCGCGTAATGAAAGTGAAAGTTGGGATCTCTGTCGTGGAGAGCACCGACGCCCGGACCAGACCTTCTGTGACGGATCTGCGGTAGAGCATGTATGTTGGGACCCGAAAGATGGTGAACTATGCCTGAATAGGGTGAAGCCAGAGGAAACTCTGGTGGAAGCTCGTAGCGATTCTGACGTGCAAATCGATCGTCAAATTTGGGTATAGGGGCGAAAGACTAATCGAACCATCTAGTAGCTGGTTCCTGC-----------------------------------------------------------------------------------------------------------------------------------------------------------------------------------------------------------------------------------------------------------------------------------------------------------------------------------------------------------------------------------------------------------------------------------------------------------------CCCCTAGTAACTGCGAGTGAAGCGGGAAAAGCTCAAATTTAAAATCTGGCAGTCTT-TGGCTGTCCGAATTGTATTCTAAAGAAGCGTTTTCTGTGCTGGACCGTGTACAAGTCTCTTGGAACAGAGCG---TCATAGAGGGTGAGAATCCCGTCTTTGACATGGACTACCAGTGCTATGTGATGCGCTCTCAAAGAGTCGAGTTGTTTGGGAATGCAGCTCAAAATGGGTGGTAAATTCCATCTAAAGCTAAATATTGGCGAGAGACCGATAGCGAACAAGTACCGTGAGGGAAAGATGAAAAGCACTTTGGAAAGAGAGTTAAACAGTACGTGAAATTGCTGAAAGGGAAACGCTTGAAGTCAGTCGCGTTAGTCAGAACTCAGCCTTG-CTTT-TGCT---TGGTGCACTTTCTGG-TTGACGGG-TCAGCATCAGTTTTGATTGTGGGAAAAAAGTTAGAGGAATGTGGCACCTTCGGGTGTGTTATAGCCTCTGA-TCG-CATACCATGGTTGGGACTGAGGATCTCAGCACGCGT--AAG-------------------CTG-TGCTAAGGATGCTGGCGTAATGGCTTTAAACGACCCGTCTTGAAACACGGACCAAGGAGTCTAACATACCTGCGAGTGTTTGGGTGG-AAAACCCGAGCGCGTAATGAAAGTGAAAGTTGGGATCTCTGTCGTGGAGAGCACCGACGCCCGGACCAGACCTTCTGTGACGGATCTGCGGTAGAGCATGTATGTTGGGACCCGAAAGATGGTGAACTATGCCTGAATAGGGTGAAGCCAGAGGAAACTCTGGTGGAAGCTCGTAGCGATTCTGACGTGCAAATCGATCGTCAAATTTGGGTATAGGGGCGAAAGACTAATCGAACCATCTAGTAGCTGGTTCCTGC-----------------------------------------------------------------------------------------------------------------------------------------------------------------------------------------------------------------------------------------------------------------------------------------------------------------------------------------------------------------------------------------------------------------------------------------------------------------CCCCTAGTAACTGCGAGTGAAGCGGGAAAAGCTCAAATTTAAAATCTGGCAGTCTT-TGGCTGTCCGAATTGTATTCTAAAGAAGCGTTTTCTGTGCTGGACCGTGTACAAGTCTCTTGGAACAGAGCG---TCATAGAGGGTGAGAATCCCGTCTTTGACATGGACTACCAGTGCTATGTGATGCGCTCTCAAAGAGTCGAGTTGTTTGGGAATGCAGCTCAAAATGGGTGGTAAATTCCATCTAAAGCTAAATATTGGCGAGAGACCGATAGCGAACAAGTACCGTGAGGGAAAGATGAAAAGCACTTTGGAAAGAGAGTTAAACAGTACGTGAAATTGCTGAAAGGGAAACGCTTGAAGTCAGTCGCGTTAGTCAGAACTCAGCCTTG-CTTT-TGCT---TGGTGCACTTTCTGG-TTGACGGG-TCAGCATCAGTTTTGATTGTGGGAAAAAAGTTAGAGGAATGTGGCACCTTCGGGTGTGTTATAGCCTCTGA-TCG-CATACCATGGTTGGGACTGAGGATCTCAGCACGCGT--AAG-------------------CTG-TGCTAAGGATGCTGGCGTAATGGCTTTAAACGACCCGTCTTGAAACACGGACCAAGGAGTCTAACATACCTGCGAGTGTTTGGGTGG-AAAACCCGAGCGCGTAATGAAAGTGAAAGTTGGGATCTCTGTCGTGGAGAGCACCGACGCCCGGACCAGACCTTCTGTGACGGATCTGCGGTAGAGCATGTATGTTGGGACCCGAAAGATGGTGAACTATGCCTGAATAGGGTGAAGCCAGAGGAAACTCTGGTGGAAGCTCGTAGCGATTCTGACGTGCAAATCGATCGTCAAATTTGGGTATAGGGGCGAAAGACTAATCGAACCATCTAGTAGCTGGTTCCTGC-----------------------------------------------------------------------------------------------------------------------------------------------------------------------------------------------------------------------------------------------------------------------------------------------------------------------------------------------------------------------------------------------------------------------------------------------------------------CCCCTAGTAACTGCGAGTGAAGCGGGAAAAGCTCAAATTTAAAATCTGGCAGTCTT-TGGCTGTCCGAATTGTATTCTAAAGAAGCGTTTTCTGTGCTGGACCGTGTACAAGTCTCTTGGAACAGAGCG---TCATAGAGGGTGAGAATCCCGTCTTTGACATGGACTACCAGTGCTATGTGATGCGCTCTCAAAGAGTCGAGTTGTTTGGGAATGCAGCTCAAAATGGGTGGTAAATTCCATCTAAAGCTAAATATTGGCGAGAGACCGATAGCGAACAAGTACCGTGAGGGAAAGATGAAAAGCACTTTGGAAAGAGAGTTAAACAGTACGTGAAATTGCTGAAAGGGAAACGCTTGAAGTCAGTCGCGTTAGTCAGAACTCAGCCTTG-CTTT-TGCT---TGGTGCACTTTCTGG-TTGACGGG-TCAGCATCAGTTTTGATTGTGGGAAAAAAGTTAGAGGAATGTGGCACCTTCGGGTGTGTTATAGCCTCTGA-TCG-CATACCATGGTTGGGACTGAGGATCTCAGCACGCGT--AAG-------------------CTG-TGCTAAGGATGCTGGCGTAATGGCTTTAAACGACCCGTCTTGAAACACGGACCAAGGAGTCTAACATACCTGCGAGTGTTTGGGTGG-AAAACCCGAGCGCGTAATGAAAGTGAAAGTTGGGATCTCTGTCGTGGAGAGCACCGACGCCCGGACCAGACCTTCTGTGACGGATCTGCGGTAGAGCATGTATGTTGGGACCCGAAAGATGGTGAACTATGCCTGAATAGGGTGAAGCCAGAGGAAACTCTGGTGGAAGCTCGTAGCGATTCTGACGTGCAAATCGATCGTCAAATTTGGGTATAGGGGCGAAAGACTAATCGAACCATCTAGTAGCTGGTTCCTGC-----------------------------------------------------------------------------------------------------------------------------------------------------------------------------------------------------------------------------------------------------------------------------------------------------------------------------------------------------------------------------------------------------------------------------------------------------------------
>Ce.aur6055
ATTATTGAGTTT---TG-AACGGGTT-GTAGCTGGCCTAT------------AAAAAGGCA--TGTGCACGCCTGGCTCA----TTCA--CTC-TAAATC-TTTGTGCACTTTT-TGTAG---GA----------ATGACAGAT----GCTGACTTTTGT-------------------------------------CAG---TTGA--AGTTT----------------TTTCTATG----TTTTTA-----TCAC--AAACATTT--CA-GTATC-A---GAATG----T---AACTTTGCAT---AT-A--A-TGC--A-TT-------AT-ATACAACTTTCAGCAACGGATCTCTTGGCTCTCGCATCGATGAAGAACGCAGCGAAATGCGATAAGTAATGTGAATTGCAGAATTCAGTGAATCATCGAATCTTTGAACGCACCTTGCGCTCCTTGG-TATTCCTTGGAGCATGCCTGTTTGAGTATCATGGAATTCTCAACTCCCAAG----TTTCTTA------TGAAGC-------CTGGTGAG--CTTGGAC-TTGGAGG--CT---GTGC---AGG------------CTTTGTATA--------------AGCC-AGC----TCCTCTGAAATGTATTAGC-GTGAACC--TTA---CGGATC-GC-CTTCAGTG-TGATA-------AAT-GTCTA-CGCTGTGGC--T-GTGAAGTA----TTTATATG--TTCATGC-TTACA----ATTG---TCTTTCT--------GAGAC---AATCTTTA--------AC-CCCCTAGTAACTGCGAGTGAAGCGGGAAAAGCTCAAATTTAAAATCTGGCAGTCTT-TGGCTGTCCGAATTGTATTCTAAAGAAGCGTTTTCTGTGCTGGACCGTGTACAAGTCTCTTGGAACAGAGCG---TCATAGAGGGTGAGAATCCCGTCTTTGACATGGACTACCAGTGCTATGTGATGCGCTCTCAAAGAGTCGAGTTGTTTGGGAATGCAGCTCAAAATGGGTGGTAAATTCCATCTAAAGCTAAATATTGGCGAGAGACCGATAGCGAACAAGTACCGTGAGGGAAAGATGAAAAGCACTTTGGAAAGAGAGTTAAACAGTACGTGAAATTGCTGAAAGGGAAACGCTTGAAGTCAGTCGCGTTAGTCAGAACTCAGCCTTG-CTTT-TGCT---TGGTGCACTTTCTGG-TTGACGGG-TCAGCATCAGTTTTGATTGTGGGAAAAAAGTTAGAGGAATGTGGCACCTTCGGGTGTGTTATAGCCTCTGA-TCG-CATACCATGGTTGGGACTGAGGATCTCAGCACGCGT--AAG-------------------CTG-TGCTAAGGATGCTGGCGTAATGGCTTTAAACGACCCGTCTTGAAACACGGACCAAGGAGTCTAACATACCTGCGAGTGTTTGGGTGG-AAAACCCGAGCGCGTAATGAAAGTGAAAGTTGGGATCTCTGTCGTGGAGAGCACCGACGCCCGGACCAGACCTTCTGTGACGGATCTGCGGTAGAGCATGTATGTTGGGACCCGAAAGATGGTGAACTATGCCTGAATAGGGTGAAGCCAGAGGAAACTCTGGTGGAAGCTCGTAGCGATTCTGACGTGCAAATCGATCGTCAAATTTGGGTATAGGGGCGAAAGACTAATCGAACCATCTAGTAGCTGGTTCCTGCCGAAGTTTCCCTCAGGATAGCAGAAACTCATA--TCAGATTTATGTGGTAAAGCGAATGATTAGAGGCCTTGGGGTTGAAACAACCTTAACCTATTCTCAAACTTTAAATATGTAAGAACGAGCCGTCACTTGATTGGACCGCTCGGCGATTGAGAGTTTCTAGTGGGCCATTTTTGGTAAGCAGAACTGGCGATGCGGGATGAACCGAACGCGAGGTTAAGGTGCCGGAATACACGCTCATCAGACACCACAAAAGGTGTTAGTTCATCTAGACAGCAGGACGGTGGCCATGGAAGTCGGAACCCGCTAAGGAGTGTGTAACAACTCACCTGCCGAATGAACTAGCCCTGAAAATGGATGGCGCTCAAGCGTGTTACCCATACCTCGCCGTCAGTGTTTAAGTGACACACTGACGAGTAGGCAGGCGTGGAGGTTTGTGAAGAAGCC-CCCCTAGTAACTGCGAGTGAAGCGGGAAAAGCTCAAATTTAAAATCTGGCAGTCTT-TGGCTGTCCGAATTGTATTCTAAAGAAGCGTTTTCTGTGCTGGACCGTGTACAAGTCTCTTGGAACAGAGCG---TCATAGAGGGTGAGAATCCCGTCTTTGACATGGACTACCAGTGCTATGTGATGCGCTCTCAAAGAGTCGAGTTGTTTGGGAATGCAGCTCAAAATGGGTGGTAAATTCCATCTAAAGCTAAATATTGGCGAGAGACCGATAGCGAACAAGTACCGTGAGGGAAAGATGAAAAGCACTTTGGAAAGAGAGTTAAACAGTACGTGAAATTGCTGAAAGGGAAACGCTTGAAGTCAGTCGCGTTAGTCAGAACTCAGCCTTG-CTTT-TGCT---TGGTGCACTTTCTGG-TTGACGGG-TCAGCATCAGTTTTGATTGTGGGAAAAAAGTTAGAGGAATGTGGCACCTTCGGGTGTGTTATAGCCTCTGA-TCG-CATACCATGGTTGGGACTGAGGATCTCAGCACGCGT--AAG-------------------CTG-TGCTAAGGATGCTGGCGTAATGGCTTTAAACGACCCGTCTTGAAACACGGACCAAGGAGTCTAACATACCTGCGAGTGTTTGGGTGG-AAAACCCGAGCGCGTAATGAAAGTGAAAGTTGGGATCTCTGTCGTGGAGAGCACCGACGCCCGGACCAGACCTTCTGTGACGGATCTGCGGTAGAGCATGTATGTTGGGACCCGAAAGATGGTGAACTATGCCTGAATAGGGTGAAGCCAGAGGAAACTCTGGTGGAAGCTCGTAGCGATTCTGACGTGCAAATCGATCGTCAAATTTGGGTATAGGGGCGAAAGACTAATCGAACCATCTAGTAGCTGGTTCCTGCCGAAGTTTCCCTCAGGATAGCAGAAACTCATA--TCAGATTTATGTGGTAAAGCGAATGATTAGAGGCCTTGGGGTTGAAACAACCTTAACCTATTCTCAAACTTTAAATATGTAAGAACGAGCCGTCACTTGATTGGACCGCTCGGCGATTGAGAGTTTCTAGTGGGCCATTTTTGGTAAGCAGAACTGGCGATGCGGGATGAACCGAACGCGAGGTTAAGGTGCCGGAATACACGCTCATCAGACACCACAAAAGGTGTTAGTTCATCTAGACAGCAGGACGGTGGCCATGGAAGTCGGAACCCGCTAAGGAGTGTGTAACAACTCACCTGCCGAATGAACTAGCCCTGAAAATGGATGGCGCTCAAGCGTGTTACCCATACCTCGCCGTCAGTGTTTAAGTGACACACTGACGAGTAGGCAGGCGTGGAGGTTTGTGAAGAAGCC-CCCCTAGTAACTGCGAGTGAAGCGGGAAAAGCTCAAATTTAAAATCTGGCAGTCTT-TGGCTGTCCGAATTGTATTCTAAAGAAGCGTTTTCTGTGCTGGACCGTGTACAAGTCTCTTGGAACAGAGCG---TCATAGAGGGTGAGAATCCCGTCTTTGACATGGACTACCAGTGCTATGTGATGCGCTCTCAAAGAGTCGAGTTGTTTGGGAATGCAGCTCAAAATGGGTGGTAAATTCCATCTAAAGCTAAATATTGGCGAGAGACCGATAGCGAACAAGTACCGTGAGGGAAAGATGAAAAGCACTTTGGAAAGAGAGTTAAACAGTACGTGAAATTGCTGAAAGGGAAACGCTTGAAGTCAGTCGCGTTAGTCAGAACTCAGCCTTG-CTTT-TGCT---TGGTGCACTTTCTGG-TTGACGGG-TCAGCATCAGTTTTGATTGTGGGAAAAAAGTTAGAGGAATGTGGCACCTTCGGGTGTGTTATAGCCTCTGA-TCG-CATACCATGGTTGGGACTGAGGATCTCAGCACGCGT--AAG-------------------CTG-TGCTAAGGATGCTGGCGTAATGGCTTTAAACGACCCGTCTTGAAACACGGACCAAGGAGTCTAACATACCTGCGAGTGTTTGGGTGG-AAAACCCGAGCGCGTAATGAAAGTGAAAGTTGGGATCTCTGTCGTGGAGAGCACCGACGCCCGGACCAGACCTTCTGTGACGGATCTGCGGTAGAGCATGTATGTTGGGACCCGAAAGATGGTGAACTATGCCTGAATAGGGTGAAGCCAGAGGAAACTCTGGTGGAAGCTCGTAGCGATTCTGACGTGCAAATCGATCGTCAAATTTGGGTATAGGGGCGAAAGACTAATCGAACCATCTAGTAGCTGGTTCCTGCCGAAGTTTCCCTCAGGATAGCAGAAACTCATA--TCAGATTTATGTGGTAAAGCGAATGATTAGAGGCCTTGGGGTTGAAACAACCTTAACCTATTCTCAAACTTTAAATATGTAAGAACGAGCCGTCACTTGATTGGACCGCTCGGCGATTGAGAGTTTCTAGTGGGCCATTTTTGGTAAGCAGAACTGGCGATGCGGGATGAACCGAACGCGAGGTTAAGGTGCCGGAATACACGCTCATCAGACACCACAAAAGGTGTTAGTTCATCTAGACAGCAGGACGGTGGCCATGGAAGTCGGAACCCGCTAAGGAGTGTGTAACAACTCACCTGCCGAATGAACTAGCCCTGAAAATGGATGGCGCTCAAGCGTGTTACCCATACCTCGCCGTCAGTGTTTAAGTGACACACTGACGAGTAGGCAGGCGTGGAGGTTTGTGAAGAAGCC-CCCCTAGTAACTGCGAGTGAAGCGGGAAAAGCTCAAATTTAAAATCTGGCAGTCTT-TGGCTGTCCGAATTGTATTCTAAAGAAGCGTTTTCTGTGCTGGACCGTGTACAAGTCTCTTGGAACAGAGCG---TCATAGAGGGTGAGAATCCCGTCTTTGACATGGACTACCAGTGCTATGTGATGCGCTCTCAAAGAGTCGAGTTGTTTGGGAATGCAGCTCAAAATGGGTGGTAAATTCCATCTAAAGCTAAATATTGGCGAGAGACCGATAGCGAACAAGTACCGTGAGGGAAAGATGAAAAGCACTTTGGAAAGAGAGTTAAACAGTACGTGAAATTGCTGAAAGGGAAACGCTTGAAGTCAGTCGCGTTAGTCAGAACTCAGCCTTG-CTTT-TGCT---TGGTGCACTTTCTGG-TTGACGGG-TCAGCATCAGTTTTGATTGTGGGAAAAAAGTTAGAGGAATGTGGCACCTTCGGGTGTGTTATAGCCTCTGA-TCG-CATACCATGGTTGGGACTGAGGATCTCAGCACGCGT--AAG-------------------CTG-TGCTAAGGATGCTGGCGTAATGGCTTTAAACGACCCGTCTTGAAACACGGACCAAGGAGTCTAACATACCTGCGAGTGTTTGGGTGG-AAAACCCGAGCGCGTAATGAAAGTGAAAGTTGGGATCTCTGTCGTGGAGAGCACCGACGCCCGGACCAGACCTTCTGTGACGGATCTGCGGTAGAGCATGTATGTTGGGACCCGAAAGATGGTGAACTATGCCTGAATAGGGTGAAGCCAGAGGAAACTCTGGTGGAAGCTCGTAGCGATTCTGACGTGCAAATCGATCGTCAAATTTGGGTATAGGGGCGAAAGACTAATCGAACCATCTAGTAGCTGGTTCCTGCCGAAGTTTCCCTCAGGATAGCAGAAACTCATA--TCAGATTTATGTGGTAAAGCGAATGATTAGAGGCCTTGGGGTTGAAACAACCTTAACCTATTCTCAAACTTTAAATATGTAAGAACGAGCCGTCACTTGATTGGACCGCTCGGCGATTGAGAGTTTCTAGTGGGCCATTTTTGGTAAGCAGAACTGGCGATGCGGGATGAACCGAACGCGAGGTTAAGGTGCCGGAATACACGCTCATCAGACACCACAAAAGGTGTTAGTTCATCTAGACAGCAGGACGGTGGCCATGGAAGTCGGAACCCGCTAAGGAGTGTGTAACAACTCACCTGCCGAATGAACTAGCCCTGAAAATGGATGGCGCTCAAGCGTGTTACCCATACCTCGCCGTCAGTGTTTAAGTGACACACTGACGAGTAGGCAGGCGTGGAGGTTTGTGAAGAAGCC-
>C.torp90
ATTATCGAGTTT--TTG-AACAGGTT-GTAGCTGGCCTCT------------CACGAGGTAA-TGTGCACACCTGGCTCAT---TCCA--CTC-TCAACC-TCTGTGCACTACT-CGTAG---GAGGGATGATATTAGATGGAG---AGCTGATTGCAAA-----------------------------------GTCAG---TTCAGAAGTCTTTTGTAATCT------TTCCTATGTTTTTTTTTA-----CTAC--AAACGCTT--CA-GTTAC-A---GAATG-----TTTACCTTTGCGT---GT-A--A-CGC--A-TTTGAAAATAT-ATACAACTTTCAACAACGGATCTCTTGGCTCTCGCATCGATGAAGAACGCAGCGAAATGCGATAAGTAATGTGAATTGCAGAATTCAGTGAATCATCGAATCTTTGAACGCACCTTGCGCTCCTTGG-CATTCCTTGGAGCATGCCTGTTTGAGTATCATGAAATTCTCAACTCTCAAG----TTTCTTAAC----AGAGAC-------CTGGGGAG--CTTGGAC-TTGGAGG-CTT---GTGC---TGG------------TTTCATCTTT-----------GAAATC-AGC----TCCTCTGAAATGTATTAGC-GTGAATC--TTA---CGGATC-GC-CTTCAGCG-TGATA-------ATT-GTCTA-CGTTGTGGC--T-GTGAAGTA----TTTGTGTG--TTCGTGC-TTACA----ATCA---TCTTGTAA-------AAGAT---AACTTTTA--------AC-CCCCTAGTAACTGCGAGTGAAGCGGGAAAAGCTCAAATTTAAAATCTGGCAGTCTT-TGATTGTCCGAGTTGTATTCTAGAGAAGTGTCTTCCGCGTTGGACCGTGTACAAGTCTCTTGGAACAGAGCG---TCATAGAGGGTGAGAATCCCGTCTTTGACACGGACTACCAGTGCTTTGTGATGCGCTCTCAAAGAGTCGAGTTGTTTGGGAATGCAGCTCAAAATGGGTGGTAAATTCCATCTAAAGCTAAATATTGGCGAGAGACCGATAGCGAACAAGTACCGTGAGGGAAAGATGAAAAGCACTTTGGAAAGAGAGTTAAACAGTACGTGAAATTGTTGAAAGGGAAACGCTTGAAGTCAGTCGCGTTAGTCAGAACTCAGCCTTG-CTTT-TGCT---TGGTGCATTTTCTGA-TTGACGGG-CCAGCATCAGTTTTGACTGCAGGAAAAAGGTTAGAGGAATGTGGCATCTTCGGATGTGTTATAGCCTCTGA-TTG-TATACTGTGATTGGGACTGAGGAACTCAGCACGCGT--AAG-------------------CTG-TGCTTAGGATGCTGGCGTAATGGCTTTAAACGACCCGTCTTGAAACACGGACCAAGGAGTCTAACATGCCTGCGAGTATTTGGGTGG-TAAACCCGAGTGCGTAATGAAAGTGAAAGTTGGGATCTCTGTCGTGGAGAGCACCGACGCCCGGACCAGACCTTCTGTGACGGATCTGCGGTAGAGCATGTATGTTGGGACCCGAAAGATGGTGAACTATGCCTGAATAGGGTGAAGCCAGAGGAAACTCTGGTGGAGGCTCGTAGCGATTCTGACGTGCAAATCGATCGTCAAATTTGGGTATAGGGGCGAAAGACTAATCGAACCATCTAGTAGCTGGTTCCTGC-----------------------------------------------------------------------------------------------------------------------------------------------------------------------------------------------------------------------------------------------------------------------------------------------------------------------------------------------------------------------------------------------------------------------------------------------------------------CCCCTAGTAACTGCGAGTGAAGCGGGAAAAGCTCAAATTTAAAATCTGGCAGTCTT-TGATTGTCCGAGTTGTATTCTAGAGAAGTGTCTTCCGCGTTGGACCGTGTACAAGTCTCTTGGAACAGAGCG---TCATAGAGGGTGAGAATCCCGTCTTTGACACGGACTACCAGTGCTTTGTGATGCGCTCTCAAAGAGTCGAGTTGTTTGGGAATGCAGCTCAAAATGGGTGGTAAATTCCATCTAAAGCTAAATATTGGCGAGAGACCGATAGCGAACAAGTACCGTGAGGGAAAGATGAAAAGCACTTTGGAAAGAGAGTTAAACAGTACGTGAAATTGTTGAAAGGGAAACGCTTGAAGTCAGTCGCGTTAGTCAGAACTCAGCCTTG-CTTT-TGCT---TGGTGCATTTTCTGA-TTGACGGG-CCAGCATCAGTTTTGACTGCAGGAAAAAGGTTAGAGGAATGTGGCATCTTCGGATGTGTTATAGCCTCTGA-TTG-TATACTGTGATTGGGACTGAGGAACTCAGCACGCGT--AAG-------------------CTG-TGCTTAGGATGCTGGCGTAATGGCTTTAAACGACCCGTCTTGAAACACGGACCAAGGAGTCTAACATGCCTGCGAGTATTTGGGTGG-TAAACCCGAGTGCGTAATGAAAGTGAAAGTTGGGATCTCTGTCGTGGAGAGCACCGACGCCCGGACCAGACCTTCTGTGACGGATCTGCGGTAGAGCATGTATGTTGGGACCCGAAAGATGGTGAACTATGCCTGAATAGGGTGAAGCCAGAGGAAACTCTGGTGGAGGCTCGTAGCGATTCTGACGTGCAAATCGATCGTCAAATTTGGGTATAGGGGCGAAAGACTAATCGAACCATCTAGTAGCTGGTTCCTGC-----------------------------------------------------------------------------------------------------------------------------------------------------------------------------------------------------------------------------------------------------------------------------------------------------------------------------------------------------------------------------------------------------------------------------------------------------------------CCCCTAGTAACTGCGAGTGAAGCGGGAAAAGCTCAAATTTAAAATCTGGCAGTCTT-TGATTGTCCGAGTTGTATTCTAGAGAAGTGTCTTCCGCGTTGGACCGTGTACAAGTCTCTTGGAACAGAGCG---TCATAGAGGGTGAGAATCCCGTCTTTGACACGGACTACCAGTGCTTTGTGATGCGCTCTCAAAGAGTCGAGTTGTTTGGGAATGCAGCTCAAAATGGGTGGTAAATTCCATCTAAAGCTAAATATTGGCGAGAGACCGATAGCGAACAAGTACCGTGAGGGAAAGATGAAAAGCACTTTGGAAAGAGAGTTAAACAGTACGTGAAATTGTTGAAAGGGAAACGCTTGAAGTCAGTCGCGTTAGTCAGAACTCAGCCTTG-CTTT-TGCT---TGGTGCATTTTCTGA-TTGACGGG-CCAGCATCAGTTTTGACTGCAGGAAAAAGGTTAGAGGAATGTGGCATCTTCGGATGTGTTATAGCCTCTGA-TTG-TATACTGTGATTGGGACTGAGGAACTCAGCACGCGT--AAG-------------------CTG-TGCTTAGGATGCTGGCGTAATGGCTTTAAACGACCCGTCTTGAAACACGGACCAAGGAGTCTAACATGCCTGCGAGTATTTGGGTGG-TAAACCCGAGTGCGTAATGAAAGTGAAAGTTGGGATCTCTGTCGTGGAGAGCACCGACGCCCGGACCAGACCTTCTGTGACGGATCTGCGGTAGAGCATGTATGTTGGGACCCGAAAGATGGTGAACTATGCCTGAATAGGGTGAAGCCAGAGGAAACTCTGGTGGAGGCTCGTAGCGATTCTGACGTGCAAATCGATCGTCAAATTTGGGTATAGGGGCGAAAGACTAATCGAACCATCTAGTAGCTGGTTCCTGC-----------------------------------------------------------------------------------------------------------------------------------------------------------------------------------------------------------------------------------------------------------------------------------------------------------------------------------------------------------------------------------------------------------------------------------------------------------------CCCCTAGTAACTGCGAGTGAAGCGGGAAAAGCTCAAATTTAAAATCTGGCAGTCTT-TGATTGTCCGAGTTGTATTCTAGAGAAGTGTCTTCCGCGTTGGACCGTGTACAAGTCTCTTGGAACAGAGCG---TCATAGAGGGTGAGAATCCCGTCTTTGACACGGACTACCAGTGCTTTGTGATGCGCTCTCAAAGAGTCGAGTTGTTTGGGAATGCAGCTCAAAATGGGTGGTAAATTCCATCTAAAGCTAAATATTGGCGAGAGACCGATAGCGAACAAGTACCGTGAGGGAAAGATGAAAAGCACTTTGGAAAGAGAGTTAAACAGTACGTGAAATTGTTGAAAGGGAAACGCTTGAAGTCAGTCGCGTTAGTCAGAACTCAGCCTTG-CTTT-TGCT---TGGTGCATTTTCTGA-TTGACGGG-CCAGCATCAGTTTTGACTGCAGGAAAAAGGTTAGAGGAATGTGGCATCTTCGGATGTGTTATAGCCTCTGA-TTG-TATACTGTGATTGGGACTGAGGAACTCAGCACGCGT--AAG-------------------CTG-TGCTTAGGATGCTGGCGTAATGGCTTTAAACGACCCGTCTTGAAACACGGACCAAGGAGTCTAACATGCCTGCGAGTATTTGGGTGG-TAAACCCGAGTGCGTAATGAAAGTGAAAGTTGGGATCTCTGTCGTGGAGAGCACCGACGCCCGGACCAGACCTTCTGTGACGGATCTGCGGTAGAGCATGTATGTTGGGACCCGAAAGATGGTGAACTATGCCTGAATAGGGTGAAGCCAGAGGAAACTCTGGTGGAGGCTCGTAGCGATTCTGACGTGCAAATCGATCGTCAAATTTGGGTATAGGGGCGAAAGACTAATCGAACCATCTAGTAGCTGGTTCCTGC-----------------------------------------------------------------------------------------------------------------------------------------------------------------------------------------------------------------------------------------------------------------------------------------------------------------------------------------------------------------------------------------------------------------------------------------------------------------
>Ce.br24539
ATTATCGAGTTT--TTG-AACGGGTT-GTAGCTGATCTCT------------CACGAGGTA--TGTGCACACCTGGCTCAT---TCCA--CTC-TCAACC-CCTGTGCACTTCT-CGTAGGAGGA------TTAATTGTCAGACGGAGAGCTGATTGAAA----------------------------------AGTCAG---TTTACAAGTCTTTCGATATCCT-----TTCCTATG----TTTTTA-----CTAC--AAACGCTT--CA-GTTAC-A---GAATG-----TCTTACTTTGCGT---AC-A--A-CGC--A-TTTTAAAT-AT-ATACAACTTTCAACAACGGATCTCTTGGCTCTCGCATCGATGAAGAACGCAGCGAAATGCGATAAGTAATGTGAATTGCAGAATTCAGTGAATCATCGAATCTTTGAACGCACCTTGCGCTCCTTGG-TATTCCTTGGAGCATGCCTGTTTGAGTATCATGAAATTCTCAACTCCCAAG---TTTTCTTAAC---GGAGAAC-------ATGGTGAG--CTTGGAC-TTGGAGG-CTT---GTGC---TGG------------TTACTTAATC-----------GAAATC-AGC----TCCTCTGAAATGCATTAGC-GTGAATC--TTA---CGGATC-GC-CTTCAGCG-TGATA-------ATT-GTCTA-CGTTGTGGC--T-GTGAAGTA----TTTGTGTG--TTCACGC-TTACA----GTCA---TCTCGC---------AAG------------------------CCCCTAGTAACTGCGAGTGAAGCGGGAAAAGCTCAAATTTAAAATCTGGCAGTCTT-TGATTGTCCGAGTTGTATTCTAGAGAAGTGTCTTCCGCGTTGGACCGTGTACAAGTCTCTTGGAACAGAGCG---TCATAGAGGGTGAGAATCCCGTCTTTGACACGGACTACCAGTGCTTTGTGATGCGCTCTCAAAGAGTCGAGTTGTTTGGGAATGCAGCTCAAAATGGGTGGTAAATTCCATCTAAAGCTAAATATTGGCGAGAGACCGATAGCGAACAAGTACCGTGAGGGAAAGATGAAAAGCACTTTGGAAAGAGAGTTAAACAGTACGTGAAATTGTTGAAAGGGAAACGCTTGAAGTCAGTCGCGTTAGTCAGAACTCAGCCTTG-CTTT-TGCT---TGGTGCACTTTCTGA-TTGACGGG-CCAGCATCAGTTTTGACTGCAGGAGAAAGGTCAGGGGAATGTGGCATCTTCGGATGTGTTATAGCCTCTGA-TTG-TATACTGTGATTGGGACTGAGGAACTCAGCACGCGC--AAG-------------------CTG-TGCTTAGGATGCTGGCGTAATA-CTTTAAACGACCCGTCTTGAAACACGGACCAAGGAGTCTAACATGCCTGCGAGTATTTGGGTGG-TAAACCCGAGTGCGCAATGAAAGTGAAAGTTGGGATCTCTGTCGTGGAGAGCACCGACGCCCGGACCAGACCTTCTGTGACGGATCTGCGGTAGAGCATGTATGTTGGGACCCGAAAGATGGTGAACTATGCCTGAATAGGGTGAAGCCAGAGGAAACTCTGGTGGAGGCTCGTAGCGATTCTGACGTGCAAATCGATCGTCAAATTTGGGTATAGGGGCGAAAGACTAATCGAACCATCTAGTAGCTGGTTCCTGCCGAAGTTTCCCTCAGGATAGCAGAAACTCGTA--TCAGATTTATGTGGTAAAGCGAATGATTAGAGGCCTTGGGGTTGAAACAACCTTAACCTATTCTCAAACTTTAAATATGTAAGAACGAGCCGTCACTTGATTGGACCGCTCGGCGATTGAGAGTTTCTAGTGGGCCATTTTTGGTAAGCAGAACTGGCGATGCGGGATGAACCGAACGCGAGGTTAAGGTGCCGGAATACACGCTCATCAGACACCACAAAAGGTGTTAGTTCATCTAGACAGCAGGACGGTGGCCATGGAAGTCGGAACCCGCTAAGGAGTGTGTAACAACTCACCTGCCGAATGAACTAGCCCTGAAAATGGATGGCGCTCAAGCGTGTTACCCATACCTCGCCGTCAGTGTTAAAGTGATGCACTGACGAGTAGGCAGGCGTGGAGGTTTG-GAAGAAGCC-CCCCTAGTAACTGCGAGTGAAGCGGGAAAAGCTCAAATTTAAAATCTGGCAGTCTT-TGATTGTCCGAGTTGTATTCTAGAGAAGTGTCTTCCGCGTTGGACCGTGTACAAGTCTCTTGGAACAGAGCG---TCATAGAGGGTGAGAATCCCGTCTTTGACACGGACTACCAGTGCTTTGTGATGCGCTCTCAAAGAGTCGAGTTGTTTGGGAATGCAGCTCAAAATGGGTGGTAAATTCCATCTAAAGCTAAATATTGGCGAGAGACCGATAGCGAACAAGTACCGTGAGGGAAAGATGAAAAGCACTTTGGAAAGAGAGTTAAACAGTACGTGAAATTGTTGAAAGGGAAACGCTTGAAGTCAGTCGCGTTAGTCAGAACTCAGCCTTG-CTTT-TGCT---TGGTGCACTTTCTGA-TTGACGGG-CCAGCATCAGTTTTGACTGCAGGAGAAAGGTCAGGGGAATGTGGCATCTTCGGATGTGTTATAGCCTCTGA-TTG-TATACTGTGATTGGGACTGAGGAACTCAGCACGCGC--AAG-------------------CTG-TGCTTAGGATGCTGGCGTAATA-CTTTAAACGACCCGTCTTGAAACACGGACCAAGGAGTCTAACATGCCTGCGAGTATTTGGGTGG-TAAACCCGAGTGCGCAATGAAAGTGAAAGTTGGGATCTCTGTCGTGGAGAGCACCGACGCCCGGACCAGACCTTCTGTGACGGATCTGCGGTAGAGCATGTATGTTGGGACCCGAAAGATGGTGAACTATGCCTGAATAGGGTGAAGCCAGAGGAAACTCTGGTGGAGGCTCGTAGCGATTCTGACGTGCAAATCGATCGTCAAATTTGGGTATAGGGGCGAAAGACTAATCGAACCATCTAGTAGCTGGTTCCTGCCGAAGTTTCCCTCAGGATAGCAGAAACTCGTA--TCAGATTTATGTGGTAAAGCGAATGATTAGAGGCCTTGGGGTTGAAACAACCTTAACCTATTCTCAAACTTTAAATATGTAAGAACGAGCCGTCACTTGATTGGACCGCTCGGCGATTGAGAGTTTCTAGTGGGCCATTTTTGGTAAGCAGAACTGGCGATGCGGGATGAACCGAACGCGAGGTTAAGGTGCCGGAATACACGCTCATCAGACACCACAAAAGGTGTTAGTTCATCTAGACAGCAGGACGGTGGCCATGGAAGTCGGAACCCGCTAAGGAGTGTGTAACAACTCACCTGCCGAATGAACTAGCCCTGAAAATGGATGGCGCTCAAGCGTGTTACCCATACCTCGCCGTCAGTGTTAAAGTGATGCACTGACGAGTAGGCAGGCGTGGAGGTTTG-GAAGAAGCC-CCCCTAGTAACTGCGAGTGAAGCGGGAAAAGCTCAAATTTAAAATCTGGCAGTCTT-TGATTGTCCGAGTTGTATTCTAGAGAAGTGTCTTCCGCGTTGGACCGTGTACAAGTCTCTTGGAACAGAGCG---TCATAGAGGGTGAGAATCCCGTCTTTGACACGGACTACCAGTGCTTTGTGATGCGCTCTCAAAGAGTCGAGTTGTTTGGGAATGCAGCTCAAAATGGGTGGTAAATTCCATCTAAAGCTAAATATTGGCGAGAGACCGATAGCGAACAAGTACCGTGAGGGAAAGATGAAAAGCACTTTGGAAAGAGAGTTAAACAGTACGTGAAATTGTTGAAAGGGAAACGCTTGAAGTCAGTCGCGTTAGTCAGAACTCAGCCTTG-CTTT-TGCT---TGGTGCACTTTCTGA-TTGACGGG-CCAGCATCAGTTTTGACTGCAGGAGAAAGGTCAGGGGAATGTGGCATCTTCGGATGTGTTATAGCCTCTGA-TTG-TATACTGTGATTGGGACTGAGGAACTCAGCACGCGC--AAG-------------------CTG-TGCTTAGGATGCTGGCGTAATA-CTTTAAACGACCCGTCTTGAAACACGGACCAAGGAGTCTAACATGCCTGCGAGTATTTGGGTGG-TAAACCCGAGTGCGCAATGAAAGTGAAAGTTGGGATCTCTGTCGTGGAGAGCACCGACGCCCGGACCAGACCTTCTGTGACGGATCTGCGGTAGAGCATGTATGTTGGGACCCGAAAGATGGTGAACTATGCCTGAATAGGGTGAAGCCAGAGGAAACTCTGGTGGAGGCTCGTAGCGATTCTGACGTGCAAATCGATCGTCAAATTTGGGTATAGGGGCGAAAGACTAATCGAACCATCTAGTAGCTGGTTCCTGCCGAAGTTTCCCTCAGGATAGCAGAAACTCGTA--TCAGATTTATGTGGTAAAGCGAATGATTAGAGGCCTTGGGGTTGAAACAACCTTAACCTATTCTCAAACTTTAAATATGTAAGAACGAGCCGTCACTTGATTGGACCGCTCGGCGATTGAGAGTTTCTAGTGGGCCATTTTTGGTAAGCAGAACTGGCGATGCGGGATGAACCGAACGCGAGGTTAAGGTGCCGGAATACACGCTCATCAGACACCACAAAAGGTGTTAGTTCATCTAGACAGCAGGACGGTGGCCATGGAAGTCGGAACCCGCTAAGGAGTGTGTAACAACTCACCTGCCGAATGAACTAGCCCTGAAAATGGATGGCGCTCAAGCGTGTTACCCATACCTCGCCGTCAGTGTTAAAGTGATGCACTGACGAGTAGGCAGGCGTGGAGGTTTG-GAAGAAGCC-CCCCTAGTAACTGCGAGTGAAGCGGGAAAAGCTCAAATTTAAAATCTGGCAGTCTT-TGATTGTCCGAGTTGTATTCTAGAGAAGTGTCTTCCGCGTTGGACCGTGTACAAGTCTCTTGGAACAGAGCG---TCATAGAGGGTGAGAATCCCGTCTTTGACACGGACTACCAGTGCTTTGTGATGCGCTCTCAAAGAGTCGAGTTGTTTGGGAATGCAGCTCAAAATGGGTGGTAAATTCCATCTAAAGCTAAATATTGGCGAGAGACCGATAGCGAACAAGTACCGTGAGGGAAAGATGAAAAGCACTTTGGAAAGAGAGTTAAACAGTACGTGAAATTGTTGAAAGGGAAACGCTTGAAGTCAGTCGCGTTAGTCAGAACTCAGCCTTG-CTTT-TGCT---TGGTGCACTTTCTGA-TTGACGGG-CCAGCATCAGTTTTGACTGCAGGAGAAAGGTCAGGGGAATGTGGCATCTTCGGATGTGTTATAGCCTCTGA-TTG-TATACTGTGATTGGGACTGAGGAACTCAGCACGCGC--AAG-------------------CTG-TGCTTAGGATGCTGGCGTAATA-CTTTAAACGACCCGTCTTGAAACACGGACCAAGGAGTCTAACATGCCTGCGAGTATTTGGGTGG-TAAACCCGAGTGCGCAATGAAAGTGAAAGTTGGGATCTCTGTCGTGGAGAGCACCGACGCCCGGACCAGACCTTCTGTGACGGATCTGCGGTAGAGCATGTATGTTGGGACCCGAAAGATGGTGAACTATGCCTGAATAGGGTGAAGCCAGAGGAAACTCTGGTGGAGGCTCGTAGCGATTCTGACGTGCAAATCGATCGTCAAATTTGGGTATAGGGGCGAAAGACTAATCGAACCATCTAGTAGCTGGTTCCTGCCGAAGTTTCCCTCAGGATAGCAGAAACTCGTA--TCAGATTTATGTGGTAAAGCGAATGATTAGAGGCCTTGGGGTTGAAACAACCTTAACCTATTCTCAAACTTTAAATATGTAAGAACGAGCCGTCACTTGATTGGACCGCTCGGCGATTGAGAGTTTCTAGTGGGCCATTTTTGGTAAGCAGAACTGGCGATGCGGGATGAACCGAACGCGAGGTTAAGGTGCCGGAATACACGCTCATCAGACACCACAAAAGGTGTTAGTTCATCTAGACAGCAGGACGGTGGCCATGGAAGTCGGAACCCGCTAAGGAGTGTGTAACAACTCACCTGCCGAATGAACTAGCCCTGAAAATGGATGGCGCTCAAGCGTGTTACCCATACCTCGCCGTCAGTGTTAAAGTGATGCACTGACGAGTAGGCAGGCGTGGAGGTTTG-GAAGAAGCC-
>Ce.br24541
ATTATCGAGTTT--TTG-AACGGGTT-GTAGCTGACCTCT------------CACGAGGTA--TGTGCACACCTGGCTCAT---TCCA--CTC-TCAACC-CCTGTGCACTTCT-CGTAG---GAGGATTAATTGTCAGACGGA--GAGCTGATTGAAAA-----------------------------------GTCAG---TTTACAAGTCTTTCGATATCCT-----TTCCTATG----TTTTTA-----CTAC--AAACGCTT--CA-GTTAC-A---GAATG--TCT---TACTTTGCGT---AC-A--A-CGC--A-TTTTAAAT-AT-ATACAACTTTCAACAACGGATCTCTTGGCTCTCGCATCGATGAAGAACGCAGCGAAATGCGATAAGTAATGTGAATTGCAGAATTCAGTGAATCATCGAATCTTTGAACGCACCTTGCGCTCCTTGG-TATTCCTTGGAGCATGCCTGTTTGAGTATCATGAAATTCTCAACTCCCAAG---TTTTCTTAAC---GGAGAAC-------ATGGTGAG--CTTGGAC-TTGGAGG-CTT---GTGC---TGG------------TTTCTTAATC-----------GAAATC-AGC----TCCTCTGAAATGCATTAGC-GTGAATC--TTA---CGGATC-GC-CTTCAGCG-TGATA-------ATT-GTCTA-CGTTGTGGC--T-GTGAAGTA----TTTGTGTG--TTCACGC-TTACA----GTCA---TCTCGCAA-------GAGATAAACACTTTTT------CAAC-CCCCTAGTAACTGCGAGTGAAGCGGGAAAAGCTCAAATTTAAAATCTGGCAGTCTT-TGATTGTCCGAGTTGTATTCTAGAGAAGTGTCTTCCGCGTTGGACCGTGTACAAGTCTCTTGGAACAGAGCG---TCATAGAGGGTGAGAATCCCGTCTTTGACACGGACTACCAGTGCTTTGTGATGCGCTCTCAAAGAGTCGAGTTGTTTGGGAATGCAGCTCAAAATGGGTGGTAAATTCCATCTAAAGCTAAATATTGGCGAGAGACCGATAGCGAACAAGTACCGTGAGGGAAAGATGAAAAGCACTTTGGAAAGAGAGTTAAACAGTACGTGAAATTGTTGAAAGGGAAACGCTTGAAGTCAGTCGCGTTAGTCAGAACTCAGCCTTG-CTTT-TGCT---TGGTGCACTTTCTGA-TTGACGGG-CCAGCATCAGTTTTGACTGCAGGAGAAAGGTCAGGGGAATGTGGCATCTTCGGATGTGTTATAGCCTCTGA-TTG-TATACTGTGATTGGGACTGAGGAACTCAGCACGCGC--AAG-------------------CTG-TGCTTAGGATGCTGGCGTAATGGCTTTAAACGACCCGTCTTGAAACACGGACCAAGGAGTCTAACATGCCTGCGAGTATTTGGGTGG-TAAACCCGAGTGCGCAATGAAAGTGAAAGTTGGGATCTCTGTCGTGGAGAGCACCGACGCCCGGACCAGACCTTCTGTGACGGATCTGCGGTAGAGCATGTATGTTGGGACCCGAAAGATGGTGAACTATGCCTGAATAGGGTGAAGCCAGAGGAAACTCTGGTGGAGGCTCGTAGCGATTCTGACGTGCAAATCGATCGTCAAATTTGGGTATAGGGGCGAAAGACTAATCGAACCATCTAGTAGCTGGTTCCTGCCGAAGTTTCCCTCAGGATAGCAGAAACTCGTA--TCAGATTTATGTGGTAAAGCGAATGATTAGAGGCCTTGGGGTTGAAACAACCTTAACCTATTCTCAAACTTTAAATATGTAAGAACGAGCCGTCACTTGATTGGACCGCTCGGCGATTGAGAGTTTCTAGTGGGCCATTTTTGGTAAGCAGAACTGGCGATGCGGGATGAACCGAACGCGAGGTTAAGGTGCCGGAATACACGCTCATCAGACACCACAAAAGGTGTTAGTTCATCTAGACAGCAGGACGGTGGCCATGGAAGTCGGAACCCGCTAAGGAGTGTGTAACAACTCACCTGCCGAATGAACTAGCCCTGAAAATGGATGGCGCTCAAGCGTGTTACCCATACCTCGCCGTCAGTGTTAAAGTGATGCACTGACGAGTAGGCAGGCGTGGAGGTTTG-GAAGAAGCC-CCCCTAGTAACTGCGAGTGAAGCGGGAAAAGCTCAAATTTAAAATCTGGCAGTCTT-TGATTGTCCGAGTTGTATTCTAGAGAAGTGTCTTCCGCGTTGGACCGTGTACAAGTCTCTTGGAACAGAGCG---TCATAGAGGGTGAGAATCCCGTCTTTGACACGGACTACCAGTGCTTTGTGATGCGCTCTCAAAGAGTCGAGTTGTTTGGGAATGCAGCTCAAAATGGGTGGTAAATTCCATCTAAAGCTAAATATTGGCGAGAGACCGATAGCGAACAAGTACCGTGAGGGAAAGATGAAAAGCACTTTGGAAAGAGAGTTAAACAGTACGTGAAATTGTTGAAAGGGAAACGCTTGAAGTCAGTCGCGTTAGTCAGAACTCAGCCTTG-CTTT-TGCT---TGGTGCACTTTCTGA-TTGACGGG-CCAGCATCAGTTTTGACTGCAGGAGAAAGGTCAGGGGAATGTGGCATCTTCGGATGTGTTATAGCCTCTGA-TTG-TATACTGTGATTGGGACTGAGGAACTCAGCACGCGC--AAG-------------------CTG-TGCTTAGGATGCTGGCGTAATGGCTTTAAACGACCCGTCTTGAAACACGGACCAAGGAGTCTAACATGCCTGCGAGTATTTGGGTGG-TAAACCCGAGTGCGCAATGAAAGTGAAAGTTGGGATCTCTGTCGTGGAGAGCACCGACGCCCGGACCAGACCTTCTGTGACGGATCTGCGGTAGAGCATGTATGTTGGGACCCGAAAGATGGTGAACTATGCCTGAATAGGGTGAAGCCAGAGGAAACTCTGGTGGAGGCTCGTAGCGATTCTGACGTGCAAATCGATCGTCAAATTTGGGTATAGGGGCGAAAGACTAATCGAACCATCTAGTAGCTGGTTCCTGCCGAAGTTTCCCTCAGGATAGCAGAAACTCGTA--TCAGATTTATGTGGTAAAGCGAATGATTAGAGGCCTTGGGGTTGAAACAACCTTAACCTATTCTCAAACTTTAAATATGTAAGAACGAGCCGTCACTTGATTGGACCGCTCGGCGATTGAGAGTTTCTAGTGGGCCATTTTTGGTAAGCAGAACTGGCGATGCGGGATGAACCGAACGCGAGGTTAAGGTGCCGGAATACACGCTCATCAGACACCACAAAAGGTGTTAGTTCATCTAGACAGCAGGACGGTGGCCATGGAAGTCGGAACCCGCTAAGGAGTGTGTAACAACTCACCTGCCGAATGAACTAGCCCTGAAAATGGATGGCGCTCAAGCGTGTTACCCATACCTCGCCGTCAGTGTTAAAGTGATGCACTGACGAGTAGGCAGGCGTGGAGGTTTG-GAAGAAGCC-CCCCTAGTAACTGCGAGTGAAGCGGGAAAAGCTCAAATTTAAAATCTGGCAGTCTT-TGATTGTCCGAGTTGTATTCTAGAGAAGTGTCTTCCGCGTTGGACCGTGTACAAGTCTCTTGGAACAGAGCG---TCATAGAGGGTGAGAATCCCGTCTTTGACACGGACTACCAGTGCTTTGTGATGCGCTCTCAAAGAGTCGAGTTGTTTGGGAATGCAGCTCAAAATGGGTGGTAAATTCCATCTAAAGCTAAATATTGGCGAGAGACCGATAGCGAACAAGTACCGTGAGGGAAAGATGAAAAGCACTTTGGAAAGAGAGTTAAACAGTACGTGAAATTGTTGAAAGGGAAACGCTTGAAGTCAGTCGCGTTAGTCAGAACTCAGCCTTG-CTTT-TGCT---TGGTGCACTTTCTGA-TTGACGGG-CCAGCATCAGTTTTGACTGCAGGAGAAAGGTCAGGGGAATGTGGCATCTTCGGATGTGTTATAGCCTCTGA-TTG-TATACTGTGATTGGGACTGAGGAACTCAGCACGCGC--AAG-------------------CTG-TGCTTAGGATGCTGGCGTAATGGCTTTAAACGACCCGTCTTGAAACACGGACCAAGGAGTCTAACATGCCTGCGAGTATTTGGGTGG-TAAACCCGAGTGCGCAATGAAAGTGAAAGTTGGGATCTCTGTCGTGGAGAGCACCGACGCCCGGACCAGACCTTCTGTGACGGATCTGCGGTAGAGCATGTATGTTGGGACCCGAAAGATGGTGAACTATGCCTGAATAGGGTGAAGCCAGAGGAAACTCTGGTGGAGGCTCGTAGCGATTCTGACGTGCAAATCGATCGTCAAATTTGGGTATAGGGGCGAAAGACTAATCGAACCATCTAGTAGCTGGTTCCTGCCGAAGTTTCCCTCAGGATAGCAGAAACTCGTA--TCAGATTTATGTGGTAAAGCGAATGATTAGAGGCCTTGGGGTTGAAACAACCTTAACCTATTCTCAAACTTTAAATATGTAAGAACGAGCCGTCACTTGATTGGACCGCTCGGCGATTGAGAGTTTCTAGTGGGCCATTTTTGGTAAGCAGAACTGGCGATGCGGGATGAACCGAACGCGAGGTTAAGGTGCCGGAATACACGCTCATCAGACACCACAAAAGGTGTTAGTTCATCTAGACAGCAGGACGGTGGCCATGGAAGTCGGAACCCGCTAAGGAGTGTGTAACAACTCACCTGCCGAATGAACTAGCCCTGAAAATGGATGGCGCTCAAGCGTGTTACCCATACCTCGCCGTCAGTGTTAAAGTGATGCACTGACGAGTAGGCAGGCGTGGAGGTTTG-GAAGAAGCC-CCCCTAGTAACTGCGAGTGAAGCGGGAAAAGCTCAAATTTAAAATCTGGCAGTCTT-TGATTGTCCGAGTTGTATTCTAGAGAAGTGTCTTCCGCGTTGGACCGTGTACAAGTCTCTTGGAACAGAGCG---TCATAGAGGGTGAGAATCCCGTCTTTGACACGGACTACCAGTGCTTTGTGATGCGCTCTCAAAGAGTCGAGTTGTTTGGGAATGCAGCTCAAAATGGGTGGTAAATTCCATCTAAAGCTAAATATTGGCGAGAGACCGATAGCGAACAAGTACCGTGAGGGAAAGATGAAAAGCACTTTGGAAAGAGAGTTAAACAGTACGTGAAATTGTTGAAAGGGAAACGCTTGAAGTCAGTCGCGTTAGTCAGAACTCAGCCTTG-CTTT-TGCT---TGGTGCACTTTCTGA-TTGACGGG-CCAGCATCAGTTTTGACTGCAGGAGAAAGGTCAGGGGAATGTGGCATCTTCGGATGTGTTATAGCCTCTGA-TTG-TATACTGTGATTGGGACTGAGGAACTCAGCACGCGC--AAG-------------------CTG-TGCTTAGGATGCTGGCGTAATGGCTTTAAACGACCCGTCTTGAAACACGGACCAAGGAGTCTAACATGCCTGCGAGTATTTGGGTGG-TAAACCCGAGTGCGCAATGAAAGTGAAAGTTGGGATCTCTGTCGTGGAGAGCACCGACGCCCGGACCAGACCTTCTGTGACGGATCTGCGGTAGAGCATGTATGTTGGGACCCGAAAGATGGTGAACTATGCCTGAATAGGGTGAAGCCAGAGGAAACTCTGGTGGAGGCTCGTAGCGATTCTGACGTGCAAATCGATCGTCAAATTTGGGTATAGGGGCGAAAGACTAATCGAACCATCTAGTAGCTGGTTCCTGCCGAAGTTTCCCTCAGGATAGCAGAAACTCGTA--TCAGATTTATGTGGTAAAGCGAATGATTAGAGGCCTTGGGGTTGAAACAACCTTAACCTATTCTCAAACTTTAAATATGTAAGAACGAGCCGTCACTTGATTGGACCGCTCGGCGATTGAGAGTTTCTAGTGGGCCATTTTTGGTAAGCAGAACTGGCGATGCGGGATGAACCGAACGCGAGGTTAAGGTGCCGGAATACACGCTCATCAGACACCACAAAAGGTGTTAGTTCATCTAGACAGCAGGACGGTGGCCATGGAAGTCGGAACCCGCTAAGGAGTGTGTAACAACTCACCTGCCGAATGAACTAGCCCTGAAAATGGATGGCGCTCAAGCGTGTTACCCATACCTCGCCGTCAGTGTTAAAGTGATGCACTGACGAGTAGGCAGGCGTGGAGGTTTG-GAAGAAGCC-
>C.tri1312
ATTATCGAGTTC--TTG-AACGGGTT-GTAGCTGACCTCT--------CAAACGGGAGGTA--CGTGCACGCCTGGCTCAT---TCCA--CTC-TCAACC-CCTGTGCACTTTT-CGTAG---GA---------AGGATTTAAT--TGTCTGACGGGGAG------AGCTTGATTGCAAAGTCTAGTTCACACCAGTCTC---TCGA--TATTCC---------------GTCCTATG----TTTTTA-----CTAC--AAACGCTT--CA-GTTAC-A---GAATG--TCT---TACTTTGCGTAACAT------CGC--A-TTTTAAAT-AT-ATACAACTTTCAACAACGGATCTCTTGGCTCTCGCATCGATGAAGAACGCAGCGAAATGCGATAAGTAATGTGAATTGCAGAATTCAGTGAATCATCGAATCTTTGAACGCACCTTGCGCTCCTTGG-TATTCCTTGGAGCATGCCTGTTTGAGTATCATGAAATTCTCAACTCCCAAG----TTTCTTAAC----GGAGAC-------CTGGTGAG--CTTGGAC-TTGGAGG-CTT---GTGC---TGG------------TTTCTTAATC-----------GAAGTC-AGC----TCCTCTGAAATGCATTAGC-GTGAATC--TTA---CGGATC-GC-CTTCAGCG-TGATA-------ATT-GTCTA-CGTTGTGGC--T-GTGAAGTA----TTTGTGTG--TTCACGC-TTACA----GTCA---TCTCGCAA-------GAGAT---AAACACTT----TTCAAC-CCCCTAGTAACTGCGAGTGAAGCGGGAAAAGCTCAAATTTAAAATCTGGCAGTCTT-TGATTGTCCGAGTTGTATTCTAGAGAAGTGTCTTCCGCGTTGGACCGTGTACAAGTCTCTTGGAACAGAGCG---TCATAGAGGGTGAGAATCCCGTCTTTGACACGGACTACCAGTGCTTTGTGATGCGCTCTCAAAGAGTCGAGTTGTTTGGGAATGCAGCTCAAAATGGGTGGTAAATTCCATCTAAAGCTAAATATTGGCGAGAGACCGATAGCGAACAAGTACCGTGAGGGAAAGATGAAAAGCACTTTGGAAAGAGAGTTAAACAGTACGTGAAATTGTTGAAAGGGAAACGCTTGAAGTCAGTCGCGTTAGTCAGAACTCAGCCTTG-CTTT-TGCT---TGGTGCACTTTCTGA-TTGACGGG-CCAGCATCAGTTTTGACTGCAGGAGAAAGGTCAGGGGAATGTGGCATCTTCGGATGTGTTATAGACTCTGA-TTG-TATACTGTGATTGGGACTGAGGAACTCAGCACGCGC--AAG-------------------CTG-TGCTTAGGATGCTGGCGTAATGGCTTTAAACGACCCGTCTTGAAACACGGACCAAGGAGTCTAACATGCCTGCGAGTATTTGGGTGG-TAAACCCGAGTGCGCAATGAAAGTGAAAGTTGGGATCTCTGTCGTGGAGAGCACCGACGCCCGGACCAGACCTTTTGTGACGGATCTGCGGTAGAGCATGTATGTTGGGACCCGAAAGATGGTGAACTATGCCTGAATAGGGTGAAGCCAGAGGAAACTCTGGTGGAGGCTCGTAGCGATTCTGACGTGCAAATCGATCGTCAAATTTGGGTATAGGGGCGAAAGACTAATCGAACCATCTAGTAG----------------------------------------------------------------------------------------------------------------------------------------------------------------------------------------------------------------------------------------------------------------------------------------------------------------------------------------------------------------------------------------------------------------------------------------------------------------------------CCCCTAGTAACTGCGAGTGAAGCGGGAAAAGCTCAAATTTAAAATCTGGCAGTCTT-TGATTGTCCGAGTTGTATTCTAGAGAAGTGTCTTCCGCGTTGGACCGTGTACAAGTCTCTTGGAACAGAGCG---TCATAGAGGGTGAGAATCCCGTCTTTGACACGGACTACCAGTGCTTTGTGATGCGCTCTCAAAGAGTCGAGTTGTTTGGGAATGCAGCTCAAAATGGGTGGTAAATTCCATCTAAAGCTAAATATTGGCGAGAGACCGATAGCGAACAAGTACCGTGAGGGAAAGATGAAAAGCACTTTGGAAAGAGAGTTAAACAGTACGTGAAATTGTTGAAAGGGAAACGCTTGAAGTCAGTCGCGTTAGTCAGAACTCAGCCTTG-CTTT-TGCT---TGGTGCACTTTCTGA-TTGACGGG-CCAGCATCAGTTTTGACTGCAGGAGAAAGGTCAGGGGAATGTGGCATCTTCGGATGTGTTATAGACTCTGA-TTG-TATACTGTGATTGGGACTGAGGAACTCAGCACGCGC--AAG-------------------CTG-TGCTTAGGATGCTGGCGTAATGGCTTTAAACGACCCGTCTTGAAACACGGACCAAGGAGTCTAACATGCCTGCGAGTATTTGGGTGG-TAAACCCGAGTGCGCAATGAAAGTGAAAGTTGGGATCTCTGTCGTGGAGAGCACCGACGCCCGGACCAGACCTTTTGTGACGGATCTGCGGTAGAGCATGTATGTTGGGACCCGAAAGATGGTGAACTATGCCTGAATAGGGTGAAGCCAGAGGAAACTCTGGTGGAGGCTCGTAGCGATTCTGACGTGCAAATCGATCGTCAAATTTGGGTATAGGGGCGAAAGACTAATCGAACCATCTAGTAG----------------------------------------------------------------------------------------------------------------------------------------------------------------------------------------------------------------------------------------------------------------------------------------------------------------------------------------------------------------------------------------------------------------------------------------------------------------------------CCCCTAGTAACTGCGAGTGAAGCGGGAAAAGCTCAAATTTAAAATCTGGCAGTCTT-TGATTGTCCGAGTTGTATTCTAGAGAAGTGTCTTCCGCGTTGGACCGTGTACAAGTCTCTTGGAACAGAGCG---TCATAGAGGGTGAGAATCCCGTCTTTGACACGGACTACCAGTGCTTTGTGATGCGCTCTCAAAGAGTCGAGTTGTTTGGGAATGCAGCTCAAAATGGGTGGTAAATTCCATCTAAAGCTAAATATTGGCGAGAGACCGATAGCGAACAAGTACCGTGAGGGAAAGATGAAAAGCACTTTGGAAAGAGAGTTAAACAGTACGTGAAATTGTTGAAAGGGAAACGCTTGAAGTCAGTCGCGTTAGTCAGAACTCAGCCTTG-CTTT-TGCT---TGGTGCACTTTCTGA-TTGACGGG-CCAGCATCAGTTTTGACTGCAGGAGAAAGGTCAGGGGAATGTGGCATCTTCGGATGTGTTATAGACTCTGA-TTG-TATACTGTGATTGGGACTGAGGAACTCAGCACGCGC--AAG-------------------CTG-TGCTTAGGATGCTGGCGTAATGGCTTTAAACGACCCGTCTTGAAACACGGACCAAGGAGTCTAACATGCCTGCGAGTATTTGGGTGG-TAAACCCGAGTGCGCAATGAAAGTGAAAGTTGGGATCTCTGTCGTGGAGAGCACCGACGCCCGGACCAGACCTTTTGTGACGGATCTGCGGTAGAGCATGTATGTTGGGACCCGAAAGATGGTGAACTATGCCTGAATAGGGTGAAGCCAGAGGAAACTCTGGTGGAGGCTCGTAGCGATTCTGACGTGCAAATCGATCGTCAAATTTGGGTATAGGGGCGAAAGACTAATCGAACCATCTAGTAG----------------------------------------------------------------------------------------------------------------------------------------------------------------------------------------------------------------------------------------------------------------------------------------------------------------------------------------------------------------------------------------------------------------------------------------------------------------------------CCCCTAGTAACTGCGAGTGAAGCGGGAAAAGCTCAAATTTAAAATCTGGCAGTCTT-TGATTGTCCGAGTTGTATTCTAGAGAAGTGTCTTCCGCGTTGGACCGTGTACAAGTCTCTTGGAACAGAGCG---TCATAGAGGGTGAGAATCCCGTCTTTGACACGGACTACCAGTGCTTTGTGATGCGCTCTCAAAGAGTCGAGTTGTTTGGGAATGCAGCTCAAAATGGGTGGTAAATTCCATCTAAAGCTAAATATTGGCGAGAGACCGATAGCGAACAAGTACCGTGAGGGAAAGATGAAAAGCACTTTGGAAAGAGAGTTAAACAGTACGTGAAATTGTTGAAAGGGAAACGCTTGAAGTCAGTCGCGTTAGTCAGAACTCAGCCTTG-CTTT-TGCT---TGGTGCACTTTCTGA-TTGACGGG-CCAGCATCAGTTTTGACTGCAGGAGAAAGGTCAGGGGAATGTGGCATCTTCGGATGTGTTATAGACTCTGA-TTG-TATACTGTGATTGGGACTGAGGAACTCAGCACGCGC--AAG-------------------CTG-TGCTTAGGATGCTGGCGTAATGGCTTTAAACGACCCGTCTTGAAACACGGACCAAGGAGTCTAACATGCCTGCGAGTATTTGGGTGG-TAAACCCGAGTGCGCAATGAAAGTGAAAGTTGGGATCTCTGTCGTGGAGAGCACCGACGCCCGGACCAGACCTTTTGTGACGGATCTGCGGTAGAGCATGTATGTTGGGACCCGAAAGATGGTGAACTATGCCTGAATAGGGTGAAGCCAGAGGAAACTCTGGTGGAGGCTCGTAGCGATTCTGACGTGCAAATCGATCGTCAAATTTGGGTATAGGGGCGAAAGACTAATCGAACCATCTAGTAG----------------------------------------------------------------------------------------------------------------------------------------------------------------------------------------------------------------------------------------------------------------------------------------------------------------------------------------------------------------------------------------------------------------------------------------------------------------------------
>Ce.ma21832
ATTATCGAGTTT--TTG-AACGGGTT-GTAGCTGACCTCT-----------CACTGAGGTA--CGTGCACGCCTGGCTCAT---TCCA--CTC-TCAACC-CCTGTGCACTTCT-CGTA----GG---------AGGACAATTA----TTAGGCGGACAA----------GCTGRCTGCAAAGTCAGTTTACAAGTCTTT---TGAG--AATCC----------------TTCCTATG----TTTTTA-----CTAC--AAACGCTT--CA-GTTAC-A---GAATG--TCT---TACTTTGCGT---AC-A--A-CGC--A-TTTTAAAT-AT-ATACAACTTTCAACAACGGATCTCTTGGCTCTCGCATCGATGAAGAACGCAGCGAAATGCGATAAGTAATGTGAATTGCAGAATTCAGTGAATCATCGAATCTTTGAACGCACCTTGCGCTCCTTGG-TATTCCTTGGAGCATGCCTGTTTGAGTATCATGAAATTCTCAACTCCCAAG-TTTTCTTTTAAC----GGAGAA------CATGGTGAG--CTTGGAC-TTGGAGG-TTT---GTGC---TGG-----------------------TTTCTTAATCGAAATC-AGC----TCCTCTGAAATGCATTAGC-GTGAATC--TTA---CGGATC-GC-CTTCAGCG-TGATA-------ATT-GTCTA-CGTTGTGGC--T-GTGAAGTA----TTTGTGTG--TTCACGC-TTACA----GTCA---TCTCGCAA-------GAGAT--AAACACTTT----TTCAAC-CCCCTAGTAACTGCGAGTGAAGCGGGAAAAGCTCAAATTTAAAATCTGGCAGTCTT-TGATTGTCCGAGTTGTATTCTAGAGAAGTGTCTTCCGCGTTGGACCGTGTACAAGTCTCTTGGAACAGAGCG---TCATAGAGGGTGAGAATCCCGTCTTTGACACGGACTACCAGTGCTTTGTGATGCGCTCTCAAAGAGTCGAGTTGTTTGGGAATGCAGCTCAAAATGGGTGGTAAATTCCATCTAAAGCTAAATATTGGCGAGAGACCGATAGCGAACAAGTACCGTGAGGGAAAGATGAAAAGCACTTTGGAAAGAGAGTTAAACAGTACGTGAAATTGTTGAAAGGGAAACGCTTGAAGTCAGTCGCGTTAGTCAGAACTCAGCCTTG-CTTT-TGCT---TGGTGCACTTTCTGA-TTGACGGG-CCAGCATCAGTTTTGACTGCAGGAGAAAGGTTGGAGGAATGTGGCACCTTCGGGTGTGTTATAGCCTCTGA-TTG-TATACTGTGATTGGGACTGAGGAACTCAGCACGCGC--AAG-------------------CTG-TGCTTAGGATGCTGGCGTAATGGCTTTAAACGACCCGTCTTGAAACACGGACCAAGGAGTCTAACATGCCTGCGAGTATTTGGGTGG-TAAACCCGAGTGCGCAATTAAAGTGAAAGTTGGGATCTCTGTCGTGGAGAGCACCGACGCCCGGACCAGACCTTCTGTGACGGATCTGCGGTAGAGCATGTATGTTGGGACCCGAAAGATGGTGAACTATGCCTGAATAGGGTGAAGCCAGAGGAAACTCTGGTGGAGGCTCGTAGCGATTCTGACGTGCAAATCGATCGTCAAATTTGGGTATAGGGGCGAAAGACTAATCGAACCATCTAGTAGCTGGTTCCTGC-----------------------------------------------------------------------------------------------------------------------------------------------------------------------------------------------------------------------------------------------------------------------------------------------------------------------------------------------------------------------------------------------------------------------------------------------------------------CCCCTAGTAACTGCGAGTGAAGCGGGAAAAGCTCAAATTTAAAATCTGGCAGTCTT-TGATTGTCCGAGTTGTATTCTAGAGAAGTGTCTTCCGCGTTGGACCGTGTACAAGTCTCTTGGAACAGAGCG---TCATAGAGGGTGAGAATCCCGTCTTTGACACGGACTACCAGTGCTTTGTGATGCGCTCTCAAAGAGTCGAGTTGTTTGGGAATGCAGCTCAAAATGGGTGGTAAATTCCATCTAAAGCTAAATATTGGCGAGAGACCGATAGCGAACAAGTACCGTGAGGGAAAGATGAAAAGCACTTTGGAAAGAGAGTTAAACAGTACGTGAAATTGTTGAAAGGGAAACGCTTGAAGTCAGTCGCGTTAGTCAGAACTCAGCCTTG-CTTT-TGCT---TGGTGCACTTTCTGA-TTGACGGG-CCAGCATCAGTTTTGACTGCAGGAGAAAGGTTGGAGGAATGTGGCACCTTCGGGTGTGTTATAGCCTCTGA-TTG-TATACTGTGATTGGGACTGAGGAACTCAGCACGCGC--AAG-------------------CTG-TGCTTAGGATGCTGGCGTAATGGCTTTAAACGACCCGTCTTGAAACACGGACCAAGGAGTCTAACATGCCTGCGAGTATTTGGGTGG-TAAACCCGAGTGCGCAATTAAAGTGAAAGTTGGGATCTCTGTCGTGGAGAGCACCGACGCCCGGACCAGACCTTCTGTGACGGATCTGCGGTAGAGCATGTATGTTGGGACCCGAAAGATGGTGAACTATGCCTGAATAGGGTGAAGCCAGAGGAAACTCTGGTGGAGGCTCGTAGCGATTCTGACGTGCAAATCGATCGTCAAATTTGGGTATAGGGGCGAAAGACTAATCGAACCATCTAGTAGCTGGTTCCTGC-----------------------------------------------------------------------------------------------------------------------------------------------------------------------------------------------------------------------------------------------------------------------------------------------------------------------------------------------------------------------------------------------------------------------------------------------------------------CCCCTAGTAACTGCGAGTGAAGCGGGAAAAGCTCAAATTTAAAATCTGGCAGTCTT-TGATTGTCCGAGTTGTATTCTAGAGAAGTGTCTTCCGCGTTGGACCGTGTACAAGTCTCTTGGAACAGAGCG---TCATAGAGGGTGAGAATCCCGTCTTTGACACGGACTACCAGTGCTTTGTGATGCGCTCTCAAAGAGTCGAGTTGTTTGGGAATGCAGCTCAAAATGGGTGGTAAATTCCATCTAAAGCTAAATATTGGCGAGAGACCGATAGCGAACAAGTACCGTGAGGGAAAGATGAAAAGCACTTTGGAAAGAGAGTTAAACAGTACGTGAAATTGTTGAAAGGGAAACGCTTGAAGTCAGTCGCGTTAGTCAGAACTCAGCCTTG-CTTT-TGCT---TGGTGCACTTTCTGA-TTGACGGG-CCAGCATCAGTTTTGACTGCAGGAGAAAGGTTGGAGGAATGTGGCACCTTCGGGTGTGTTATAGCCTCTGA-TTG-TATACTGTGATTGGGACTGAGGAACTCAGCACGCGC--AAG-------------------CTG-TGCTTAGGATGCTGGCGTAATGGCTTTAAACGACCCGTCTTGAAACACGGACCAAGGAGTCTAACATGCCTGCGAGTATTTGGGTGG-TAAACCCGAGTGCGCAATTAAAGTGAAAGTTGGGATCTCTGTCGTGGAGAGCACCGACGCCCGGACCAGACCTTCTGTGACGGATCTGCGGTAGAGCATGTATGTTGGGACCCGAAAGATGGTGAACTATGCCTGAATAGGGTGAAGCCAGAGGAAACTCTGGTGGAGGCTCGTAGCGATTCTGACGTGCAAATCGATCGTCAAATTTGGGTATAGGGGCGAAAGACTAATCGAACCATCTAGTAGCTGGTTCCTGC-----------------------------------------------------------------------------------------------------------------------------------------------------------------------------------------------------------------------------------------------------------------------------------------------------------------------------------------------------------------------------------------------------------------------------------------------------------------CCCCTAGTAACTGCGAGTGAAGCGGGAAAAGCTCAAATTTAAAATCTGGCAGTCTT-TGATTGTCCGAGTTGTATTCTAGAGAAGTGTCTTCCGCGTTGGACCGTGTACAAGTCTCTTGGAACAGAGCG---TCATAGAGGGTGAGAATCCCGTCTTTGACACGGACTACCAGTGCTTTGTGATGCGCTCTCAAAGAGTCGAGTTGTTTGGGAATGCAGCTCAAAATGGGTGGTAAATTCCATCTAAAGCTAAATATTGGCGAGAGACCGATAGCGAACAAGTACCGTGAGGGAAAGATGAAAAGCACTTTGGAAAGAGAGTTAAACAGTACGTGAAATTGTTGAAAGGGAAACGCTTGAAGTCAGTCGCGTTAGTCAGAACTCAGCCTTG-CTTT-TGCT---TGGTGCACTTTCTGA-TTGACGGG-CCAGCATCAGTTTTGACTGCAGGAGAAAGGTTGGAGGAATGTGGCACCTTCGGGTGTGTTATAGCCTCTGA-TTG-TATACTGTGATTGGGACTGAGGAACTCAGCACGCGC--AAG-------------------CTG-TGCTTAGGATGCTGGCGTAATGGCTTTAAACGACCCGTCTTGAAACACGGACCAAGGAGTCTAACATGCCTGCGAGTATTTGGGTGG-TAAACCCGAGTGCGCAATTAAAGTGAAAGTTGGGATCTCTGTCGTGGAGAGCACCGACGCCCGGACCAGACCTTCTGTGACGGATCTGCGGTAGAGCATGTATGTTGGGACCCGAAAGATGGTGAACTATGCCTGAATAGGGTGAAGCCAGAGGAAACTCTGGTGGAGGCTCGTAGCGATTCTGACGTGCAAATCGATCGTCAAATTTGGGTATAGGGGCGAAAGACTAATCGAACCATCTAGTAGCTGGTTCCTGC-----------------------------------------------------------------------------------------------------------------------------------------------------------------------------------------------------------------------------------------------------------------------------------------------------------------------------------------------------------------------------------------------------------------------------------------------------------------
>Ce.occ8558
ATTATCGAGTTT--TTG-AACGGGTT-GTAGCTGACCTCT-----------CACTGAGGTA--TGTGCACGCCTGGCTCAT---TCCA--CTC-TCAACC-CCTGTGCACTTCT-CGTAGGAGGA--CAATATTATTAGGCGGGGAGAATTGATTGCAAA-----------------------------------GTCAG---TTCACGAAGTCTTTTACATATATATCCTTCCTATG----TTTTTA-----CTAC--AAACGCTT--CA-GTTAC-A---GAATG-----TCTTACTGTGCGT---AC----ATCGC--A-TTTTAAATAAT-ATACAACTTTCAACAACGGATCTCTTGGCTCTCGCATCGATGAAGAACGCAGCGAAATGCGATAAGTAATGTGAATTGCAGAATTCAGTGAATCATCGAATCTTTGAACGCACCTTGCGCTCCTTGG-TATTCCTTGGAGCATGCCTGTTTGAGTATCATGAAATTCTCAACTCCCAAG----TTTCTTCAC----AGAGAC-------GTGGTGAG--CTTGGAC-TTGGAGG-CTT---GTGC---TGG------------TTCCTTACTC-----------GGAATC-AGC----TCCTCTGAAATGCATTAGC-GTGAATC--TTA---CGGATC-GC-CTTCAGCG-TGATA-------ATT-GTCTA-CGTTGTGGC--T-GTGAAGTA----TTTGTGTG--TTCACGC-TTACA----GTCA---TCTCGCAA-------GAGAT--AAACTTTTT-----TCAAC-CCCCTAGTAACTGCGAGTGAAGCGGGAAAAGCTCAAATTTAAAATCTGGCAGTCTT-TGATTGTCCGAGTTGTATTCTAGAGAAGTGTCTTCCGCGTTGGACCGTGTACAAGTCTCTTGGAACAGAGCG---TCATAGAGGGTGAGAATCCCGTCTTTGACACGGACTACCAGTGCTTTGTGATGCGCTCTCAAAGAGTCGAGTTGTTTGGGAATGCAGCTCAAAATGGGTGGTAAATTCCATCTAAAGCTAAATATTGGCGAGAGACCGATAGCGAACAAGTACCGTGAGGGAAAGATGAAAAGCACTTTGGAAAGAGAGTTAAACAGTACGTGAAATTGTTGAAAGGGAAACGCTTGAAGTCAGTCGCGTTAGTCAGAACTCAGCCTTGCTTTTTTGCT---TGGTGCATTTTCTGA-TTGACGGG-CCAGCATCAGTTTTGACTGCAGGAAAAAGGTTGGAGGAATGTGGCACCTTCGGGTGTGTTATAGCCTCTGA-TTG-CATACTGTGATTGGGACTGAGGAACTCAGCACGCGC--AAG-------------------CTG-TGCTTAGGATGCTGGCGTAATGGCTTTAAACGACCCGTCTTGAAACACGGACCAAGGAGTCTAACATGCCTGCGAGTATTTGGGTGG-TAAACCCGAGTGCGCAATTAAAGTGAAAGTTGGGATCTCTGTCGTGGAGAGCACCGACGCCCGGACCAGACCTTCTGTGACGGATCTGCGGTAGAGCATGTATGTTGGGACCCGAAAGATGGTGAACTATGCCTGAATAGGGTGAAGCCAGAGGAAACTCTGGTGGAGGCTCGTAGCGATTCTGACGTGCAAATCGATCGTCAAATTTGGGTATAGGGGCGAAAGACTAATCGAACCATCTAGTAGCTGGTTCCTGC-----------------------------------------------------------------------------------------------------------------------------------------------------------------------------------------------------------------------------------------------------------------------------------------------------------------------------------------------------------------------------------------------------------------------------------------------------------------CCCCTAGTAACTGCGAGTGAAGCGGGAAAAGCTCAAATTTAAAATCTGGCAGTCTT-TGATTGTCCGAGTTGTATTCTAGAGAAGTGTCTTCCGCGTTGGACCGTGTACAAGTCTCTTGGAACAGAGCG---TCATAGAGGGTGAGAATCCCGTCTTTGACACGGACTACCAGTGCTTTGTGATGCGCTCTCAAAGAGTCGAGTTGTTTGGGAATGCAGCTCAAAATGGGTGGTAAATTCCATCTAAAGCTAAATATTGGCGAGAGACCGATAGCGAACAAGTACCGTGAGGGAAAGATGAAAAGCACTTTGGAAAGAGAGTTAAACAGTACGTGAAATTGTTGAAAGGGAAACGCTTGAAGTCAGTCGCGTTAGTCAGAACTCAGCCTTGCTTTTTTGCT---TGGTGCATTTTCTGA-TTGACGGG-CCAGCATCAGTTTTGACTGCAGGAAAAAGGTTGGAGGAATGTGGCACCTTCGGGTGTGTTATAGCCTCTGA-TTG-CATACTGTGATTGGGACTGAGGAACTCAGCACGCGC--AAG-------------------CTG-TGCTTAGGATGCTGGCGTAATGGCTTTAAACGACCCGTCTTGAAACACGGACCAAGGAGTCTAACATGCCTGCGAGTATTTGGGTGG-TAAACCCGAGTGCGCAATTAAAGTGAAAGTTGGGATCTCTGTCGTGGAGAGCACCGACGCCCGGACCAGACCTTCTGTGACGGATCTGCGGTAGAGCATGTATGTTGGGACCCGAAAGATGGTGAACTATGCCTGAATAGGGTGAAGCCAGAGGAAACTCTGGTGGAGGCTCGTAGCGATTCTGACGTGCAAATCGATCGTCAAATTTGGGTATAGGGGCGAAAGACTAATCGAACCATCTAGTAGCTGGTTCCTGC-----------------------------------------------------------------------------------------------------------------------------------------------------------------------------------------------------------------------------------------------------------------------------------------------------------------------------------------------------------------------------------------------------------------------------------------------------------------CCCCTAGTAACTGCGAGTGAAGCGGGAAAAGCTCAAATTTAAAATCTGGCAGTCTT-TGATTGTCCGAGTTGTATTCTAGAGAAGTGTCTTCCGCGTTGGACCGTGTACAAGTCTCTTGGAACAGAGCG---TCATAGAGGGTGAGAATCCCGTCTTTGACACGGACTACCAGTGCTTTGTGATGCGCTCTCAAAGAGTCGAGTTGTTTGGGAATGCAGCTCAAAATGGGTGGTAAATTCCATCTAAAGCTAAATATTGGCGAGAGACCGATAGCGAACAAGTACCGTGAGGGAAAGATGAAAAGCACTTTGGAAAGAGAGTTAAACAGTACGTGAAATTGTTGAAAGGGAAACGCTTGAAGTCAGTCGCGTTAGTCAGAACTCAGCCTTGCTTTTTTGCT---TGGTGCATTTTCTGA-TTGACGGG-CCAGCATCAGTTTTGACTGCAGGAAAAAGGTTGGAGGAATGTGGCACCTTCGGGTGTGTTATAGCCTCTGA-TTG-CATACTGTGATTGGGACTGAGGAACTCAGCACGCGC--AAG-------------------CTG-TGCTTAGGATGCTGGCGTAATGGCTTTAAACGACCCGTCTTGAAACACGGACCAAGGAGTCTAACATGCCTGCGAGTATTTGGGTGG-TAAACCCGAGTGCGCAATTAAAGTGAAAGTTGGGATCTCTGTCGTGGAGAGCACCGACGCCCGGACCAGACCTTCTGTGACGGATCTGCGGTAGAGCATGTATGTTGGGACCCGAAAGATGGTGAACTATGCCTGAATAGGGTGAAGCCAGAGGAAACTCTGGTGGAGGCTCGTAGCGATTCTGACGTGCAAATCGATCGTCAAATTTGGGTATAGGGGCGAAAGACTAATCGAACCATCTAGTAGCTGGTTCCTGC-----------------------------------------------------------------------------------------------------------------------------------------------------------------------------------------------------------------------------------------------------------------------------------------------------------------------------------------------------------------------------------------------------------------------------------------------------------------CCCCTAGTAACTGCGAGTGAAGCGGGAAAAGCTCAAATTTAAAATCTGGCAGTCTT-TGATTGTCCGAGTTGTATTCTAGAGAAGTGTCTTCCGCGTTGGACCGTGTACAAGTCTCTTGGAACAGAGCG---TCATAGAGGGTGAGAATCCCGTCTTTGACACGGACTACCAGTGCTTTGTGATGCGCTCTCAAAGAGTCGAGTTGTTTGGGAATGCAGCTCAAAATGGGTGGTAAATTCCATCTAAAGCTAAATATTGGCGAGAGACCGATAGCGAACAAGTACCGTGAGGGAAAGATGAAAAGCACTTTGGAAAGAGAGTTAAACAGTACGTGAAATTGTTGAAAGGGAAACGCTTGAAGTCAGTCGCGTTAGTCAGAACTCAGCCTTGCTTTTTTGCT---TGGTGCATTTTCTGA-TTGACGGG-CCAGCATCAGTTTTGACTGCAGGAAAAAGGTTGGAGGAATGTGGCACCTTCGGGTGTGTTATAGCCTCTGA-TTG-CATACTGTGATTGGGACTGAGGAACTCAGCACGCGC--AAG-------------------CTG-TGCTTAGGATGCTGGCGTAATGGCTTTAAACGACCCGTCTTGAAACACGGACCAAGGAGTCTAACATGCCTGCGAGTATTTGGGTGG-TAAACCCGAGTGCGCAATTAAAGTGAAAGTTGGGATCTCTGTCGTGGAGAGCACCGACGCCCGGACCAGACCTTCTGTGACGGATCTGCGGTAGAGCATGTATGTTGGGACCCGAAAGATGGTGAACTATGCCTGAATAGGGTGAAGCCAGAGGAAACTCTGGTGGAGGCTCGTAGCGATTCTGACGTGCAAATCGATCGTCAAATTTGGGTATAGGGGCGAAAGACTAATCGAACCATCTAGTAGCTGGTTCCTGC-----------------------------------------------------------------------------------------------------------------------------------------------------------------------------------------------------------------------------------------------------------------------------------------------------------------------------------------------------------------------------------------------------------------------------------------------------------------
>Ce.occ1105
ATTATCGAGTTT--TTG-AACGGGTT-GTAGCTGACCTCT-----------CACTGAGGTA--TGTGCACGCCTGGCTCAT---TCCA--CTC-TCAACC-CCYGTGCACTTCT-CGTAGGAGGA--CAATATTATTAGGCGGGGAGAATTGATTGCAAA-----------------------------------GTCAG---TTCACGAAGTCTTTTACATATATATCCTTCCTATG----TTTTTA-----CTAC--AAACGCTT--CA-GTTAC-A---GAATG-----TCTTACTGTGCGT---AC----ATCGC--A-TTTTAAATAAT-ATACAACTTTCAACAACGGATCTCTTGGCTCTCGCATCGATGAAGAACGCAGCGAAATGCGATAAGTAATGTGAATTGCAGAATTCAGTGAATCATCGAATCTTTGAACGCACCTTGCGCTCCTTGG-TATTCCTTGGAGCATGCCTGTTTGAGTATCATGAAATTCTCAACTCCCAAG----TTTCTTCAC----AGAGAC-------GTGGTGAG--CTTGGAC-TTGGAGG-CTT---GTGC---TGG------------TTCCTTACTC-----------GGAATC-AGC----TCCTCTGAAATGCATTAGC-GTGAATC--TTA---CGGATC-GC-CTTCAGCG-TGATA-------ATT-GTCTA-CGTTGTGGC--T-GTGAAGTA----TTTGTGTG--TTCACGC-TTACA----GTCA---TCTCGCAA-------GAGAT--AAACTTTTT-----TCAAC-CCCCTAGTAACTGCGAGTGAAGCGGGAAAAGCTCAAATTTAAAATCTGGCAGTCTT-TGATTGTCCGAGTTGTATTCTAGAGAAGTGTCTTCCGCGTTGGACCGTGTACAAGTCTCTTGGAACAGAGCG---TCATAGAGGGTGAGAATCCCGTCTTTGACACGGACTACCAGTGCTTTGTGATGCGCTCTCAAAGAGTCGAGTTGTTTGGGAATGCAGCTCAAAATGGGTGGTAAATTCCATCTAAAGCTAAATATTGGCGAGAGACCGATAGCGAACAAGTACCGTGAGGGAAAGATGAAAAGCACTTTGGAAAGAGAGTTAAACAGTACGTGAAATTGTTGAAAGGGAAACGCTTGAAGTCAGTCGCGTTAGTCAGAACTCAGCCTTGCTTTTTTGCT---TGGTGCATTTTCTGA-TTGACGGG-CCAGCATCAGTTTTGACTGCAGGAAAAAGGTTGGAGGAATGTGGCACCTTCGGGTGTGTTATAGCCTCTGA-TTG-CATACTGTGATTGGGACTGAGGAACTCAGCACGCGC--AAG-------------------CTG-TGCTTAGGATGCTGGCGTAATGGCTTTAAACGACCCGTCTTGAAACACGGACCAAGGAGTCTAACATGCCTGCGAGTATTTGGGTGG-TAAACCCGAGTGCGCAATTAAAGTGAAAGTTGGGATCTCTGTCGTGGAGAGCACCGACGCCCGGACCAGACCTTCTGTGACGGATCTGCGGTAGAGCATGTATGTTGGGACCCGAAAGATGGTGAACTATGCCTGAATAGGGTGAAGCCAGAGGAAACTCTGGTGGAGGCTCGTAGCGATTCTGACGTGCAAATCGATCGTCAAATTTGGGTATAGGGGCGAAAGACTAATCGAACCATCTAGTAGCTGGTTCCTGC-----------------------------------------------------------------------------------------------------------------------------------------------------------------------------------------------------------------------------------------------------------------------------------------------------------------------------------------------------------------------------------------------------------------------------------------------------------------CCCCTAGTAACTGCGAGTGAAGCGGGAAAAGCTCAAATTTAAAATCTGGCAGTCTT-TGATTGTCCGAGTTGTATTCTAGAGAAGTGTCTTCCGCGTTGGACCGTGTACAAGTCTCTTGGAACAGAGCG---TCATAGAGGGTGAGAATCCCGTCTTTGACACGGACTACCAGTGCTTTGTGATGCGCTCTCAAAGAGTCGAGTTGTTTGGGAATGCAGCTCAAAATGGGTGGTAAATTCCATCTAAAGCTAAATATTGGCGAGAGACCGATAGCGAACAAGTACCGTGAGGGAAAGATGAAAAGCACTTTGGAAAGAGAGTTAAACAGTACGTGAAATTGTTGAAAGGGAAACGCTTGAAGTCAGTCGCGTTAGTCAGAACTCAGCCTTGCTTTTTTGCT---TGGTGCATTTTCTGA-TTGACGGG-CCAGCATCAGTTTTGACTGCAGGAAAAAGGTTGGAGGAATGTGGCACCTTCGGGTGTGTTATAGCCTCTGA-TTG-CATACTGTGATTGGGACTGAGGAACTCAGCACGCGC--AAG-------------------CTG-TGCTTAGGATGCTGGCGTAATGGCTTTAAACGACCCGTCTTGAAACACGGACCAAGGAGTCTAACATGCCTGCGAGTATTTGGGTGG-TAAACCCGAGTGCGCAATTAAAGTGAAAGTTGGGATCTCTGTCGTGGAGAGCACCGACGCCCGGACCAGACCTTCTGTGACGGATCTGCGGTAGAGCATGTATGTTGGGACCCGAAAGATGGTGAACTATGCCTGAATAGGGTGAAGCCAGAGGAAACTCTGGTGGAGGCTCGTAGCGATTCTGACGTGCAAATCGATCGTCAAATTTGGGTATAGGGGCGAAAGACTAATCGAACCATCTAGTAGCTGGTTCCTGC-----------------------------------------------------------------------------------------------------------------------------------------------------------------------------------------------------------------------------------------------------------------------------------------------------------------------------------------------------------------------------------------------------------------------------------------------------------------CCCCTAGTAACTGCGAGTGAAGCGGGAAAAGCTCAAATTTAAAATCTGGCAGTCTT-TGATTGTCCGAGTTGTATTCTAGAGAAGTGTCTTCCGCGTTGGACCGTGTACAAGTCTCTTGGAACAGAGCG---TCATAGAGGGTGAGAATCCCGTCTTTGACACGGACTACCAGTGCTTTGTGATGCGCTCTCAAAGAGTCGAGTTGTTTGGGAATGCAGCTCAAAATGGGTGGTAAATTCCATCTAAAGCTAAATATTGGCGAGAGACCGATAGCGAACAAGTACCGTGAGGGAAAGATGAAAAGCACTTTGGAAAGAGAGTTAAACAGTACGTGAAATTGTTGAAAGGGAAACGCTTGAAGTCAGTCGCGTTAGTCAGAACTCAGCCTTGCTTTTTTGCT---TGGTGCATTTTCTGA-TTGACGGG-CCAGCATCAGTTTTGACTGCAGGAAAAAGGTTGGAGGAATGTGGCACCTTCGGGTGTGTTATAGCCTCTGA-TTG-CATACTGTGATTGGGACTGAGGAACTCAGCACGCGC--AAG-------------------CTG-TGCTTAGGATGCTGGCGTAATGGCTTTAAACGACCCGTCTTGAAACACGGACCAAGGAGTCTAACATGCCTGCGAGTATTTGGGTGG-TAAACCCGAGTGCGCAATTAAAGTGAAAGTTGGGATCTCTGTCGTGGAGAGCACCGACGCCCGGACCAGACCTTCTGTGACGGATCTGCGGTAGAGCATGTATGTTGGGACCCGAAAGATGGTGAACTATGCCTGAATAGGGTGAAGCCAGAGGAAACTCTGGTGGAGGCTCGTAGCGATTCTGACGTGCAAATCGATCGTCAAATTTGGGTATAGGGGCGAAAGACTAATCGAACCATCTAGTAGCTGGTTCCTGC-----------------------------------------------------------------------------------------------------------------------------------------------------------------------------------------------------------------------------------------------------------------------------------------------------------------------------------------------------------------------------------------------------------------------------------------------------------------CCCCTAGTAACTGCGAGTGAAGCGGGAAAAGCTCAAATTTAAAATCTGGCAGTCTT-TGATTGTCCGAGTTGTATTCTAGAGAAGTGTCTTCCGCGTTGGACCGTGTACAAGTCTCTTGGAACAGAGCG---TCATAGAGGGTGAGAATCCCGTCTTTGACACGGACTACCAGTGCTTTGTGATGCGCTCTCAAAGAGTCGAGTTGTTTGGGAATGCAGCTCAAAATGGGTGGTAAATTCCATCTAAAGCTAAATATTGGCGAGAGACCGATAGCGAACAAGTACCGTGAGGGAAAGATGAAAAGCACTTTGGAAAGAGAGTTAAACAGTACGTGAAATTGTTGAAAGGGAAACGCTTGAAGTCAGTCGCGTTAGTCAGAACTCAGCCTTGCTTTTTTGCT---TGGTGCATTTTCTGA-TTGACGGG-CCAGCATCAGTTTTGACTGCAGGAAAAAGGTTGGAGGAATGTGGCACCTTCGGGTGTGTTATAGCCTCTGA-TTG-CATACTGTGATTGGGACTGAGGAACTCAGCACGCGC--AAG-------------------CTG-TGCTTAGGATGCTGGCGTAATGGCTTTAAACGACCCGTCTTGAAACACGGACCAAGGAGTCTAACATGCCTGCGAGTATTTGGGTGG-TAAACCCGAGTGCGCAATTAAAGTGAAAGTTGGGATCTCTGTCGTGGAGAGCACCGACGCCCGGACCAGACCTTCTGTGACGGATCTGCGGTAGAGCATGTATGTTGGGACCCGAAAGATGGTGAACTATGCCTGAATAGGGTGAAGCCAGAGGAAACTCTGGTGGAGGCTCGTAGCGATTCTGACGTGCAAATCGATCGTCAAATTTGGGTATAGGGGCGAAAGACTAATCGAACCATCTAGTAGCTGGTTCCTGC-----------------------------------------------------------------------------------------------------------------------------------------------------------------------------------------------------------------------------------------------------------------------------------------------------------------------------------------------------------------------------------------------------------------------------------------------------------------
>C.pur16368
----TCGAGTTT--TTG-AACGGGTT-GTAGCTGACCTCT---------CAAACGGAGGTA--TGTGCACGCCTGGCTCAT---TCCA--CTC-TCAACC-CCTGTGCACTTCT-CGTAG---GA---------AGGACTAAAATTGTATTAGGCGGAGA-----------------------GCTGACTGAAAAGTCAG---CTTGCAAGTCTGTTATAATCC------TTTCTATG----TTTTTA-----CCAC--AAACGCTT--CA-GTTAA-A---GAATG-----TCTTACTTTGCGT---AC----ACCGC--ATTTTAAAAT-AC-ATACAACTTTCAACAACGGATCTCTTGGCTCTCGCATCGATGAAGAACGCAGCGAAATGCGATAAGTAATGTGAATTGCAGAATTCAGTGAATCATCGAATCTTTGAACGCACCTTGCGCTCCTTGG-TATTCCTTGGAGCATGCCTGTTTGAGTATCATGAAATTCTCAACTCCCAAG--TTTTCTTTAAC-----AAGATGAC----CTGGCGAG--CTTGGAC-TTGGAGG-TTT---GTGC---TGG------------TTCTGTTACT----------CGGAATC-AGC----TCCTCTGAAATGCATTAGC-GTGAATC--TTA---CGGATC-GC-CTTCAGCG-TGATA-------ATT-GTCTA-CGTTGTGGC--T-GTGAAGTA----TTTGTGTG--TTCACGC-TTACA----GTCA---TCTCGCAA-------GAGAT-AACACTTTTC-------AAC-CCCCTAGTAACTGCGAGTGAAGCGGGAAAAGCTCAAATTTAAAATCTGGCAGTCTT-TGATTGTCCGAGTTGTATTCTAGAGAAGTGTTTTCCGCGTTGGACCGTGTACAAGTCTCTTGGAACAGAGCG---TCATAGAGGGTGAGAATCCCGTCTTTGACACGGACTACCAATGCTTTGTGATGCGCTCTCAAAGAGTCGAGTTGTTTGGGAATGCAGCTCAAAATGGGTGGTAAATTCCATCTAAAGCTAAATATTGGCGAGAGACCGATAGCGAACAAGTACCGTGAGGGAAAGATGAAAAGCACTTTGGAAAGAGAGTTAAACAGTACGTGAAATTGTTGAAAGGGAAACGCTTGAAGTCAGTCGCGTTAGTCAGAACTCAGCCTTG-CTTT-TGCT---TGGTGCACTTTCTGA-TTGACGGG-CCAGCATCAGTTTTGACTGCAGGAAAAAGGTCAGAGGAATGTGGCATCTTCGGATGTGTTATAGCCTCTGA-TTG-CATACTGTGATTGGGACTGAGGAACTCAGCACGCGC--AAG-------------------CTG-TGCTTAGGATGCTGGCGTAATGGCTTTAAACGACCCGTCTTGAAACACGGACCAAGGAGTCTAACATGCCTGCGAGTATTTGGGTGG-TAAACCCGAGTGCGTAATGAAAGTGAAAGTTGGGATCTCTGTCGTGGAGAGCACCGACGCCCGGACCAGACCTTCTGTGACGGATCTGCGGTAGAGCATGTATGTTGGGACCCGAAAGATGGTGAACTATGCCTGAATAGGGTGAAGCCAGAGGAAACTCTGGTGGAGGCTCGTAGCGATTCTGACGTGCAAATCGATCGTCAAATTTGGGTATAGGGGCGAAAGACTAATCGAACCATCTAGTAGCTGGTTCCTGCCGAAGTTTCCCTCAGGATAGCAGAAACTCGTA--TCAGATTTATGTGGTAAAGCGAATGATTAGAGGCCTTGGGGTTGAAACAACCTTAACCTATTCTCAAACTTTAAATATGTAAGAACGAGCCGTCACTTGATTGGACCGCTCGGCGATTGAGAGTTTCTAGTGGGCCATTTTTGGTAAGCAGAACTGGCGATGCGGGATGAACCGAACGCGAGGTTAAGGTGCCGGAATACACGCTCATCAGACACCACAAAAGGTGTTAGTTCATCTAGACAGCAGGACGGTGGCCATGGAAGTCGGAACCCGCTAAGGAGTGTGTAACAACTCACCTGCCGAATGAACTAGCCCTGAAAATGGATGGCGCTCAAGCGTGTTACCCATACCTCGCCGTCAGTGTTAAAGTGATGCACTGACGAGTAGGCAGGCGTGGAGGTTTGTGAAGAAGCC-CCCCTAGTAACTGCGAGTGAAGCGGGAAAAGCTCAAATTTAAAATCTGGCAGTCTT-TGATTGTCCGAGTTGTATTCTAGAGAAGTGTTTTCCGCGTTGGACCGTGTACAAGTCTCTTGGAACAGAGCG---TCATAGAGGGTGAGAATCCCGTCTTTGACACGGACTACCAATGCTTTGTGATGCGCTCTCAAAGAGTCGAGTTGTTTGGGAATGCAGCTCAAAATGGGTGGTAAATTCCATCTAAAGCTAAATATTGGCGAGAGACCGATAGCGAACAAGTACCGTGAGGGAAAGATGAAAAGCACTTTGGAAAGAGAGTTAAACAGTACGTGAAATTGTTGAAAGGGAAACGCTTGAAGTCAGTCGCGTTAGTCAGAACTCAGCCTTG-CTTT-TGCT---TGGTGCACTTTCTGA-TTGACGGG-CCAGCATCAGTTTTGACTGCAGGAAAAAGGTCAGAGGAATGTGGCATCTTCGGATGTGTTATAGCCTCTGA-TTG-CATACTGTGATTGGGACTGAGGAACTCAGCACGCGC--AAG-------------------CTG-TGCTTAGGATGCTGGCGTAATGGCTTTAAACGACCCGTCTTGAAACACGGACCAAGGAGTCTAACATGCCTGCGAGTATTTGGGTGG-TAAACCCGAGTGCGTAATGAAAGTGAAAGTTGGGATCTCTGTCGTGGAGAGCACCGACGCCCGGACCAGACCTTCTGTGACGGATCTGCGGTAGAGCATGTATGTTGGGACCCGAAAGATGGTGAACTATGCCTGAATAGGGTGAAGCCAGAGGAAACTCTGGTGGAGGCTCGTAGCGATTCTGACGTGCAAATCGATCGTCAAATTTGGGTATAGGGGCGAAAGACTAATCGAACCATCTAGTAGCTGGTTCCTGCCGAAGTTTCCCTCAGGATAGCAGAAACTCGTA--TCAGATTTATGTGGTAAAGCGAATGATTAGAGGCCTTGGGGTTGAAACAACCTTAACCTATTCTCAAACTTTAAATATGTAAGAACGAGCCGTCACTTGATTGGACCGCTCGGCGATTGAGAGTTTCTAGTGGGCCATTTTTGGTAAGCAGAACTGGCGATGCGGGATGAACCGAACGCGAGGTTAAGGTGCCGGAATACACGCTCATCAGACACCACAAAAGGTGTTAGTTCATCTAGACAGCAGGACGGTGGCCATGGAAGTCGGAACCCGCTAAGGAGTGTGTAACAACTCACCTGCCGAATGAACTAGCCCTGAAAATGGATGGCGCTCAAGCGTGTTACCCATACCTCGCCGTCAGTGTTAAAGTGATGCACTGACGAGTAGGCAGGCGTGGAGGTTTGTGAAGAAGCC-CCCCTAGTAACTGCGAGTGAAGCGGGAAAAGCTCAAATTTAAAATCTGGCAGTCTT-TGATTGTCCGAGTTGTATTCTAGAGAAGTGTTTTCCGCGTTGGACCGTGTACAAGTCTCTTGGAACAGAGCG---TCATAGAGGGTGAGAATCCCGTCTTTGACACGGACTACCAATGCTTTGTGATGCGCTCTCAAAGAGTCGAGTTGTTTGGGAATGCAGCTCAAAATGGGTGGTAAATTCCATCTAAAGCTAAATATTGGCGAGAGACCGATAGCGAACAAGTACCGTGAGGGAAAGATGAAAAGCACTTTGGAAAGAGAGTTAAACAGTACGTGAAATTGTTGAAAGGGAAACGCTTGAAGTCAGTCGCGTTAGTCAGAACTCAGCCTTG-CTTT-TGCT---TGGTGCACTTTCTGA-TTGACGGG-CCAGCATCAGTTTTGACTGCAGGAAAAAGGTCAGAGGAATGTGGCATCTTCGGATGTGTTATAGCCTCTGA-TTG-CATACTGTGATTGGGACTGAGGAACTCAGCACGCGC--AAG-------------------CTG-TGCTTAGGATGCTGGCGTAATGGCTTTAAACGACCCGTCTTGAAACACGGACCAAGGAGTCTAACATGCCTGCGAGTATTTGGGTGG-TAAACCCGAGTGCGTAATGAAAGTGAAAGTTGGGATCTCTGTCGTGGAGAGCACCGACGCCCGGACCAGACCTTCTGTGACGGATCTGCGGTAGAGCATGTATGTTGGGACCCGAAAGATGGTGAACTATGCCTGAATAGGGTGAAGCCAGAGGAAACTCTGGTGGAGGCTCGTAGCGATTCTGACGTGCAAATCGATCGTCAAATTTGGGTATAGGGGCGAAAGACTAATCGAACCATCTAGTAGCTGGTTCCTGCCGAAGTTTCCCTCAGGATAGCAGAAACTCGTA--TCAGATTTATGTGGTAAAGCGAATGATTAGAGGCCTTGGGGTTGAAACAACCTTAACCTATTCTCAAACTTTAAATATGTAAGAACGAGCCGTCACTTGATTGGACCGCTCGGCGATTGAGAGTTTCTAGTGGGCCATTTTTGGTAAGCAGAACTGGCGATGCGGGATGAACCGAACGCGAGGTTAAGGTGCCGGAATACACGCTCATCAGACACCACAAAAGGTGTTAGTTCATCTAGACAGCAGGACGGTGGCCATGGAAGTCGGAACCCGCTAAGGAGTGTGTAACAACTCACCTGCCGAATGAACTAGCCCTGAAAATGGATGGCGCTCAAGCGTGTTACCCATACCTCGCCGTCAGTGTTAAAGTGATGCACTGACGAGTAGGCAGGCGTGGAGGTTTGTGAAGAAGCC-CCCCTAGTAACTGCGAGTGAAGCGGGAAAAGCTCAAATTTAAAATCTGGCAGTCTT-TGATTGTCCGAGTTGTATTCTAGAGAAGTGTTTTCCGCGTTGGACCGTGTACAAGTCTCTTGGAACAGAGCG---TCATAGAGGGTGAGAATCCCGTCTTTGACACGGACTACCAATGCTTTGTGATGCGCTCTCAAAGAGTCGAGTTGTTTGGGAATGCAGCTCAAAATGGGTGGTAAATTCCATCTAAAGCTAAATATTGGCGAGAGACCGATAGCGAACAAGTACCGTGAGGGAAAGATGAAAAGCACTTTGGAAAGAGAGTTAAACAGTACGTGAAATTGTTGAAAGGGAAACGCTTGAAGTCAGTCGCGTTAGTCAGAACTCAGCCTTG-CTTT-TGCT---TGGTGCACTTTCTGA-TTGACGGG-CCAGCATCAGTTTTGACTGCAGGAAAAAGGTCAGAGGAATGTGGCATCTTCGGATGTGTTATAGCCTCTGA-TTG-CATACTGTGATTGGGACTGAGGAACTCAGCACGCGC--AAG-------------------CTG-TGCTTAGGATGCTGGCGTAATGGCTTTAAACGACCCGTCTTGAAACACGGACCAAGGAGTCTAACATGCCTGCGAGTATTTGGGTGG-TAAACCCGAGTGCGTAATGAAAGTGAAAGTTGGGATCTCTGTCGTGGAGAGCACCGACGCCCGGACCAGACCTTCTGTGACGGATCTGCGGTAGAGCATGTATGTTGGGACCCGAAAGATGGTGAACTATGCCTGAATAGGGTGAAGCCAGAGGAAACTCTGGTGGAGGCTCGTAGCGATTCTGACGTGCAAATCGATCGTCAAATTTGGGTATAGGGGCGAAAGACTAATCGAACCATCTAGTAGCTGGTTCCTGCCGAAGTTTCCCTCAGGATAGCAGAAACTCGTA--TCAGATTTATGTGGTAAAGCGAATGATTAGAGGCCTTGGGGTTGAAACAACCTTAACCTATTCTCAAACTTTAAATATGTAAGAACGAGCCGTCACTTGATTGGACCGCTCGGCGATTGAGAGTTTCTAGTGGGCCATTTTTGGTAAGCAGAACTGGCGATGCGGGATGAACCGAACGCGAGGTTAAGGTGCCGGAATACACGCTCATCAGACACCACAAAAGGTGTTAGTTCATCTAGACAGCAGGACGGTGGCCATGGAAGTCGGAACCCGCTAAGGAGTGTGTAACAACTCACCTGCCGAATGAACTAGCCCTGAAAATGGATGGCGCTCAAGCGTGTTACCCATACCTCGCCGTCAGTGTTAAAGTGATGCACTGACGAGTAGGCAGGCGTGGAGGTTTGTGAAGAAGCC-
>C.purp4413
ATTATCGAGTTT--TTG-AACGGGTT-GTAGCTGACCTCT--------CAAACGGGAGGTA--CGTGCACGCCTGGCTCAT---TCCA--CTC-TCAACC-CCTGTGCACTTCT-CGTAG---GA---------AGGACTAAAATTGTATTAGGCGGAGA-----------------------GCTGACTGAAAAGTCAG---TTTGCAAGTCTTTTATAATCC------TTCCTATG---TTTTTTA-----CTAC--AAACGCTT--CA-GTTAA-A---GAATG-----TCTTACTTTGCGT---AC----ACCGC--A-TTTTAAAATAC-ATACAACTTTCAACAACGGATCTCTTGGCTCTCGCATCGATGAAGAACGCAGCGAAATGCGATAAGTAATGTGAATTGCAGAATTCAGTGAATCATCGAATCTTTGAACGCACCTTGCGCTCCTTGG-TATTCCTTGGAGCATGCCTGTTTGAGTATCATGAAATTCTCAACTCCCAAG-TTTTCTTTTAACAAGGAGAACC--------TGGTGAG--CTTGGAC-TTGGAGG-CTT---GTGC---TGG--------------TTCCTGTT------AACTCGGAATC-AGC----TCCTCTGAAATGTATTAGC-GTGAATC--TTA---CGGATC-GC-CTTCAGCG-TGATA-------ATT-GTCTA-CGTTGTGGC--T-GTGAAGTA----TTTGTGTG--TTCACGC-TTACA----GTCA---TCTCGCAA-------GAGAT-AAAACTTTTC-------AAC-CCCCTAGTAACTGCGAGTGAAGCGGGAAAAGCTCAAATTTAAAATCTGGCAGTCTT-TGATTGTCCGAGTTGTATTCTAGAGAAGTGTTTTCCGCGTTGGACCGTGTACAAGTCTCTTGGAACAGAGCG---TCATAGAGGGTGAGAATCCCGTCTTTGACACGGACTACCAATGCTTTGTGATGCGCTCTCAAAGAGTCGAGTTGTTTGGGAATGCAGCTCAAAATGGGTGGTAAATTCCATCTAAAGCTAAATATTGGCGAGAGACCGATAGCGAACAAGTACCGTGAGGGAAAGATGAAAAGCACTTTGGAAAGAGAGTTAAACAGTACGTGAAATTGTTGAAAGGGAAACGCTTGAAGTCAGTCGCGTTAGTCAGAACTCAGCCTTG-CTTT-TGCT---TGGTGCACTTTCTGA-TTGACGGG-CCAGCATCAGTTTTGACTGCAGGAGAAAGGTCAGAGGAATGTGGCATCTTCGGATGTGTTATAGCCTCTGA-TTG-TATACTGTGATTGGGACTGAGGAACTCAGCACGCGC--AAG-------------------CTG-TGCTTAGGATGCTGGCGTAATGGCTTTAAACGACCCGTCTTGAAACACGGACCAAGGAGTCTAACATGCCTGCGAGTATTTGGGTGG-TAAACCCGAGTGCGCAATGAAAGTGAAAGTTGGGATCTCTGTCGTGGAGAGCACCGACGCCCGGACCAGACCTTCTGTGACGGATCTGCGGTAGAGCATGTATGTTGGGACCCGAAAGATGGTGAACTATGCCTGAATAGGGTGAAGCCAGAGGAAACTCTGGTGGAGGCTCGTAGCGATTCTGACGTGCAAATCGATCGTCAAATTTGGGTATAGGGGCGAAAGACTAATCGAACCATCTAGTAGCTGGTTCCTGC-----------------------------------------------------------------------------------------------------------------------------------------------------------------------------------------------------------------------------------------------------------------------------------------------------------------------------------------------------------------------------------------------------------------------------------------------------------------CCCCTAGTAACTGCGAGTGAAGCGGGAAAAGCTCAAATTTAAAATCTGGCAGTCTT-TGATTGTCCGAGTTGTATTCTAGAGAAGTGTTTTCCGCGTTGGACCGTGTACAAGTCTCTTGGAACAGAGCG---TCATAGAGGGTGAGAATCCCGTCTTTGACACGGACTACCAATGCTTTGTGATGCGCTCTCAAAGAGTCGAGTTGTTTGGGAATGCAGCTCAAAATGGGTGGTAAATTCCATCTAAAGCTAAATATTGGCGAGAGACCGATAGCGAACAAGTACCGTGAGGGAAAGATGAAAAGCACTTTGGAAAGAGAGTTAAACAGTACGTGAAATTGTTGAAAGGGAAACGCTTGAAGTCAGTCGCGTTAGTCAGAACTCAGCCTTG-CTTT-TGCT---TGGTGCACTTTCTGA-TTGACGGG-CCAGCATCAGTTTTGACTGCAGGAGAAAGGTCAGAGGAATGTGGCATCTTCGGATGTGTTATAGCCTCTGA-TTG-TATACTGTGATTGGGACTGAGGAACTCAGCACGCGC--AAG-------------------CTG-TGCTTAGGATGCTGGCGTAATGGCTTTAAACGACCCGTCTTGAAACACGGACCAAGGAGTCTAACATGCCTGCGAGTATTTGGGTGG-TAAACCCGAGTGCGCAATGAAAGTGAAAGTTGGGATCTCTGTCGTGGAGAGCACCGACGCCCGGACCAGACCTTCTGTGACGGATCTGCGGTAGAGCATGTATGTTGGGACCCGAAAGATGGTGAACTATGCCTGAATAGGGTGAAGCCAGAGGAAACTCTGGTGGAGGCTCGTAGCGATTCTGACGTGCAAATCGATCGTCAAATTTGGGTATAGGGGCGAAAGACTAATCGAACCATCTAGTAGCTGGTTCCTGC-----------------------------------------------------------------------------------------------------------------------------------------------------------------------------------------------------------------------------------------------------------------------------------------------------------------------------------------------------------------------------------------------------------------------------------------------------------------CCCCTAGTAACTGCGAGTGAAGCGGGAAAAGCTCAAATTTAAAATCTGGCAGTCTT-TGATTGTCCGAGTTGTATTCTAGAGAAGTGTTTTCCGCGTTGGACCGTGTACAAGTCTCTTGGAACAGAGCG---TCATAGAGGGTGAGAATCCCGTCTTTGACACGGACTACCAATGCTTTGTGATGCGCTCTCAAAGAGTCGAGTTGTTTGGGAATGCAGCTCAAAATGGGTGGTAAATTCCATCTAAAGCTAAATATTGGCGAGAGACCGATAGCGAACAAGTACCGTGAGGGAAAGATGAAAAGCACTTTGGAAAGAGAGTTAAACAGTACGTGAAATTGTTGAAAGGGAAACGCTTGAAGTCAGTCGCGTTAGTCAGAACTCAGCCTTG-CTTT-TGCT---TGGTGCACTTTCTGA-TTGACGGG-CCAGCATCAGTTTTGACTGCAGGAGAAAGGTCAGAGGAATGTGGCATCTTCGGATGTGTTATAGCCTCTGA-TTG-TATACTGTGATTGGGACTGAGGAACTCAGCACGCGC--AAG-------------------CTG-TGCTTAGGATGCTGGCGTAATGGCTTTAAACGACCCGTCTTGAAACACGGACCAAGGAGTCTAACATGCCTGCGAGTATTTGGGTGG-TAAACCCGAGTGCGCAATGAAAGTGAAAGTTGGGATCTCTGTCGTGGAGAGCACCGACGCCCGGACCAGACCTTCTGTGACGGATCTGCGGTAGAGCATGTATGTTGGGACCCGAAAGATGGTGAACTATGCCTGAATAGGGTGAAGCCAGAGGAAACTCTGGTGGAGGCTCGTAGCGATTCTGACGTGCAAATCGATCGTCAAATTTGGGTATAGGGGCGAAAGACTAATCGAACCATCTAGTAGCTGGTTCCTGC-----------------------------------------------------------------------------------------------------------------------------------------------------------------------------------------------------------------------------------------------------------------------------------------------------------------------------------------------------------------------------------------------------------------------------------------------------------------CCCCTAGTAACTGCGAGTGAAGCGGGAAAAGCTCAAATTTAAAATCTGGCAGTCTT-TGATTGTCCGAGTTGTATTCTAGAGAAGTGTTTTCCGCGTTGGACCGTGTACAAGTCTCTTGGAACAGAGCG---TCATAGAGGGTGAGAATCCCGTCTTTGACACGGACTACCAATGCTTTGTGATGCGCTCTCAAAGAGTCGAGTTGTTTGGGAATGCAGCTCAAAATGGGTGGTAAATTCCATCTAAAGCTAAATATTGGCGAGAGACCGATAGCGAACAAGTACCGTGAGGGAAAGATGAAAAGCACTTTGGAAAGAGAGTTAAACAGTACGTGAAATTGTTGAAAGGGAAACGCTTGAAGTCAGTCGCGTTAGTCAGAACTCAGCCTTG-CTTT-TGCT---TGGTGCACTTTCTGA-TTGACGGG-CCAGCATCAGTTTTGACTGCAGGAGAAAGGTCAGAGGAATGTGGCATCTTCGGATGTGTTATAGCCTCTGA-TTG-TATACTGTGATTGGGACTGAGGAACTCAGCACGCGC--AAG-------------------CTG-TGCTTAGGATGCTGGCGTAATGGCTTTAAACGACCCGTCTTGAAACACGGACCAAGGAGTCTAACATGCCTGCGAGTATTTGGGTGG-TAAACCCGAGTGCGCAATGAAAGTGAAAGTTGGGATCTCTGTCGTGGAGAGCACCGACGCCCGGACCAGACCTTCTGTGACGGATCTGCGGTAGAGCATGTATGTTGGGACCCGAAAGATGGTGAACTATGCCTGAATAGGGTGAAGCCAGAGGAAACTCTGGTGGAGGCTCGTAGCGATTCTGACGTGCAAATCGATCGTCAAATTTGGGTATAGGGGCGAAAGACTAATCGAACCATCTAGTAGCTGGTTCCTGC-----------------------------------------------------------------------------------------------------------------------------------------------------------------------------------------------------------------------------------------------------------------------------------------------------------------------------------------------------------------------------------------------------------------------------------------------------------------
>C.sor15492
ATTATCGAGTTT--TTG-AACGGGTT-GTAGCTGACCTCT------------CACGAGGTAT-CGTGCACGCCTGGCTCAT---TCCA--CTC-TCAACC-TCTGTGCACCTTT-TGTAG---GA---------GACGGTGGAC----GAGGCCTTCGAA----------------------------------AGTCGG---CCTTTGAAGCCT---------------TTCTTACG----TTTTTA-----TCAC--AAACGCTT--CA-GTTAA-A---GAATG----T---CTGTCTGCGG---AT-A--A-CGC--A-TCT------AT-ATACAACTTTCAGCAACGGATCTCTTGGCTCTCGCATCGATGAAGAACGCAGCGAAATGCGATAAGTAATGTGAATTGCAGAATTCAGTGAATCATCGAATCTTTGAACGCACCTTGCGCTCCTTGG-TATTCCTCGGAGCATGCCTGTTTGAGTATCATGGAATTCTCAACTCCCGAG---TTTCTTCATT----GAAGCT-------TCGGCGAG--CTTGGAC-TTGGAGG-CTC---GTGT---CGG------------TCTGCTTCA--------------GATC-GAC----TCCTCTGAAATGCATTAGC-GTGAATC--TTA---CGGATC-AT-CTTCAACG-TGATA-------ATT-GTCTG-CGTTGTGGC--T-GTGAAGTC----TTTGAGTG--TTCACGC-TTACA----GTCG---TCTCTTCA-------GAGAC---AACTTCTG--------AC-CCCCTAGTAACTGCGAGTGAAGCGGGAAAAGCTCAAATTTAAAATCTGGCGGTCTT-TGGCCGTCCGAGTTGTAGTCTAGAGAAGCGTCTTCCGCGCTGGACCGTGTACAAGTCTCTTGGAACAGAGCG---TCATAGAGGGTGAGAATCCCGTCTTTGACACGGACTACCAGTGCTTTGTGATGCGCTCTCAAAGAGTCGAGTTGTTTGGGAATGCAGCTCAAAATGGGTGGTAAATTCCATCTAAAGCTAAATATTGGCGAGAGACCGATAGCGAACAAGTACCGTGAGGGAAAGATGAAAAGCACTTTGGAAAGAGAGTTAAACAGTACGTGAAATTGCTGAAAGGGAAACGCTTGAAGTCAGTCGCGTCAGTCAGAACTCAGCCTTG-CCTC-GGCT---CGGTGCACTTTCTGA-TTGACGGG-CCAGCATCAGTTTCGACTGCAGGAGAAAGGTCGGAGGAATGTGGCACCTTCGGGTGTGTTATAGCCTCTGA-CTG-CATACTGTGGTTGGGACTGAGGAACTCAGCACGTGC--AAA-------------------CTG-TGCTTAGGATGCTGGCGTAATGGCTTTAAACGACCCGTCTTGAAACACGGACCAAGGAGTCTAACATGCCTGCGAGTGTTTGGGTGG-CAAACCCGAGCGCGTAATGAAAGTGAAAGTTGGGATCTCTGTCGTGGAGAGCACYGACGCCCGGACCAGACCTTCTGTGACGGATCTGCGGTAGAGCATGTATGTTGGGACCCGAAAGATGGTGAACTATGCCTGAATAGGGTGAAGCCAGAGGAAACTCTGGTGGAGGCTCGTAGCGATTCTGACGTGCAAATCGATCGTCAAATTTGGGTATAGGGGCGAAAGACTAATCGAACCATCTAGTAGCTGGTTCCTGCCGAAGTTTCCCTCAGGATAGCAGAAACTCGTA--TCAGATTTATGTGGTAAAGCGAATGATTAGAGGCCTTGGGGTTGAAACAACCTTAACCTATTCTCAAACTTTAAATATGTAAGAACGAGCCGTCACTTGATTGGACCGCTCGGCGATTGAGAGTTTCTAGTGGGCCATTTTTGGTAAGCAGAACTGGCGATGCGGGATGAACCGAACGCGAGGTTAAGGTGCCGGAATACACGCTCATCAGACACCACAAAAGGTGTTAGTTCATCTAGACAGCAGGACGGTGGCCATGGAAGTCGGAACCCGCTAAGGAGTGTGTAACAACTCACCTGCCGAATGAACTAGCCCTGAAAATGGATGGCGCTCAAGCGTGTTACCCATACCTCGCCGTCAGTGTTTAAGTGACGCACTGACGAGTAGGCAGGCGTGGAGGTTTGTGAAGAAGCC-CCCCTAGTAACTGCGAGTGAAGCGGGAAAAGCTCAAATTTAAAATCTGGCGGTCTT-TGGCCGTCCGAGTTGTAGTCTAGAGAAGCGTCTTCCGCGCTGGACCGTGTACAAGTCTCTTGGAACAGAGCG---TCATAGAGGGTGAGAATCCCGTCTTTGACACGGACTACCAGTGCTTTGTGATGCGCTCTCAAAGAGTCGAGTTGTTTGGGAATGCAGCTCAAAATGGGTGGTAAATTCCATCTAAAGCTAAATATTGGCGAGAGACCGATAGCGAACAAGTACCGTGAGGGAAAGATGAAAAGCACTTTGGAAAGAGAGTTAAACAGTACGTGAAATTGCTGAAAGGGAAACGCTTGAAGTCAGTCGCGTCAGTCAGAACTCAGCCTTG-CCTC-GGCT---CGGTGCACTTTCTGA-TTGACGGG-CCAGCATCAGTTTCGACTGCAGGAGAAAGGTCGGAGGAATGTGGCACCTTCGGGTGTGTTATAGCCTCTGA-CTG-CATACTGTGGTTGGGACTGAGGAACTCAGCACGTGC--AAA-------------------CTG-TGCTTAGGATGCTGGCGTAATGGCTTTAAACGACCCGTCTTGAAACACGGACCAAGGAGTCTAACATGCCTGCGAGTGTTTGGGTGG-CAAACCCGAGCGCGTAATGAAAGTGAAAGTTGGGATCTCTGTCGTGGAGAGCACYGACGCCCGGACCAGACCTTCTGTGACGGATCTGCGGTAGAGCATGTATGTTGGGACCCGAAAGATGGTGAACTATGCCTGAATAGGGTGAAGCCAGAGGAAACTCTGGTGGAGGCTCGTAGCGATTCTGACGTGCAAATCGATCGTCAAATTTGGGTATAGGGGCGAAAGACTAATCGAACCATCTAGTAGCTGGTTCCTGCCGAAGTTTCCCTCAGGATAGCAGAAACTCGTA--TCAGATTTATGTGGTAAAGCGAATGATTAGAGGCCTTGGGGTTGAAACAACCTTAACCTATTCTCAAACTTTAAATATGTAAGAACGAGCCGTCACTTGATTGGACCGCTCGGCGATTGAGAGTTTCTAGTGGGCCATTTTTGGTAAGCAGAACTGGCGATGCGGGATGAACCGAACGCGAGGTTAAGGTGCCGGAATACACGCTCATCAGACACCACAAAAGGTGTTAGTTCATCTAGACAGCAGGACGGTGGCCATGGAAGTCGGAACCCGCTAAGGAGTGTGTAACAACTCACCTGCCGAATGAACTAGCCCTGAAAATGGATGGCGCTCAAGCGTGTTACCCATACCTCGCCGTCAGTGTTTAAGTGACGCACTGACGAGTAGGCAGGCGTGGAGGTTTGTGAAGAAGCC-CCCCTAGTAACTGCGAGTGAAGCGGGAAAAGCTCAAATTTAAAATCTGGCGGTCTT-TGGCCGTCCGAGTTGTAGTCTAGAGAAGCGTCTTCCGCGCTGGACCGTGTACAAGTCTCTTGGAACAGAGCG---TCATAGAGGGTGAGAATCCCGTCTTTGACACGGACTACCAGTGCTTTGTGATGCGCTCTCAAAGAGTCGAGTTGTTTGGGAATGCAGCTCAAAATGGGTGGTAAATTCCATCTAAAGCTAAATATTGGCGAGAGACCGATAGCGAACAAGTACCGTGAGGGAAAGATGAAAAGCACTTTGGAAAGAGAGTTAAACAGTACGTGAAATTGCTGAAAGGGAAACGCTTGAAGTCAGTCGCGTCAGTCAGAACTCAGCCTTG-CCTC-GGCT---CGGTGCACTTTCTGA-TTGACGGG-CCAGCATCAGTTTCGACTGCAGGAGAAAGGTCGGAGGAATGTGGCACCTTCGGGTGTGTTATAGCCTCTGA-CTG-CATACTGTGGTTGGGACTGAGGAACTCAGCACGTGC--AAA-------------------CTG-TGCTTAGGATGCTGGCGTAATGGCTTTAAACGACCCGTCTTGAAACACGGACCAAGGAGTCTAACATGCCTGCGAGTGTTTGGGTGG-CAAACCCGAGCGCGTAATGAAAGTGAAAGTTGGGATCTCTGTCGTGGAGAGCACYGACGCCCGGACCAGACCTTCTGTGACGGATCTGCGGTAGAGCATGTATGTTGGGACCCGAAAGATGGTGAACTATGCCTGAATAGGGTGAAGCCAGAGGAAACTCTGGTGGAGGCTCGTAGCGATTCTGACGTGCAAATCGATCGTCAAATTTGGGTATAGGGGCGAAAGACTAATCGAACCATCTAGTAGCTGGTTCCTGCCGAAGTTTCCCTCAGGATAGCAGAAACTCGTA--TCAGATTTATGTGGTAAAGCGAATGATTAGAGGCCTTGGGGTTGAAACAACCTTAACCTATTCTCAAACTTTAAATATGTAAGAACGAGCCGTCACTTGATTGGACCGCTCGGCGATTGAGAGTTTCTAGTGGGCCATTTTTGGTAAGCAGAACTGGCGATGCGGGATGAACCGAACGCGAGGTTAAGGTGCCGGAATACACGCTCATCAGACACCACAAAAGGTGTTAGTTCATCTAGACAGCAGGACGGTGGCCATGGAAGTCGGAACCCGCTAAGGAGTGTGTAACAACTCACCTGCCGAATGAACTAGCCCTGAAAATGGATGGCGCTCAAGCGTGTTACCCATACCTCGCCGTCAGTGTTTAAGTGACGCACTGACGAGTAGGCAGGCGTGGAGGTTTGTGAAGAAGCC-CCCCTAGTAACTGCGAGTGAAGCGGGAAAAGCTCAAATTTAAAATCTGGCGGTCTT-TGGCCGTCCGAGTTGTAGTCTAGAGAAGCGTCTTCCGCGCTGGACCGTGTACAAGTCTCTTGGAACAGAGCG---TCATAGAGGGTGAGAATCCCGTCTTTGACACGGACTACCAGTGCTTTGTGATGCGCTCTCAAAGAGTCGAGTTGTTTGGGAATGCAGCTCAAAATGGGTGGTAAATTCCATCTAAAGCTAAATATTGGCGAGAGACCGATAGCGAACAAGTACCGTGAGGGAAAGATGAAAAGCACTTTGGAAAGAGAGTTAAACAGTACGTGAAATTGCTGAAAGGGAAACGCTTGAAGTCAGTCGCGTCAGTCAGAACTCAGCCTTG-CCTC-GGCT---CGGTGCACTTTCTGA-TTGACGGG-CCAGCATCAGTTTCGACTGCAGGAGAAAGGTCGGAGGAATGTGGCACCTTCGGGTGTGTTATAGCCTCTGA-CTG-CATACTGTGGTTGGGACTGAGGAACTCAGCACGTGC--AAA-------------------CTG-TGCTTAGGATGCTGGCGTAATGGCTTTAAACGACCCGTCTTGAAACACGGACCAAGGAGTCTAACATGCCTGCGAGTGTTTGGGTGG-CAAACCCGAGCGCGTAATGAAAGTGAAAGTTGGGATCTCTGTCGTGGAGAGCACYGACGCCCGGACCAGACCTTCTGTGACGGATCTGCGGTAGAGCATGTATGTTGGGACCCGAAAGATGGTGAACTATGCCTGAATAGGGTGAAGCCAGAGGAAACTCTGGTGGAGGCTCGTAGCGATTCTGACGTGCAAATCGATCGTCAAATTTGGGTATAGGGGCGAAAGACTAATCGAACCATCTAGTAGCTGGTTCCTGCCGAAGTTTCCCTCAGGATAGCAGAAACTCGTA--TCAGATTTATGTGGTAAAGCGAATGATTAGAGGCCTTGGGGTTGAAACAACCTTAACCTATTCTCAAACTTTAAATATGTAAGAACGAGCCGTCACTTGATTGGACCGCTCGGCGATTGAGAGTTTCTAGTGGGCCATTTTTGGTAAGCAGAACTGGCGATGCGGGATGAACCGAACGCGAGGTTAAGGTGCCGGAATACACGCTCATCAGACACCACAAAAGGTGTTAGTTCATCTAGACAGCAGGACGGTGGCCATGGAAGTCGGAACCCGCTAAGGAGTGTGTAACAACTCACCTGCCGAATGAACTAGCCCTGAAAATGGATGGCGCTCAAGCGTGTTACCCATACCTCGCCGTCAGTGTTTAAGTGACGCACTGACGAGTAGGCAGGCGTGGAGGTTTGTGAAGAAGCC-
>C.ser4944
ATTATCGAGTTT---TG-AACGGGTT-GTAGCTGRCCTCT-----------CACCGAGGTAAACGTGCACGCCTGGCTCAT---TCCA--CTCTTCAACC-TCTGTGCACCTCA-TGTAG---AA---------GACGACCGAG----GAGGCCTTCGAA----------------------------------AGTCGG---CCTTCAGAGTCT---------------CTTCTAYG-TTCTTTTTA-----CTAC--AAACGCTT--CA-GTCAA-T---GAATG----T---AACTCTGCGA---ATAA--AACGC--A-TCT------AT-ATACAACTTTCAGCAACGGATCTCTTGGCTCTCGCATCGATGAAGAACGCAGCGAAATGCGATAAGTAATGTGAATTGCAGAATTCAGTGAATCATCGAATCTTTGAACGCACCTTGCGCTCCTTGG-TATTCCTCGGAGCATGCCTGTTTGAGTATCATGGAATTCTCAACTCCCAAG----TTTCTTACC---TGAAGCT-------GTGGTGAG--CTTGGAC-TTGGAGG--TC---GTGT---CGG------------TCTGCTTC---------------AGTC-GAC----TCCTCTGAAATGTATTAGC-GTGAACC--TTG---CGGATC-AT-CTTCAACG-TGATA-------ATT-GTCTG-CGTTGTGGT--T-GTGAAGTA----CTTGTGCG--TTCATGC-TTACA----GTCG---TCTCTTAACCT----GAGAC---ACTTATCT------TGAC-CCCCTAGTAACTGCGAGTGAAGCGGGAAGAGCTCAAATTTAAAATCTGGCGGCCTC-CGGTCGTCCGAGTTGTAGTCTAGAGAAGCGTCTTCCGCGTTGGACCGTGTACAAGTCTCTTGGAACAGAGCG---TCGTAGAGGGTGAGAATCCCGTCTTTGACACGGACTACCAGTGCTTTGTGATGCGCTCTCAAAGAGTCGAGTTGTTTGGGAATGCAGCTCAAAATGGGTGGTAAATTCCATCTAAAGCTAAATATTGGCGAGAGACCGATAGCGAACAAGTACCGTGAGGGAAAGATGAAAAGCACTTTGGAAAGAGAGTTAAACAGTACGTGAAATTGCTGAAAGGGAAACACTTGAAGTCAGTCGCGTCAGTCAGAACTCAGCCTTG-CCTC-GGCT---CGGTGCACTTTCTGA-TTGACGGG-CCAGCATCAGTTTCGGCTGCAGGAGAAAGGTCAGAGGAATGTGGCACCTTCGGGTGTGTTATAGCCTCCGA-CTG-CATACTGTGTCTGGGACTGAGGAATTCAGCACGTGC--AAA-------------------CTG-TGCTTAGGATGCTGGCGTAATGGCTTTAAATGACCCGTCTTGAAACACGGACCAAGGAGTCTAACATACCTGCGAGTGTTTGGGTGG-AAAACCCGAGCGCGTAATGAAAGTGAAAGTTGGGATCTCTGTCGTGGAGAGCACCGACGCCCGGACCAGACCTTCTGTGACGGATCTGCGGTAGAGCACGTATGTTGGGACCCGAAAGATGGTGAACTATGCCTGAATAGGGTGAAGCCAGAGGAAACTCTGGTGGAGGCTCGTAGCGATTCTGACGTGCAAATCGATCGTCAAATTTGGGTATAGGGGCGAAAGACTAATCGAA---------------------------------------------------------------------------------------------------------------------------------------------------------------------------------------------------------------------------------------------------------------------------------------------------------------------------------------------------------------------------------------------------------------------------------------------------------------------------------------CCCCTAGTAACTGCGAGTGAAGCGGGAAGAGCTCAAATTTAAAATCTGGCGGCCTC-CGGTCGTCCGAGTTGTAGTCTAGAGAAGCGTCTTCCGCGTTGGACCGTGTACAAGTCTCTTGGAACAGAGCG---TCGTAGAGGGTGAGAATCCCGTCTTTGACACGGACTACCAGTGCTTTGTGATGCGCTCTCAAAGAGTCGAGTTGTTTGGGAATGCAGCTCAAAATGGGTGGTAAATTCCATCTAAAGCTAAATATTGGCGAGAGACCGATAGCGAACAAGTACCGTGAGGGAAAGATGAAAAGCACTTTGGAAAGAGAGTTAAACAGTACGTGAAATTGCTGAAAGGGAAACACTTGAAGTCAGTCGCGTCAGTCAGAACTCAGCCTTG-CCTC-GGCT---CGGTGCACTTTCTGA-TTGACGGG-CCAGCATCAGTTTCGGCTGCAGGAGAAAGGTCAGAGGAATGTGGCACCTTCGGGTGTGTTATAGCCTCCGA-CTG-CATACTGTGTCTGGGACTGAGGAATTCAGCACGTGC--AAA-------------------CTG-TGCTTAGGATGCTGGCGTAATGGCTTTAAATGACCCGTCTTGAAACACGGACCAAGGAGTCTAACATACCTGCGAGTGTTTGGGTGG-AAAACCCGAGCGCGTAATGAAAGTGAAAGTTGGGATCTCTGTCGTGGAGAGCACCGACGCCCGGACCAGACCTTCTGTGACGGATCTGCGGTAGAGCACGTATGTTGGGACCCGAAAGATGGTGAACTATGCCTGAATAGGGTGAAGCCAGAGGAAACTCTGGTGGAGGCTCGTAGCGATTCTGACGTGCAAATCGATCGTCAAATTTGGGTATAGGGGCGAAAGACTAATCGAA---------------------------------------------------------------------------------------------------------------------------------------------------------------------------------------------------------------------------------------------------------------------------------------------------------------------------------------------------------------------------------------------------------------------------------------------------------------------------------------CCCCTAGTAACTGCGAGTGAAGCGGGAAGAGCTCAAATTTAAAATCTGGCGGCCTC-CGGTCGTCCGAGTTGTAGTCTAGAGAAGCGTCTTCCGCGTTGGACCGTGTACAAGTCTCTTGGAACAGAGCG---TCGTAGAGGGTGAGAATCCCGTCTTTGACACGGACTACCAGTGCTTTGTGATGCGCTCTCAAAGAGTCGAGTTGTTTGGGAATGCAGCTCAAAATGGGTGGTAAATTCCATCTAAAGCTAAATATTGGCGAGAGACCGATAGCGAACAAGTACCGTGAGGGAAAGATGAAAAGCACTTTGGAAAGAGAGTTAAACAGTACGTGAAATTGCTGAAAGGGAAACACTTGAAGTCAGTCGCGTCAGTCAGAACTCAGCCTTG-CCTC-GGCT---CGGTGCACTTTCTGA-TTGACGGG-CCAGCATCAGTTTCGGCTGCAGGAGAAAGGTCAGAGGAATGTGGCACCTTCGGGTGTGTTATAGCCTCCGA-CTG-CATACTGTGTCTGGGACTGAGGAATTCAGCACGTGC--AAA-------------------CTG-TGCTTAGGATGCTGGCGTAATGGCTTTAAATGACCCGTCTTGAAACACGGACCAAGGAGTCTAACATACCTGCGAGTGTTTGGGTGG-AAAACCCGAGCGCGTAATGAAAGTGAAAGTTGGGATCTCTGTCGTGGAGAGCACCGACGCCCGGACCAGACCTTCTGTGACGGATCTGCGGTAGAGCACGTATGTTGGGACCCGAAAGATGGTGAACTATGCCTGAATAGGGTGAAGCCAGAGGAAACTCTGGTGGAGGCTCGTAGCGATTCTGACGTGCAAATCGATCGTCAAATTTGGGTATAGGGGCGAAAGACTAATCGAA---------------------------------------------------------------------------------------------------------------------------------------------------------------------------------------------------------------------------------------------------------------------------------------------------------------------------------------------------------------------------------------------------------------------------------------------------------------------------------------CCCCTAGTAACTGCGAGTGAAGCGGGAAGAGCTCAAATTTAAAATCTGGCGGCCTC-CGGTCGTCCGAGTTGTAGTCTAGAGAAGCGTCTTCCGCGTTGGACCGTGTACAAGTCTCTTGGAACAGAGCG---TCGTAGAGGGTGAGAATCCCGTCTTTGACACGGACTACCAGTGCTTTGTGATGCGCTCTCAAAGAGTCGAGTTGTTTGGGAATGCAGCTCAAAATGGGTGGTAAATTCCATCTAAAGCTAAATATTGGCGAGAGACCGATAGCGAACAAGTACCGTGAGGGAAAGATGAAAAGCACTTTGGAAAGAGAGTTAAACAGTACGTGAAATTGCTGAAAGGGAAACACTTGAAGTCAGTCGCGTCAGTCAGAACTCAGCCTTG-CCTC-GGCT---CGGTGCACTTTCTGA-TTGACGGG-CCAGCATCAGTTTCGGCTGCAGGAGAAAGGTCAGAGGAATGTGGCACCTTCGGGTGTGTTATAGCCTCCGA-CTG-CATACTGTGTCTGGGACTGAGGAATTCAGCACGTGC--AAA-------------------CTG-TGCTTAGGATGCTGGCGTAATGGCTTTAAATGACCCGTCTTGAAACACGGACCAAGGAGTCTAACATACCTGCGAGTGTTTGGGTGG-AAAACCCGAGCGCGTAATGAAAGTGAAAGTTGGGATCTCTGTCGTGGAGAGCACCGACGCCCGGACCAGACCTTCTGTGACGGATCTGCGGTAGAGCACGTATGTTGGGACCCGAAAGATGGTGAACTATGCCTGAATAGGGTGAAGCCAGAGGAAACTCTGGTGGAGGCTCGTAGCGATTCTGACGTGCAAATCGATCGTCAAATTTGGGTATAGGGGCGAAAGACTAATCGAA---------------------------------------------------------------------------------------------------------------------------------------------------------------------------------------------------------------------------------------------------------------------------------------------------------------------------------------------------------------------------------------------------------------------------------------------------------------------------------------
>Ce.vir7642
ATTATCGAGTTT--TTG--ACGGGTT-GTAGCTGGCCTCT-----------TACCGAGGTAAACGTGCACGCCTGGCTCAT---TCCA--CTCTTCAACC-TCTGTGCACCTTG-TGTAG---GA---------GATGACCGAG----GGGGCCTTCGAA----------------------------------AGTTGG---TCTTCAGAGTCT---------------CCCCTACG---TTTTTTA-----CTAC--AAACGCTT--CA-GTCAA-T---GAATG------TAATCTCTGCGA---ATAA--AACGC--A-TCT------AT-ATACAACTTTCAGCAACGGATCTCTTGGCTCTCGCATCGATGAAGAACGCAGCGAAATGCGATAAGTAATGTGAATTGCAGAATTCAGTGAATCATCGAATCTTTGAACGCACCTTGCGCTCCTTGG-TATTCCTCGGAGCATGCCTGTTTGAGTATCATGGAATTCTCAACTCCCAAG----TTTCTTACT----GAAGCT-------GTGGTGAG--CTTGGAC-TTGGAGG--TC---GTGT---CGG------------TCTGCTTC---------------AGTC-GAC----TCCTCTGAAATACATTAGC-GTGAACC--TTA---CGGATC-AC-CTTCAACG-TGATA-------ATT-GTCTG-CGTTGTGGT--T-GTGAAGTA----CTTGTGTG--TTCATGC-TTACA----GTCG---TCTTCTTATCG----GAGAC---ACTTTCTT-------GAC-----------------------------------------------------------------------------------------------------------------------------------------------------------------------------------------------------------------------------------------------------------------------------------------------------------------------------------------------------------------------------------------------------------------------------------------------------------------------------------------------------------------------------------------------------------------------------------------------------------------------------------------------------------------------------------------------------------------------------------------------------------------------------------------------------------------------------------------------------------------------------------------------------------------------------------------------------------------------------------------------------------------------------------------------------------------------------------------------------------------------------------------------------------------------------------------------------------------------------------------------------------------------------------------------------------------------------------------------------------------------------------------------------------------------------------------------------------------------------------------------------------------------------------------------------------------------------------------------------------------------------------------------------------------------------------------------------------------------------------------------------------------------------------------------------------------------------------------------------------------------------------------------------------------------------------------------------------------------------------------------------------------------------------------------------------------------------------------------------------------------------------------------------------------------------------------------------------------------------------------------------------------------------------------------------------------------------------------------------------------------------------------------------------------------------------------------------------------------------------------------------------------------------------------------------------------------------------------------------------------------------------------------------------------------------------------------------------------------------------------------------------------------------------------------------------------------------------------------------------------------------------------------------------------------------------------------------------------------------------------------------------------------------------------------------------------------------------------------------------------------------------------------------------------------------------------------------------------------------------------------------------------------------------------------------------------------------------------------------------------------------------------------------------------------------------------------------------------------------------------------------------------------------------------------------------------------------------------------------------------------------------------------------------------------------------------------------------------------------------------------------------------------------------------------------------------------------------------------------------------------------------------------------------------------------------------------------------------------------------------------------------------------------------------------------------------------------------------------------------------------------------------------------------------------------------------------------------------------------------------------------------------------------------------------------------------------------------------------------------------------------------------------------------------------------------------------------------------------------------------------------------------------------------------------------------------------------------------------------------------------------------------------------------------------------------------------------------------------------------------------------------------------------------------------------------------------------------------------------------------------------------------------------------------------------------------------------------------------------------------------------------------------------------------------------------------------------------------------------------------------------------------------------------------------------------------------------------------------------------------------------------------------------------------------------------------------------------------------------------------------------------------------------------------------------------------------------------------------------------------------------------------------------------------------------------------------------------------------------------------------------------------------------------------------------
>Ce.hum4706
ATTATCGAGTTT--TTG-AACGGGTT-GTAGCTGGCCTCT-----------TACCGAGGTAAACGTGCACGCCTGGCTCAT---TCCA--CTCTTCAACC-TCTGTGCACCTTG-TGTAG---GA---------GATGACCGAG----GGGGCCTTCGAA----------------------------------AGTTGG---TCTTCAGAGTCT---------------CCCCTACG---TTTTTTA-----CTAC--AAACGCTT--CA-GTCAA-T---GAATG------TAATCTCTGCGA---ATAA--AACGC--A-TCT------AT-ATACAACTTTCAGCAACGGATCTCTTGGCTCTCGCATCGATGAAGAACGCAGCGAAATGCGATAAGTAATGTGAATTGCAGAATTCAGTGAATCATCGAATCTTTGAACGCACCTTGCGCTCCTTGG-TATTCCTCGGAGCATGCCTGTTTGAGTATCATGGAATTCTCAACTCCCAAG----TTTCTTACT----GAAGCT-------GTGGTGAG--CTTGGAC-TTGGAGG--TC---GTGT---CGG--------------TCTGCTTC-------------AGTC-GAC----TCCTCTGAAATACATTAGC-GTGAACC--TTA---CGGATC-AC-CTTCAACG-TGATA-------ATT-GTCTG-CGTTGTGGT--T-GTGAAGTA----CTTGTGTG--TTCATGC-TTACA----GTCG---TCTTCTTATCG----GAGAC---ACTTTCTT-------GAC-----------------------------------------------------------------------------------------------------------------------------------------------------------------------------------------------------------------------------------------------------------------------------------------------------------------------------------------------------------------------------------------------------------------------------------------------------------------------------------------------------------------------------------------------------------------------------------------------------------------------------------------------------------------------------------------------------------------------------------------------------------------------------------------------------------------------------------------------------------------------------------------------------------------------------------------------------------------------------------------------------------------------------------------------------------------------------------------------------------------------------------------------------------------------------------------------------------------------------------------------------------------------------------------------------------------------------------------------------------------------------------------------------------------------------------------------------------------------------------------------------------------------------------------------------------------------------------------------------------------------------------------------------------------------------------------------------------------------------------------------------------------------------------------------------------------------------------------------------------------------------------------------------------------------------------------------------------------------------------------------------------------------------------------------------------------------------------------------------------------------------------------------------------------------------------------------------------------------------------------------------------------------------------------------------------------------------------------------------------------------------------------------------------------------------------------------------------------------------------------------------------------------------------------------------------------------------------------------------------------------------------------------------------------------------------------------------------------------------------------------------------------------------------------------------------------------------------------------------------------------------------------------------------------------------------------------------------------------------------------------------------------------------------------------------------------------------------------------------------------------------------------------------------------------------------------------------------------------------------------------------------------------------------------------------------------------------------------------------------------------------------------------------------------------------------------------------------------------------------------------------------------------------------------------------------------------------------------------------------------------------------------------------------------------------------------------------------------------------------------------------------------------------------------------------------------------------------------------------------------------------------------------------------------------------------------------------------------------------------------------------------------------------------------------------------------------------------------------------------------------------------------------------------------------------------------------------------------------------------------------------------------------------------------------------------------------------------------------------------------------------------------------------------------------------------------------------------------------------------------------------------------------------------------------------------------------------------------------------------------------------------------------------------------------------------------------------------------------------------------------------------------------------------------------------------------------------------------------------------------------------------------------------------------------------------------------------------------------------------------------------------------------------------------------------------------------------------------------------------------------------------------------------------------------------------------------------------------------------------------------------------------------------------------------------------------------------------------------------------------------------------------------------------------------------------------------------------------------------------------------------------------------------------------------------------------------------------------------------------------------------------------------------------------------------
>Ce.mpu6687
ATTATCGAGTTT--TTG-AACAGGTT-GTAGCTGGCCTCT----------TCACCGAGGTAATCGTGCACGCCTGGCTCAT---TCCA--CTCTTCAACC-TCTGTGCACCTTG-TGTAG---GA---------GATGACCGAG----GGGGCCTTCGAA----------------------------------AGTTGG---TCTTCAAAGTCT---------------CACCTACG--TTTTTTTA-----CTAT--AAACGCTT--CA-GTCAA-T---GAATG------TAATCTCTGCGA---ATAAAAAACGC--A-TCT------AT-ATACAACTTTCAGCAACGGATCTCTTGGCTCTCGCATCGATGAAGAACGCAGCGAAATGCGATAAGTAATGTGAATTGCAGAATTCAGTGAATCATCGAATCTTTGAACGCACCTTGCGCTCCTTGG-TATTCCTCGGAGCATGCCTGTTTGAGTATCATGGAATTCTCAACTCCCAAG----TTTCTTAAC----GAAGCT-------TTGGTGAG--CTTGGAC-TTGGAGG--TC---GTGT---CGG---------TCTGCTTC------------------AGTC-GAC----TCCTCTGAAATGCATTAGCGGTGAACC--TTA---CGGATCTAC-CTTCAACG-TGATA-------ATT-GTCTG-CGTTGTGGT--C-GTGAAGTA----CTCGTGTG--TTCACGC-TTACA----GTCG---TCTTCTTGTCAAAAAGAGAC---ACTTTCTT-------GAC-CCCCTAGTAACTGCGAGTGAAGCGGGAAGAGCTCAAATTTAAAATCTGGCGGTCTC-TGATCGTCCGAGTTGTAGTCTAGAGAAGCGTCTTCCGTGCTGGACCGTGTACAAGTCTCTTGGAACAGAGCG---TCATAGAGGGTGAGAATCCCGTCTTTGACACGGACTACCAGTGCTTTGTGATGCGCTCTCAAAGAGTCGAGTTGTTTGGGAATGCAGCTCAAAATGGGTGGTAAATTCCATCTAAAGCTAAATATTGGCGAGAGACCGATAGCGAACAAGTACCGTGAGGGAAAGATGAAAAGCACTTTGGAAAGAGAGTTAAACAGTACGTGAAATTGCTGAAAGGGAAACGCTTGAAGTCAGTCGCGTCAGTCAGAACTCAGCCTTG-CCTC-GGCT---CGGTGCACTTTCTGA-TTGACGGG-CCAGCATCAGTTTCGGCTGCAGGAGAAAGGTCAGAGGAATGTGGCACCTTCGGGTGTGTTATAGCCTCGGA-CTG-CATACTGTGTCTGGGACTGAGGAATTCAGCACGTGC--AAA-------------------CTG-TGCTTAGGATGCTGGCGTAATGGCTTTAAACGACCCGTCTTGAAACACGGACCAAGGAGTCTAACATACCTGCGAGTGTTTGGGTGG-AAAACCCGAGCGCGTAATGAAAGTGAAAGTTGGGATCTCTGTCGTGGAGAGCACCGACGCCCGGACCAGACCTTCTGTGACGGATCTGCGGTAGAGCACGTATGTTGGGACCCGAAAGATGGTGAACTATGCCTGAATAGGGTGAAGCCAGAGGAAACTCTGGTGGAGGCTCGTAGCGATTCTGACGTGCAAATCGATCGTCAAATTTGGGTATAGGGGCGAAAGACTAATCGAACCATCTAGTAGCTGGTTCCTGCCGAAGTTTCCCTCAGGATAGCAGAAACTCGTA--TCAGATTTATGTGGTAAAGCGAATGATTAGAGGCCTTGGGGTTGAAACAACCTTAACCTATTCTCAAACTTTAAATATGTAAGAACGAGCCGTCACTTGATTGGACCGCTCGGCGATTGAGAGTTTCTAGTGGGCCATTTTTGGTAAGCAGAACTGGCGATGCGGGATGAACCGAACGCGAGGTTAAGGTGCCGGAATACACGCTCATCAGACACCACAAAAGGTGTTAGTTCATCTAGACAGCAGGACGGTGGCCATGGAAGTCGGAACCCGCTAAGGAGTGTGTAACAACTCACCTGCCGAATGAACTAGCCCTGAAAATGGATGGCGCTCAAGCGTGTTACCCATACCTCGCCGTCAGTGTTTAAGTGACGCACTGACGAGTAGGCAGGCGTGGAGGTTTGTGAAGAAGCC-CCCCTAGTAACTGCGAGTGAAGCGGGAAGAGCTCAAATTTAAAATCTGGCGGTCTC-TGATCGTCCGAGTTGTAGTCTAGAGAAGCGTCTTCCGTGCTGGACCGTGTACAAGTCTCTTGGAACAGAGCG---TCATAGAGGGTGAGAATCCCGTCTTTGACACGGACTACCAGTGCTTTGTGATGCGCTCTCAAAGAGTCGAGTTGTTTGGGAATGCAGCTCAAAATGGGTGGTAAATTCCATCTAAAGCTAAATATTGGCGAGAGACCGATAGCGAACAAGTACCGTGAGGGAAAGATGAAAAGCACTTTGGAAAGAGAGTTAAACAGTACGTGAAATTGCTGAAAGGGAAACGCTTGAAGTCAGTCGCGTCAGTCAGAACTCAGCCTTG-CCTC-GGCT---CGGTGCACTTTCTGA-TTGACGGG-CCAGCATCAGTTTCGGCTGCAGGAGAAAGGTCAGAGGAATGTGGCACCTTCGGGTGTGTTATAGCCTCGGA-CTG-CATACTGTGTCTGGGACTGAGGAATTCAGCACGTGC--AAA-------------------CTG-TGCTTAGGATGCTGGCGTAATGGCTTTAAACGACCCGTCTTGAAACACGGACCAAGGAGTCTAACATACCTGCGAGTGTTTGGGTGG-AAAACCCGAGCGCGTAATGAAAGTGAAAGTTGGGATCTCTGTCGTGGAGAGCACCGACGCCCGGACCAGACCTTCTGTGACGGATCTGCGGTAGAGCACGTATGTTGGGACCCGAAAGATGGTGAACTATGCCTGAATAGGGTGAAGCCAGAGGAAACTCTGGTGGAGGCTCGTAGCGATTCTGACGTGCAAATCGATCGTCAAATTTGGGTATAGGGGCGAAAGACTAATCGAACCATCTAGTAGCTGGTTCCTGCCGAAGTTTCCCTCAGGATAGCAGAAACTCGTA--TCAGATTTATGTGGTAAAGCGAATGATTAGAGGCCTTGGGGTTGAAACAACCTTAACCTATTCTCAAACTTTAAATATGTAAGAACGAGCCGTCACTTGATTGGACCGCTCGGCGATTGAGAGTTTCTAGTGGGCCATTTTTGGTAAGCAGAACTGGCGATGCGGGATGAACCGAACGCGAGGTTAAGGTGCCGGAATACACGCTCATCAGACACCACAAAAGGTGTTAGTTCATCTAGACAGCAGGACGGTGGCCATGGAAGTCGGAACCCGCTAAGGAGTGTGTAACAACTCACCTGCCGAATGAACTAGCCCTGAAAATGGATGGCGCTCAAGCGTGTTACCCATACCTCGCCGTCAGTGTTTAAGTGACGCACTGACGAGTAGGCAGGCGTGGAGGTTTGTGAAGAAGCC-CCCCTAGTAACTGCGAGTGAAGCGGGAAGAGCTCAAATTTAAAATCTGGCGGTCTC-TGATCGTCCGAGTTGTAGTCTAGAGAAGCGTCTTCCGTGCTGGACCGTGTACAAGTCTCTTGGAACAGAGCG---TCATAGAGGGTGAGAATCCCGTCTTTGACACGGACTACCAGTGCTTTGTGATGCGCTCTCAAAGAGTCGAGTTGTTTGGGAATGCAGCTCAAAATGGGTGGTAAATTCCATCTAAAGCTAAATATTGGCGAGAGACCGATAGCGAACAAGTACCGTGAGGGAAAGATGAAAAGCACTTTGGAAAGAGAGTTAAACAGTACGTGAAATTGCTGAAAGGGAAACGCTTGAAGTCAGTCGCGTCAGTCAGAACTCAGCCTTG-CCTC-GGCT---CGGTGCACTTTCTGA-TTGACGGG-CCAGCATCAGTTTCGGCTGCAGGAGAAAGGTCAGAGGAATGTGGCACCTTCGGGTGTGTTATAGCCTCGGA-CTG-CATACTGTGTCTGGGACTGAGGAATTCAGCACGTGC--AAA-------------------CTG-TGCTTAGGATGCTGGCGTAATGGCTTTAAACGACCCGTCTTGAAACACGGACCAAGGAGTCTAACATACCTGCGAGTGTTTGGGTGG-AAAACCCGAGCGCGTAATGAAAGTGAAAGTTGGGATCTCTGTCGTGGAGAGCACCGACGCCCGGACCAGACCTTCTGTGACGGATCTGCGGTAGAGCACGTATGTTGGGACCCGAAAGATGGTGAACTATGCCTGAATAGGGTGAAGCCAGAGGAAACTCTGGTGGAGGCTCGTAGCGATTCTGACGTGCAAATCGATCGTCAAATTTGGGTATAGGGGCGAAAGACTAATCGAACCATCTAGTAGCTGGTTCCTGCCGAAGTTTCCCTCAGGATAGCAGAAACTCGTA--TCAGATTTATGTGGTAAAGCGAATGATTAGAGGCCTTGGGGTTGAAACAACCTTAACCTATTCTCAAACTTTAAATATGTAAGAACGAGCCGTCACTTGATTGGACCGCTCGGCGATTGAGAGTTTCTAGTGGGCCATTTTTGGTAAGCAGAACTGGCGATGCGGGATGAACCGAACGCGAGGTTAAGGTGCCGGAATACACGCTCATCAGACACCACAAAAGGTGTTAGTTCATCTAGACAGCAGGACGGTGGCCATGGAAGTCGGAACCCGCTAAGGAGTGTGTAACAACTCACCTGCCGAATGAACTAGCCCTGAAAATGGATGGCGCTCAAGCGTGTTACCCATACCTCGCCGTCAGTGTTTAAGTGACGCACTGACGAGTAGGCAGGCGTGGAGGTTTGTGAAGAAGCC-CCCCTAGTAACTGCGAGTGAAGCGGGAAGAGCTCAAATTTAAAATCTGGCGGTCTC-TGATCGTCCGAGTTGTAGTCTAGAGAAGCGTCTTCCGTGCTGGACCGTGTACAAGTCTCTTGGAACAGAGCG---TCATAGAGGGTGAGAATCCCGTCTTTGACACGGACTACCAGTGCTTTGTGATGCGCTCTCAAAGAGTCGAGTTGTTTGGGAATGCAGCTCAAAATGGGTGGTAAATTCCATCTAAAGCTAAATATTGGCGAGAGACCGATAGCGAACAAGTACCGTGAGGGAAAGATGAAAAGCACTTTGGAAAGAGAGTTAAACAGTACGTGAAATTGCTGAAAGGGAAACGCTTGAAGTCAGTCGCGTCAGTCAGAACTCAGCCTTG-CCTC-GGCT---CGGTGCACTTTCTGA-TTGACGGG-CCAGCATCAGTTTCGGCTGCAGGAGAAAGGTCAGAGGAATGTGGCACCTTCGGGTGTGTTATAGCCTCGGA-CTG-CATACTGTGTCTGGGACTGAGGAATTCAGCACGTGC--AAA-------------------CTG-TGCTTAGGATGCTGGCGTAATGGCTTTAAACGACCCGTCTTGAAACACGGACCAAGGAGTCTAACATACCTGCGAGTGTTTGGGTGG-AAAACCCGAGCGCGTAATGAAAGTGAAAGTTGGGATCTCTGTCGTGGAGAGCACCGACGCCCGGACCAGACCTTCTGTGACGGATCTGCGGTAGAGCACGTATGTTGGGACCCGAAAGATGGTGAACTATGCCTGAATAGGGTGAAGCCAGAGGAAACTCTGGTGGAGGCTCGTAGCGATTCTGACGTGCAAATCGATCGTCAAATTTGGGTATAGGGGCGAAAGACTAATCGAACCATCTAGTAGCTGGTTCCTGCCGAAGTTTCCCTCAGGATAGCAGAAACTCGTA--TCAGATTTATGTGGTAAAGCGAATGATTAGAGGCCTTGGGGTTGAAACAACCTTAACCTATTCTCAAACTTTAAATATGTAAGAACGAGCCGTCACTTGATTGGACCGCTCGGCGATTGAGAGTTTCTAGTGGGCCATTTTTGGTAAGCAGAACTGGCGATGCGGGATGAACCGAACGCGAGGTTAAGGTGCCGGAATACACGCTCATCAGACACCACAAAAGGTGTTAGTTCATCTAGACAGCAGGACGGTGGCCATGGAAGTCGGAACCCGCTAAGGAGTGTGTAACAACTCACCTGCCGAATGAACTAGCCCTGAAAATGGATGGCGCTCAAGCGTGTTACCCATACCTCGCCGTCAGTGTTTAAGTGACGCACTGACGAGTAGGCAGGCGTGGAGGTTTGTGAAGAAGCC-
>Ce.mp24426
--TATCGAGTTT--TTG-AACAGGTT-GTAGCTGGCCTCT----------TCACCGAGGTAATCGTGCACGCCTGGCTCAT---TCCA--CTCTTCAACC-TCTGTGCACCTTG-TGTAG---GA---------GATGACCGAG----GAGGCCTTCGAA----------------------------------AGTTGG---TCTTCGAAGTCT---------------CGCCTACGTTTTTTTTTA-----CTAT--AAACGCTT--CA-GTCAA-T---GAATG------TAATCTCTGCGAATAAT-A--AACGC--A-TCT------AT-ATACAACTTTCAGCAACGGATCTCTTGGCTCTCGCATCGATGAAGAACGCAGCGAAATGCTATAAGTAATGTGAATTGCAGAATTCAGTGAATCATCGAATCTTTGAACGCACCTTGCGCTCCTTGG-TATTCCTCGGAGCATGCCTGTTTGAGTATCATGGAATTCTCAACTCCCAAG----TTTCTTAAC----GAAGCT-------TCGGTGAG--CTTGGAC-TTGGAGG--TC---GTGT---CGC--------------TCTGCTAC-------------ACTC-GAC----TCCTCTGAAATGCATTAGCGGTGAATC--TTA---CGGATCTAC-CTTCAACG----------------------------------T-----------------------------------------------------------------------------------------CCCCTAGTAACTGCGAGTGAAGCGGGAAGAGCTCAAATTTAAAATCTGGCGGTCTC-TGATCGTCCGAGTTGTAGTCTAGAGAAGCGTCTTCCGTGCTGGACCGTGTACAAGTCTCTTGGAACAGAGCG---TCATAGAGGGTGAGAATCCCGTCTTTGACACGGACTACCAGTGCTTTGTGATGCGCTCTCAAAGAGTCGAGTTGTTTGGGAATGCAGCTCAAAATGGGTGGTAAATTCCATCTAAAGCTAAATATTGGCGAGAGACCGATAGCGAACAAGTACCGTGAGGGAAAGATGAAAAGCACTTTGGAAAGAGAGTTAAACAGTACGTGAAATTGCTGAAAGGGAAACGCTTGAAGTCAGTCGCGTCAGTCAGAACTCAGCCTTG-CCTC-GGCT---CGGTGCACTTTCTGA-TTGACGGG-CCAGCATCAGTTTCGGCTGCAGGAGAAAGGTCAGGGGAATGTGGCACCTTCGGGTGTGTTATAGCCCTCGA-CTG-CATACTGTGTCTGGGACTGAGGAATTCAGCACGTGC--AAA-------------------CTG-TGCTTAGGATGCTGGCGTAATGGCTTTAAACGACCCGTCTTGAAACACGGACCAAGGAGTCTAACATACCTGCGAGTGTTTGGGTGG-AAAACCCGAGCGCGTAATGAAAGTGAAAGTTGGGATCTCTGTCGTGGAGAGCACCGACGCCCGGACCAGACCTTCTGTGACGGATCTGCGGTAGAGCACGTATGTTGGGACCCGAAAGATGGTGAACTATGCCTGAATAGGGTGAAGCCAGAGGAAACTCTGGTGGAGGCTCGTAGCGATTCTGACGTGCAAATCGATCGTCAAATTTGGGTATAGGGGCGAAAGACTAATCGAACCATCTAGTAGCTGGTTCCTGCCGAAGTTTCCCTCAGGATAGCAGAAACTCGTA--TCAGATTTATGTGGTAAAGCGAATGATTAGAGGCCTTGGGGTTGAAACAACCTTAACCTATTCTCAAACTTTAAATATGTAAGAACGAGCCGTCACTTGATTGGACCGCTCGGCGATTGAGAGTTTCTAGTGGGCCATTTTTGGTAAGCAGAACTGGCGATGCGGGATGAACCGAACGCGAGGTTAAGGTGCCGGAATACACGCTCATCAGACACCACAAAAGGTGTTAGTTCATCTAGACAGCAGGACGGTGGCCATGGAAGTCGGAACCCGCTAAGGAGTGTGTAACAACTCACCTGCCGAATGAACTAGCCCTGAAAATGGATGGCGCTCAAGCGTGTTACCCATACCTCGCCGTCAGTGTTTAAGTGACGCACTGACGAGTAGGCAGGCGTGGAGGTTTGTGAAGAA----CCCCTAGTAACTGCGAGTGAAGCGGGAAGAGCTCAAATTTAAAATCTGGCGGTCTC-TGATCGTCCGAGTTGTAGTCTAGAGAAGCGTCTTCCGTGCTGGACCGTGTACAAGTCTCTTGGAACAGAGCG---TCATAGAGGGTGAGAATCCCGTCTTTGACACGGACTACCAGTGCTTTGTGATGCGCTCTCAAAGAGTCGAGTTGTTTGGGAATGCAGCTCAAAATGGGTGGTAAATTCCATCTAAAGCTAAATATTGGCGAGAGACCGATAGCGAACAAGTACCGTGAGGGAAAGATGAAAAGCACTTTGGAAAGAGAGTTAAACAGTACGTGAAATTGCTGAAAGGGAAACGCTTGAAGTCAGTCGCGTCAGTCAGAACTCAGCCTTG-CCTC-GGCT---CGGTGCACTTTCTGA-TTGACGGG-CCAGCATCAGTTTCGGCTGCAGGAGAAAGGTCAGGGGAATGTGGCACCTTCGGGTGTGTTATAGCCCTCGA-CTG-CATACTGTGTCTGGGACTGAGGAATTCAGCACGTGC--AAA-------------------CTG-TGCTTAGGATGCTGGCGTAATGGCTTTAAACGACCCGTCTTGAAACACGGACCAAGGAGTCTAACATACCTGCGAGTGTTTGGGTGG-AAAACCCGAGCGCGTAATGAAAGTGAAAGTTGGGATCTCTGTCGTGGAGAGCACCGACGCCCGGACCAGACCTTCTGTGACGGATCTGCGGTAGAGCACGTATGTTGGGACCCGAAAGATGGTGAACTATGCCTGAATAGGGTGAAGCCAGAGGAAACTCTGGTGGAGGCTCGTAGCGATTCTGACGTGCAAATCGATCGTCAAATTTGGGTATAGGGGCGAAAGACTAATCGAACCATCTAGTAGCTGGTTCCTGCCGAAGTTTCCCTCAGGATAGCAGAAACTCGTA--TCAGATTTATGTGGTAAAGCGAATGATTAGAGGCCTTGGGGTTGAAACAACCTTAACCTATTCTCAAACTTTAAATATGTAAGAACGAGCCGTCACTTGATTGGACCGCTCGGCGATTGAGAGTTTCTAGTGGGCCATTTTTGGTAAGCAGAACTGGCGATGCGGGATGAACCGAACGCGAGGTTAAGGTGCCGGAATACACGCTCATCAGACACCACAAAAGGTGTTAGTTCATCTAGACAGCAGGACGGTGGCCATGGAAGTCGGAACCCGCTAAGGAGTGTGTAACAACTCACCTGCCGAATGAACTAGCCCTGAAAATGGATGGCGCTCAAGCGTGTTACCCATACCTCGCCGTCAGTGTTTAAGTGACGCACTGACGAGTAGGCAGGCGTGGAGGTTTGTGAAGAA----CCCCTAGTAACTGCGAGTGAAGCGGGAAGAGCTCAAATTTAAAATCTGGCGGTCTC-TGATCGTCCGAGTTGTAGTCTAGAGAAGCGTCTTCCGTGCTGGACCGTGTACAAGTCTCTTGGAACAGAGCG---TCATAGAGGGTGAGAATCCCGTCTTTGACACGGACTACCAGTGCTTTGTGATGCGCTCTCAAAGAGTCGAGTTGTTTGGGAATGCAGCTCAAAATGGGTGGTAAATTCCATCTAAAGCTAAATATTGGCGAGAGACCGATAGCGAACAAGTACCGTGAGGGAAAGATGAAAAGCACTTTGGAAAGAGAGTTAAACAGTACGTGAAATTGCTGAAAGGGAAACGCTTGAAGTCAGTCGCGTCAGTCAGAACTCAGCCTTG-CCTC-GGCT---CGGTGCACTTTCTGA-TTGACGGG-CCAGCATCAGTTTCGGCTGCAGGAGAAAGGTCAGGGGAATGTGGCACCTTCGGGTGTGTTATAGCCCTCGA-CTG-CATACTGTGTCTGGGACTGAGGAATTCAGCACGTGC--AAA-------------------CTG-TGCTTAGGATGCTGGCGTAATGGCTTTAAACGACCCGTCTTGAAACACGGACCAAGGAGTCTAACATACCTGCGAGTGTTTGGGTGG-AAAACCCGAGCGCGTAATGAAAGTGAAAGTTGGGATCTCTGTCGTGGAGAGCACCGACGCCCGGACCAGACCTTCTGTGACGGATCTGCGGTAGAGCACGTATGTTGGGACCCGAAAGATGGTGAACTATGCCTGAATAGGGTGAAGCCAGAGGAAACTCTGGTGGAGGCTCGTAGCGATTCTGACGTGCAAATCGATCGTCAAATTTGGGTATAGGGGCGAAAGACTAATCGAACCATCTAGTAGCTGGTTCCTGCCGAAGTTTCCCTCAGGATAGCAGAAACTCGTA--TCAGATTTATGTGGTAAAGCGAATGATTAGAGGCCTTGGGGTTGAAACAACCTTAACCTATTCTCAAACTTTAAATATGTAAGAACGAGCCGTCACTTGATTGGACCGCTCGGCGATTGAGAGTTTCTAGTGGGCCATTTTTGGTAAGCAGAACTGGCGATGCGGGATGAACCGAACGCGAGGTTAAGGTGCCGGAATACACGCTCATCAGACACCACAAAAGGTGTTAGTTCATCTAGACAGCAGGACGGTGGCCATGGAAGTCGGAACCCGCTAAGGAGTGTGTAACAACTCACCTGCCGAATGAACTAGCCCTGAAAATGGATGGCGCTCAAGCGTGTTACCCATACCTCGCCGTCAGTGTTTAAGTGACGCACTGACGAGTAGGCAGGCGTGGAGGTTTGTGAAGAA----CCCCTAGTAACTGCGAGTGAAGCGGGAAGAGCTCAAATTTAAAATCTGGCGGTCTC-TGATCGTCCGAGTTGTAGTCTAGAGAAGCGTCTTCCGTGCTGGACCGTGTACAAGTCTCTTGGAACAGAGCG---TCATAGAGGGTGAGAATCCCGTCTTTGACACGGACTACCAGTGCTTTGTGATGCGCTCTCAAAGAGTCGAGTTGTTTGGGAATGCAGCTCAAAATGGGTGGTAAATTCCATCTAAAGCTAAATATTGGCGAGAGACCGATAGCGAACAAGTACCGTGAGGGAAAGATGAAAAGCACTTTGGAAAGAGAGTTAAACAGTACGTGAAATTGCTGAAAGGGAAACGCTTGAAGTCAGTCGCGTCAGTCAGAACTCAGCCTTG-CCTC-GGCT---CGGTGCACTTTCTGA-TTGACGGG-CCAGCATCAGTTTCGGCTGCAGGAGAAAGGTCAGGGGAATGTGGCACCTTCGGGTGTGTTATAGCCCTCGA-CTG-CATACTGTGTCTGGGACTGAGGAATTCAGCACGTGC--AAA-------------------CTG-TGCTTAGGATGCTGGCGTAATGGCTTTAAACGACCCGTCTTGAAACACGGACCAAGGAGTCTAACATACCTGCGAGTGTTTGGGTGG-AAAACCCGAGCGCGTAATGAAAGTGAAAGTTGGGATCTCTGTCGTGGAGAGCACCGACGCCCGGACCAGACCTTCTGTGACGGATCTGCGGTAGAGCACGTATGTTGGGACCCGAAAGATGGTGAACTATGCCTGAATAGGGTGAAGCCAGAGGAAACTCTGGTGGAGGCTCGTAGCGATTCTGACGTGCAAATCGATCGTCAAATTTGGGTATAGGGGCGAAAGACTAATCGAACCATCTAGTAGCTGGTTCCTGCCGAAGTTTCCCTCAGGATAGCAGAAACTCGTA--TCAGATTTATGTGGTAAAGCGAATGATTAGAGGCCTTGGGGTTGAAACAACCTTAACCTATTCTCAAACTTTAAATATGTAAGAACGAGCCGTCACTTGATTGGACCGCTCGGCGATTGAGAGTTTCTAGTGGGCCATTTTTGGTAAGCAGAACTGGCGATGCGGGATGAACCGAACGCGAGGTTAAGGTGCCGGAATACACGCTCATCAGACACCACAAAAGGTGTTAGTTCATCTAGACAGCAGGACGGTGGCCATGGAAGTCGGAACCCGCTAAGGAGTGTGTAACAACTCACCTGCCGAATGAACTAGCCCTGAAAATGGATGGCGCTCAAGCGTGTTACCCATACCTCGCCGTCAGTGTTTAAGTGACGCACTGACGAGTAGGCAGGCGTGGAGGTTTGTGAAGAA----
>G.hai15259
----ACGAGTTC--TTG-AACGGGTT-GCTGCTGACTCCT---------TTATTGGGAGTA--TGTGCACACCTGGCTCAAT--TCCACTCTT-TTAACC-CCTGTGCACTTTT-TGTAG--------------GTTGGTGAAT---GATTGGCATTTAA-------------------------------AGATGTCAG---TTTG--AAGCC----------------TTCCTATG-----TTTTA-----TTAC--AAACGCTT--CA-GTTAT-A---GAATG------TTTTACTTGCT----AT-A--AACGC--A-ATT------AT-ATACAACTTTCAGCAACGGATCTCTTGGCTCTCGCATCGATGAAGAACGCAGCGAAATGCGATAAGTAATGTGAATTGCAGAATTCAGTGAATCATCGAATCTTTGAACGCACCTTGCGCCCTTTGG-TATTCCGAAGGGCATGCCTGTTTGAGTGTCATGGAATTCTCAAACCCCCAA----TTTATT--------------------TTGGTGGG-CTTTGGAT-TTGGAGG-CTT---GTGCTGGTGG------------CTTTTTTAAT------TAAAAGTGTTC-AGC----TCCTCTGAAATGCATTAGT-GTGAATC--TTA---CTGGTC-AC-TATCAGTG-TGATA-------ATT-ATCTG-CGCTGTTGT--GATTCTAGTA----TTTATATG--TTCATGCTTTCTA----ATCG---TCTCGTTTACAT---GAGAC---AATTAATA-----------CCCCTAGTAACTGCGAGTGAAGCGGGAAGAGCTCAAATTTAAAATCTGGCAGTCTT-TGATTGTCCGAGTTGTAGTCTAGAGAAGCGTTTTCCGCGTTGGACCGTGTACAAGTCTCTTGGAACAGAGCG---TCATAGAGGGTGAGAATCCCGTCCATGACACGGACTACCAATGCTTTGTGATGCGCTCTCAAAGAGTCGAGTTGTTTGGGAATGCAGCTCAAAATGGGTGGTAAATTCCATCTAAAGCTAAATATTGGCGAGAGACCGATAGCGAACAAGTACCGTGAGGGAAAGATGAAAAGCACTTTGGAAAGAGAGTTAAACAGTACGTGAAATTGCTGAAAGGGAAACGCTTGAAGTCAGTCGCGTTATTCAGAACTCAGCCTTG-CCTC-GGCT---TGGTGCATTTTCTGT-TTAACGGG-CCAGCATCAGTTTTGATTGCCGGAAAAAGATAAAGGGAATGTGGCACCCTCGGGTGTGTTATAGCCTTTTG-TTG-TATACGGTGATTGGGACTGAGGTTCGCAGCACGCCTTTATGGCCGGGG-TTCGCCCACGTTCG-TGCTTAGGATGCTGGCGTAATGGCTTTAAACGACCCGTCTTGAAACACGGACCAAGGAGTCTAACATGCCTGCGAGTATTTGGGTGG-AAAACCCGAGTGCGCAATGAAAGTGAAAGTTGGGATCCCTGTCGCGGGGAGCACCGACGCCCGGACCAGACCTTCTGTGACGGATCTGCGGTAGAGCATGTATGTTGGGACCCGAAAGATGGTGAACTATGCCTGAATAGGGTGAAGCCAGAGGAAACTCTGGTGGAGGCTCGTAGCGATTCTGACGTGCAAATCGATCGTCAAATTTGGGTATAGGGGCGAAAGACTAATCGAACCATCTAGTAGCTGGTTCCTGCCGAAGTTTCCCTCAGGATAGCAGAAACTCATA--TCAGATTTATGTGGTAAAGCGAATGATTAGAGGCCTTGGGGTTGAAACAACCTTAACCTATTCTCAAACTTTAAATATGTAAGAACAAGCCGTCACTTGATTGGACCGCTTGGCGATTGAGAGTTTCTAGTGGGCCATTTTTGGTAAGCAGAACTGGCGATGCGGGATGAACCGAACGTGAGGTTAAGGTGCCGGAATACACGCTCATCAGACACCACAAAAGGTGTTAGTTCATCTAGACAGCAGGACGGTGGCCATGGAAGTCGGAACCCGCTAAGGAGTGTGTAACAACTCACCTGCCGAATGAACTAGCCCTGAAAATGGATGGCGCTCAAGCGTGTTACCCATACCTCACCGTCAGTGTTTAAGTGATGCATTGACGAGTAGGCAGGCGTGGAGGTTTGTGAAGAAGCC-CCCCTAGTAACTGCGAGTGAAGCGGGAAGAGCTCAAATTTAAAATCTGGCAGTCTT-TGATTGTCCGAGTTGTAGTCTAGAGAAGCGTTTTCCGCGTTGGACCGTGTACAAGTCTCTTGGAACAGAGCG---TCATAGAGGGTGAGAATCCCGTCCATGACACGGACTACCAATGCTTTGTGATGCGCTCTCAAAGAGTCGAGTTGTTTGGGAATGCAGCTCAAAATGGGTGGTAAATTCCATCTAAAGCTAAATATTGGCGAGAGACCGATAGCGAACAAGTACCGTGAGGGAAAGATGAAAAGCACTTTGGAAAGAGAGTTAAACAGTACGTGAAATTGCTGAAAGGGAAACGCTTGAAGTCAGTCGCGTTATTCAGAACTCAGCCTTG-CCTC-GGCT---TGGTGCATTTTCTGT-TTAACGGG-CCAGCATCAGTTTTGATTGCCGGAAAAAGATAAAGGGAATGTGGCACCCTCGGGTGTGTTATAGCCTTTTG-TTG-TATACGGTGATTGGGACTGAGGTTCGCAGCACGCCTTTATGGCCGGGG-TTCGCCCACGTTCG-TGCTTAGGATGCTGGCGTAATGGCTTTAAACGACCCGTCTTGAAACACGGACCAAGGAGTCTAACATGCCTGCGAGTATTTGGGTGG-AAAACCCGAGTGCGCAATGAAAGTGAAAGTTGGGATCCCTGTCGCGGGGAGCACCGACGCCCGGACCAGACCTTCTGTGACGGATCTGCGGTAGAGCATGTATGTTGGGACCCGAAAGATGGTGAACTATGCCTGAATAGGGTGAAGCCAGAGGAAACTCTGGTGGAGGCTCGTAGCGATTCTGACGTGCAAATCGATCGTCAAATTTGGGTATAGGGGCGAAAGACTAATCGAACCATCTAGTAGCTGGTTCCTGCCGAAGTTTCCCTCAGGATAGCAGAAACTCATA--TCAGATTTATGTGGTAAAGCGAATGATTAGAGGCCTTGGGGTTGAAACAACCTTAACCTATTCTCAAACTTTAAATATGTAAGAACAAGCCGTCACTTGATTGGACCGCTTGGCGATTGAGAGTTTCTAGTGGGCCATTTTTGGTAAGCAGAACTGGCGATGCGGGATGAACCGAACGTGAGGTTAAGGTGCCGGAATACACGCTCATCAGACACCACAAAAGGTGTTAGTTCATCTAGACAGCAGGACGGTGGCCATGGAAGTCGGAACCCGCTAAGGAGTGTGTAACAACTCACCTGCCGAATGAACTAGCCCTGAAAATGGATGGCGCTCAAGCGTGTTACCCATACCTCACCGTCAGTGTTTAAGTGATGCATTGACGAGTAGGCAGGCGTGGAGGTTTGTGAAGAAGCC-CCCCTAGTAACTGCGAGTGAAGCGGGAAGAGCTCAAATTTAAAATCTGGCAGTCTT-TGATTGTCCGAGTTGTAGTCTAGAGAAGCGTTTTCCGCGTTGGACCGTGTACAAGTCTCTTGGAACAGAGCG---TCATAGAGGGTGAGAATCCCGTCCATGACACGGACTACCAATGCTTTGTGATGCGCTCTCAAAGAGTCGAGTTGTTTGGGAATGCAGCTCAAAATGGGTGGTAAATTCCATCTAAAGCTAAATATTGGCGAGAGACCGATAGCGAACAAGTACCGTGAGGGAAAGATGAAAAGCACTTTGGAAAGAGAGTTAAACAGTACGTGAAATTGCTGAAAGGGAAACGCTTGAAGTCAGTCGCGTTATTCAGAACTCAGCCTTG-CCTC-GGCT---TGGTGCATTTTCTGT-TTAACGGG-CCAGCATCAGTTTTGATTGCCGGAAAAAGATAAAGGGAATGTGGCACCCTCGGGTGTGTTATAGCCTTTTG-TTG-TATACGGTGATTGGGACTGAGGTTCGCAGCACGCCTTTATGGCCGGGG-TTCGCCCACGTTCG-TGCTTAGGATGCTGGCGTAATGGCTTTAAACGACCCGTCTTGAAACACGGACCAAGGAGTCTAACATGCCTGCGAGTATTTGGGTGG-AAAACCCGAGTGCGCAATGAAAGTGAAAGTTGGGATCCCTGTCGCGGGGAGCACCGACGCCCGGACCAGACCTTCTGTGACGGATCTGCGGTAGAGCATGTATGTTGGGACCCGAAAGATGGTGAACTATGCCTGAATAGGGTGAAGCCAGAGGAAACTCTGGTGGAGGCTCGTAGCGATTCTGACGTGCAAATCGATCGTCAAATTTGGGTATAGGGGCGAAAGACTAATCGAACCATCTAGTAGCTGGTTCCTGCCGAAGTTTCCCTCAGGATAGCAGAAACTCATA--TCAGATTTATGTGGTAAAGCGAATGATTAGAGGCCTTGGGGTTGAAACAACCTTAACCTATTCTCAAACTTTAAATATGTAAGAACAAGCCGTCACTTGATTGGACCGCTTGGCGATTGAGAGTTTCTAGTGGGCCATTTTTGGTAAGCAGAACTGGCGATGCGGGATGAACCGAACGTGAGGTTAAGGTGCCGGAATACACGCTCATCAGACACCACAAAAGGTGTTAGTTCATCTAGACAGCAGGACGGTGGCCATGGAAGTCGGAACCCGCTAAGGAGTGTGTAACAACTCACCTGCCGAATGAACTAGCCCTGAAAATGGATGGCGCTCAAGCGTGTTACCCATACCTCACCGTCAGTGTTTAAGTGATGCATTGACGAGTAGGCAGGCGTGGAGGTTTGTGAAGAAGCC-CCCCTAGTAACTGCGAGTGAAGCGGGAAGAGCTCAAATTTAAAATCTGGCAGTCTT-TGATTGTCCGAGTTGTAGTCTAGAGAAGCGTTTTCCGCGTTGGACCGTGTACAAGTCTCTTGGAACAGAGCG---TCATAGAGGGTGAGAATCCCGTCCATGACACGGACTACCAATGCTTTGTGATGCGCTCTCAAAGAGTCGAGTTGTTTGGGAATGCAGCTCAAAATGGGTGGTAAATTCCATCTAAAGCTAAATATTGGCGAGAGACCGATAGCGAACAAGTACCGTGAGGGAAAGATGAAAAGCACTTTGGAAAGAGAGTTAAACAGTACGTGAAATTGCTGAAAGGGAAACGCTTGAAGTCAGTCGCGTTATTCAGAACTCAGCCTTG-CCTC-GGCT---TGGTGCATTTTCTGT-TTAACGGG-CCAGCATCAGTTTTGATTGCCGGAAAAAGATAAAGGGAATGTGGCACCCTCGGGTGTGTTATAGCCTTTTG-TTG-TATACGGTGATTGGGACTGAGGTTCGCAGCACGCCTTTATGGCCGGGG-TTCGCCCACGTTCG-TGCTTAGGATGCTGGCGTAATGGCTTTAAACGACCCGTCTTGAAACACGGACCAAGGAGTCTAACATGCCTGCGAGTATTTGGGTGG-AAAACCCGAGTGCGCAATGAAAGTGAAAGTTGGGATCCCTGTCGCGGGGAGCACCGACGCCCGGACCAGACCTTCTGTGACGGATCTGCGGTAGAGCATGTATGTTGGGACCCGAAAGATGGTGAACTATGCCTGAATAGGGTGAAGCCAGAGGAAACTCTGGTGGAGGCTCGTAGCGATTCTGACGTGCAAATCGATCGTCAAATTTGGGTATAGGGGCGAAAGACTAATCGAACCATCTAGTAGCTGGTTCCTGCCGAAGTTTCCCTCAGGATAGCAGAAACTCATA--TCAGATTTATGTGGTAAAGCGAATGATTAGAGGCCTTGGGGTTGAAACAACCTTAACCTATTCTCAAACTTTAAATATGTAAGAACAAGCCGTCACTTGATTGGACCGCTTGGCGATTGAGAGTTTCTAGTGGGCCATTTTTGGTAAGCAGAACTGGCGATGCGGGATGAACCGAACGTGAGGTTAAGGTGCCGGAATACACGCTCATCAGACACCACAAAAGGTGTTAGTTCATCTAGACAGCAGGACGGTGGCCATGGAAGTCGGAACCCGCTAAGGAGTGTGTAACAACTCACCTGCCGAATGAACTAGCCCTGAAAATGGATGGCGCTCAAGCGTGTTACCCATACCTCACCGTCAGTGTTTAAGTGATGCATTGACGAGTAGGCAGGCGTGGAGGTTTGTGAAGAAGCC-
>G.hai15268
----ACGAGTTC--TTG-AACGGGTT-GCTGCTGACTCCT---------TTATTGGGAGTA--TGTGCACACCTGGCTCAAT--TCCACTCTT-TTAACC-CCTGTGCACTTTT-TGTAG--------------GTTGGTGAAT---GATTGGCATTTAA-------------------------------AGATGTCAG---TTTG--AAGCC----------------TTCCTATG-----TTTTA-----TTAC--AAACGCTT--CA-GTTAT-A---GAATG------TTTTACTTGCT----AT-A--AACGC--A-ATT------AT-ATACAACTTTCAGCAACGGATCTCTTGGCTCTCGCATCGATGAAGAACGCAGCGAAATGCGATAAGTAATGTGAATTGCAGAATTCAGTGAATCATCGAATCTTTGAACGCACCTTGCGCCCTTTGG-TATTCCGAAGGGCATGCCTGTTTGAGTGTCATGGAATTCTCAAACCCCCAA----TTTATT--------------------TTGGTGGG-CTTTGGAT-TTGGAGG-CTT---GTGCTGGTGG------------CTTTTTTAAT------TAAAAGTGTTC-AGC----TCCTCTGAAATGCATTAGT-GTGAATC--TTA---CTGGTC-AC-TATCAGTG-TGATA-------ATT-ATCTG-CGCTGTTGT--GATTCTAGTA----TTTATATG--TTCATGCTTTCTA----ATCG---TCTCGTTTACAT---GAGAC---AATTAATA-----------CCCCTAGTAACTGCGAGTGAAGCGGGAAGAGCTCAAATTTAAAATCTGGCAGTCTT-TGATTGTCCGAGTTGTAGTCTAGAGAAGCGTTTTCCGCGTTGGACCGTGTACAAGTCTCTTGGAACAGAGCG---TCATAGAGGGTGAGAATCCCGTCCATGACACGGACTACCAATGCTTTGTGATGCGCTCTCAAAGAGTCGAGTTGTTTGGGAATGCAGCTCAAAATGGGTGGTAAATTCCATCTAAAGCTAAATATTGGCGAGAGACCGATAGCGAACAAGTACCGTGAGGGAAAGATGAAAAGCACTTTGGAAAGAGAGTTAAACAGTACGTGAAATTGCTGAAAGGGAAACGCTTGAAGTCAGTCGCGTTATTCAGAACTCAGCCTTG-CCTC-GGCT---TGGTGCATTTTCTGT-TTAACGGG-CCAGCATCAGTTTTGATTGCCGGAAAAAGATAAAGGGAATGTGGCACCCTCGGGTGTGTTATAGCCTTTTG-TTG-TATACGGTGATTGGGACTGAGGTTCGCAGCACGCCTTTATGGCCGGGG-TTCGCCCACGTTCG-TGCTTAGGATGCTGGCGTAATGGCTTTAAACGACCCGTCTTGAAACACGGACCAAGGAGTCTAACATGCCTGCGAGTATTTGGGTGG-AAAACCCGAGTGCGTAATGAAAGTGAAAGTTGGGATCCCTGTCGCGGGGAGCACCGACGCCCGGACCAGACCTTCTGTGACGGATCTGCGGTAGAGCATGTATGTTGGGACCCGAAAGATGGTGAACTATGCCTGAATAGGGTGAAGCCAGAGGAAACTCTGGTGGAGGCTCGTAGCGATTCTGACGTGCAAATCGATCGTCAAATTTGGGTATAGGGGCGAAAGACTAATCGAACCATCTAGTAGCTGGTTCCTGCCGAAGTTTCCCTCAGGATAGCAGAAACTCATA--TCAGATTTATGTGGTAAAGCGAATGATTAGAGGCCTTGGGGTTGAAACAACCTTAACCTATTCTCAAACTTTAAATATGTAAGAACAAGCCGTCACTTGATTGGACCGCTTGGCGATTGAGAGTTTCTAGTGGGCCATTTTTGGTAAGCAGAACTGGCGATGCGGGATGAACCGAACGTGAGGTTAAGGTGCCGGAATACACGCTCATCAGACACCACAAAAGGTGTTAGTTCATCTAGACAGCAGGACGGTGGCCATGGAAGTCGGAACCCGCTAAGGAGTGTGTAACAACTCACCTGCCGAATGAACTAGCCCTGAAAATGGATGGCGCTCAAGCGTGTTACCCATACCTCACCGTCAGTGTTTAAGTGATGCATTGACGAGTAGGCAGGCGTGGAGGTTTGTGAAGAAGCC-CCCCTAGTAACTGCGAGTGAAGCGGGAAGAGCTCAAATTTAAAATCTGGCAGTCTT-TGATTGTCCGAGTTGTAGTCTAGAGAAGCGTTTTCCGCGTTGGACCGTGTACAAGTCTCTTGGAACAGAGCG---TCATAGAGGGTGAGAATCCCGTCCATGACACGGACTACCAATGCTTTGTGATGCGCTCTCAAAGAGTCGAGTTGTTTGGGAATGCAGCTCAAAATGGGTGGTAAATTCCATCTAAAGCTAAATATTGGCGAGAGACCGATAGCGAACAAGTACCGTGAGGGAAAGATGAAAAGCACTTTGGAAAGAGAGTTAAACAGTACGTGAAATTGCTGAAAGGGAAACGCTTGAAGTCAGTCGCGTTATTCAGAACTCAGCCTTG-CCTC-GGCT---TGGTGCATTTTCTGT-TTAACGGG-CCAGCATCAGTTTTGATTGCCGGAAAAAGATAAAGGGAATGTGGCACCCTCGGGTGTGTTATAGCCTTTTG-TTG-TATACGGTGATTGGGACTGAGGTTCGCAGCACGCCTTTATGGCCGGGG-TTCGCCCACGTTCG-TGCTTAGGATGCTGGCGTAATGGCTTTAAACGACCCGTCTTGAAACACGGACCAAGGAGTCTAACATGCCTGCGAGTATTTGGGTGG-AAAACCCGAGTGCGTAATGAAAGTGAAAGTTGGGATCCCTGTCGCGGGGAGCACCGACGCCCGGACCAGACCTTCTGTGACGGATCTGCGGTAGAGCATGTATGTTGGGACCCGAAAGATGGTGAACTATGCCTGAATAGGGTGAAGCCAGAGGAAACTCTGGTGGAGGCTCGTAGCGATTCTGACGTGCAAATCGATCGTCAAATTTGGGTATAGGGGCGAAAGACTAATCGAACCATCTAGTAGCTGGTTCCTGCCGAAGTTTCCCTCAGGATAGCAGAAACTCATA--TCAGATTTATGTGGTAAAGCGAATGATTAGAGGCCTTGGGGTTGAAACAACCTTAACCTATTCTCAAACTTTAAATATGTAAGAACAAGCCGTCACTTGATTGGACCGCTTGGCGATTGAGAGTTTCTAGTGGGCCATTTTTGGTAAGCAGAACTGGCGATGCGGGATGAACCGAACGTGAGGTTAAGGTGCCGGAATACACGCTCATCAGACACCACAAAAGGTGTTAGTTCATCTAGACAGCAGGACGGTGGCCATGGAAGTCGGAACCCGCTAAGGAGTGTGTAACAACTCACCTGCCGAATGAACTAGCCCTGAAAATGGATGGCGCTCAAGCGTGTTACCCATACCTCACCGTCAGTGTTTAAGTGATGCATTGACGAGTAGGCAGGCGTGGAGGTTTGTGAAGAAGCC-CCCCTAGTAACTGCGAGTGAAGCGGGAAGAGCTCAAATTTAAAATCTGGCAGTCTT-TGATTGTCCGAGTTGTAGTCTAGAGAAGCGTTTTCCGCGTTGGACCGTGTACAAGTCTCTTGGAACAGAGCG---TCATAGAGGGTGAGAATCCCGTCCATGACACGGACTACCAATGCTTTGTGATGCGCTCTCAAAGAGTCGAGTTGTTTGGGAATGCAGCTCAAAATGGGTGGTAAATTCCATCTAAAGCTAAATATTGGCGAGAGACCGATAGCGAACAAGTACCGTGAGGGAAAGATGAAAAGCACTTTGGAAAGAGAGTTAAACAGTACGTGAAATTGCTGAAAGGGAAACGCTTGAAGTCAGTCGCGTTATTCAGAACTCAGCCTTG-CCTC-GGCT---TGGTGCATTTTCTGT-TTAACGGG-CCAGCATCAGTTTTGATTGCCGGAAAAAGATAAAGGGAATGTGGCACCCTCGGGTGTGTTATAGCCTTTTG-TTG-TATACGGTGATTGGGACTGAGGTTCGCAGCACGCCTTTATGGCCGGGG-TTCGCCCACGTTCG-TGCTTAGGATGCTGGCGTAATGGCTTTAAACGACCCGTCTTGAAACACGGACCAAGGAGTCTAACATGCCTGCGAGTATTTGGGTGG-AAAACCCGAGTGCGTAATGAAAGTGAAAGTTGGGATCCCTGTCGCGGGGAGCACCGACGCCCGGACCAGACCTTCTGTGACGGATCTGCGGTAGAGCATGTATGTTGGGACCCGAAAGATGGTGAACTATGCCTGAATAGGGTGAAGCCAGAGGAAACTCTGGTGGAGGCTCGTAGCGATTCTGACGTGCAAATCGATCGTCAAATTTGGGTATAGGGGCGAAAGACTAATCGAACCATCTAGTAGCTGGTTCCTGCCGAAGTTTCCCTCAGGATAGCAGAAACTCATA--TCAGATTTATGTGGTAAAGCGAATGATTAGAGGCCTTGGGGTTGAAACAACCTTAACCTATTCTCAAACTTTAAATATGTAAGAACAAGCCGTCACTTGATTGGACCGCTTGGCGATTGAGAGTTTCTAGTGGGCCATTTTTGGTAAGCAGAACTGGCGATGCGGGATGAACCGAACGTGAGGTTAAGGTGCCGGAATACACGCTCATCAGACACCACAAAAGGTGTTAGTTCATCTAGACAGCAGGACGGTGGCCATGGAAGTCGGAACCCGCTAAGGAGTGTGTAACAACTCACCTGCCGAATGAACTAGCCCTGAAAATGGATGGCGCTCAAGCGTGTTACCCATACCTCACCGTCAGTGTTTAAGTGATGCATTGACGAGTAGGCAGGCGTGGAGGTTTGTGAAGAAGCC-CCCCTAGTAACTGCGAGTGAAGCGGGAAGAGCTCAAATTTAAAATCTGGCAGTCTT-TGATTGTCCGAGTTGTAGTCTAGAGAAGCGTTTTCCGCGTTGGACCGTGTACAAGTCTCTTGGAACAGAGCG---TCATAGAGGGTGAGAATCCCGTCCATGACACGGACTACCAATGCTTTGTGATGCGCTCTCAAAGAGTCGAGTTGTTTGGGAATGCAGCTCAAAATGGGTGGTAAATTCCATCTAAAGCTAAATATTGGCGAGAGACCGATAGCGAACAAGTACCGTGAGGGAAAGATGAAAAGCACTTTGGAAAGAGAGTTAAACAGTACGTGAAATTGCTGAAAGGGAAACGCTTGAAGTCAGTCGCGTTATTCAGAACTCAGCCTTG-CCTC-GGCT---TGGTGCATTTTCTGT-TTAACGGG-CCAGCATCAGTTTTGATTGCCGGAAAAAGATAAAGGGAATGTGGCACCCTCGGGTGTGTTATAGCCTTTTG-TTG-TATACGGTGATTGGGACTGAGGTTCGCAGCACGCCTTTATGGCCGGGG-TTCGCCCACGTTCG-TGCTTAGGATGCTGGCGTAATGGCTTTAAACGACCCGTCTTGAAACACGGACCAAGGAGTCTAACATGCCTGCGAGTATTTGGGTGG-AAAACCCGAGTGCGTAATGAAAGTGAAAGTTGGGATCCCTGTCGCGGGGAGCACCGACGCCCGGACCAGACCTTCTGTGACGGATCTGCGGTAGAGCATGTATGTTGGGACCCGAAAGATGGTGAACTATGCCTGAATAGGGTGAAGCCAGAGGAAACTCTGGTGGAGGCTCGTAGCGATTCTGACGTGCAAATCGATCGTCAAATTTGGGTATAGGGGCGAAAGACTAATCGAACCATCTAGTAGCTGGTTCCTGCCGAAGTTTCCCTCAGGATAGCAGAAACTCATA--TCAGATTTATGTGGTAAAGCGAATGATTAGAGGCCTTGGGGTTGAAACAACCTTAACCTATTCTCAAACTTTAAATATGTAAGAACAAGCCGTCACTTGATTGGACCGCTTGGCGATTGAGAGTTTCTAGTGGGCCATTTTTGGTAAGCAGAACTGGCGATGCGGGATGAACCGAACGTGAGGTTAAGGTGCCGGAATACACGCTCATCAGACACCACAAAAGGTGTTAGTTCATCTAGACAGCAGGACGGTGGCCATGGAAGTCGGAACCCGCTAAGGAGTGTGTAACAACTCACCTGCCGAATGAACTAGCCCTGAAAATGGATGGCGCTCAAGCGTGTTACCCATACCTCACCGTCAGTGTTTAAGTGATGCATTGACGAGTAGGCAGGCGTGGAGGTTTGTGAAGAAGCC-
>G.the2896
----ACGAGTTC--TTG-AACGGGTT-GCTGCTGACTCTA--------------ACGAGTA--TGTGCACACCTGGCTCAAT--TCCA--CTCTTTAACC-TCTGTGCACTTTT-TGTAG--------------GTTGGCTGAA--AGACTGGCTTTAAG------------------------------------TCGG---TCTG-AAGGCC----------------TTCCTATG-----TTTTA-----TTAT--AAACGCTT--CA-GTTAT-A---GAATG----T---TTTAYTYTGCT--AT-A--AACGC--A-ATT------AT-ATACAACTTTCAGCAACGGATCTCTTGGCTCTCGCATCGATGAAGAACGCAGCGAAATGCGATAAGTAATGTGAATTGCAGAATTCAGTGAATCATCGAATCTTTGAACGCACCTTGCGCCCCTTGG-TATTCCGAGGGGCATGCCTGTTTGAGTGTCATGGAATTCTCAAACCCCCAA----TTTATT--------------------TTGGTGGG-CTTTGGAC-TTGGAGG-CTT---GTGC---TGG------------CTTTTTAAAT---------TAAAGCTTCAGC----TCCTCTGAAATACATTAGT-GTGAATC--TTA---CTGGCC-AC-TATCAGTG-TGATA-------ATT-ATCTG-CGCTGTTGT--G-ATTCAGTA----TTTAAATG--TTCATGCTTTCTA----ATCG---TCTTYTTAC------GAGAC---AATTAACT-----------CCCCTAGTAACTGCGAGTGAAGCGGGAAGAGCTCAAATTTAAAATCTGGCAGTCTT-TGATTGTCCGAGTTGTAGTCTAGAGAAGCGTTTTCCGCGTTGGACCGTGTACAAGTCTCTTGGAACAGAGCG---TCATAGAGGGTGAGAATCCCGTCCATGACACGGACTACCAATGCTTTGTGATGCGCTCTCAAAGAGTCGAGTTGTTTGGGAATGCAGCTCAAAATGGGTGGTAAATTCCATCTAAAGCTAAATATTGGCGAGAGACCGATAGCGAACAAGTACCGTGAGGGAAAGATGAAAAGCACTTTGGAAAGAGAGTTAAACAGTACGTGAAATTGCTGAAAGGGAAACGCTTGAAGTCAGTCGCGTTATTCAGAACTCAGCCTAG-CCTC-GGCT---TGGTGCATTTTCTGT-TTAACGGG-CCAGCATCAGTTTTGACTGCCGGAAAAAGATGAAGGGAATGTGGCACCCTCGGGTGTGTTATAGCCTTTTG-TTG-TATACGGTGGTTGGGACTGAGGTTCGCAGCACGCCTTTATGGCCGGGG-TTCGCCCACGTTCG-TGCTTAGGATGCTGGCGTAATGGCTTTAAACGACCCGTCTTGAAACACGGACCAAGGAGTCTAACATGCCTGCGAGTATTTGGGTGG-AAAACCCGAGTGCGTAATTAAAGTGAAAGTTGGGATCCCTGTCGTGGGGAGCACCGACGCCCGGACCAGACCTTCTGTGACGGATCTGCGGTAGAGCATGTATGTTGGGACCCGAAAGATGGTGAACTATGCCTGA------------------------------------------------------------------------------------------------------------------------------------------------------------------------------------------------------------------------------------------------------------------------------------------------------------------------------------------------------------------------------------------------------------------------------------------------------------------------------------------------------------------------------------------------------------------------------------------CCCCTAGTAACTGCGAGTGAAGCGGGAAGAGCTCAAATTTAAAATCTGGCAGTCTT-TGATTGTCCGAGTTGTAGTCTAGAGAAGCGTTTTCCGCGTTGGACCGTGTACAAGTCTCTTGGAACAGAGCG---TCATAGAGGGTGAGAATCCCGTCCATGACACGGACTACCAATGCTTTGTGATGCGCTCTCAAAGAGTCGAGTTGTTTGGGAATGCAGCTCAAAATGGGTGGTAAATTCCATCTAAAGCTAAATATTGGCGAGAGACCGATAGCGAACAAGTACCGTGAGGGAAAGATGAAAAGCACTTTGGAAAGAGAGTTAAACAGTACGTGAAATTGCTGAAAGGGAAACGCTTGAAGTCAGTCGCGTTATTCAGAACTCAGCCTAG-CCTC-GGCT---TGGTGCATTTTCTGT-TTAACGGG-CCAGCATCAGTTTTGACTGCCGGAAAAAGATGAAGGGAATGTGGCACCCTCGGGTGTGTTATAGCCTTTTG-TTG-TATACGGTGGTTGGGACTGAGGTTCGCAGCACGCCTTTATGGCCGGGG-TTCGCCCACGTTCG-TGCTTAGGATGCTGGCGTAATGGCTTTAAACGACCCGTCTTGAAACACGGACCAAGGAGTCTAACATGCCTGCGAGTATTTGGGTGG-AAAACCCGAGTGCGTAATTAAAGTGAAAGTTGGGATCCCTGTCGTGGGGAGCACCGACGCCCGGACCAGACCTTCTGTGACGGATCTGCGGTAGAGCATGTATGTTGGGACCCGAAAGATGGTGAACTATGCCTGA------------------------------------------------------------------------------------------------------------------------------------------------------------------------------------------------------------------------------------------------------------------------------------------------------------------------------------------------------------------------------------------------------------------------------------------------------------------------------------------------------------------------------------------------------------------------------------------CCCCTAGTAACTGCGAGTGAAGCGGGAAGAGCTCAAATTTAAAATCTGGCAGTCTT-TGATTGTCCGAGTTGTAGTCTAGAGAAGCGTTTTCCGCGTTGGACCGTGTACAAGTCTCTTGGAACAGAGCG---TCATAGAGGGTGAGAATCCCGTCCATGACACGGACTACCAATGCTTTGTGATGCGCTCTCAAAGAGTCGAGTTGTTTGGGAATGCAGCTCAAAATGGGTGGTAAATTCCATCTAAAGCTAAATATTGGCGAGAGACCGATAGCGAACAAGTACCGTGAGGGAAAGATGAAAAGCACTTTGGAAAGAGAGTTAAACAGTACGTGAAATTGCTGAAAGGGAAACGCTTGAAGTCAGTCGCGTTATTCAGAACTCAGCCTAG-CCTC-GGCT---TGGTGCATTTTCTGT-TTAACGGG-CCAGCATCAGTTTTGACTGCCGGAAAAAGATGAAGGGAATGTGGCACCCTCGGGTGTGTTATAGCCTTTTG-TTG-TATACGGTGGTTGGGACTGAGGTTCGCAGCACGCCTTTATGGCCGGGG-TTCGCCCACGTTCG-TGCTTAGGATGCTGGCGTAATGGCTTTAAACGACCCGTCTTGAAACACGGACCAAGGAGTCTAACATGCCTGCGAGTATTTGGGTGG-AAAACCCGAGTGCGTAATTAAAGTGAAAGTTGGGATCCCTGTCGTGGGGAGCACCGACGCCCGGACCAGACCTTCTGTGACGGATCTGCGGTAGAGCATGTATGTTGGGACCCGAAAGATGGTGAACTATGCCTGA------------------------------------------------------------------------------------------------------------------------------------------------------------------------------------------------------------------------------------------------------------------------------------------------------------------------------------------------------------------------------------------------------------------------------------------------------------------------------------------------------------------------------------------------------------------------------------------CCCCTAGTAACTGCGAGTGAAGCGGGAAGAGCTCAAATTTAAAATCTGGCAGTCTT-TGATTGTCCGAGTTGTAGTCTAGAGAAGCGTTTTCCGCGTTGGACCGTGTACAAGTCTCTTGGAACAGAGCG---TCATAGAGGGTGAGAATCCCGTCCATGACACGGACTACCAATGCTTTGTGATGCGCTCTCAAAGAGTCGAGTTGTTTGGGAATGCAGCTCAAAATGGGTGGTAAATTCCATCTAAAGCTAAATATTGGCGAGAGACCGATAGCGAACAAGTACCGTGAGGGAAAGATGAAAAGCACTTTGGAAAGAGAGTTAAACAGTACGTGAAATTGCTGAAAGGGAAACGCTTGAAGTCAGTCGCGTTATTCAGAACTCAGCCTAG-CCTC-GGCT---TGGTGCATTTTCTGT-TTAACGGG-CCAGCATCAGTTTTGACTGCCGGAAAAAGATGAAGGGAATGTGGCACCCTCGGGTGTGTTATAGCCTTTTG-TTG-TATACGGTGGTTGGGACTGAGGTTCGCAGCACGCCTTTATGGCCGGGG-TTCGCCCACGTTCG-TGCTTAGGATGCTGGCGTAATGGCTTTAAACGACCCGTCTTGAAACACGGACCAAGGAGTCTAACATGCCTGCGAGTATTTGGGTGG-AAAACCCGAGTGCGTAATTAAAGTGAAAGTTGGGATCCCTGTCGTGGGGAGCACCGACGCCCGGACCAGACCTTCTGTGACGGATCTGCGGTAGAGCATGTATGTTGGGACCCGAAAGATGGTGAACTATGCCTGA------------------------------------------------------------------------------------------------------------------------------------------------------------------------------------------------------------------------------------------------------------------------------------------------------------------------------------------------------------------------------------------------------------------------------------------------------------------------------------------------------------------------------------------------------------------------------------------
>G.the1808
ATTAACGAGTTC--TTG-AACGGGTT-GCTGCTGACTCTA--------------ACGAGTA--TGTGCACACCTGGCTCAAT--TCCA--CTCTTTAACC-TCTGTGCACTTTT-TGTAG--------------GTTGGTTGAA--AGGCTGGCTTTAAG------------------------------------TCGG---TCTG-AAGGCC----------------TTCCTATG-----TTTTA-----TTAT--AAACGCTT--CA-GTTAT-A---GAATG--------TTTACTTTGCT--AT-A--AACGC--A-ATT------AT-ATACAACTTTCAGCAACGGATCTCTTGGCTCTCGCATCGATGAAGAACGCAGCGAAATGCGATAAGTAATGTGAATTGCAGAATTCAGTGAATCATCGAATCTTTGAACGCACCTTGCGCCCCTTGG-TATTCCGAGGGGCATGCCTGTTTGAGTGTCATGGAATTCTCAAACCCCCAA----TTTATT--------------------TTGGTGGG-CTTTGGAC-TTGGAGG-CTT---GTGC---TGG------------CTTTTTAAAT---------TAAAGCTTCAGC----TCCTCTGAAATACATTAGT-GTGAATC--TTA---CTGGCC-AC-TATCAGTG-TGATA-------ATT-ATCTG-CGCTGTTGT--G-ATTCAGTA----TTTAAATG--TTCATGCTTTCTA----ATCG---TCTTCTTAC------GAGAC---AATTAACT-----TTGAC-CCCCTAGTAACTGCGAGTGAAGCGGGAAGAGCTCAAATTTAAAATCTGGCAGTCTT-TGATTGTCCGAGTTGTAGTCTAGAGAAGCGTTTTCCGCGTTGGACCGTGTACAAGTCTCTTGGAACAGAGCG---TCATAGAGGGTGAGAATCCCGTCCATGACACGGACTACCAATGCTTTGTGATGCGCTCTCAAAGAGTCGAGTTGTTTGGGAATGCAGCTCAAAATGGGTGGTAAATTCCATCTAAAGCTAAATATTGGCGAGAGACCGATAGCGAACAAGTACCGTGAGGGAAAGATGAAAAGCACTTTGGAAAGAGAGTTAAACAGTACGTGAAATTGCTGAAAGGGAAACGCTTGAAGTCAGTCGCGTTATTCAGAACTCAGCCTAG-CCTC-GGCT---TGGTGCATTTTCTGT-TTAACGGG-CCAGCATCAGTTTTGACTGCCGGAAAAAGATGAAGGGAATGTGGCACCCTCGGGTGTGTTATAGCCTTTTG-TTG-TATACGGTGGTTGGGACTGAGGTTCGCAGCACGCCTTTATGGCCGGGG-TTCGCCCACGTTCG-TGCTTAGGATGCTGGCGTAATGGCTTTAAACGACCCGTCTTGAAACACGGACCAAGGAGTCTAACATGCCTGCGAGTATTTGGGTGG-AAAACCCGAGTGCGTAATTAAAGTGAAAGTTGGGATCCCTGTCGTGGGGAGCACCGACGCCCGGACCAGACCTTCTGTGACGGATCTGCGGTAGAGCATGTATGTTGGGACCCGAAAGATGGTGAACTATGCCTGAATAGGGTGAAGCCAGAGGAAACTCTGGTGGAGGCTCGTAGCGATTCTGACGTGCAAATCGATCGTCAAATTTGGGTATAGGGGCGAAAGACTAATCGAACCATCTAGTAGCTGGT-CCTGCCGAAGTTTCCCTCA-GATAGCAGAAACTCATA--TCAGATTTATGTGGTAAAGCGA--TGATAGAGGCCTTGGGGTTG-----------------------------------------------------------------------------------------------------------------------------------------------------------------------------------------------------------------------------------------------------------------------------------------------------------------------------------------------------------------------------------CCCCTAGTAACTGCGAGTGAAGCGGGAAGAGCTCAAATTTAAAATCTGGCAGTCTT-TGATTGTCCGAGTTGTAGTCTAGAGAAGCGTTTTCCGCGTTGGACCGTGTACAAGTCTCTTGGAACAGAGCG---TCATAGAGGGTGAGAATCCCGTCCATGACACGGACTACCAATGCTTTGTGATGCGCTCTCAAAGAGTCGAGTTGTTTGGGAATGCAGCTCAAAATGGGTGGTAAATTCCATCTAAAGCTAAATATTGGCGAGAGACCGATAGCGAACAAGTACCGTGAGGGAAAGATGAAAAGCACTTTGGAAAGAGAGTTAAACAGTACGTGAAATTGCTGAAAGGGAAACGCTTGAAGTCAGTCGCGTTATTCAGAACTCAGCCTAG-CCTC-GGCT---TGGTGCATTTTCTGT-TTAACGGG-CCAGCATCAGTTTTGACTGCCGGAAAAAGATGAAGGGAATGTGGCACCCTCGGGTGTGTTATAGCCTTTTG-TTG-TATACGGTGGTTGGGACTGAGGTTCGCAGCACGCCTTTATGGCCGGGG-TTCGCCCACGTTCG-TGCTTAGGATGCTGGCGTAATGGCTTTAAACGACCCGTCTTGAAACACGGACCAAGGAGTCTAACATGCCTGCGAGTATTTGGGTGG-AAAACCCGAGTGCGTAATTAAAGTGAAAGTTGGGATCCCTGTCGTGGGGAGCACCGACGCCCGGACCAGACCTTCTGTGACGGATCTGCGGTAGAGCATGTATGTTGGGACCCGAAAGATGGTGAACTATGCCTGAATAGGGTGAAGCCAGAGGAAACTCTGGTGGAGGCTCGTAGCGATTCTGACGTGCAAATCGATCGTCAAATTTGGGTATAGGGGCGAAAGACTAATCGAACCATCTAGTAGCTGGT-CCTGCCGAAGTTTCCCTCA-GATAGCAGAAACTCATA--TCAGATTTATGTGGTAAAGCGA--TGATAGAGGCCTTGGGGTTG-----------------------------------------------------------------------------------------------------------------------------------------------------------------------------------------------------------------------------------------------------------------------------------------------------------------------------------------------------------------------------------CCCCTAGTAACTGCGAGTGAAGCGGGAAGAGCTCAAATTTAAAATCTGGCAGTCTT-TGATTGTCCGAGTTGTAGTCTAGAGAAGCGTTTTCCGCGTTGGACCGTGTACAAGTCTCTTGGAACAGAGCG---TCATAGAGGGTGAGAATCCCGTCCATGACACGGACTACCAATGCTTTGTGATGCGCTCTCAAAGAGTCGAGTTGTTTGGGAATGCAGCTCAAAATGGGTGGTAAATTCCATCTAAAGCTAAATATTGGCGAGAGACCGATAGCGAACAAGTACCGTGAGGGAAAGATGAAAAGCACTTTGGAAAGAGAGTTAAACAGTACGTGAAATTGCTGAAAGGGAAACGCTTGAAGTCAGTCGCGTTATTCAGAACTCAGCCTAG-CCTC-GGCT---TGGTGCATTTTCTGT-TTAACGGG-CCAGCATCAGTTTTGACTGCCGGAAAAAGATGAAGGGAATGTGGCACCCTCGGGTGTGTTATAGCCTTTTG-TTG-TATACGGTGGTTGGGACTGAGGTTCGCAGCACGCCTTTATGGCCGGGG-TTCGCCCACGTTCG-TGCTTAGGATGCTGGCGTAATGGCTTTAAACGACCCGTCTTGAAACACGGACCAAGGAGTCTAACATGCCTGCGAGTATTTGGGTGG-AAAACCCGAGTGCGTAATTAAAGTGAAAGTTGGGATCCCTGTCGTGGGGAGCACCGACGCCCGGACCAGACCTTCTGTGACGGATCTGCGGTAGAGCATGTATGTTGGGACCCGAAAGATGGTGAACTATGCCTGAATAGGGTGAAGCCAGAGGAAACTCTGGTGGAGGCTCGTAGCGATTCTGACGTGCAAATCGATCGTCAAATTTGGGTATAGGGGCGAAAGACTAATCGAACCATCTAGTAGCTGGT-CCTGCCGAAGTTTCCCTCA-GATAGCAGAAACTCATA--TCAGATTTATGTGGTAAAGCGA--TGATAGAGGCCTTGGGGTTG-----------------------------------------------------------------------------------------------------------------------------------------------------------------------------------------------------------------------------------------------------------------------------------------------------------------------------------------------------------------------------------CCCCTAGTAACTGCGAGTGAAGCGGGAAGAGCTCAAATTTAAAATCTGGCAGTCTT-TGATTGTCCGAGTTGTAGTCTAGAGAAGCGTTTTCCGCGTTGGACCGTGTACAAGTCTCTTGGAACAGAGCG---TCATAGAGGGTGAGAATCCCGTCCATGACACGGACTACCAATGCTTTGTGATGCGCTCTCAAAGAGTCGAGTTGTTTGGGAATGCAGCTCAAAATGGGTGGTAAATTCCATCTAAAGCTAAATATTGGCGAGAGACCGATAGCGAACAAGTACCGTGAGGGAAAGATGAAAAGCACTTTGGAAAGAGAGTTAAACAGTACGTGAAATTGCTGAAAGGGAAACGCTTGAAGTCAGTCGCGTTATTCAGAACTCAGCCTAG-CCTC-GGCT---TGGTGCATTTTCTGT-TTAACGGG-CCAGCATCAGTTTTGACTGCCGGAAAAAGATGAAGGGAATGTGGCACCCTCGGGTGTGTTATAGCCTTTTG-TTG-TATACGGTGGTTGGGACTGAGGTTCGCAGCACGCCTTTATGGCCGGGG-TTCGCCCACGTTCG-TGCTTAGGATGCTGGCGTAATGGCTTTAAACGACCCGTCTTGAAACACGGACCAAGGAGTCTAACATGCCTGCGAGTATTTGGGTGG-AAAACCCGAGTGCGTAATTAAAGTGAAAGTTGGGATCCCTGTCGTGGGGAGCACCGACGCCCGGACCAGACCTTCTGTGACGGATCTGCGGTAGAGCATGTATGTTGGGACCCGAAAGATGGTGAACTATGCCTGAATAGGGTGAAGCCAGAGGAAACTCTGGTGGAGGCTCGTAGCGATTCTGACGTGCAAATCGATCGTCAAATTTGGGTATAGGGGCGAAAGACTAATCGAACCATCTAGTAGCTGGT-CCTGCCGAAGTTTCCCTCA-GATAGCAGAAACTCATA--TCAGATTTATGTGGTAAAGCGA--TGATAGAGGCCTTGGGGTTG-----------------------------------------------------------------------------------------------------------------------------------------------------------------------------------------------------------------------------------------------------------------------------------------------------------------------------------------------------------------------------------
>G.var22225
ATTAACGAGTTC--TTG-AACGGGTT-GTCGCTGGCTTTT--------------AGAAGTA--TGTGCACGCCCGGCTCAA---TCCACTCCT-TTAACC-TCTGTGCACTTAT-TGTAG--ATG---------GGTGAAGGAA----CCTGGGTGCAAA-----------------------TTTAAAAAAGCCCTAGT---TCTG--AAGCC----------------TTTCTATG----TTTTTA----ATTAC--AAACGTAT--CA-GTCTA-A---GAATG----TCTTTACTTTGCT----AT-A--A-CGC--A-ATT------AT-ATACAACTTTCAGCAACGGATCTCTTGGCTCTCGCATCGATGAAGAACGCAGCGAAATGCGATAAGTAATGTGAATTGCAGAATTCAGTGAATCATCGAATCTTTGAACGCACCTTGCACCCCTTGG-TATTCCGAGGGGTATGCCTGTTTGAGTGTCATGGTATTCTCAACCCCCAAA----TTCTTTATT-----GAGTT-------CTGGCGGG--CTTGGAC-TTGGAGG--CT---GTGC---TGG------------CTTT-------------------GTTC-AGC----TCCTCTAAAATATATTAGC-GTGAATC--TTA---CGGATC-GC-CTTCAGTG-TGATA-------ATT-GTCTA-CGCTGTTTT--C-GTGAAGTA--TAAAATTGGA--TTCATGC-TTCTA----ATCG---TCTTTGTACT-----AAGAC---AATTAACT---ATTTGAC-CCCCTAGTAACTGCGAGTGAAGCGGGAAAAGCTCAAATTTAAAATCTGGCAGTCTT-TGATTGTCCGAGTTGTAGTCTAGAGAAGCATTTTCCGCGTTGGACCGTGTACAAGTCTCTTGGAATAGAGCG---TCATAGAGGGTGAGAATCCCGTCCATGACACGGACTACCAGTGCTTTGTGATGTGCTCTCAAAGAGTCGAGTTGTTTGGGAATGCAGCTCAAAATGGGTGGTAAATTCCATCTAAAGCTAAATATTGGCGAGAGACCGATAGCGAACAAGTACCGTGAGGGAAAGATGAAAAGCACTTTGGAAAGAGAGTTAAACAGTACGTGAAATTGCTGAAAGGGAAACGATTGAAGTCAGTCGCGTTATTCAGAACTCAGCCTTA-CCTT-GGTA---TGGTGCATTTTCTGT-TTAACGGG-CCAGCATCAGTTTTGACCGCTGGAAAAAGGTTAGAGAAATGTGGCACCTTCGGGTGTGTTATAGTCTCTGA-TTG-TATACAGTGGTTGGGACTGAGGAACTCAGTACACCTTTATGGTCGGGG-TTCGCCCACGTTTG-TACTTAGGATGCTGGCGTAATGGCTTTAAGCGACCCGTCTTGAAACACGGACCAAGGAGTCTAACATGCCTGCGAGTGTTTGGGTGG-TAAACCCGAGCGCGTAATGAAAGTGAAAGTTGGGATCTCTGTCGTGGAGAGCACCGACGCCCGGCCCTGAACTTCTGTGACGGACCTGCGGTAGAGCATGTATGTTGGGACCCGAAAGATGGTGAACTATGCCTGAATAGGGTGAAGCCAGAGGAAACTCTGGTGGAGGCTCGTAGCGATTCTGACGTGCAAATCGATCGTCAAATTTGGGTATAGGGGCGAAAGACTAATCGAACCATCTAGTAGCTGGTTCCTGCCGAAGTTTCCCTCAGGATAGCAGAAACTCATA--TCAGATTTATGTGGTAAAGCGAATGATTAGAGGCCTTGGGGTTGAAACAACCTTAACCTATTCTCAAACTTTAAATATGTAAGAACGAGCCGTCTCTTGATTGGACCGCTCGGCGATTGAGAGTTTCTAGTGGGCCATTTTTGGTAAGCAGAACTGGCGATGCGGGATGAACCGAACGTGAGGTTAAGGTGCCGGAATACACGCTCATCAGACACCACAAAAGGTGTTAGTTCATCTAGACAGCAGGACGGTGGCCATGGAAGTCGGAACCCGCTAAGGAGTGTGTAACAACTCACCTGCCGAATGAACTAGCCCTGAAAATGGATGGCGCTCAAGCGTGTTACCCATACCTCACCGTCAGTGTTTAAGTGATGCATTGACGAGTAGGCAGGCGTGGAGGTTTGTGAAGAAGCC-CCCCTAGTAACTGCGAGTGAAGCGGGAAAAGCTCAAATTTAAAATCTGGCAGTCTT-TGATTGTCCGAGTTGTAGTCTAGAGAAGCATTTTCCGCGTTGGACCGTGTACAAGTCTCTTGGAATAGAGCG---TCATAGAGGGTGAGAATCCCGTCCATGACACGGACTACCAGTGCTTTGTGATGTGCTCTCAAAGAGTCGAGTTGTTTGGGAATGCAGCTCAAAATGGGTGGTAAATTCCATCTAAAGCTAAATATTGGCGAGAGACCGATAGCGAACAAGTACCGTGAGGGAAAGATGAAAAGCACTTTGGAAAGAGAGTTAAACAGTACGTGAAATTGCTGAAAGGGAAACGATTGAAGTCAGTCGCGTTATTCAGAACTCAGCCTTA-CCTT-GGTA---TGGTGCATTTTCTGT-TTAACGGG-CCAGCATCAGTTTTGACCGCTGGAAAAAGGTTAGAGAAATGTGGCACCTTCGGGTGTGTTATAGTCTCTGA-TTG-TATACAGTGGTTGGGACTGAGGAACTCAGTACACCTTTATGGTCGGGG-TTCGCCCACGTTTG-TACTTAGGATGCTGGCGTAATGGCTTTAAGCGACCCGTCTTGAAACACGGACCAAGGAGTCTAACATGCCTGCGAGTGTTTGGGTGG-TAAACCCGAGCGCGTAATGAAAGTGAAAGTTGGGATCTCTGTCGTGGAGAGCACCGACGCCCGGCCCTGAACTTCTGTGACGGACCTGCGGTAGAGCATGTATGTTGGGACCCGAAAGATGGTGAACTATGCCTGAATAGGGTGAAGCCAGAGGAAACTCTGGTGGAGGCTCGTAGCGATTCTGACGTGCAAATCGATCGTCAAATTTGGGTATAGGGGCGAAAGACTAATCGAACCATCTAGTAGCTGGTTCCTGCCGAAGTTTCCCTCAGGATAGCAGAAACTCATA--TCAGATTTATGTGGTAAAGCGAATGATTAGAGGCCTTGGGGTTGAAACAACCTTAACCTATTCTCAAACTTTAAATATGTAAGAACGAGCCGTCTCTTGATTGGACCGCTCGGCGATTGAGAGTTTCTAGTGGGCCATTTTTGGTAAGCAGAACTGGCGATGCGGGATGAACCGAACGTGAGGTTAAGGTGCCGGAATACACGCTCATCAGACACCACAAAAGGTGTTAGTTCATCTAGACAGCAGGACGGTGGCCATGGAAGTCGGAACCCGCTAAGGAGTGTGTAACAACTCACCTGCCGAATGAACTAGCCCTGAAAATGGATGGCGCTCAAGCGTGTTACCCATACCTCACCGTCAGTGTTTAAGTGATGCATTGACGAGTAGGCAGGCGTGGAGGTTTGTGAAGAAGCC-CCCCTAGTAACTGCGAGTGAAGCGGGAAAAGCTCAAATTTAAAATCTGGCAGTCTT-TGATTGTCCGAGTTGTAGTCTAGAGAAGCATTTTCCGCGTTGGACCGTGTACAAGTCTCTTGGAATAGAGCG---TCATAGAGGGTGAGAATCCCGTCCATGACACGGACTACCAGTGCTTTGTGATGTGCTCTCAAAGAGTCGAGTTGTTTGGGAATGCAGCTCAAAATGGGTGGTAAATTCCATCTAAAGCTAAATATTGGCGAGAGACCGATAGCGAACAAGTACCGTGAGGGAAAGATGAAAAGCACTTTGGAAAGAGAGTTAAACAGTACGTGAAATTGCTGAAAGGGAAACGATTGAAGTCAGTCGCGTTATTCAGAACTCAGCCTTA-CCTT-GGTA---TGGTGCATTTTCTGT-TTAACGGG-CCAGCATCAGTTTTGACCGCTGGAAAAAGGTTAGAGAAATGTGGCACCTTCGGGTGTGTTATAGTCTCTGA-TTG-TATACAGTGGTTGGGACTGAGGAACTCAGTACACCTTTATGGTCGGGG-TTCGCCCACGTTTG-TACTTAGGATGCTGGCGTAATGGCTTTAAGCGACCCGTCTTGAAACACGGACCAAGGAGTCTAACATGCCTGCGAGTGTTTGGGTGG-TAAACCCGAGCGCGTAATGAAAGTGAAAGTTGGGATCTCTGTCGTGGAGAGCACCGACGCCCGGCCCTGAACTTCTGTGACGGACCTGCGGTAGAGCATGTATGTTGGGACCCGAAAGATGGTGAACTATGCCTGAATAGGGTGAAGCCAGAGGAAACTCTGGTGGAGGCTCGTAGCGATTCTGACGTGCAAATCGATCGTCAAATTTGGGTATAGGGGCGAAAGACTAATCGAACCATCTAGTAGCTGGTTCCTGCCGAAGTTTCCCTCAGGATAGCAGAAACTCATA--TCAGATTTATGTGGTAAAGCGAATGATTAGAGGCCTTGGGGTTGAAACAACCTTAACCTATTCTCAAACTTTAAATATGTAAGAACGAGCCGTCTCTTGATTGGACCGCTCGGCGATTGAGAGTTTCTAGTGGGCCATTTTTGGTAAGCAGAACTGGCGATGCGGGATGAACCGAACGTGAGGTTAAGGTGCCGGAATACACGCTCATCAGACACCACAAAAGGTGTTAGTTCATCTAGACAGCAGGACGGTGGCCATGGAAGTCGGAACCCGCTAAGGAGTGTGTAACAACTCACCTGCCGAATGAACTAGCCCTGAAAATGGATGGCGCTCAAGCGTGTTACCCATACCTCACCGTCAGTGTTTAAGTGATGCATTGACGAGTAGGCAGGCGTGGAGGTTTGTGAAGAAGCC-CCCCTAGTAACTGCGAGTGAAGCGGGAAAAGCTCAAATTTAAAATCTGGCAGTCTT-TGATTGTCCGAGTTGTAGTCTAGAGAAGCATTTTCCGCGTTGGACCGTGTACAAGTCTCTTGGAATAGAGCG---TCATAGAGGGTGAGAATCCCGTCCATGACACGGACTACCAGTGCTTTGTGATGTGCTCTCAAAGAGTCGAGTTGTTTGGGAATGCAGCTCAAAATGGGTGGTAAATTCCATCTAAAGCTAAATATTGGCGAGAGACCGATAGCGAACAAGTACCGTGAGGGAAAGATGAAAAGCACTTTGGAAAGAGAGTTAAACAGTACGTGAAATTGCTGAAAGGGAAACGATTGAAGTCAGTCGCGTTATTCAGAACTCAGCCTTA-CCTT-GGTA---TGGTGCATTTTCTGT-TTAACGGG-CCAGCATCAGTTTTGACCGCTGGAAAAAGGTTAGAGAAATGTGGCACCTTCGGGTGTGTTATAGTCTCTGA-TTG-TATACAGTGGTTGGGACTGAGGAACTCAGTACACCTTTATGGTCGGGG-TTCGCCCACGTTTG-TACTTAGGATGCTGGCGTAATGGCTTTAAGCGACCCGTCTTGAAACACGGACCAAGGAGTCTAACATGCCTGCGAGTGTTTGGGTGG-TAAACCCGAGCGCGTAATGAAAGTGAAAGTTGGGATCTCTGTCGTGGAGAGCACCGACGCCCGGCCCTGAACTTCTGTGACGGACCTGCGGTAGAGCATGTATGTTGGGACCCGAAAGATGGTGAACTATGCCTGAATAGGGTGAAGCCAGAGGAAACTCTGGTGGAGGCTCGTAGCGATTCTGACGTGCAAATCGATCGTCAAATTTGGGTATAGGGGCGAAAGACTAATCGAACCATCTAGTAGCTGGTTCCTGCCGAAGTTTCCCTCAGGATAGCAGAAACTCATA--TCAGATTTATGTGGTAAAGCGAATGATTAGAGGCCTTGGGGTTGAAACAACCTTAACCTATTCTCAAACTTTAAATATGTAAGAACGAGCCGTCTCTTGATTGGACCGCTCGGCGATTGAGAGTTTCTAGTGGGCCATTTTTGGTAAGCAGAACTGGCGATGCGGGATGAACCGAACGTGAGGTTAAGGTGCCGGAATACACGCTCATCAGACACCACAAAAGGTGTTAGTTCATCTAGACAGCAGGACGGTGGCCATGGAAGTCGGAACCCGCTAAGGAGTGTGTAACAACTCACCTGCCGAATGAACTAGCCCTGAAAATGGATGGCGCTCAAGCGTGTTACCCATACCTCACCGTCAGTGTTTAAGTGATGCATTGACGAGTAGGCAGGCGTGGAGGTTTGTGAAGAAGCC-
>G.ori17922
ATTAACGAGTTC--TTG-AACGGGTT-GTCGCTGGCTTTT--------------AGAAGCA--TGTGCACGCCCGGCTCAA---TCCACTCCT-TTAACC-TCTGTGCACTTAT-TGTAG--ATG---------GGTGAAGGAA----TCTGGGTGCAAA-----------------------TTCAAAAAAGCCCGGGT---TCTG--AAGCC----------------TTTCTATG--TTTTTTAA-----TTAC--AAACGTAT--CA-GTCGA-A---GAATG--TCTT--TACTTTGCT----AT-A--A-CGC--A-ATT------AT-ATACAACTTTCAGCAACGGATCTCTTGGCTCTCGCATCGATGAAGAACGCAGCGAAATGCGATAAGTAATGTGAATTGCAGAATTCAGTGAATCATCGAATCTTTGAACGCACCTTGCACCCCTTGG-TATTCCGAGGGGTATGCCTGTTTGAGTGTCATGGTATTCTCAACCCCCAAA----TTCTTTATT------GAGT------TCTGGCGGG--CTTGGAC-TTGGAGG--TT---GTGC---TGG--------------CTTCGTTC------------------AGC----TCCTCTAAAATATATTAGT-GTGAATC--TTA---CGGATC-GC-CTTCAGTG-TGATA-------ATT-GTCTA-CGCTGTTTT--C-GTGAAGTA--TAAAATTGTA--TTCATGC-TTCTA----ATCG---TCTTTCTAAT-----AAGAC--AATTAACTC-----TTGAC--------------------AAGCGGGAAAAGCTCAAATTTAAAATCTGGCAGTCTT-TGATTGTCCGAGTTGTAGTCTAGAGAAGCATTTTCCGCGTTGGACCGTGTACAAGTCTCTTGGAATAGAGCG---TCATAGAGGGTGAGAATCCCGTCCATGACACGGACTACCAGTGCTTTGTGATGTGCTCTCAAAGAGTCGAGTTGTTTGGGAATGCAGCTCAAAATGGGTGGTAAATTCCATCTAAAGCTAAATATTGGCGAGAGACCGATAGCGAACAAGTACCGTGAGGGAAAGATGAAAAGCACTTTGGAAAGAGAGTTAAACAGTACGTGAAATTGCTGAAAGGGAAACGATTGAAGTCAGTCGCGTTATTCAGAACTCAGCCTTA-CCTC-GGTA---TGGTGCATTTTCTGT-TTAACGGG-CCAGCATCAGTTTTGACCGCTGGAAAAAGGTCAGAGAAATGTGGCACCTTCGGGTGTGTTATAGTCTCTGA-TTG-TATACAGTGGTTGGGACTGAGGAACTCAGTACACCTTTATGGTCGGGG-TTCGCCCACGTTTG-TACTTAGGATGCTA-CGTAATGGCTTTAAGCGACCCGTCTTGAAACACGGACCAAGGAGTCTAACATGCCTGCAAGTGTTTGGGTGG-TAAACCCGAGCGCGTAATGAAAGTGAAAGTTGGGATCTCTGTCGTGGAGAGCACCGACGCCCGGCCCTGAACTTCTGTGACGGACCTGCGGTAGAGCATGTATGTTGGGACCCGAAAGATGGTGAACTATGCCTGAATAGGGTGAAGCCAGAGGAAACTCTGGTGGAGGCTCGTAGCGATTCTGACGTGCAAATCGATCGTCAAATTTGGGTATAGGGGCGAAAGACTAATCGAACCATCTAGTAGCTGGTTCCTGCCGAAGTTTCCCTCAGGATAGCAGAAACTCATA--TCAGATTTATGTGGTAAAGCGAATGATTAGAGGCCTTGGGGTTGAAACAACCTTAACCTATTCTCAAACTTTAAATATGTAAGAACGAGCCGTCTCTTGATTGGACCGCTCGGCGATTGAGAGTTTCTAGTGGGCCATTTTTGGTAAGCAGAACTGGCGATGCGGGATGAACCGAACGTGAGGTTAAGGTGCCGGAATACACGCTCATCAGACACCACAAAAGGTGTTAGTTCATCTAGACAGCAGGACGGTGGCCATGGAAGTCGGAACCCGCTAAGGAGTGTGTAACAACTCACCTGCCGAATGAACTAGCCCTGAAAATGGATGGCGCTCAAGCGTGTTACCCATACCTCACCGTCAGTGTTTAAGTGATGCA----------------------------------------------------------AAGCGGGAAAAGCTCAAATTTAAAATCTGGCAGTCTT-TGATTGTCCGAGTTGTAGTCTAGAGAAGCATTTTCCGCGTTGGACCGTGTACAAGTCTCTTGGAATAGAGCG---TCATAGAGGGTGAGAATCCCGTCCATGACACGGACTACCAGTGCTTTGTGATGTGCTCTCAAAGAGTCGAGTTGTTTGGGAATGCAGCTCAAAATGGGTGGTAAATTCCATCTAAAGCTAAATATTGGCGAGAGACCGATAGCGAACAAGTACCGTGAGGGAAAGATGAAAAGCACTTTGGAAAGAGAGTTAAACAGTACGTGAAATTGCTGAAAGGGAAACGATTGAAGTCAGTCGCGTTATTCAGAACTCAGCCTTA-CCTC-GGTA---TGGTGCATTTTCTGT-TTAACGGG-CCAGCATCAGTTTTGACCGCTGGAAAAAGGTCAGAGAAATGTGGCACCTTCGGGTGTGTTATAGTCTCTGA-TTG-TATACAGTGGTTGGGACTGAGGAACTCAGTACACCTTTATGGTCGGGG-TTCGCCCACGTTTG-TACTTAGGATGCTA-CGTAATGGCTTTAAGCGACCCGTCTTGAAACACGGACCAAGGAGTCTAACATGCCTGCAAGTGTTTGGGTGG-TAAACCCGAGCGCGTAATGAAAGTGAAAGTTGGGATCTCTGTCGTGGAGAGCACCGACGCCCGGCCCTGAACTTCTGTGACGGACCTGCGGTAGAGCATGTATGTTGGGACCCGAAAGATGGTGAACTATGCCTGAATAGGGTGAAGCCAGAGGAAACTCTGGTGGAGGCTCGTAGCGATTCTGACGTGCAAATCGATCGTCAAATTTGGGTATAGGGGCGAAAGACTAATCGAACCATCTAGTAGCTGGTTCCTGCCGAAGTTTCCCTCAGGATAGCAGAAACTCATA--TCAGATTTATGTGGTAAAGCGAATGATTAGAGGCCTTGGGGTTGAAACAACCTTAACCTATTCTCAAACTTTAAATATGTAAGAACGAGCCGTCTCTTGATTGGACCGCTCGGCGATTGAGAGTTTCTAGTGGGCCATTTTTGGTAAGCAGAACTGGCGATGCGGGATGAACCGAACGTGAGGTTAAGGTGCCGGAATACACGCTCATCAGACACCACAAAAGGTGTTAGTTCATCTAGACAGCAGGACGGTGGCCATGGAAGTCGGAACCCGCTAAGGAGTGTGTAACAACTCACCTGCCGAATGAACTAGCCCTGAAAATGGATGGCGCTCAAGCGTGTTACCCATACCTCACCGTCAGTGTTTAAGTGATGCA----------------------------------------------------------AAGCGGGAAAAGCTCAAATTTAAAATCTGGCAGTCTT-TGATTGTCCGAGTTGTAGTCTAGAGAAGCATTTTCCGCGTTGGACCGTGTACAAGTCTCTTGGAATAGAGCG---TCATAGAGGGTGAGAATCCCGTCCATGACACGGACTACCAGTGCTTTGTGATGTGCTCTCAAAGAGTCGAGTTGTTTGGGAATGCAGCTCAAAATGGGTGGTAAATTCCATCTAAAGCTAAATATTGGCGAGAGACCGATAGCGAACAAGTACCGTGAGGGAAAGATGAAAAGCACTTTGGAAAGAGAGTTAAACAGTACGTGAAATTGCTGAAAGGGAAACGATTGAAGTCAGTCGCGTTATTCAGAACTCAGCCTTA-CCTC-GGTA---TGGTGCATTTTCTGT-TTAACGGG-CCAGCATCAGTTTTGACCGCTGGAAAAAGGTCAGAGAAATGTGGCACCTTCGGGTGTGTTATAGTCTCTGA-TTG-TATACAGTGGTTGGGACTGAGGAACTCAGTACACCTTTATGGTCGGGG-TTCGCCCACGTTTG-TACTTAGGATGCTA-CGTAATGGCTTTAAGCGACCCGTCTTGAAACACGGACCAAGGAGTCTAACATGCCTGCAAGTGTTTGGGTGG-TAAACCCGAGCGCGTAATGAAAGTGAAAGTTGGGATCTCTGTCGTGGAGAGCACCGACGCCCGGCCCTGAACTTCTGTGACGGACCTGCGGTAGAGCATGTATGTTGGGACCCGAAAGATGGTGAACTATGCCTGAATAGGGTGAAGCCAGAGGAAACTCTGGTGGAGGCTCGTAGCGATTCTGACGTGCAAATCGATCGTCAAATTTGGGTATAGGGGCGAAAGACTAATCGAACCATCTAGTAGCTGGTTCCTGCCGAAGTTTCCCTCAGGATAGCAGAAACTCATA--TCAGATTTATGTGGTAAAGCGAATGATTAGAGGCCTTGGGGTTGAAACAACCTTAACCTATTCTCAAACTTTAAATATGTAAGAACGAGCCGTCTCTTGATTGGACCGCTCGGCGATTGAGAGTTTCTAGTGGGCCATTTTTGGTAAGCAGAACTGGCGATGCGGGATGAACCGAACGTGAGGTTAAGGTGCCGGAATACACGCTCATCAGACACCACAAAAGGTGTTAGTTCATCTAGACAGCAGGACGGTGGCCATGGAAGTCGGAACCCGCTAAGGAGTGTGTAACAACTCACCTGCCGAATGAACTAGCCCTGAAAATGGATGGCGCTCAAGCGTGTTACCCATACCTCACCGTCAGTGTTTAAGTGATGCA----------------------------------------------------------AAGCGGGAAAAGCTCAAATTTAAAATCTGGCAGTCTT-TGATTGTCCGAGTTGTAGTCTAGAGAAGCATTTTCCGCGTTGGACCGTGTACAAGTCTCTTGGAATAGAGCG---TCATAGAGGGTGAGAATCCCGTCCATGACACGGACTACCAGTGCTTTGTGATGTGCTCTCAAAGAGTCGAGTTGTTTGGGAATGCAGCTCAAAATGGGTGGTAAATTCCATCTAAAGCTAAATATTGGCGAGAGACCGATAGCGAACAAGTACCGTGAGGGAAAGATGAAAAGCACTTTGGAAAGAGAGTTAAACAGTACGTGAAATTGCTGAAAGGGAAACGATTGAAGTCAGTCGCGTTATTCAGAACTCAGCCTTA-CCTC-GGTA---TGGTGCATTTTCTGT-TTAACGGG-CCAGCATCAGTTTTGACCGCTGGAAAAAGGTCAGAGAAATGTGGCACCTTCGGGTGTGTTATAGTCTCTGA-TTG-TATACAGTGGTTGGGACTGAGGAACTCAGTACACCTTTATGGTCGGGG-TTCGCCCACGTTTG-TACTTAGGATGCTA-CGTAATGGCTTTAAGCGACCCGTCTTGAAACACGGACCAAGGAGTCTAACATGCCTGCAAGTGTTTGGGTGG-TAAACCCGAGCGCGTAATGAAAGTGAAAGTTGGGATCTCTGTCGTGGAGAGCACCGACGCCCGGCCCTGAACTTCTGTGACGGACCTGCGGTAGAGCATGTATGTTGGGACCCGAAAGATGGTGAACTATGCCTGAATAGGGTGAAGCCAGAGGAAACTCTGGTGGAGGCTCGTAGCGATTCTGACGTGCAAATCGATCGTCAAATTTGGGTATAGGGGCGAAAGACTAATCGAACCATCTAGTAGCTGGTTCCTGCCGAAGTTTCCCTCAGGATAGCAGAAACTCATA--TCAGATTTATGTGGTAAAGCGAATGATTAGAGGCCTTGGGGTTGAAACAACCTTAACCTATTCTCAAACTTTAAATATGTAAGAACGAGCCGTCTCTTGATTGGACCGCTCGGCGATTGAGAGTTTCTAGTGGGCCATTTTTGGTAAGCAGAACTGGCGATGCGGGATGAACCGAACGTGAGGTTAAGGTGCCGGAATACACGCTCATCAGACACCACAAAAGGTGTTAGTTCATCTAGACAGCAGGACGGTGGCCATGGAAGTCGGAACCCGCTAAGGAGTGTGTAACAACTCACCTGCCGAATGAACTAGCCCTGAAAATGGATGGCGCTCAAGCGTGTTACCCATACCTCACCGTCAGTGTTTAAGTGATGCA---------------------------------------
>G.ori11339
ATTAATGAGTTC--TTG-AACGGGTT-GTCGCTGGCTTTT--------------AGAAGCA--TGTGCACGCCCGGCTCAA---TCCACTCCT-TTAACC-TCTGTGCACTTAT-TGTAGATTGA----------GTGAAGGAA----TCTGGGTGCAAA-----------------------TTCAAAAAAGCCCTAGT---TCTG--AAGCC----------------TTTCTATG----TTTTTA----ATTAC--AAACGTAT--CA-GTCAA-A---GAATG----TCTTTACTTTGCT----AT-A--A-CGC--A-ATT------AT-ATACAACTTTCAGCAACGGATCTCTTGGCTCTCGCATCGATGAAGAACGCAGCGAAATGCGATAAGTAATGTGAATTGCAGAATTCAGTGAATCATCGAATCTTTGAACGCACCTTGCACCCCTTGG-TATTCCGAGGGGTATGCCTGTTTGAGTGTCATGGTATTCTCAACCCCCAAA----TTCTTTATT-----GAATT-------CTGGCGGG--CTTGGAC-TTGGAGG--TT---GTGC---TGG------------CTTT-------------------GTTC-AGC----TCCTCTAAAATATATTAGT-GTGAATC--TTA---CGAATC-GC-CTTCAGTG-TGATA-------ATT-GTCTA-CGCTGTTTT--C-GTGAAGTA----TAAAATTGTATTCATGC-TTCTA----ATCG---TCTTTGTAAT-----AAGAC---AATTAACT---CTTTGAC-CCCCTAGTAACTGCGAGTGAAGCGGGAAAAGCTCAAATTTAAAATCTGGCAGTCTT-TGATTGTCCGAGTTGTAGTCTAGAGAAGCATTTTCCGCGTTGGACCGTGTACAAGTCTCTTGGAATAGAGCG---TCATAGAGGGTGAGAATCCCGTCCATGACACGGACTACCAGTGCTTTGTGATGTGCTCTCAAAGAGTCGAGTTGTTTGGGAATGCAGCTCAAAATGGGTGGTAAATTCCATCTAAAGCTAAATATTGGCGAGAGACCGATAGCGAACAAGTACCGTGAGGGAAAGATGAAAAGCACTTTGGAAAGAGAGTTAAACAGTACGTGAAATTGCTGAAAGGGAAACGATTGAAGTCAGTCGCGTTATTCAGAACTCAGCCTTA-CTTC-GGTA---TGGTGCATTTTCTGT-TTAACGGG-CCAGCATCAGTTTTGACCGCTGGAAAAAGGTTAGAGAAATGTGGCACCTTCGGGTGTGTTATAGTCTCTGA-TTG-TATACAGTGGTTGGGACTGAGGAACTCAGTACACCTTTATGGTCGGGG-TTCGCCCACGTTTG-TACTTAGGATGCTGTCGTAATGGCTTTAAGCGACCCGTCTTGAAACACGGACCAAGGAGTCTAACATGCCTGCGAGTGTTTGGGTGG-TAAACCCGAGCGCGTAATGAAAGTGAAAGTTGGGATCTCTGTCGTGGAGAGCACCGACGCCCGGCCCTGAACTTCTGTGACGGACCTGCGGTAGAGCATGTATGTTGGGACCCGAAAGATGGTGAACTATGCCTGAATAGGGTGAAGCCAGAGGAAACTCTGGTGGAGGCTCGTAGCGATTCTGACGTGCAAATCGATCGTCAAATTTGGGTATAGGGGCGAAAGACTAATCGAACCATCTAGTAGCTGGTTCCTGCCGAAGTTTCCCTCAGGATAGCAGAAACTCATA--TCAGATTTATGTGGTAAAGCGAATGATTAGAGGCCTTGGGGTTGAAACAACCTTAACCTATTCTCAAACTTTAAATATGTAAGAACGAGCCGTCTCTTGATTGGACCGCTCGGCGATTGAGAGTTTCTAGTGGGCCATTTTTGGTAAGCAGAACTGGCGATGCGGGATGAACCGAACGTGAGGTTAAGGTGCCGGAATACACGCTCATCAGACACCACAAAAGGTGTTAGTTCATCTAGACAGCAGGACGGTGGCCATGGAAGTCGGAACCCGCTAAGGAGTGTGTAACAACTCACCTGCCGAATGAACTAGCCCTGAAAATGGATGGCGCTCAAGCGTGTTACCCATACCTCACCGTCAGTGTTTAAGTGATGCATTGACGAGTAGGCAGGCGTGGAGGTTTGTGAAGAAGCC-CCCCTAGTAACTGCGAGTGAAGCGGGAAAAGCTCAAATTTAAAATCTGGCAGTCTT-TGATTGTCCGAGTTGTAGTCTAGAGAAGCATTTTCCGCGTTGGACCGTGTACAAGTCTCTTGGAATAGAGCG---TCATAGAGGGTGAGAATCCCGTCCATGACACGGACTACCAGTGCTTTGTGATGTGCTCTCAAAGAGTCGAGTTGTTTGGGAATGCAGCTCAAAATGGGTGGTAAATTCCATCTAAAGCTAAATATTGGCGAGAGACCGATAGCGAACAAGTACCGTGAGGGAAAGATGAAAAGCACTTTGGAAAGAGAGTTAAACAGTACGTGAAATTGCTGAAAGGGAAACGATTGAAGTCAGTCGCGTTATTCAGAACTCAGCCTTA-CTTC-GGTA---TGGTGCATTTTCTGT-TTAACGGG-CCAGCATCAGTTTTGACCGCTGGAAAAAGGTTAGAGAAATGTGGCACCTTCGGGTGTGTTATAGTCTCTGA-TTG-TATACAGTGGTTGGGACTGAGGAACTCAGTACACCTTTATGGTCGGGG-TTCGCCCACGTTTG-TACTTAGGATGCTGTCGTAATGGCTTTAAGCGACCCGTCTTGAAACACGGACCAAGGAGTCTAACATGCCTGCGAGTGTTTGGGTGG-TAAACCCGAGCGCGTAATGAAAGTGAAAGTTGGGATCTCTGTCGTGGAGAGCACCGACGCCCGGCCCTGAACTTCTGTGACGGACCTGCGGTAGAGCATGTATGTTGGGACCCGAAAGATGGTGAACTATGCCTGAATAGGGTGAAGCCAGAGGAAACTCTGGTGGAGGCTCGTAGCGATTCTGACGTGCAAATCGATCGTCAAATTTGGGTATAGGGGCGAAAGACTAATCGAACCATCTAGTAGCTGGTTCCTGCCGAAGTTTCCCTCAGGATAGCAGAAACTCATA--TCAGATTTATGTGGTAAAGCGAATGATTAGAGGCCTTGGGGTTGAAACAACCTTAACCTATTCTCAAACTTTAAATATGTAAGAACGAGCCGTCTCTTGATTGGACCGCTCGGCGATTGAGAGTTTCTAGTGGGCCATTTTTGGTAAGCAGAACTGGCGATGCGGGATGAACCGAACGTGAGGTTAAGGTGCCGGAATACACGCTCATCAGACACCACAAAAGGTGTTAGTTCATCTAGACAGCAGGACGGTGGCCATGGAAGTCGGAACCCGCTAAGGAGTGTGTAACAACTCACCTGCCGAATGAACTAGCCCTGAAAATGGATGGCGCTCAAGCGTGTTACCCATACCTCACCGTCAGTGTTTAAGTGATGCATTGACGAGTAGGCAGGCGTGGAGGTTTGTGAAGAAGCC-CCCCTAGTAACTGCGAGTGAAGCGGGAAAAGCTCAAATTTAAAATCTGGCAGTCTT-TGATTGTCCGAGTTGTAGTCTAGAGAAGCATTTTCCGCGTTGGACCGTGTACAAGTCTCTTGGAATAGAGCG---TCATAGAGGGTGAGAATCCCGTCCATGACACGGACTACCAGTGCTTTGTGATGTGCTCTCAAAGAGTCGAGTTGTTTGGGAATGCAGCTCAAAATGGGTGGTAAATTCCATCTAAAGCTAAATATTGGCGAGAGACCGATAGCGAACAAGTACCGTGAGGGAAAGATGAAAAGCACTTTGGAAAGAGAGTTAAACAGTACGTGAAATTGCTGAAAGGGAAACGATTGAAGTCAGTCGCGTTATTCAGAACTCAGCCTTA-CTTC-GGTA---TGGTGCATTTTCTGT-TTAACGGG-CCAGCATCAGTTTTGACCGCTGGAAAAAGGTTAGAGAAATGTGGCACCTTCGGGTGTGTTATAGTCTCTGA-TTG-TATACAGTGGTTGGGACTGAGGAACTCAGTACACCTTTATGGTCGGGG-TTCGCCCACGTTTG-TACTTAGGATGCTGTCGTAATGGCTTTAAGCGACCCGTCTTGAAACACGGACCAAGGAGTCTAACATGCCTGCGAGTGTTTGGGTGG-TAAACCCGAGCGCGTAATGAAAGTGAAAGTTGGGATCTCTGTCGTGGAGAGCACCGACGCCCGGCCCTGAACTTCTGTGACGGACCTGCGGTAGAGCATGTATGTTGGGACCCGAAAGATGGTGAACTATGCCTGAATAGGGTGAAGCCAGAGGAAACTCTGGTGGAGGCTCGTAGCGATTCTGACGTGCAAATCGATCGTCAAATTTGGGTATAGGGGCGAAAGACTAATCGAACCATCTAGTAGCTGGTTCCTGCCGAAGTTTCCCTCAGGATAGCAGAAACTCATA--TCAGATTTATGTGGTAAAGCGAATGATTAGAGGCCTTGGGGTTGAAACAACCTTAACCTATTCTCAAACTTTAAATATGTAAGAACGAGCCGTCTCTTGATTGGACCGCTCGGCGATTGAGAGTTTCTAGTGGGCCATTTTTGGTAAGCAGAACTGGCGATGCGGGATGAACCGAACGTGAGGTTAAGGTGCCGGAATACACGCTCATCAGACACCACAAAAGGTGTTAGTTCATCTAGACAGCAGGACGGTGGCCATGGAAGTCGGAACCCGCTAAGGAGTGTGTAACAACTCACCTGCCGAATGAACTAGCCCTGAAAATGGATGGCGCTCAAGCGTGTTACCCATACCTCACCGTCAGTGTTTAAGTGATGCATTGACGAGTAGGCAGGCGTGGAGGTTTGTGAAGAAGCC-CCCCTAGTAACTGCGAGTGAAGCGGGAAAAGCTCAAATTTAAAATCTGGCAGTCTT-TGATTGTCCGAGTTGTAGTCTAGAGAAGCATTTTCCGCGTTGGACCGTGTACAAGTCTCTTGGAATAGAGCG---TCATAGAGGGTGAGAATCCCGTCCATGACACGGACTACCAGTGCTTTGTGATGTGCTCTCAAAGAGTCGAGTTGTTTGGGAATGCAGCTCAAAATGGGTGGTAAATTCCATCTAAAGCTAAATATTGGCGAGAGACCGATAGCGAACAAGTACCGTGAGGGAAAGATGAAAAGCACTTTGGAAAGAGAGTTAAACAGTACGTGAAATTGCTGAAAGGGAAACGATTGAAGTCAGTCGCGTTATTCAGAACTCAGCCTTA-CTTC-GGTA---TGGTGCATTTTCTGT-TTAACGGG-CCAGCATCAGTTTTGACCGCTGGAAAAAGGTTAGAGAAATGTGGCACCTTCGGGTGTGTTATAGTCTCTGA-TTG-TATACAGTGGTTGGGACTGAGGAACTCAGTACACCTTTATGGTCGGGG-TTCGCCCACGTTTG-TACTTAGGATGCTGTCGTAATGGCTTTAAGCGACCCGTCTTGAAACACGGACCAAGGAGTCTAACATGCCTGCGAGTGTTTGGGTGG-TAAACCCGAGCGCGTAATGAAAGTGAAAGTTGGGATCTCTGTCGTGGAGAGCACCGACGCCCGGCCCTGAACTTCTGTGACGGACCTGCGGTAGAGCATGTATGTTGGGACCCGAAAGATGGTGAACTATGCCTGAATAGGGTGAAGCCAGAGGAAACTCTGGTGGAGGCTCGTAGCGATTCTGACGTGCAAATCGATCGTCAAATTTGGGTATAGGGGCGAAAGACTAATCGAACCATCTAGTAGCTGGTTCCTGCCGAAGTTTCCCTCAGGATAGCAGAAACTCATA--TCAGATTTATGTGGTAAAGCGAATGATTAGAGGCCTTGGGGTTGAAACAACCTTAACCTATTCTCAAACTTTAAATATGTAAGAACGAGCCGTCTCTTGATTGGACCGCTCGGCGATTGAGAGTTTCTAGTGGGCCATTTTTGGTAAGCAGAACTGGCGATGCGGGATGAACCGAACGTGAGGTTAAGGTGCCGGAATACACGCTCATCAGACACCACAAAAGGTGTTAGTTCATCTAGACAGCAGGACGGTGGCCATGGAAGTCGGAACCCGCTAAGGAGTGTGTAACAACTCACCTGCCGAATGAACTAGCCCTGAAAATGGATGGCGCTCAAGCGTGTTACCCATACCTCACCGTCAGTGTTTAAGTGATGCATTGACGAGTAGGCAGGCGTGGAGGTTTGTGAAGAAGCC-
>G.af918063
----ACGAGTTT--TTG-AACGGGTT-GTCGCTGGCTTTT--------------CGAAGCA--TGTGCACGCCTGGCTCAA---TCCACTCCT-TCAACC-TCTGTGCACTTAT-TGTAG--------------ACTGGTGAATGAACTTGGGCCTTTTG--------------------------------GCCCTAGT---TTTG--AAGCC----------------TCTCTATG----TTTTTA----ATCAT--AAACGTAT--CA-GTTAT-A---GAATG----TCTTTACTTTGCT----AT-A--A-TGC--A-ATT------AT-ATACAACTTTCAGCAACGGATCTCTTGGCTCTCGCATCGATGAAGAACGCAGCGAAATGCGATAAGTAATGTGAATTGCAGAATTCAGTGAATCATCGAATCTTTGAACGCACCTTGCACCCCTTGG-TATTCCGAGGGGTATGCCTGTTTGAGTGTCATGGTATTCTCAACCCCCAAA----TTCTTTATT-----GAATT-------CTGGCGGG--CTTGGAT-TTGGAGG--CT---GTGC---TGG------------CTTT-------------------GTTC-AGC----TCCTCTGAAATATATTAGT-GTGAATC--TTA---CGGATC-GC-CTTCAGTG-TGATA-------ATT-GTCTA-CGCTGTGGT--T-GTGAAGTA----TAAATCTGTATTCATGC-TTCTA----ATCG---TCTTTTTACT-----AGGAC---AATTAACC-----------CCCCTAGTAACTGCGAGTGAAGCGGGAAAAGCTCAAATTTAAAATCTGGCAGTCTT-CGATTGTCCGAGTTGTAGTCTAGAGAAGCATTTTCCGCGTTGGACCGTGTACAAGTCTCTTGGAATAGAGCG---TCATAGAGGGTGAGAATCCCGTCCATGACACGGACTACCAGTGCTTTGTGATGTGCTCTCAAAGAGTCGAGTTGTTTGGGAATGCAGCTCAAAATGGGTGGTAAATTCCATCTAAAGCTAAATATTGGCGAGAGACCGATAGCGAACAAGTACCGTGAGGGAAAGATGAAAAGCACTTTGGAAAGAGAGTTAAACAGTACGTGAAATTGCTGAAAGGGAAACGATTGAAGTCAGTCGCGTTATTCAGAACTCAGCCTTA-CCTT-GGTA---TGGTGCATTTTCTGT-TTAACGGG-CCAGCATCAGTTTTGACCGCTGGAAAAAGGTTAGAGAAATGTGGCACCTTCGGGTGTGTTATAGTCTCTGA-TTG-TATACAGTGGTTGGGACTGAGGAACTCAGTACACCTTTATGGTCGGGG-TTCGCCCACGTTTG-TACTTAGGATGCTGGCGTAATGGCTTTAAGCGACCCGTCTTGAAACACGGACCAAGGAGTCTAACATGCCTGCGAGTGTTTGGGTGG-TAAACCCGAGCGCGTAATGAAAGTGAAAGTTGGGATCTCTGTCGTGGAGAGCACCGACGCCCGGCCCTGAACTTCTGTGACGGACCTGCGGTAGAGCATGTATGTTGGGACCCGAAAGATGGTGAACTATGCCTGA------------------------------------------------------------------------------------------------------------------------------------------------------------------------------------------------------------------------------------------------------------------------------------------------------------------------------------------------------------------------------------------------------------------------------------------------------------------------------------------------------------------------------------------------------------------------------------------CCCCTAGTAACTGCGAGTGAAGCGGGAAAAGCTCAAATTTAAAATCTGGCAGTCTT-CGATTGTCCGAGTTGTAGTCTAGAGAAGCATTTTCCGCGTTGGACCGTGTACAAGTCTCTTGGAATAGAGCG---TCATAGAGGGTGAGAATCCCGTCCATGACACGGACTACCAGTGCTTTGTGATGTGCTCTCAAAGAGTCGAGTTGTTTGGGAATGCAGCTCAAAATGGGTGGTAAATTCCATCTAAAGCTAAATATTGGCGAGAGACCGATAGCGAACAAGTACCGTGAGGGAAAGATGAAAAGCACTTTGGAAAGAGAGTTAAACAGTACGTGAAATTGCTGAAAGGGAAACGATTGAAGTCAGTCGCGTTATTCAGAACTCAGCCTTA-CCTT-GGTA---TGGTGCATTTTCTGT-TTAACGGG-CCAGCATCAGTTTTGACCGCTGGAAAAAGGTTAGAGAAATGTGGCACCTTCGGGTGTGTTATAGTCTCTGA-TTG-TATACAGTGGTTGGGACTGAGGAACTCAGTACACCTTTATGGTCGGGG-TTCGCCCACGTTTG-TACTTAGGATGCTGGCGTAATGGCTTTAAGCGACCCGTCTTGAAACACGGACCAAGGAGTCTAACATGCCTGCGAGTGTTTGGGTGG-TAAACCCGAGCGCGTAATGAAAGTGAAAGTTGGGATCTCTGTCGTGGAGAGCACCGACGCCCGGCCCTGAACTTCTGTGACGGACCTGCGGTAGAGCATGTATGTTGGGACCCGAAAGATGGTGAACTATGCCTGA------------------------------------------------------------------------------------------------------------------------------------------------------------------------------------------------------------------------------------------------------------------------------------------------------------------------------------------------------------------------------------------------------------------------------------------------------------------------------------------------------------------------------------------------------------------------------------------CCCCTAGTAACTGCGAGTGAAGCGGGAAAAGCTCAAATTTAAAATCTGGCAGTCTT-CGATTGTCCGAGTTGTAGTCTAGAGAAGCATTTTCCGCGTTGGACCGTGTACAAGTCTCTTGGAATAGAGCG---TCATAGAGGGTGAGAATCCCGTCCATGACACGGACTACCAGTGCTTTGTGATGTGCTCTCAAAGAGTCGAGTTGTTTGGGAATGCAGCTCAAAATGGGTGGTAAATTCCATCTAAAGCTAAATATTGGCGAGAGACCGATAGCGAACAAGTACCGTGAGGGAAAGATGAAAAGCACTTTGGAAAGAGAGTTAAACAGTACGTGAAATTGCTGAAAGGGAAACGATTGAAGTCAGTCGCGTTATTCAGAACTCAGCCTTA-CCTT-GGTA---TGGTGCATTTTCTGT-TTAACGGG-CCAGCATCAGTTTTGACCGCTGGAAAAAGGTTAGAGAAATGTGGCACCTTCGGGTGTGTTATAGTCTCTGA-TTG-TATACAGTGGTTGGGACTGAGGAACTCAGTACACCTTTATGGTCGGGG-TTCGCCCACGTTTG-TACTTAGGATGCTGGCGTAATGGCTTTAAGCGACCCGTCTTGAAACACGGACCAAGGAGTCTAACATGCCTGCGAGTGTTTGGGTGG-TAAACCCGAGCGCGTAATGAAAGTGAAAGTTGGGATCTCTGTCGTGGAGAGCACCGACGCCCGGCCCTGAACTTCTGTGACGGACCTGCGGTAGAGCATGTATGTTGGGACCCGAAAGATGGTGAACTATGCCTGA------------------------------------------------------------------------------------------------------------------------------------------------------------------------------------------------------------------------------------------------------------------------------------------------------------------------------------------------------------------------------------------------------------------------------------------------------------------------------------------------------------------------------------------------------------------------------------------CCCCTAGTAACTGCGAGTGAAGCGGGAAAAGCTCAAATTTAAAATCTGGCAGTCTT-CGATTGTCCGAGTTGTAGTCTAGAGAAGCATTTTCCGCGTTGGACCGTGTACAAGTCTCTTGGAATAGAGCG---TCATAGAGGGTGAGAATCCCGTCCATGACACGGACTACCAGTGCTTTGTGATGTGCTCTCAAAGAGTCGAGTTGTTTGGGAATGCAGCTCAAAATGGGTGGTAAATTCCATCTAAAGCTAAATATTGGCGAGAGACCGATAGCGAACAAGTACCGTGAGGGAAAGATGAAAAGCACTTTGGAAAGAGAGTTAAACAGTACGTGAAATTGCTGAAAGGGAAACGATTGAAGTCAGTCGCGTTATTCAGAACTCAGCCTTA-CCTT-GGTA---TGGTGCATTTTCTGT-TTAACGGG-CCAGCATCAGTTTTGACCGCTGGAAAAAGGTTAGAGAAATGTGGCACCTTCGGGTGTGTTATAGTCTCTGA-TTG-TATACAGTGGTTGGGACTGAGGAACTCAGTACACCTTTATGGTCGGGG-TTCGCCCACGTTTG-TACTTAGGATGCTGGCGTAATGGCTTTAAGCGACCCGTCTTGAAACACGGACCAAGGAGTCTAACATGCCTGCGAGTGTTTGGGTGG-TAAACCCGAGCGCGTAATGAAAGTGAAAGTTGGGATCTCTGTCGTGGAGAGCACCGACGCCCGGCCCTGAACTTCTGTGACGGACCTGCGGTAGAGCATGTATGTTGGGACCCGAAAGATGGTGAACTATGCCTGA------------------------------------------------------------------------------------------------------------------------------------------------------------------------------------------------------------------------------------------------------------------------------------------------------------------------------------------------------------------------------------------------------------------------------------------------------------------------------------------------------------------------------------------------------------------------------------------
>G.af918572
----ACGAGTTT--TTG-AACGGGTT-GTCGCTGGCTTTT--------------CGAAGCA--TGTGCACGCCTGGCTCAA---TCCACTCCT-TCAACC-TCTGTGCACTTAT-TGTAG--------------ACTGGTGAATGAACTTGGGCCTTTTG----------------------------GCCCTAGTTTTG---------AAGCC----------------TCTCTATG----TTTTTA----ATCAT--AAACGTAT--CA-GTTAT-A---GAATG----TCTTTACTTTGCT----AT-A--A-TGC--A-ATT------AT-ATACAACTTTCAGCAACGGATCTCTTGGCTCTCGCATCGATGAAGAACGCAGCGAAATGCGATAAGTAATGTGAATTGCAGAATTCAGTGAATCATCGAATCTTTGAACGCACCTTGCACCCCTTGG-TATTCCGAGGGGTATGCCTGTTTGAGTGTCATGGTATTCTCAACCCCCAAA----TTCTTTATT-----GAATT-------CTGGCGGG--CTTGGAT-TTGGAGG--CT---GTGC---TGG--------------CTTTGTTC------------------AGC----TCCTCTGAAATATATTAGT-GTGAATC--TTA---CGGATC-GC-CTTCAGTG-TGATA-------ATT-GTCTA-CGCTGTGGT--T-GTGAAGTA----TAAATCTGTATTCATGC-TTCTA----ATCG---TCTTTTTACT-----AGGAC---AATTAACC-----------CCCCTAGTAACTGCGAGTGAAGCGGGAAAAGCTCAAATTTAAAATCTGGCAGTCTT-CGATTGTCCGAGTTGTAGTCTAGAGAAGCATTTTCCGCGTTGGACCGTGTACAAGTCTCTTGGAATAGAGCG---TCATAGAGGGTGAGAATCCCGTCCATGACACGGACTACCAGTGCTTTGTGATGTGCTCTCAAAGAGTCGAGTTGTTTGGGAATGCAGCTCAAAATGGGTGGTAAATTCCATCTAAAGCTAAATATTGGCGAGAGACCGATAGCGAACAAGTACCGTGAGGGAAAGATGAAAAGCACTTTGGAAAGAGAGTTAAACAGTACGTGAAATTGCTGAAAGGGAAACGATTGAAGTCAGTCGCGTTATTCAGAACTCAGCCTTA-CCTT-GGTA---TGGTGCATTTTCTGT-TTAACGGG-CCAGCATCAGTTTTGACCGCTGGAAAAAGGTTAGAGAAATGTGGCACCTTCGGGTGTGTTATAGTCTCTGA-TTG-TATACAGTGGTTGGGACTGAGGAACTCAGTACACCTTTATGGTCGGGG-TTCGCCCACGTTTG-TACTTAGGATGCTGGCGTAATGGCTTTAAGCGACCCGTCTTGAAACACGGACCAAGGAGTCTAACATGCCTGCGAGTGTTTGGGTGG-TAAACCCGAGCGCGTAATGAAAGTGAAAGTTGGGATCTCTGTCGTGGAGAGCACCGACGCCCGGCCCTGAACTTCTGTGACGGACCTGCGGTAGAGCATGTATGTTGGGACCCGAAAGATGGTGAACTATGCCTGA------------------------------------------------------------------------------------------------------------------------------------------------------------------------------------------------------------------------------------------------------------------------------------------------------------------------------------------------------------------------------------------------------------------------------------------------------------------------------------------------------------------------------------------------------------------------------------------CCCCTAGTAACTGCGAGTGAAGCGGGAAAAGCTCAAATTTAAAATCTGGCAGTCTT-CGATTGTCCGAGTTGTAGTCTAGAGAAGCATTTTCCGCGTTGGACCGTGTACAAGTCTCTTGGAATAGAGCG---TCATAGAGGGTGAGAATCCCGTCCATGACACGGACTACCAGTGCTTTGTGATGTGCTCTCAAAGAGTCGAGTTGTTTGGGAATGCAGCTCAAAATGGGTGGTAAATTCCATCTAAAGCTAAATATTGGCGAGAGACCGATAGCGAACAAGTACCGTGAGGGAAAGATGAAAAGCACTTTGGAAAGAGAGTTAAACAGTACGTGAAATTGCTGAAAGGGAAACGATTGAAGTCAGTCGCGTTATTCAGAACTCAGCCTTA-CCTT-GGTA---TGGTGCATTTTCTGT-TTAACGGG-CCAGCATCAGTTTTGACCGCTGGAAAAAGGTTAGAGAAATGTGGCACCTTCGGGTGTGTTATAGTCTCTGA-TTG-TATACAGTGGTTGGGACTGAGGAACTCAGTACACCTTTATGGTCGGGG-TTCGCCCACGTTTG-TACTTAGGATGCTGGCGTAATGGCTTTAAGCGACCCGTCTTGAAACACGGACCAAGGAGTCTAACATGCCTGCGAGTGTTTGGGTGG-TAAACCCGAGCGCGTAATGAAAGTGAAAGTTGGGATCTCTGTCGTGGAGAGCACCGACGCCCGGCCCTGAACTTCTGTGACGGACCTGCGGTAGAGCATGTATGTTGGGACCCGAAAGATGGTGAACTATGCCTGA------------------------------------------------------------------------------------------------------------------------------------------------------------------------------------------------------------------------------------------------------------------------------------------------------------------------------------------------------------------------------------------------------------------------------------------------------------------------------------------------------------------------------------------------------------------------------------------CCCCTAGTAACTGCGAGTGAAGCGGGAAAAGCTCAAATTTAAAATCTGGCAGTCTT-CGATTGTCCGAGTTGTAGTCTAGAGAAGCATTTTCCGCGTTGGACCGTGTACAAGTCTCTTGGAATAGAGCG---TCATAGAGGGTGAGAATCCCGTCCATGACACGGACTACCAGTGCTTTGTGATGTGCTCTCAAAGAGTCGAGTTGTTTGGGAATGCAGCTCAAAATGGGTGGTAAATTCCATCTAAAGCTAAATATTGGCGAGAGACCGATAGCGAACAAGTACCGTGAGGGAAAGATGAAAAGCACTTTGGAAAGAGAGTTAAACAGTACGTGAAATTGCTGAAAGGGAAACGATTGAAGTCAGTCGCGTTATTCAGAACTCAGCCTTA-CCTT-GGTA---TGGTGCATTTTCTGT-TTAACGGG-CCAGCATCAGTTTTGACCGCTGGAAAAAGGTTAGAGAAATGTGGCACCTTCGGGTGTGTTATAGTCTCTGA-TTG-TATACAGTGGTTGGGACTGAGGAACTCAGTACACCTTTATGGTCGGGG-TTCGCCCACGTTTG-TACTTAGGATGCTGGCGTAATGGCTTTAAGCGACCCGTCTTGAAACACGGACCAAGGAGTCTAACATGCCTGCGAGTGTTTGGGTGG-TAAACCCGAGCGCGTAATGAAAGTGAAAGTTGGGATCTCTGTCGTGGAGAGCACCGACGCCCGGCCCTGAACTTCTGTGACGGACCTGCGGTAGAGCATGTATGTTGGGACCCGAAAGATGGTGAACTATGCCTGA------------------------------------------------------------------------------------------------------------------------------------------------------------------------------------------------------------------------------------------------------------------------------------------------------------------------------------------------------------------------------------------------------------------------------------------------------------------------------------------------------------------------------------------------------------------------------------------CCCCTAGTAACTGCGAGTGAAGCGGGAAAAGCTCAAATTTAAAATCTGGCAGTCTT-CGATTGTCCGAGTTGTAGTCTAGAGAAGCATTTTCCGCGTTGGACCGTGTACAAGTCTCTTGGAATAGAGCG---TCATAGAGGGTGAGAATCCCGTCCATGACACGGACTACCAGTGCTTTGTGATGTGCTCTCAAAGAGTCGAGTTGTTTGGGAATGCAGCTCAAAATGGGTGGTAAATTCCATCTAAAGCTAAATATTGGCGAGAGACCGATAGCGAACAAGTACCGTGAGGGAAAGATGAAAAGCACTTTGGAAAGAGAGTTAAACAGTACGTGAAATTGCTGAAAGGGAAACGATTGAAGTCAGTCGCGTTATTCAGAACTCAGCCTTA-CCTT-GGTA---TGGTGCATTTTCTGT-TTAACGGG-CCAGCATCAGTTTTGACCGCTGGAAAAAGGTTAGAGAAATGTGGCACCTTCGGGTGTGTTATAGTCTCTGA-TTG-TATACAGTGGTTGGGACTGAGGAACTCAGTACACCTTTATGGTCGGGG-TTCGCCCACGTTTG-TACTTAGGATGCTGGCGTAATGGCTTTAAGCGACCCGTCTTGAAACACGGACCAAGGAGTCTAACATGCCTGCGAGTGTTTGGGTGG-TAAACCCGAGCGCGTAATGAAAGTGAAAGTTGGGATCTCTGTCGTGGAGAGCACCGACGCCCGGCCCTGAACTTCTGTGACGGACCTGCGGTAGAGCATGTATGTTGGGACCCGAAAGATGGTGAACTATGCCTGA------------------------------------------------------------------------------------------------------------------------------------------------------------------------------------------------------------------------------------------------------------------------------------------------------------------------------------------------------------------------------------------------------------------------------------------------------------------------------------------------------------------------------------------------------------------------------------------
>G.cit19547
ATTAACGAGTTT--TTG-AACGGGTT-GTCGCTGGCTTTT--------------CGAAGCA--TGTGCACGCCTGGCTCAA---TCCACTCCT-TTAACC-TCTGTGCACTTAT-TGTAG--------------ATTGGTGAATAAACCTGGGCTTTCAA---------------------------------GCCCCAG---TTTTTGAAGCC----------------TCTCTATG----TTTTTA----ATCAT--AAACGTAT--TA-GTTAT-A---GAATG----TCTTTACTTTGCT----AT-A--A-TGC--A-ATG------AT-ATACAACTTTCAGCAACGGATCTCTTGGCTCTCGCATCGATGAAGAACGCAGCGAAATGCGATAAGTAATGTGAATTGCAGAATTCAGTGAATCATCGAATCTTTGAACGCACCTTGCACCCCTTGG-TATTCCGAGGGGTATGCCTGTTTGAGTGTCATGGTATTCTCAACCCCCAAA----TTCTTTATC-----GAGTT-------GTGGTGGG--CTTGGAT-TTGGAGG--CT---GTGC---TGG------------CTTT-------------------GTTC-AGC----TCCTCTAAAATATATTAGT-GTGAATC--TTA---TGGATC-GC-CTTCAGTG-TGATA-------ATT-GTCTA-CGCTGTGGT--T-GTGAAGTA----TAAACTTGTATTCATGC-TTCTA----ATCG---TCTTTTAAAC-----AAGAC---ACTTAACC---ATTTGAC-CCCCTAGTAACTGCGAGTGAAGCGGGAAAAGCTCAAATTTAAAATCTGGCAGTCTT-TGATTGTCCGAGTTGTAGTCTAGAGAAGCATTTTCCGCGTTGGACCGTGTACAAGTCTCTTGGAATAGAGCG---TCATAGAGGGTGAGAATCCCGTCCATGACACGGACTACCAGTGCTTTGTGATGTGCTCTCAAAGAGTCGAGTTGTTTGGGAATGCAGCTCAAAATGGGTGGTAAATTCCATCTAAAGCTAAATATTGGCGAGAGACCGATAGCGAACAAGTACCGTGAGGGAAAGATGAAAAGCACTTTGGAAAGAGAGTTAAACAGTACGTGAAATTGCTGAAAGGGAAACGATTGAAGTCAGTCGCGTTATTCAGAACTCAGCCTTA-CCTT-GGTA---TGGTGCATTTTCTGT-TTAACGGG-CCAGCATCAGTTTTGACCGCTGGAAAAAGGTTAGAGAAATGTGGCACCTTCGGGTGTGTTATAGTCTCTGA-TTG-TATACAGTGGTTGGGACTGAGGAACTCAGTACACCTTTATGGTCGGGG-TTCGCCCACGTTTG-TACTTAGGATGCTGGCGTAATGGCTTTAAGCGACCCGTCTTGAAACACGGACCAAGGAGTCTAACATGCCTGCGAGTGTTTGGGTGG-TAAACCCGAGCGCATAATGAAAGTGAAAGTTGGGATCTCTGTCGTGGAGAGCACCGACGCCCGGCCCTGAACTTCTGTGACGGACCTGCGGTAGAGCATGTATGTTGGGACCCGAAAGATGGTGAACTATGCCTGAATAGGGTGAAGCCAGAGGAAACTCTGGTGGAGGCTCGTAGCGATTCTGACGTGCAAATCGATCGTCAAATTTGGGTATAGGGGCGAAAGACTAATCGAACCATCTAGTAGCTGGTTCCTGCCGAAGTTTCCCTCAGGATAGCAGAAACTCATA--TCAGATTTATGTGGTAAAGCGAATGATTAGAGGCCTTGGGGTTGAAACAACCTTAACCTATTCTCAAACTTTAAATATGTAAGAACGAGCCGTCTCTTGATTGGACCGCTCGGCGATTGAGAGTTTCTAGTGGGCCATTTTTGGTAAGCAGAACTGGCGATGCGGGATGAACCGAACGTGAGGTTAAGGTGCCGGAATACACGCTCATCAGACACCACAAAAGGTGTTAGTTCATCTAGACAGCAGGACGGTGGCCATGGAAGTCGGAACCCGCTAAGGAGTGTGTAACAACTCACCTGCCGAATGAACTAGCCCTGAAAATGGATGGCGCTCAAGCGTGTTACCCATACCTCACCGTCAGTGTTTAAGTGATGCATTGACGAGTAGGCAGGCGTGGAGGT--------------CCCCTAGTAACTGCGAGTGAAGCGGGAAAAGCTCAAATTTAAAATCTGGCAGTCTT-TGATTGTCCGAGTTGTAGTCTAGAGAAGCATTTTCCGCGTTGGACCGTGTACAAGTCTCTTGGAATAGAGCG---TCATAGAGGGTGAGAATCCCGTCCATGACACGGACTACCAGTGCTTTGTGATGTGCTCTCAAAGAGTCGAGTTGTTTGGGAATGCAGCTCAAAATGGGTGGTAAATTCCATCTAAAGCTAAATATTGGCGAGAGACCGATAGCGAACAAGTACCGTGAGGGAAAGATGAAAAGCACTTTGGAAAGAGAGTTAAACAGTACGTGAAATTGCTGAAAGGGAAACGATTGAAGTCAGTCGCGTTATTCAGAACTCAGCCTTA-CCTT-GGTA---TGGTGCATTTTCTGT-TTAACGGG-CCAGCATCAGTTTTGACCGCTGGAAAAAGGTTAGAGAAATGTGGCACCTTCGGGTGTGTTATAGTCTCTGA-TTG-TATACAGTGGTTGGGACTGAGGAACTCAGTACACCTTTATGGTCGGGG-TTCGCCCACGTTTG-TACTTAGGATGCTGGCGTAATGGCTTTAAGCGACCCGTCTTGAAACACGGACCAAGGAGTCTAACATGCCTGCGAGTGTTTGGGTGG-TAAACCCGAGCGCATAATGAAAGTGAAAGTTGGGATCTCTGTCGTGGAGAGCACCGACGCCCGGCCCTGAACTTCTGTGACGGACCTGCGGTAGAGCATGTATGTTGGGACCCGAAAGATGGTGAACTATGCCTGAATAGGGTGAAGCCAGAGGAAACTCTGGTGGAGGCTCGTAGCGATTCTGACGTGCAAATCGATCGTCAAATTTGGGTATAGGGGCGAAAGACTAATCGAACCATCTAGTAGCTGGTTCCTGCCGAAGTTTCCCTCAGGATAGCAGAAACTCATA--TCAGATTTATGTGGTAAAGCGAATGATTAGAGGCCTTGGGGTTGAAACAACCTTAACCTATTCTCAAACTTTAAATATGTAAGAACGAGCCGTCTCTTGATTGGACCGCTCGGCGATTGAGAGTTTCTAGTGGGCCATTTTTGGTAAGCAGAACTGGCGATGCGGGATGAACCGAACGTGAGGTTAAGGTGCCGGAATACACGCTCATCAGACACCACAAAAGGTGTTAGTTCATCTAGACAGCAGGACGGTGGCCATGGAAGTCGGAACCCGCTAAGGAGTGTGTAACAACTCACCTGCCGAATGAACTAGCCCTGAAAATGGATGGCGCTCAAGCGTGTTACCCATACCTCACCGTCAGTGTTTAAGTGATGCATTGACGAGTAGGCAGGCGTGGAGGT--------------CCCCTAGTAACTGCGAGTGAAGCGGGAAAAGCTCAAATTTAAAATCTGGCAGTCTT-TGATTGTCCGAGTTGTAGTCTAGAGAAGCATTTTCCGCGTTGGACCGTGTACAAGTCTCTTGGAATAGAGCG---TCATAGAGGGTGAGAATCCCGTCCATGACACGGACTACCAGTGCTTTGTGATGTGCTCTCAAAGAGTCGAGTTGTTTGGGAATGCAGCTCAAAATGGGTGGTAAATTCCATCTAAAGCTAAATATTGGCGAGAGACCGATAGCGAACAAGTACCGTGAGGGAAAGATGAAAAGCACTTTGGAAAGAGAGTTAAACAGTACGTGAAATTGCTGAAAGGGAAACGATTGAAGTCAGTCGCGTTATTCAGAACTCAGCCTTA-CCTT-GGTA---TGGTGCATTTTCTGT-TTAACGGG-CCAGCATCAGTTTTGACCGCTGGAAAAAGGTTAGAGAAATGTGGCACCTTCGGGTGTGTTATAGTCTCTGA-TTG-TATACAGTGGTTGGGACTGAGGAACTCAGTACACCTTTATGGTCGGGG-TTCGCCCACGTTTG-TACTTAGGATGCTGGCGTAATGGCTTTAAGCGACCCGTCTTGAAACACGGACCAAGGAGTCTAACATGCCTGCGAGTGTTTGGGTGG-TAAACCCGAGCGCATAATGAAAGTGAAAGTTGGGATCTCTGTCGTGGAGAGCACCGACGCCCGGCCCTGAACTTCTGTGACGGACCTGCGGTAGAGCATGTATGTTGGGACCCGAAAGATGGTGAACTATGCCTGAATAGGGTGAAGCCAGAGGAAACTCTGGTGGAGGCTCGTAGCGATTCTGACGTGCAAATCGATCGTCAAATTTGGGTATAGGGGCGAAAGACTAATCGAACCATCTAGTAGCTGGTTCCTGCCGAAGTTTCCCTCAGGATAGCAGAAACTCATA--TCAGATTTATGTGGTAAAGCGAATGATTAGAGGCCTTGGGGTTGAAACAACCTTAACCTATTCTCAAACTTTAAATATGTAAGAACGAGCCGTCTCTTGATTGGACCGCTCGGCGATTGAGAGTTTCTAGTGGGCCATTTTTGGTAAGCAGAACTGGCGATGCGGGATGAACCGAACGTGAGGTTAAGGTGCCGGAATACACGCTCATCAGACACCACAAAAGGTGTTAGTTCATCTAGACAGCAGGACGGTGGCCATGGAAGTCGGAACCCGCTAAGGAGTGTGTAACAACTCACCTGCCGAATGAACTAGCCCTGAAAATGGATGGCGCTCAAGCGTGTTACCCATACCTCACCGTCAGTGTTTAAGTGATGCATTGACGAGTAGGCAGGCGTGGAGGT--------------CCCCTAGTAACTGCGAGTGAAGCGGGAAAAGCTCAAATTTAAAATCTGGCAGTCTT-TGATTGTCCGAGTTGTAGTCTAGAGAAGCATTTTCCGCGTTGGACCGTGTACAAGTCTCTTGGAATAGAGCG---TCATAGAGGGTGAGAATCCCGTCCATGACACGGACTACCAGTGCTTTGTGATGTGCTCTCAAAGAGTCGAGTTGTTTGGGAATGCAGCTCAAAATGGGTGGTAAATTCCATCTAAAGCTAAATATTGGCGAGAGACCGATAGCGAACAAGTACCGTGAGGGAAAGATGAAAAGCACTTTGGAAAGAGAGTTAAACAGTACGTGAAATTGCTGAAAGGGAAACGATTGAAGTCAGTCGCGTTATTCAGAACTCAGCCTTA-CCTT-GGTA---TGGTGCATTTTCTGT-TTAACGGG-CCAGCATCAGTTTTGACCGCTGGAAAAAGGTTAGAGAAATGTGGCACCTTCGGGTGTGTTATAGTCTCTGA-TTG-TATACAGTGGTTGGGACTGAGGAACTCAGTACACCTTTATGGTCGGGG-TTCGCCCACGTTTG-TACTTAGGATGCTGGCGTAATGGCTTTAAGCGACCCGTCTTGAAACACGGACCAAGGAGTCTAACATGCCTGCGAGTGTTTGGGTGG-TAAACCCGAGCGCATAATGAAAGTGAAAGTTGGGATCTCTGTCGTGGAGAGCACCGACGCCCGGCCCTGAACTTCTGTGACGGACCTGCGGTAGAGCATGTATGTTGGGACCCGAAAGATGGTGAACTATGCCTGAATAGGGTGAAGCCAGAGGAAACTCTGGTGGAGGCTCGTAGCGATTCTGACGTGCAAATCGATCGTCAAATTTGGGTATAGGGGCGAAAGACTAATCGAACCATCTAGTAGCTGGTTCCTGCCGAAGTTTCCCTCAGGATAGCAGAAACTCATA--TCAGATTTATGTGGTAAAGCGAATGATTAGAGGCCTTGGGGTTGAAACAACCTTAACCTATTCTCAAACTTTAAATATGTAAGAACGAGCCGTCTCTTGATTGGACCGCTCGGCGATTGAGAGTTTCTAGTGGGCCATTTTTGGTAAGCAGAACTGGCGATGCGGGATGAACCGAACGTGAGGTTAAGGTGCCGGAATACACGCTCATCAGACACCACAAAAGGTGTTAGTTCATCTAGACAGCAGGACGGTGGCCATGGAAGTCGGAACCCGCTAAGGAGTGTGTAACAACTCACCTGCCGAATGAACTAGCCCTGAAAATGGATGGCGCTCAAGCGTGTTACCCATACCTCACCGTCAGTGTTTAAGTGATGCATTGACGAGTAGGCAGGCGTGGAGGT--------------
>G.cit15293
ATTAACGAGTTT--TTG-AACGGGTT-GTCGCTGGCTTTT--------------CGAAGTA--TGTGCACGCCTGGCTCAA---TCCACTCCT-TTAACC-TCTGTGCACTTAT-TGTAG--------------ATTGGTGAATAAACCTGGGCTTTCAA---------------------------------GCCCTAG---TTTTTGAAGCC----------------TCTCTATG----TTTTTA----ATTAT--AAACGTAT--CA-GTTAT-A---GAATG----TCTTTACTTTGCT----AT-A--A-TGC--A-ATT------AT-ATACAACTTTCAGCAACGGATCTCTTGGCTCTCGCATCGATGAAGAACGCAGCGAAATGCGATAAGTAATGTGAATTGCAGAATTCAGTGAATCATCGAATCTTTGAACGCACCTTGCACCCCTTGG-TATTCCGAGGGGTATGCCTGTTTGAGTGTCATGGTATTCTCAACCCCCAAA----TTCTTTATC-----GAGTT-------GTGGTGGG--CTTGGAT-TTGGAGG--CT---GTGC---TGG--------------CTTTGTTC------------------AGC----TCCTCTGAAATATATTAGT-GTGAATC--TTA---TGGATC-GC-CTTCAGTG-TGATA-------ATT-GTCTA-CGCTGTGGT--T-GTGAAGTA----TAAACTTGTATTCATGC-TTCTA----ATCG---TCTTTTAAAC-----AAGAC---ACTTAACC----ATTGAC-CCCCTAGTAACTGCGAGTGAAGCGGGAAAAGCTCAAATTTAAAATCTGGCAGTCTT-TGATTGTCCGAGTTGTAGTCTAGAGAAGCATTTTCCGCGTTGGACCGTGTACAAGTCTCTTGGAATAGAGCG---TCATAGAGGGTGAGAATCCCGTCCATGACACGGACTACCAGTGCTTTGTGATGTGCTCTCAAAGAGTCGAGTTGTTTGGGAATGCAGCTCAAAATGGGTGGTAAATTCCATCTAAAGCTAAATATTGGCGAGAGACCGATAGCGAACAAGTACCGTGAGGGAAAGATGAAAAGCACTTTGGAAAGAGAGTTAAACAGTACGTGAAATTGCTGAAAGGGAAACGATTGAAGTCAGTCGCGTTATTCAGAACTCAGCCTTA-CCTT-GGTA---TGGTGCATTTTCTGT-TTAACGGG-CCAGCATCAGTTTTGACCGCTGGAAAAAGGTTAGAGAAATGTGGCACCTTCGGGTGTGTTATAGTCTCTGA-TTG-TATACAGTGGTTGGGACTGAGGAACTCAGTACACCTTTATGGTCGGGG-TTCGCCCACGTTTG-TACTTAGGATGCTGGCGTAATGGCTTTAAGCGACCCGTCTTGAAACACGGACCAAGGAGTCTAACATGCCTGCGAGTGTTTGGGTGG-TAAACCCGAGCGCATAATGAAAGTGAAAGTTGGGATCTCTGTCGTGGAGAGCACCGACGCCCGGCCCTGAACTTCTGTGACGGACCTGCGGTAGAGCATGTATGTTGGGACCCGAAAGATGGTGAACTATGCCTGAATAGGGTGAAGCCAGAGGAAACTCTGGTGGAGGCTCGTAGCGATTCTGACGTGCAAATCGATCGTCAAATTTGGGTATAGGGGCGAAAGACTAATCGAACCATCTAGTAGCTGGTTCCTGCCGAAGTTTCCCTCAGGATAGCAGAAACTCATA--TCAGATTTATGTGGTAAAGCGAATGATTAGAGGCCTTGGGGTTGAAACAACCTTAACCTATTCTCAAACTTTAAATATGTAAGAACGAGCCGTCTCTTGATTGGACCGCTCGGCGATTGAGAGTTTCTAGTGGGCCATTTTTGGTAAGCAGAACTGGCGATGCGGGATGAACCGAACGTGAGGTTAAGGTGCCGGAATACACGCTCATCAGACACCACAAAAGGTGTTAGTTCATCTAGACAGCAGGACGGTGGCCATGGAAGTCGGAACCCGCTAAGGAGTGTGTAACAACTCACCTGCCGAATGAACTAGCCCTGAAAATGGATGGCGCTCAAGCGTGTTACCCATACCTCACCGTCAGTGTTTAAGTGATGCATTGACGAGTAGGCAGGCGTGGAGGT--------------CCCCTAGTAACTGCGAGTGAAGCGGGAAAAGCTCAAATTTAAAATCTGGCAGTCTT-TGATTGTCCGAGTTGTAGTCTAGAGAAGCATTTTCCGCGTTGGACCGTGTACAAGTCTCTTGGAATAGAGCG---TCATAGAGGGTGAGAATCCCGTCCATGACACGGACTACCAGTGCTTTGTGATGTGCTCTCAAAGAGTCGAGTTGTTTGGGAATGCAGCTCAAAATGGGTGGTAAATTCCATCTAAAGCTAAATATTGGCGAGAGACCGATAGCGAACAAGTACCGTGAGGGAAAGATGAAAAGCACTTTGGAAAGAGAGTTAAACAGTACGTGAAATTGCTGAAAGGGAAACGATTGAAGTCAGTCGCGTTATTCAGAACTCAGCCTTA-CCTT-GGTA---TGGTGCATTTTCTGT-TTAACGGG-CCAGCATCAGTTTTGACCGCTGGAAAAAGGTTAGAGAAATGTGGCACCTTCGGGTGTGTTATAGTCTCTGA-TTG-TATACAGTGGTTGGGACTGAGGAACTCAGTACACCTTTATGGTCGGGG-TTCGCCCACGTTTG-TACTTAGGATGCTGGCGTAATGGCTTTAAGCGACCCGTCTTGAAACACGGACCAAGGAGTCTAACATGCCTGCGAGTGTTTGGGTGG-TAAACCCGAGCGCATAATGAAAGTGAAAGTTGGGATCTCTGTCGTGGAGAGCACCGACGCCCGGCCCTGAACTTCTGTGACGGACCTGCGGTAGAGCATGTATGTTGGGACCCGAAAGATGGTGAACTATGCCTGAATAGGGTGAAGCCAGAGGAAACTCTGGTGGAGGCTCGTAGCGATTCTGACGTGCAAATCGATCGTCAAATTTGGGTATAGGGGCGAAAGACTAATCGAACCATCTAGTAGCTGGTTCCTGCCGAAGTTTCCCTCAGGATAGCAGAAACTCATA--TCAGATTTATGTGGTAAAGCGAATGATTAGAGGCCTTGGGGTTGAAACAACCTTAACCTATTCTCAAACTTTAAATATGTAAGAACGAGCCGTCTCTTGATTGGACCGCTCGGCGATTGAGAGTTTCTAGTGGGCCATTTTTGGTAAGCAGAACTGGCGATGCGGGATGAACCGAACGTGAGGTTAAGGTGCCGGAATACACGCTCATCAGACACCACAAAAGGTGTTAGTTCATCTAGACAGCAGGACGGTGGCCATGGAAGTCGGAACCCGCTAAGGAGTGTGTAACAACTCACCTGCCGAATGAACTAGCCCTGAAAATGGATGGCGCTCAAGCGTGTTACCCATACCTCACCGTCAGTGTTTAAGTGATGCATTGACGAGTAGGCAGGCGTGGAGGT--------------CCCCTAGTAACTGCGAGTGAAGCGGGAAAAGCTCAAATTTAAAATCTGGCAGTCTT-TGATTGTCCGAGTTGTAGTCTAGAGAAGCATTTTCCGCGTTGGACCGTGTACAAGTCTCTTGGAATAGAGCG---TCATAGAGGGTGAGAATCCCGTCCATGACACGGACTACCAGTGCTTTGTGATGTGCTCTCAAAGAGTCGAGTTGTTTGGGAATGCAGCTCAAAATGGGTGGTAAATTCCATCTAAAGCTAAATATTGGCGAGAGACCGATAGCGAACAAGTACCGTGAGGGAAAGATGAAAAGCACTTTGGAAAGAGAGTTAAACAGTACGTGAAATTGCTGAAAGGGAAACGATTGAAGTCAGTCGCGTTATTCAGAACTCAGCCTTA-CCTT-GGTA---TGGTGCATTTTCTGT-TTAACGGG-CCAGCATCAGTTTTGACCGCTGGAAAAAGGTTAGAGAAATGTGGCACCTTCGGGTGTGTTATAGTCTCTGA-TTG-TATACAGTGGTTGGGACTGAGGAACTCAGTACACCTTTATGGTCGGGG-TTCGCCCACGTTTG-TACTTAGGATGCTGGCGTAATGGCTTTAAGCGACCCGTCTTGAAACACGGACCAAGGAGTCTAACATGCCTGCGAGTGTTTGGGTGG-TAAACCCGAGCGCATAATGAAAGTGAAAGTTGGGATCTCTGTCGTGGAGAGCACCGACGCCCGGCCCTGAACTTCTGTGACGGACCTGCGGTAGAGCATGTATGTTGGGACCCGAAAGATGGTGAACTATGCCTGAATAGGGTGAAGCCAGAGGAAACTCTGGTGGAGGCTCGTAGCGATTCTGACGTGCAAATCGATCGTCAAATTTGGGTATAGGGGCGAAAGACTAATCGAACCATCTAGTAGCTGGTTCCTGCCGAAGTTTCCCTCAGGATAGCAGAAACTCATA--TCAGATTTATGTGGTAAAGCGAATGATTAGAGGCCTTGGGGTTGAAACAACCTTAACCTATTCTCAAACTTTAAATATGTAAGAACGAGCCGTCTCTTGATTGGACCGCTCGGCGATTGAGAGTTTCTAGTGGGCCATTTTTGGTAAGCAGAACTGGCGATGCGGGATGAACCGAACGTGAGGTTAAGGTGCCGGAATACACGCTCATCAGACACCACAAAAGGTGTTAGTTCATCTAGACAGCAGGACGGTGGCCATGGAAGTCGGAACCCGCTAAGGAGTGTGTAACAACTCACCTGCCGAATGAACTAGCCCTGAAAATGGATGGCGCTCAAGCGTGTTACCCATACCTCACCGTCAGTGTTTAAGTGATGCATTGACGAGTAGGCAGGCGTGGAGGT--------------CCCCTAGTAACTGCGAGTGAAGCGGGAAAAGCTCAAATTTAAAATCTGGCAGTCTT-TGATTGTCCGAGTTGTAGTCTAGAGAAGCATTTTCCGCGTTGGACCGTGTACAAGTCTCTTGGAATAGAGCG---TCATAGAGGGTGAGAATCCCGTCCATGACACGGACTACCAGTGCTTTGTGATGTGCTCTCAAAGAGTCGAGTTGTTTGGGAATGCAGCTCAAAATGGGTGGTAAATTCCATCTAAAGCTAAATATTGGCGAGAGACCGATAGCGAACAAGTACCGTGAGGGAAAGATGAAAAGCACTTTGGAAAGAGAGTTAAACAGTACGTGAAATTGCTGAAAGGGAAACGATTGAAGTCAGTCGCGTTATTCAGAACTCAGCCTTA-CCTT-GGTA---TGGTGCATTTTCTGT-TTAACGGG-CCAGCATCAGTTTTGACCGCTGGAAAAAGGTTAGAGAAATGTGGCACCTTCGGGTGTGTTATAGTCTCTGA-TTG-TATACAGTGGTTGGGACTGAGGAACTCAGTACACCTTTATGGTCGGGG-TTCGCCCACGTTTG-TACTTAGGATGCTGGCGTAATGGCTTTAAGCGACCCGTCTTGAAACACGGACCAAGGAGTCTAACATGCCTGCGAGTGTTTGGGTGG-TAAACCCGAGCGCATAATGAAAGTGAAAGTTGGGATCTCTGTCGTGGAGAGCACCGACGCCCGGCCCTGAACTTCTGTGACGGACCTGCGGTAGAGCATGTATGTTGGGACCCGAAAGATGGTGAACTATGCCTGAATAGGGTGAAGCCAGAGGAAACTCTGGTGGAGGCTCGTAGCGATTCTGACGTGCAAATCGATCGTCAAATTTGGGTATAGGGGCGAAAGACTAATCGAACCATCTAGTAGCTGGTTCCTGCCGAAGTTTCCCTCAGGATAGCAGAAACTCATA--TCAGATTTATGTGGTAAAGCGAATGATTAGAGGCCTTGGGGTTGAAACAACCTTAACCTATTCTCAAACTTTAAATATGTAAGAACGAGCCGTCTCTTGATTGGACCGCTCGGCGATTGAGAGTTTCTAGTGGGCCATTTTTGGTAAGCAGAACTGGCGATGCGGGATGAACCGAACGTGAGGTTAAGGTGCCGGAATACACGCTCATCAGACACCACAAAAGGTGTTAGTTCATCTAGACAGCAGGACGGTGGCCATGGAAGTCGGAACCCGCTAAGGAGTGTGTAACAACTCACCTGCCGAATGAACTAGCCCTGAAAATGGATGGCGCTCAAGCGTGTTACCCATACCTCACCGTCAGTGTTTAAGTGATGCATTGACGAGTAGGCAGGCGTGGAGGT--------------
>G.pa135015
----ACGAGTTC--TTG-AACAGGTT-GTYGCTGGCCCTT------------TACAGGGTA--TGTGCACACCTGGCTCAATT-TCCA--CTC-TTAACC-TCTGTGCACTCTT-TGTAG----------------------------GTCGGTTGATGC---------------------------TGGCGCAAGTCAG---TTTG--AAGCC----------------TTCCTATG-----TTTTA-----TTAC--AAACGCTT--CA-GTTAT-A---GAATG--------TTTACTTTGCT--AT-A--A-CGC--A-AAT------AT-ATACAACTTTCAGCAACGGATCTCTTGGCTCTCGCATCGATGAAGAACGCAGCGAAATGCGATAAGTAATGTGAATTGCAGAATTCAGTGAATCATCGAATCTTTGAACGCACCTTGCGCCCCTTGG-TATTCCGAGGGGCATGCCTGTTTGAGTGTCATGGAATTCTCATCCCCTAAAKTTATTT-----------------------TTGGTGGG--CTTGGAT-GTGGAGG--TT---GTGC---CGG------------TTTGTTAAA--------------AGCC-GGC----TCCTCTGAAATGCATTAGT-GTGAATC--TTA---CTGATC-GC-CTTCAGTG-TGATA-------ATT-GTCTA-CGCTGTGGT--T-GTGAAGTA----AATTAATG--TTCATGC-TTCTA----ATCG---TCTCTTTTT------GAGAC---AATTACTT-----------CCCCTAGTAACTGCGAGTGAAGCGGGAAAAGCTCAAATTTAAAATCTGRCAGTCTT-TGGCTGTCCGAGTTGTAGTCTAGAGAAGTGTTTTCCGCGCTGGACCGTGTACAAGTCTCTTGGAACAGAGCG---TCATAGAGGGTGAGAATCCCGTCCATGACACGGACTACCAGTGCTTTGTGATGCGCTCTCAAAGAGTCGAGTTGTTTGGGAATGCAGCTCAAAATGGGTGGTAAATTCCATCTAAAGCTAAATATTGGCGAGAGACCGATAGCGAACAAGTACCGTGAGGGAAAGATGAAAAGCACTTTGGAAAGAGAGTTAAACAGTACGTGAAATTGCTGAAAGGGAAACGATTGAAGTCAGTCGCGTTATTCAGAACTCAGCCTTG-CCTT-GGCA---TGGTGCATTTTCTGT-TTAACGGG-CCAGCATCAGTTTTGATTGCCGGAAAAAGGTCAGAGGAATGTGGCACCTTCGGGTGTGTTATAGCCTCTGA-TTG-TATACGGTGGTTGGGACTGAGGATCGCAGCACGCCTTTATGGCCGGGG-TTCGCCCACGTTCG-TGCTTAGGATGCTGGCGTAATGGCTTTAAACGACCCGTCTTGAAACACGGACCAAGGAGTCTAACATGCCTGCGAGTGTTTGGGTGG-AAAACCCGAGCGCGTAATTAAAGTGAAAGTTGGGATCCCTGTCGTGGGGAGCACCGACGCCCGGACCAGACCTTCTGTGACGGATCTGCGGTAGAGCATGTATGTTGGGACCCGAAAGATGGTGAACTATGCCTGA------------------------------------------------------------------------------------------------------------------------------------------------------------------------------------------------------------------------------------------------------------------------------------------------------------------------------------------------------------------------------------------------------------------------------------------------------------------------------------------------------------------------------------------------------------------------------------------CCCCTAGTAACTGCGAGTGAAGCGGGAAAAGCTCAAATTTAAAATCTGRCAGTCTT-TGGCTGTCCGAGTTGTAGTCTAGAGAAGTGTTTTCCGCGCTGGACCGTGTACAAGTCTCTTGGAACAGAGCG---TCATAGAGGGTGAGAATCCCGTCCATGACACGGACTACCAGTGCTTTGTGATGCGCTCTCAAAGAGTCGAGTTGTTTGGGAATGCAGCTCAAAATGGGTGGTAAATTCCATCTAAAGCTAAATATTGGCGAGAGACCGATAGCGAACAAGTACCGTGAGGGAAAGATGAAAAGCACTTTGGAAAGAGAGTTAAACAGTACGTGAAATTGCTGAAAGGGAAACGATTGAAGTCAGTCGCGTTATTCAGAACTCAGCCTTG-CCTT-GGCA---TGGTGCATTTTCTGT-TTAACGGG-CCAGCATCAGTTTTGATTGCCGGAAAAAGGTCAGAGGAATGTGGCACCTTCGGGTGTGTTATAGCCTCTGA-TTG-TATACGGTGGTTGGGACTGAGGATCGCAGCACGCCTTTATGGCCGGGG-TTCGCCCACGTTCG-TGCTTAGGATGCTGGCGTAATGGCTTTAAACGACCCGTCTTGAAACACGGACCAAGGAGTCTAACATGCCTGCGAGTGTTTGGGTGG-AAAACCCGAGCGCGTAATTAAAGTGAAAGTTGGGATCCCTGTCGTGGGGAGCACCGACGCCCGGACCAGACCTTCTGTGACGGATCTGCGGTAGAGCATGTATGTTGGGACCCGAAAGATGGTGAACTATGCCTGA------------------------------------------------------------------------------------------------------------------------------------------------------------------------------------------------------------------------------------------------------------------------------------------------------------------------------------------------------------------------------------------------------------------------------------------------------------------------------------------------------------------------------------------------------------------------------------------CCCCTAGTAACTGCGAGTGAAGCGGGAAAAGCTCAAATTTAAAATCTGRCAGTCTT-TGGCTGTCCGAGTTGTAGTCTAGAGAAGTGTTTTCCGCGCTGGACCGTGTACAAGTCTCTTGGAACAGAGCG---TCATAGAGGGTGAGAATCCCGTCCATGACACGGACTACCAGTGCTTTGTGATGCGCTCTCAAAGAGTCGAGTTGTTTGGGAATGCAGCTCAAAATGGGTGGTAAATTCCATCTAAAGCTAAATATTGGCGAGAGACCGATAGCGAACAAGTACCGTGAGGGAAAGATGAAAAGCACTTTGGAAAGAGAGTTAAACAGTACGTGAAATTGCTGAAAGGGAAACGATTGAAGTCAGTCGCGTTATTCAGAACTCAGCCTTG-CCTT-GGCA---TGGTGCATTTTCTGT-TTAACGGG-CCAGCATCAGTTTTGATTGCCGGAAAAAGGTCAGAGGAATGTGGCACCTTCGGGTGTGTTATAGCCTCTGA-TTG-TATACGGTGGTTGGGACTGAGGATCGCAGCACGCCTTTATGGCCGGGG-TTCGCCCACGTTCG-TGCTTAGGATGCTGGCGTAATGGCTTTAAACGACCCGTCTTGAAACACGGACCAAGGAGTCTAACATGCCTGCGAGTGTTTGGGTGG-AAAACCCGAGCGCGTAATTAAAGTGAAAGTTGGGATCCCTGTCGTGGGGAGCACCGACGCCCGGACCAGACCTTCTGTGACGGATCTGCGGTAGAGCATGTATGTTGGGACCCGAAAGATGGTGAACTATGCCTGA------------------------------------------------------------------------------------------------------------------------------------------------------------------------------------------------------------------------------------------------------------------------------------------------------------------------------------------------------------------------------------------------------------------------------------------------------------------------------------------------------------------------------------------------------------------------------------------CCCCTAGTAACTGCGAGTGAAGCGGGAAAAGCTCAAATTTAAAATCTGRCAGTCTT-TGGCTGTCCGAGTTGTAGTCTAGAGAAGTGTTTTCCGCGCTGGACCGTGTACAAGTCTCTTGGAACAGAGCG---TCATAGAGGGTGAGAATCCCGTCCATGACACGGACTACCAGTGCTTTGTGATGCGCTCTCAAAGAGTCGAGTTGTTTGGGAATGCAGCTCAAAATGGGTGGTAAATTCCATCTAAAGCTAAATATTGGCGAGAGACCGATAGCGAACAAGTACCGTGAGGGAAAGATGAAAAGCACTTTGGAAAGAGAGTTAAACAGTACGTGAAATTGCTGAAAGGGAAACGATTGAAGTCAGTCGCGTTATTCAGAACTCAGCCTTG-CCTT-GGCA---TGGTGCATTTTCTGT-TTAACGGG-CCAGCATCAGTTTTGATTGCCGGAAAAAGGTCAGAGGAATGTGGCACCTTCGGGTGTGTTATAGCCTCTGA-TTG-TATACGGTGGTTGGGACTGAGGATCGCAGCACGCCTTTATGGCCGGGG-TTCGCCCACGTTCG-TGCTTAGGATGCTGGCGTAATGGCTTTAAACGACCCGTCTTGAAACACGGACCAAGGAGTCTAACATGCCTGCGAGTGTTTGGGTGG-AAAACCCGAGCGCGTAATTAAAGTGAAAGTTGGGATCCCTGTCGTGGGGAGCACCGACGCCCGGACCAGACCTTCTGTGACGGATCTGCGGTAGAGCATGTATGTTGGGACCCGAAAGATGGTGAACTATGCCTGA------------------------------------------------------------------------------------------------------------------------------------------------------------------------------------------------------------------------------------------------------------------------------------------------------------------------------------------------------------------------------------------------------------------------------------------------------------------------------------------------------------------------------------------------------------------------------------------
>G.pan15726
ATTAACGAGTTC--TTG-AACAGGTT-GTCGCTGGCCCTT------------TACAGGGTA--TGTGCACACCTGGCTCAATT-TCCA--CTC-TTAACC-TCTGTGCACTCTT-TGTAG--------------GTCGGTTGAT----GCTGGC-------------------------------------GCAAGTCAG---TTTG--AAGCC----------------TTCCTATG-----TTTTA-----TTAC--AAACGCTT--CA-GTTAT-A---GAATG--------TTTACTTTGCT--AT-A--A-CGC--A-AAT------AT-ATACAACTTTCAGCAACGGATCTCTTGGCTCTCGCATCGATGAAGAACGCAGCGAAATGCGATAAGTAATGTGAATTGCAGAATTCAGTGAATCATCGAATCTTTGAACGCACCTTGCGCCCCTTGG-TATTCCGAGGGGCATGCCTGTTTGAGTGTCATGGAATTCTCATCCCCTAAAKTTATTT-----------------------TTGGTGGG--CTTGGAT-GTGGAGG--TT---GTGC---CGG------------TTTGTTAAA--------------AGCC-GGC----TCCTCTGAAATGCATTAGT-GTGAATC--TTA---CTGATC-GC-CTTCAGTG-TGATA-------ATT-GTCTA-CGCTGTGGT--T-GTGAAGTA----AATTAATG--TTCATGC-TTCTA----ATCG---TCTCTTTTT------GAGAC---AATTACTT------TGAC------AGTAACTGCGAGTGAAGCGGGAAAAGCTCAAATTTAAAATCTGGCAGTCTT-TGGCTGTCCGAGTTGTAGTCTAGAGAAGTGTTTTCCGCGCTGGACCGTGTACAAGTCTCTTGGAACAGAGCG---TCATAGAGGGTGAGAATCCCGTCCATGACACGGACTACCAGTGCTTTGTGATGCGCTCTCAAAGAGTCGAGTTGTTTGGGAATGCAGCTCAAAATGGGTGGTAAATTCCATCTAAAGCTAAATATTGGCGAGAGACCGATAGCGAACAAGTACCGTGAGGGAAAGATGAAAAGCACTTTGGAAAGAGAGTTAAACAGTACGTGAAATTGCTGAAAGGGAAACGATTGAAGTCAGTCGCGTTATTCAGAACTCAGCCTTG-CCTT-GGCA---TGGTGCATTTTCTGT-TTAACGGG-CCAGCATCAGTTTTGATTGCCGGAAAAAGGTCAGAGGAATGTGGCACCTTCGGGTGTGTTATAGCCTCTGA-TTG-TATACGGTGGTTGGGACTGAGGATCGCAGCACGCCTTTATGGCCGGGG-TTCGCCCACGTTCG-TGCTTAGGATGCTGGCGTAATGGCTTTAAACGACCCGTCTTGAAACACGGACCAAGGAGTCTAACATGCCTGCGAGTGTTTGGGTGG-AAAACCCGAGCGCGTAATTAAAGTGAAAGTTGGGATCCCTGTCGTGGGGAGCACCGACGCCCGGACCAGACCTTCTGTGACGGATCTGCGGTAGAGCATGTATGTTGGGACCCGAAAGATGGTGAACTATGCCTGAATAGGGTGAAGCCAGAGGAAACTCTGGTGGAGGCTCGTAGCGATTCTGACGTGCAAATCGATCGTCAAATTTGGGTATAGGGGCGAAAGACTAATCGAACCATCTAGTAGCTGGTTCCTGCCGAAGTTTCCCTCAGGATAGCAGAAACTCATA--TCAGATTTATGTGGTAAAGCGAATGATTAGAGGCCTTGGGGTTGAAACAACCTTAACCTATTCTCAAACTTTAAATATGTAAGAACGAGCCGTCACTTGATTGGACCGCTCGGCGATTGAGAGTTTCTAGTGGGCCATTTTTGGTAAGCAGAACTGGCGATGCGGGATGAACCGAACGTGAGGTTAAGGTGCCGGAATACACGCTCATCAGACACCACAAAAGGTGTTAGTTCATCTAGACAGCAGGACGGTGGCCATGGAAGTCGGAATCCGCTAAGGAGTGTGTAACAACTCACCTGCCGAATGAACTAGCCCTGAAAATGGATGGCGCTCAAGCGTGTTACCCATACCTCACCGTCAGTGTTTAAGTGATGCACTGACGAGTAGGCAGGCGTGGAGGTTTGTGAAGAAGCC------AGTAACTGCGAGTGAAGCGGGAAAAGCTCAAATTTAAAATCTGGCAGTCTT-TGGCTGTCCGAGTTGTAGTCTAGAGAAGTGTTTTCCGCGCTGGACCGTGTACAAGTCTCTTGGAACAGAGCG---TCATAGAGGGTGAGAATCCCGTCCATGACACGGACTACCAGTGCTTTGTGATGCGCTCTCAAAGAGTCGAGTTGTTTGGGAATGCAGCTCAAAATGGGTGGTAAATTCCATCTAAAGCTAAATATTGGCGAGAGACCGATAGCGAACAAGTACCGTGAGGGAAAGATGAAAAGCACTTTGGAAAGAGAGTTAAACAGTACGTGAAATTGCTGAAAGGGAAACGATTGAAGTCAGTCGCGTTATTCAGAACTCAGCCTTG-CCTT-GGCA---TGGTGCATTTTCTGT-TTAACGGG-CCAGCATCAGTTTTGATTGCCGGAAAAAGGTCAGAGGAATGTGGCACCTTCGGGTGTGTTATAGCCTCTGA-TTG-TATACGGTGGTTGGGACTGAGGATCGCAGCACGCCTTTATGGCCGGGG-TTCGCCCACGTTCG-TGCTTAGGATGCTGGCGTAATGGCTTTAAACGACCCGTCTTGAAACACGGACCAAGGAGTCTAACATGCCTGCGAGTGTTTGGGTGG-AAAACCCGAGCGCGTAATTAAAGTGAAAGTTGGGATCCCTGTCGTGGGGAGCACCGACGCCCGGACCAGACCTTCTGTGACGGATCTGCGGTAGAGCATGTATGTTGGGACCCGAAAGATGGTGAACTATGCCTGAATAGGGTGAAGCCAGAGGAAACTCTGGTGGAGGCTCGTAGCGATTCTGACGTGCAAATCGATCGTCAAATTTGGGTATAGGGGCGAAAGACTAATCGAACCATCTAGTAGCTGGTTCCTGCCGAAGTTTCCCTCAGGATAGCAGAAACTCATA--TCAGATTTATGTGGTAAAGCGAATGATTAGAGGCCTTGGGGTTGAAACAACCTTAACCTATTCTCAAACTTTAAATATGTAAGAACGAGCCGTCACTTGATTGGACCGCTCGGCGATTGAGAGTTTCTAGTGGGCCATTTTTGGTAAGCAGAACTGGCGATGCGGGATGAACCGAACGTGAGGTTAAGGTGCCGGAATACACGCTCATCAGACACCACAAAAGGTGTTAGTTCATCTAGACAGCAGGACGGTGGCCATGGAAGTCGGAATCCGCTAAGGAGTGTGTAACAACTCACCTGCCGAATGAACTAGCCCTGAAAATGGATGGCGCTCAAGCGTGTTACCCATACCTCACCGTCAGTGTTTAAGTGATGCACTGACGAGTAGGCAGGCGTGGAGGTTTGTGAAGAAGCC------AGTAACTGCGAGTGAAGCGGGAAAAGCTCAAATTTAAAATCTGGCAGTCTT-TGGCTGTCCGAGTTGTAGTCTAGAGAAGTGTTTTCCGCGCTGGACCGTGTACAAGTCTCTTGGAACAGAGCG---TCATAGAGGGTGAGAATCCCGTCCATGACACGGACTACCAGTGCTTTGTGATGCGCTCTCAAAGAGTCGAGTTGTTTGGGAATGCAGCTCAAAATGGGTGGTAAATTCCATCTAAAGCTAAATATTGGCGAGAGACCGATAGCGAACAAGTACCGTGAGGGAAAGATGAAAAGCACTTTGGAAAGAGAGTTAAACAGTACGTGAAATTGCTGAAAGGGAAACGATTGAAGTCAGTCGCGTTATTCAGAACTCAGCCTTG-CCTT-GGCA---TGGTGCATTTTCTGT-TTAACGGG-CCAGCATCAGTTTTGATTGCCGGAAAAAGGTCAGAGGAATGTGGCACCTTCGGGTGTGTTATAGCCTCTGA-TTG-TATACGGTGGTTGGGACTGAGGATCGCAGCACGCCTTTATGGCCGGGG-TTCGCCCACGTTCG-TGCTTAGGATGCTGGCGTAATGGCTTTAAACGACCCGTCTTGAAACACGGACCAAGGAGTCTAACATGCCTGCGAGTGTTTGGGTGG-AAAACCCGAGCGCGTAATTAAAGTGAAAGTTGGGATCCCTGTCGTGGGGAGCACCGACGCCCGGACCAGACCTTCTGTGACGGATCTGCGGTAGAGCATGTATGTTGGGACCCGAAAGATGGTGAACTATGCCTGAATAGGGTGAAGCCAGAGGAAACTCTGGTGGAGGCTCGTAGCGATTCTGACGTGCAAATCGATCGTCAAATTTGGGTATAGGGGCGAAAGACTAATCGAACCATCTAGTAGCTGGTTCCTGCCGAAGTTTCCCTCAGGATAGCAGAAACTCATA--TCAGATTTATGTGGTAAAGCGAATGATTAGAGGCCTTGGGGTTGAAACAACCTTAACCTATTCTCAAACTTTAAATATGTAAGAACGAGCCGTCACTTGATTGGACCGCTCGGCGATTGAGAGTTTCTAGTGGGCCATTTTTGGTAAGCAGAACTGGCGATGCGGGATGAACCGAACGTGAGGTTAAGGTGCCGGAATACACGCTCATCAGACACCACAAAAGGTGTTAGTTCATCTAGACAGCAGGACGGTGGCCATGGAAGTCGGAATCCGCTAAGGAGTGTGTAACAACTCACCTGCCGAATGAACTAGCCCTGAAAATGGATGGCGCTCAAGCGTGTTACCCATACCTCACCGTCAGTGTTTAAGTGATGCACTGACGAGTAGGCAGGCGTGGAGGTTTGTGAAGAAGCC------AGTAACTGCGAGTGAAGCGGGAAAAGCTCAAATTTAAAATCTGGCAGTCTT-TGGCTGTCCGAGTTGTAGTCTAGAGAAGTGTTTTCCGCGCTGGACCGTGTACAAGTCTCTTGGAACAGAGCG---TCATAGAGGGTGAGAATCCCGTCCATGACACGGACTACCAGTGCTTTGTGATGCGCTCTCAAAGAGTCGAGTTGTTTGGGAATGCAGCTCAAAATGGGTGGTAAATTCCATCTAAAGCTAAATATTGGCGAGAGACCGATAGCGAACAAGTACCGTGAGGGAAAGATGAAAAGCACTTTGGAAAGAGAGTTAAACAGTACGTGAAATTGCTGAAAGGGAAACGATTGAAGTCAGTCGCGTTATTCAGAACTCAGCCTTG-CCTT-GGCA---TGGTGCATTTTCTGT-TTAACGGG-CCAGCATCAGTTTTGATTGCCGGAAAAAGGTCAGAGGAATGTGGCACCTTCGGGTGTGTTATAGCCTCTGA-TTG-TATACGGTGGTTGGGACTGAGGATCGCAGCACGCCTTTATGGCCGGGG-TTCGCCCACGTTCG-TGCTTAGGATGCTGGCGTAATGGCTTTAAACGACCCGTCTTGAAACACGGACCAAGGAGTCTAACATGCCTGCGAGTGTTTGGGTGG-AAAACCCGAGCGCGTAATTAAAGTGAAAGTTGGGATCCCTGTCGTGGGGAGCACCGACGCCCGGACCAGACCTTCTGTGACGGATCTGCGGTAGAGCATGTATGTTGGGACCCGAAAGATGGTGAACTATGCCTGAATAGGGTGAAGCCAGAGGAAACTCTGGTGGAGGCTCGTAGCGATTCTGACGTGCAAATCGATCGTCAAATTTGGGTATAGGGGCGAAAGACTAATCGAACCATCTAGTAGCTGGTTCCTGCCGAAGTTTCCCTCAGGATAGCAGAAACTCATA--TCAGATTTATGTGGTAAAGCGAATGATTAGAGGCCTTGGGGTTGAAACAACCTTAACCTATTCTCAAACTTTAAATATGTAAGAACGAGCCGTCACTTGATTGGACCGCTCGGCGATTGAGAGTTTCTAGTGGGCCATTTTTGGTAAGCAGAACTGGCGATGCGGGATGAACCGAACGTGAGGTTAAGGTGCCGGAATACACGCTCATCAGACACCACAAAAGGTGTTAGTTCATCTAGACAGCAGGACGGTGGCCATGGAAGTCGGAATCCGCTAAGGAGTGTGTAACAACTCACCTGCCGAATGAACTAGCCCTGAAAATGGATGGCGCTCAAGCGTGTTACCCATACCTCACCGTCAGTGTTTAAGTGATGCACTGACGAGTAGGCAGGCGTGGAGGTTTGTGAAGAAGCC-
>G.sep22221
ATTAACGAGTTC--TTG-AACAGGTT-GTAGCTGGCCCTT------------CACAGGGTA--TGTGCACGCCTGGCTCAA---TCCA--CTCTTAAACC-TCTGTGCACTTAT-TGTAG--------------GTCGATGGAG----GCTGGC-------------------------------------GCAAGTCAG---TTTG--AAACC----------------TTCCTATG-----TTTTA-----TTAC--AAACGCTT--CA-GTTAT-A---GAATG--------TTTACTTTGCT--AT-A--A-CGC--A-AAT------AT-ATACAACTTTCAGCAACGGATCTCTTGGCTCTCGCATCGATGAAGAACGCAGCGAAATGCGATAAGTAATGTGAATTGCAGAATTCAGTGAATCATCGAATCTTTGAACGCACCTTGCGCCCCTTGG-TATTCCGAGGGGCATGCCTGTTTGAGTGTCATGGAATTCTCAACCCCCAAA----TTCTTTATT-----GAGTC-------TTGGTGGG--CTTGGAC-TTGGAGG--TC---GTGC---TGG--------------CTTTAATT-------------AGTTCGGC----TCCTCTTAAATACATTAGT-GTGAATC--TTA---CCGATC-GC-CTTCAGTG-TGATA-------ATT-GTCTA-CGCTGTGGT----GTGAAGTA----TAATTGTA--TTCATGC-TTCTA----ACTG---TCTTTTAATT-----GAGAC---AACTACCT-----TTGAC-CCCCTAGTAACTGCGAGTGAAGCGGGAAAAGCTCAAATTTAAAATCTGGCAGTCTT-TGATTGTCCGAGTTGTAGTCTAGAGAAGTGTTTTCCGCGCTGGACCGTGTACAAGTCTCTTGGAACAGAGCG---TCATAGAGGGTGAGAATCCCGTCCATGACACGGACTACCAGTGCTTTGTGATGCGCTCTCAAAGAGTCGAGTTGTTTGGGAATGCAGCTCAAAATGGGTGGTAAATTCCATCTAAAGCTAAATATTGGCGAGAGACCGATAGCGAACAAGTACCGTGAGGGAAAGATGAAAAGCACTTTGGAAAGAGAGTTAAACAGTACGTGAAATTGCTGAAAGGGAAACGCTTGAAGTCAGTCGCGTTATTCAGAACTCAGCCTTA-CTTC-GGTT---TGGTGCATTTTCTGT-TTAACGGG-CCAGCATCAGTTTTGACTGCCGGAAAAAGGTCAGAGAAATGTGGCACCTTCGGGTGTGTTATAGTCTCTGA-TTG-TATACGGTGGTTGGGACTGAGGAACTCAGCACGCCTTTATGGCCGGGG-TTCGCCCACGTACG-TGCTTAGGATGCTGGCGTAATGGCTTTAAACGACCCGTCTTGAAACACGGACCAAGGAGTCTAACATACCTGCGAGTGTTTGGGTGG-TAAACCCGAGCGCGTAATTAAAGTGAAAGTTGGGATCTCTGTCGTGGAGAGCACCGACGCCCGGACCAGACCTTCTGTGACGGATCTGCGGTAGAGCATGTATGTTGGGACCCGAAAGATGGTGAACTATGCCTGAATAGGGTGAAGCCAGAGGAAACTCTGGTGGAGGCTCGTAGCGATTCTGACGTGCAAATCGATCGTCAAATTTGGGTATAGGGGCGAAAGACTAATCGAACCATCTAGTAGCTGGTTCCTGCCGAAGTTTCCCTCAGGATAGCAGAAACTCATA--TCAGATTTATGTGGTAAAGCGAATGATTAGAGGCCTTGGGGTTGAAACAACCTTAACCTATTCTCAAACTTTAAATATGTAAGAACGAGCCGTCACTTGATTGGACCGCTCGGCGATTGAGAGTTTCTAGTGGGCCATTTTTGGTAAGCAGAACTGGCGATGCGGGATGAACCGAACGTGAGGTTAAGGTGCCGGAATACACGCTCATCAGACACCACAAAAGGTGTTAGTTCATCTAGACAGCAGGACGGTGGCCATGGAAGTCGGAACCCGCTAAGGAGTGTGTAACAACTCACCTGCCGAATGAACTAGCCCTGAAAATGGATGGCGCTCAAGCGTGTTACCCATACCTCACCGTCAGTGTTCAAGTGATGCATTGACGAGTAGGCAGGCGTGGAGGT--------------CCCCTAGTAACTGCGAGTGAAGCGGGAAAAGCTCAAATTTAAAATCTGGCAGTCTT-TGATTGTCCGAGTTGTAGTCTAGAGAAGTGTTTTCCGCGCTGGACCGTGTACAAGTCTCTTGGAACAGAGCG---TCATAGAGGGTGAGAATCCCGTCCATGACACGGACTACCAGTGCTTTGTGATGCGCTCTCAAAGAGTCGAGTTGTTTGGGAATGCAGCTCAAAATGGGTGGTAAATTCCATCTAAAGCTAAATATTGGCGAGAGACCGATAGCGAACAAGTACCGTGAGGGAAAGATGAAAAGCACTTTGGAAAGAGAGTTAAACAGTACGTGAAATTGCTGAAAGGGAAACGCTTGAAGTCAGTCGCGTTATTCAGAACTCAGCCTTA-CTTC-GGTT---TGGTGCATTTTCTGT-TTAACGGG-CCAGCATCAGTTTTGACTGCCGGAAAAAGGTCAGAGAAATGTGGCACCTTCGGGTGTGTTATAGTCTCTGA-TTG-TATACGGTGGTTGGGACTGAGGAACTCAGCACGCCTTTATGGCCGGGG-TTCGCCCACGTACG-TGCTTAGGATGCTGGCGTAATGGCTTTAAACGACCCGTCTTGAAACACGGACCAAGGAGTCTAACATACCTGCGAGTGTTTGGGTGG-TAAACCCGAGCGCGTAATTAAAGTGAAAGTTGGGATCTCTGTCGTGGAGAGCACCGACGCCCGGACCAGACCTTCTGTGACGGATCTGCGGTAGAGCATGTATGTTGGGACCCGAAAGATGGTGAACTATGCCTGAATAGGGTGAAGCCAGAGGAAACTCTGGTGGAGGCTCGTAGCGATTCTGACGTGCAAATCGATCGTCAAATTTGGGTATAGGGGCGAAAGACTAATCGAACCATCTAGTAGCTGGTTCCTGCCGAAGTTTCCCTCAGGATAGCAGAAACTCATA--TCAGATTTATGTGGTAAAGCGAATGATTAGAGGCCTTGGGGTTGAAACAACCTTAACCTATTCTCAAACTTTAAATATGTAAGAACGAGCCGTCACTTGATTGGACCGCTCGGCGATTGAGAGTTTCTAGTGGGCCATTTTTGGTAAGCAGAACTGGCGATGCGGGATGAACCGAACGTGAGGTTAAGGTGCCGGAATACACGCTCATCAGACACCACAAAAGGTGTTAGTTCATCTAGACAGCAGGACGGTGGCCATGGAAGTCGGAACCCGCTAAGGAGTGTGTAACAACTCACCTGCCGAATGAACTAGCCCTGAAAATGGATGGCGCTCAAGCGTGTTACCCATACCTCACCGTCAGTGTTCAAGTGATGCATTGACGAGTAGGCAGGCGTGGAGGT--------------CCCCTAGTAACTGCGAGTGAAGCGGGAAAAGCTCAAATTTAAAATCTGGCAGTCTT-TGATTGTCCGAGTTGTAGTCTAGAGAAGTGTTTTCCGCGCTGGACCGTGTACAAGTCTCTTGGAACAGAGCG---TCATAGAGGGTGAGAATCCCGTCCATGACACGGACTACCAGTGCTTTGTGATGCGCTCTCAAAGAGTCGAGTTGTTTGGGAATGCAGCTCAAAATGGGTGGTAAATTCCATCTAAAGCTAAATATTGGCGAGAGACCGATAGCGAACAAGTACCGTGAGGGAAAGATGAAAAGCACTTTGGAAAGAGAGTTAAACAGTACGTGAAATTGCTGAAAGGGAAACGCTTGAAGTCAGTCGCGTTATTCAGAACTCAGCCTTA-CTTC-GGTT---TGGTGCATTTTCTGT-TTAACGGG-CCAGCATCAGTTTTGACTGCCGGAAAAAGGTCAGAGAAATGTGGCACCTTCGGGTGTGTTATAGTCTCTGA-TTG-TATACGGTGGTTGGGACTGAGGAACTCAGCACGCCTTTATGGCCGGGG-TTCGCCCACGTACG-TGCTTAGGATGCTGGCGTAATGGCTTTAAACGACCCGTCTTGAAACACGGACCAAGGAGTCTAACATACCTGCGAGTGTTTGGGTGG-TAAACCCGAGCGCGTAATTAAAGTGAAAGTTGGGATCTCTGTCGTGGAGAGCACCGACGCCCGGACCAGACCTTCTGTGACGGATCTGCGGTAGAGCATGTATGTTGGGACCCGAAAGATGGTGAACTATGCCTGAATAGGGTGAAGCCAGAGGAAACTCTGGTGGAGGCTCGTAGCGATTCTGACGTGCAAATCGATCGTCAAATTTGGGTATAGGGGCGAAAGACTAATCGAACCATCTAGTAGCTGGTTCCTGCCGAAGTTTCCCTCAGGATAGCAGAAACTCATA--TCAGATTTATGTGGTAAAGCGAATGATTAGAGGCCTTGGGGTTGAAACAACCTTAACCTATTCTCAAACTTTAAATATGTAAGAACGAGCCGTCACTTGATTGGACCGCTCGGCGATTGAGAGTTTCTAGTGGGCCATTTTTGGTAAGCAGAACTGGCGATGCGGGATGAACCGAACGTGAGGTTAAGGTGCCGGAATACACGCTCATCAGACACCACAAAAGGTGTTAGTTCATCTAGACAGCAGGACGGTGGCCATGGAAGTCGGAACCCGCTAAGGAGTGTGTAACAACTCACCTGCCGAATGAACTAGCCCTGAAAATGGATGGCGCTCAAGCGTGTTACCCATACCTCACCGTCAGTGTTCAAGTGATGCATTGACGAGTAGGCAGGCGTGGAGGT--------------CCCCTAGTAACTGCGAGTGAAGCGGGAAAAGCTCAAATTTAAAATCTGGCAGTCTT-TGATTGTCCGAGTTGTAGTCTAGAGAAGTGTTTTCCGCGCTGGACCGTGTACAAGTCTCTTGGAACAGAGCG---TCATAGAGGGTGAGAATCCCGTCCATGACACGGACTACCAGTGCTTTGTGATGCGCTCTCAAAGAGTCGAGTTGTTTGGGAATGCAGCTCAAAATGGGTGGTAAATTCCATCTAAAGCTAAATATTGGCGAGAGACCGATAGCGAACAAGTACCGTGAGGGAAAGATGAAAAGCACTTTGGAAAGAGAGTTAAACAGTACGTGAAATTGCTGAAAGGGAAACGCTTGAAGTCAGTCGCGTTATTCAGAACTCAGCCTTA-CTTC-GGTT---TGGTGCATTTTCTGT-TTAACGGG-CCAGCATCAGTTTTGACTGCCGGAAAAAGGTCAGAGAAATGTGGCACCTTCGGGTGTGTTATAGTCTCTGA-TTG-TATACGGTGGTTGGGACTGAGGAACTCAGCACGCCTTTATGGCCGGGG-TTCGCCCACGTACG-TGCTTAGGATGCTGGCGTAATGGCTTTAAACGACCCGTCTTGAAACACGGACCAAGGAGTCTAACATACCTGCGAGTGTTTGGGTGG-TAAACCCGAGCGCGTAATTAAAGTGAAAGTTGGGATCTCTGTCGTGGAGAGCACCGACGCCCGGACCAGACCTTCTGTGACGGATCTGCGGTAGAGCATGTATGTTGGGACCCGAAAGATGGTGAACTATGCCTGAATAGGGTGAAGCCAGAGGAAACTCTGGTGGAGGCTCGTAGCGATTCTGACGTGCAAATCGATCGTCAAATTTGGGTATAGGGGCGAAAGACTAATCGAACCATCTAGTAGCTGGTTCCTGCCGAAGTTTCCCTCAGGATAGCAGAAACTCATA--TCAGATTTATGTGGTAAAGCGAATGATTAGAGGCCTTGGGGTTGAAACAACCTTAACCTATTCTCAAACTTTAAATATGTAAGAACGAGCCGTCACTTGATTGGACCGCTCGGCGATTGAGAGTTTCTAGTGGGCCATTTTTGGTAAGCAGAACTGGCGATGCGGGATGAACCGAACGTGAGGTTAAGGTGCCGGAATACACGCTCATCAGACACCACAAAAGGTGTTAGTTCATCTAGACAGCAGGACGGTGGCCATGGAAGTCGGAACCCGCTAAGGAGTGTGTAACAACTCACCTGCCGAATGAACTAGCCCTGAAAATGGATGGCGCTCAAGCGTGTTACCCATACCTCACCGTCAGTGTTCAAGTGATGCATTGACGAGTAGGCAGGCGTGGAGGT--------------
>G.dic23260
[truncated: 520,763 more chars]
