# Supplementary material for: ﻿Morphological and phylogenetic analyses reveal one new genus and six new species in Irpicaceae and Steccherinaceae (Polyporales, Basidiomycota) from the Yunnan–Guizhou Plateau, Asia
Source: IMA Fungus. 2025 Dec 29;16:e172367. doi: 10.3897/imafungus.16.172367 (PMC12770999; doi:10.3897/imafungus.16.172367)
Supplement: Supplementary material 5 — Maximum parsimony strict consensus tree illustrating the phylogeny of Efibula and related species [file imafungus-16-e172367-s005.fasta]

>Efibula_grandinosa_He6312
ATTATCGAG-TTTTTGAACGGGCTGTCGCTGGTCTTATCACTAGGACAATGTGCACGCCTGGCTCAATCCACTCT-TAAACCTTTGTGCACCACATGTAAGA-------AACGGTGGAAAG--GGGCTAAGCTTTCATT--AGCTAGT--CAAAACAAGCCGTTTCTTATGTCTCATT--ACAAACGCTTCAGTTAT-AGAATGT-CTA-ATGTGTAAATAA-CACA-----AATATACAACTTTCAGCAACGGATCTCTTGGCTCTCGCATCGATGAAGAACGCAGCGAAATGCGATAAGTAATGTGAATTGCAGAATTCAGTGAATCATCGAATCTTTGAACGCACCTTGCGCTCCTTGG-TATTCCGAGGAGCATGCCTGTTTGAGTGTCATGTAATCATCAACCTTCAAAACTTTTTTGTAA------TGAAGG--CTTGGAC-TTGGAGGTC---GTGTCGG--CTTTG----AGTTGACTCCTCCCAAATGCATTAGCGTGAATC--TTACGGATCGCCTTCAGTG-TGATAATTATCTGCGCTGTGGTGTTGAAGTATTTATGT----GTTCATGCTTACAACCGTCTCTTTATTGAGAC---TTACTTTG-AC
>Efibula_shenghuae_He3384
ATTATCGAG-TTTTTGAACAGGTTGTCGCTGGTCTTATCACTAGGACAATGTGCACGCCTGGCTCAATCCACTCT-TAAACCTTTGTGCACTACATGTAAGA-------AACGGTCGAAAG---GGGCTAGCTTTCATT--AGCTAGT-CAAAAGAAGCCT-TTTCTTATGTCTCATT--ACAAACGCTTCAGTTAT-AGAATGT-CTA-ATGTGTAAATAA-CACA-----AATATACAACTTTCAGCAACGGATCTCTTGGCTCTCGCATCGATGAAGAACGCAGCGAAATGCGATAAGTAATGTGAATTGCAGAATTCAGTGAATCATCGAATCTTTGAACGCACCTTGCGCTCCTTGG-TATTCCGAGGAGCATGCCTGTTTGAGTGTCATGTAATTCTCAACCTTCAAACATTTTT--------GTATGAAGG--CTTGGAC-TTGGAGGCT---GTGTCGG--CT-----TAAGTTGACTCCTCTTAAACGCATTAGCGTGAATC--TTACGAATCGCCTTCAGTG-TGATAATTATCTGCGCTGTGGTGATGAAGTATTTATGT----GTTCATGCTTACAATCGTCTCTTTACTGAGAC---TTACTTTG-AC
>30689
ATTATCGAG-TTTTTGAACAGGTTGTCGCTGGTCTTATCACTAGGACAATGTGCACGCCTGGCTCATTCCACTCT-TAAACCTTTGTGCACTACATGTAAGA-------AACAGTGGAAAG--GGGGCTGGCTTTCATT--AGCTAGTTCAAAGGAAGCCT-TTTCTTATGTCTCATT--ACAAACGATTCAGTTAT-AGAATGT-TTA-ATGTGTAAATAA-CACA-----AATATACAACTTTCAGCAACGGATCTCTTGGCTCTCGCATCGATGAAGAACGCAGCGAAATGCGATAAGTAATGTGAATTGCAGAATTCAGTGAATCATCGAATCTTTGAACGCACCTTGCGCTCCTTGG-TATTCCGAGGAGCATGCCTGTTTGAGTGTCATGTAATTCTCAACCTCCAAACTTTTTT--------GTTTGAAGG--CTTGGAC-TTGGAGGTC---GTGTCGG--CTTTTA-TTAGTTGACTCTTCTCAAATGCATTAGTGTGAATC--TTACGGATCGCCTTCAGTG-TGATAATTATCTGCGCTGTGGTGTTGAAGTATCTATGT----GTTCATGCTTACAATCGTCTCTTTATTGAGAC---TTTACTTG-AC
>35707
ATTATCGAG-TTTTTGAACAGGTTGTCGCTGGTCTTATCACTAGGACAATGTGCACGCCTGGCTCATTCCACTCT-TAAACCTTTGTGCACTACATGTAAGA-------AACAGTGGAAAG--GGGGCTGGCTTTCATT--AGCTAGTTCAAAGGAAGCCT-TTTCTTATGTCTCATT--ACAAACGATTCAGTTAT-AGAATGT-TTA-ATGTGTAAATAA-CACA-----AATATACAACTTTCAGCAACGGATCTCTTGGCTCTCGCATCGATGAAGAACGCAGCGAAATGCGATAAGTAATGTGAATTGCAGAATTCAGTGAATCATCGAATCTTTGAACGCACCTTGCGCTCCTTGG-TATTCCGAGGAGCATGCCTGTTTGAGTGTCATGTAATTCTCAACCTCCAAACTTTTTT--------GTTTGAAGG--CTTGGAC-TTGGAGGTC---GTGTCGG--CTTTTA-TTAGTTGACTCTTCTCAAATGCATTAGTGTGAATC--TTACGGATCGCCTTCAGTG-TGATAATTATCTGCG-------------------------------------------------------------------------
>35686
ATTATCGAG-TTTTTGAACAGGTTGTCGCTGGTCTTATCACTAGGACAATGTGCACGCCTGGCTCATTCCACTCT-TAAACCTTTGTGCACCACATGTAAGA-------AACGGTGGAAAG--GGGCCTAGCTTTCATT--AGCTAGTTCTAAGGAAGCCT-TTTCTTATGTCTTATT--ACAAACGATTCAGTTAT-AGAATGT-TTA-ATGTGTAAATAA-CACA-----AATATACAACTTTCAGCAACGGATCTCTTGGCTCTCGCATCGATGAAGAACGCAGCGAAATGCGATAAGTAATGTGAATTGCAGAATTCAGTGAATCATCGAATCTTTGAACGCACCTTGCGCTCCTTGG-TATTCCGAGGAGCATGCCTGTTTGAGTGTCATGTAATTCTCAACCTTCAAACTTTTTT--------GTTTGAAGG--CTTGGAC-TTGGAGGTT---GTGTCGG--CTTTTA-TTAGTTGACTCCTCTTAAATGCATTAGCGTGAATC--TTACGGATCGCCTTCAGTG-TGATAATTATCTGCGCTGTGGTGTTGAAGTATCTATGT----GTTCATGCTTACAATCGTCTCTTTATTGAGAC--------------
>35695
ATTATCGAG-TTTTTGAACAGGTTGTCGCTGGTCTTATCACTAGGACAATGTGCACGCCTGGCTCATTCCACTCT-TAAACCTTTGTGCACCACATGTAAGA-------AACGGTGGAAAG--GGGCCTAGCTTTCATT--AGCTAGTTCTAAGGAAGCCT-TTTCTTATGTCTTATT--ACAAACGATTCAGTTAT-AGAATGT-TTA-ATGTGTAAATAA-CACA-----AATATACAACTTTCAGCAACGGATCTCTTGGCTCTCGCATCGATGAAGAACGCAGCGAAATGCGATAAGTAATGTGAATTGCAGAATTCAGTGAATCATCGAATCTTTGAACGCACCTTGCGCTCCTTGG-TATTCCGAGGAGCATGCCTGTTTGAGTGTCATGTAATTCTCAACCTTCAAACTTTTTT--------GTTTGAAGG--CTTGGAC-TTGGAGGTC---GTGTCGG--CTTTTA-TTAGTTGAC----------------------------------------------------------------------------------------------------------------------------------------
>Efibula_hainanensis_He6004
ATTATCGAG-TTTTTGAACAGGTTGTAGCTGGCCTTTC--ACGAGGTA-TGTGCACGCCTGGCTCA-TCCACAC--TCAACCTCTGTGCACATTTAGTAAGA-------AATGGTGAACGC-------TAGTCTTAATC--GATTGGT--AGAAA----CC-TTTCTTATG-TTTATT--ACAAACGCTTCAGTTAT-AGAATGT-TTACTTGTGT--ATAA-CACAAT---TATATACAACTTTCAGCAACGGATCTCTTGGCTCTCGCATCGATGAAGAACGCAGCGAAATGCGATAAGTAATGTGAATTGCAGAATTCAGTGAATCATCGAATCTTTGAACGCACCTTGCGCTCCTTGG-TATTCCGAGGAGCATGCCTGTTTGAGTGTCATGAAATTCTCAACCCTT-AAATTTTGTAATG--AAGTTTAATGGG-CTTGGAC-TTGGAGGATT--GTGTTGG--CTCTTAGTGAGCCGACTCCTCTTAAATGCATTAGCGTGAATC--TTACGGATCA-CTTCAGTGGTGATAATTATCTACGCTGTGGTGTTGAAGTATTTTGAT---AGTTCGTGCTTATAACCGTCTCTTAACGGAGAC-AATT--CTTG-AC
>Efibula_hainanensis_Chen1284
----------TTC---------------------------ACGAGGTA-TGTGCACGCCTGGCTCA-TCCACAC--TCAACCTCTGTGCACATTTAGTAAGA-------AATGGTGAAAGC-------TAGTCTTAATC--GATTRGT--AGAAA----CC-TTTCTTATG-TTTATT--ACAAACGCTTCAGTTAT-AGAATGT-TTACTTGTGT--ATAA-CACAAT---TATATACAACTTTCAGCAACGGATCTCTTGGCTCTCGCATCGATGAAGAACGCAGCGAAATGCGATAAGTAATGTGAATTGCAGAATTCAGTGAATCATCGAATCTTTGAACGCACCTTGCGCTCCTTGG-TATTCCGAGGAGCATGCCTGTTTGAGTGTCATGAAATTCTCAACCCTT-AAATTTTGTAATG--AAGTTTAATGGG-CTTGGAC-TTGGAGGATT--GTGTCGG--CTCTTAGTGAGCCGACTCCTCTTAAATGCATTAGCGTGAATC--TTACGGATCA-CTTCAGTGGTGATAATTATCTACGCTGTGGTGTTGAAGTATTTTGAT---AGTTCGTGCTTATAACCGTCTCTTAACGGAGAC-AATT--CTTG-AC
>Efibula_clarkii_FD_228
ATTATCGAGTTTTTTGAACGGGTTGTAGCTGGTCTCTCTTCTGAGACA-TGTGCACGCCTGGCTCA-TCCACTCT-TCAACCTCTGTGCACCTCATGTAAGAA------AACGGTGAAAGC-------CAGCTTTAATC--GGTTGGT-----AGAAACCTTTTTCTTATG-TTTATTACACAAACGCTTCAGTTAT-AGAATGT-TTA-TAGTGTGTATAA-CACAATTAATATATACAACTTTCAGCAACGGATCTCTTGGCTCTCGCATCGATGAAGAACGCAGCGAAATGCGATAAGTAATGTGAATTGCAGAATTCAGTGAATCATCGAATCTTTGAACGCACCTTGCGCTCCTTGG-TATTCCGAGGAGCATGCCTGTTTGAGTATCATGGAATTCTCAACCCTTAAAATTTTGTAACGAAGTTTATAAAGGG-CTTGGAC-TTGGAGGTT---GTGTCGGCGTTCTCTTTTAGTCGACTCCTCTCAAATGTATTAGCGTGAATC-TTTACGGATCCACTTCAGTGATGATAATTATCTGCGCTGTGGTGTTGAAGTATTTTTTTAATAGTTCGTGCTTACAATCGTCTCT-CACG-AGAC-AATTTCTTTGAAC
>Efibula_taiwanensis_He4582a
ATTATCGAG--TTTTGAACGGGTTGTCGCTGGCCTCTT-----AGGCAATGTGCACACCTGGCTCA-TCCACTC--TTAACCTCTGTGCACCATATGTAAGAATG----AAAGGCGCAAGT-------------------------------------CTTATTTCTTATG-TTTATT--ACAAACACTTCAGTTTT-AGAATGT-TTA-ATGTGT--ATAA-CACA-----AATGTACAACTTTCAGCAACGGATCTCTTGGCTCTCGCATCGATGAAGAACGCAGCGAAATGCGATAAGTAATGTGAATTGCAGAATTCAGTGAATCATCGAATCTTTGAACGCACCTTGCGCTCCTTGG-TATTCCGAGGAGCATGCCTGTTTGAGTGTCGTGAAATTCTCAATCCCTTAGATTTTTTTAACG-AAGTCTAATGGGCTTTGGAC-TTGGAGGTTT--GTGTTGG--CTCTAG-TTAGCTAACTCCTCTTAAATGAATTAGCGTGAATCTTTTACGGATCGCCTTCAGTG-TGATAATTATCTGCGCTGTGGTGTTGAAGTATCTTTC--ATGACTCATGCTTCTAATCGTCTCT-CACG-AGAC-AATCACTTTG-AC
>Efibula_subglobispora_TNM_F25031
ATTATCGAG-TTTTTGAACGGGTTGTCGCTGGCCGYGT--ATGCGGCATTGTGCACGCCTGGCTCA-TCCACTC--TTAACCCCTGTGCACCATATGTAAGAATGA---AGGGACGCAAGT----------CTTTGA-------------------------GTTCTTATGTTTTATT--ACAAACGCTTCAGTTTTCAGAATGT-TTAGTTGTGT--ATAA-CACA-----AATGTACAACTTTCAGCAACGGATCTCTTGGCTCTCGCATCGATGAAGAACGCAGCGAAATGCGATAAGTAATGTGAATTGCAGAATTCAGTGAATCATCGAATCTTTGAACGCACCTTGCGCTCCTTGG-TATTCCGAGGAGCATGCCTGTTTGAGTGTCGTGAAATTCTCAATCCCCTAGATTTCTT--------GTCTAGTGGGGCTTGGAC-TTGGAGGCTT--GTGTTGG--CTCTCG-TTAGCTGACTCCTCTTAAATGCATTAGCGTGAATCTTTTACGGATCGCCTTCAGTG-TGATAATTATCTGCGCTGTGGCGTTGAAGTATCAATTTGATGGTTCATGCTTCTAACTGTCTCT-TTCAGAGAC-AATCGCTTTG-AC
>Efibula_subglobispora_TNM_F30392
--------------------GGTTGTCGCTGGCCGYGT--ATGCGGCATTGTGCACGCCTGGCTCA-TCCACTC--TTAACCCCTGTGCACCATATGTAAGAATGA---AGGGACGCAAGT----------CTTTGA-------------------------GTTCTTATGTTTTATT--ACAAACGCTTCAGTTTTCAGAATGT-TTAGTTGTGT--ATAA-CACA-----AATGTACAACTTTCAGCAACGGATCTCTTGGCTCTCGCATCGATGAAGAACGCAGCGAAATGCGATAAGTAATGTGAATTGCAGAATTCAGTGAATCATCGAATCTTTGAACGCACCTTGCGCTCCTTGG-TATTCCGAGGAGCATGCCTGTTTGAGTGTCGTGAAATTCTCAATCCCCTAGATTTCTT--------GTCTAGTGGGRCTTGGAC-TTGGAGGCTT--GTGTTGG--CTCTCG-TTAGCTGACTCCTCTTAAATGCATTAGCGTGAATCTTTTAYGGATCGCCTTCAGTG-TGATAATTATCTGCGCTGTGGTGTTGAAGTATCATTTTGATAGTTCATGCTTCTAACTGTCTCT-TTCAGAGAC-AATCACTTTG-AC
>20795
ATTATCGAG-TTTTTGAACGGGTTGTCGCTGGCCGTGTCCTC--GGCA-TGTGCACGCCTGGCTCA-TCCACTC--TTAACCCCTGTGCACCATATGTAAGAATGA---GGAGGCGAAAGT----------CTT-------------------------CTAGTTCTTATGTTTTATT--ACAAACGCTTCAGTTTTCAGAATGT-TTAGTTGTGT--ATAA-CACA-----AATGTACAACTTTCAGCAACGGATCTCTTGGCTCTCGCATCGATGAAGAACGCAGCGAAATGCGATAAGTAATGTGAATTGCAGAATTCAGTGAATCATCGAATCTTTGAACGCACCTTGCGCTCCTTGG-TATTCCGAGGAGCATGCCTGTTTGAGTGTCGTGAAATTCTCAATCCCCTAGATTTCTTGATG--AAGTCTAGTGG--CTTGGAC-TTGGAGGTTT--GTGTTGG--CTCTAGTTCAGCTGACTCCTCTCAAATGTATTAGCGTGAATCTTTTACGGATCGCCTTCAGTG-TGATAATTATCTGCGCTGCGGTGTTGAAGTATCTTTT--ATAGTTCATGCTTCTAATCGTCTCTTCAG--AGAC-AATCACTTTG-AC
>Efibula_americana_102165
ATTATCGAG-TTTTTGAACGGGTTGTAGCTGGCCTTGTAACAGAGGCA-TGTGCACGCCTGGCTCA-TCCACTCTCTTAACCCCTGTGCACCATATGTAGGAATG----AACGGTGAACGT-----ATCTGCTTT-------GCGGGTGCTGAAG--CCTTAGTTCTTATGTTTTACT--ACAAACGCTTCAGTTTT-AGAATGT-TTA-CTGTGT--ATAA-CACA-----AATATACAACTTTCAGCAACGGATCTCTTGGCTCTCGCATCGATGAAGAACGCAGCGAAATGCGATAAGTAATGTGAATTGCAGAATTCAGTGAATCATCGAATCTTTGAACGCACCTTGCGCTCCTTGG-TATTCCGAGGAGCATGCCTGTTTGAGTGTCGTGAAATTCTCAATCCCTTAGATTTCATTAATG-AAGTCTAATGGGGCTTGGAC-TTGGAGGCT---GTGTCGG--CTCTAG-TCAGCTGACTCCTCTTAAATGCATTAGCGTGAATCTTTTACGGATCGCCTTCAGTG-TGATAATTATCTGCGCTGCGGTGTTGAAGTATTTTTTT-ATAGTTCATGCTTCTAATCGTCTCT-CACG-AGACAAATCACTTTG-AC
>Efibula_americana_HHB
ATTATCGAG-TTTTTGAACGGGTTGTAGCTGGCCTTGTAACAGAGGCA-TGTGCACGCCTGGCTCA-TCCACTCTCTTAACCCCTGTGCACCATATGTAGGAATG----AACGGTGAACGT-----ATCTGTTTT-------GCGGGTGCTGAAG--CCTTAGTTCTTATGTTTTACT--ACAAACGCTTCAGTTTT-AGAATGT-TTA-CTGTGT--ATAA-CACA-----AATATACAACTTTCAGCAACGGATCTCTTGGCTCTCGCATCGATGAAGAACGCAGCGAAATGCGATAAGTAATGTGAATTGCAGAATTCAGTGAATCATCGAATCTTTGAACGCACCTTGCGCTCCTTGG-TATTCCGAGGAGCATGCCTGTTTGAGTGTCGTGAAATTCTCAATCCCTTAGATTTCATTAATG-AAGTCTAACGGGGCTTGGAC-TTGGAGGCT---GTGTCGG--CTCTAG-TCAGCTGACTCCTCTTAAATGCATTAGCGTGAATCTTTTACGGATCGCCTTCAGTG-TGATAATTATCTGCGCTGCGGTGTTGAAGTATTTTTTT-ATAGTTCATGCCTCTAATCGTCTCT-CACG-AGAC-AATCACTTTG-AC
>Efibula_tuberculata_TNM_F25096
ATTATCGAG--TTTTGAACGGGTTGTAGCTGGCCTTTA----TGGGCA-TGTGCACGCCTGGCTCA-TCCACTC--TTAACCCCTGTGCACCACATGTAAGAACG----AACGGCGAAAGT-------------------------------------CTTAGTTCTTATG-TTTATT--ACAAACGCTTCAGTTTT-AGAATGT-TTA-CTGTGT--ATAA-CACA-----AATATACAACTTTCAGCAACGGATCTCTTGGCTCTCGCATCGATGAAGAACGCAGCGAAATGCGATAAGTAATGTGAATTGCAGAATTCAGTGAATCATCGAATCTTTGAACGCACCTTGCGCTCCTTGG-TATTCCGAGGAGCATGCCTGTTTGAGTGTCGTGAAATTCTCAACCCCTTAGATTTTATTA-------TTTAATGGGGCTTGGAC-TTGGAGGTT---GTGTCGG--CTCTAG-TCAGCTGACTCCTCTTAAATGTATTAGCGTGAATCTTTTACGGATCGCCTTCAGTG-TGATAATTATCTGCGCTGTGGTGTTGAAGTATCTTTAT---AGTTCATGCTTCTAATCGTCTCT-CGCG-AGAC-AATCACTTTG-AC
>Efibula_tuberculata_TNM_F22418
ATTATCGAG--TTTTGAACGGGTTGTAGCTGGCCTTTA----TGGGCA-TGTGCACGCCTGGCTCA-TCCACTC--TTAACCCCTGTGCACCACATGTAAGAACG----AACGGCGAAAGT-------------------------------------CTTAGTTCTTATG-TTTATT--ACAAACGCTTCAGTTTT-AGAATGT-CTA-CTGTGT--ATAA-CACA-----AATATACAACTTTCAGCAACGGATCTCTTGGCTCTCGCATCGATGAAGAACGCAGCGAAATGCGATAAGTAATGTGAATTGCAGAATTCAGTGAATCATCGAATCTTTGAACGCACCTTGCGCTCCTTGG-TATTCCGAGGAGCATGCCTGTTTGAGTGTCGTGAAATTCTCAACCCCTTAGATTTTATTA-------TTTAATGGGGCTTGGAC-TTGGAGGTT---GTGTCGG--CTCTAG-TCAGCTGACTCCTCTTAAATGTATTAGCGTGAATCTTTTACGGATCGCCTTCAGTG-TGATAATTATCTGCGCTGTGGTGTTGAAGTATCTTTAT---AGTTCATGCTTCTAATCGTCTCT-CGCG-AGAC-AATCACTTTG-AC
>Efibula_intertexta_TNM_F31541
----------------------------------------------CA-TGTGCACGCTTGGCTCA-TCCACTCT-TCAACCTCTGTGCACTTTGTGTAAGAAAGAAAGAACGGTGAAAGT-------CGACTTTGGTT--AGTCGAT--GGAAGTCGTCTTTTTCTTATGTTTTATT--ACAAACGCTTCAGTTCA-AGAATGTCTTATCTGTGTCAATAA-CACAAT---TATATACAACTTTCAGCAACGGATCTCTTGGCTCTCGCATCGATGAAGAACGCAGCGAAATGCGATAAGTAATGTGAATTGCAGAATTCAGTGAATCATCGAATCTTTGAACGCACCTTGCGCTCCTTGG-TATTCCGAGGAGCATGCCTGTTTGAGTGTCATGGAATTCTCAACCCTTAAAATTTTATAACGA-AGTTTTGACGGG-CTTGGACTTTGGAGGTTT--GTGTCGGCTCTCTAG-TGAGTCGACTCCTCTCAAAAGCATTAGCGTGAATC-TTTACGGATCA-TTTCAGCGATGATAATTATCTGCGCTGTGGTGTTGAAGTATTTTAT--ACAGTTCGTGCTTACAATCGTCTTCGCATGAAGAC-AATC--TTTG-AC
>Efibula_intertexta_TNM_F31543
--------------------------------------------------GTGCACGCTTGGCTCA-TCCACTCT-TCAACCTCTGTGCACTTTGTGTAAGAAAGAAAGAACGGTGAAAGT-------CGACTTTGGTT--AGTCGAT--GGAAGTCGTCTTTTTCTTATGTTTTATT--ACAAACGCTTCAGTTCA-AGAATGTCTTATCTGTGTCAATAA-CACAAT---TATATACAACTTTCAGCAACGGATCTCTTGGCTCTCGCATCGATGAAGAACGCAGCGAAATGCGATAAGTAATGTGAATTGCAGAATTCAGTGAATCATCGAATCTTTGAACGCACCTTGCGCTCCTTGG-TATTCCGAGGAGCATGCCTGTTTGAGTGTCATGGAATTCTCAACCCTTAAAATTTTATAACGA-AGTTTTGACGGG-CTTGGACTTTGGAGGTTT--GTGTCGGCTCTCTAG-TGAGTCGACTCCTCTCAAAAGCATTAGCGTGAATC-TTTACGGATCA-TTTCAGCGATGATAATTATCTGCGCTGTGGTGTTGAAGTATTTTAT--ACAGTTCGTGCTTACAATCGTCTTCGCATGAAGAC-AATC--TTTG-AC
>20744
ATTATCGAG-TCATTGACCGAGTTGTAGCTGGCCTTTT--ACAAGGTA-TGTGCACGCTTGGCTCA-TCCACTC--TCAACCTCTGTGCACTTTATGTAAGA-------AACGGTGGAATA------TCATCTTTTAAT-TAGGTGAT-AAGAAG----CC-TTTCTTATG-TTTACT--ATAAACGTTTCAGTTAT-AGAATGT-TTA-CTGTGT--ATAA-CACAG----CATATACAACTTTCAGCAACGGATCTCTTGGCTCTCGCATCGATGAAGAACGCAGCGAAATGCGATAAGTAATGTGAATTGCAGAATTCAGTGAATCATCGAATCTTTGAACGCACCTTGCGCTCCTTGG-CATTCCGAGGAGCATGCCTGTTTGAGCGTCATGGAATTCTCAACCCTC-AAATTTTGTAACAA-AGATCTGACGGG-CTTGGAC-TTGGAGGTTT--GTGTCGG--CTCTAG-TTAGTCGACTCCTCTGAAATGCATTAGCGCGAATC--TTACGGATCGCCTTCAGTG-TGATAATTATCTGCGCTGTGGTGTTGAAGTATTTT----ACAGTTTGTGCTTACAGTCGTCTTT-AACG-AGAC-AATC--TTTG-AC
>38003
-TTATCGAG-TCATTGACCGAGTTGTAGCTGGCCTTTT--ACAAGGTA-TGTGCACGCTTGGCTCA-TCCACTC--TCAACCTCTGTGCACTTTATGTAAGA-------AACGGTGGAATA------TCATCTTTTAAT-TAGGTGAT-AAGAAG----CC-TTTCTTATG-TTTACT--ATAAACGTTTCAGTTAT-AGAATGT-TTA-CTGTGT--ATAA-CACAG----CATATACAACTTTCAGCAACGGATCTCTTGGCTCTCGCATCGATGAAGAACGCAGCGAAATGCGATAAGTAATGTGAATTGCAGAATTCAGTGAATCATCGAATCTTTGAACGCACCTTGCGCTCCTTGG-CATTCCGAGGAGCATGCCTGTTTGAGCGTCATGGAATTCTCAACCCTC-AAATTTTGTAACAA-AGATCTGACGGG-CTTGGAC-TTGGAGGTTT--GTGTCGG--CTCTAG-TTAGTCGACTCCTCTGAAATGCATTAGCGCGAATC--TTACGGATCGCCTTCAGTG-TGATAATTATCTGCGCTGTGGTGTTGAAGTATTTT----ACAGTTTGTGCTTACAGTCGTCTTT-AACG-AGAC-AATC--TTTG-AC
>Efibula_gracilis_FD_455
ATTATCGAG-TTTTTGAACAGGTTGTAGCTGGTCTTCC--ACGAGACA-TGTGCACGCCTGGCTCATTCCACTCA-TTAACCTTTGTGCACCTCATGTAAGA-------AACGGTTGAAGGGTCAGCTCAGCTTTGCTT--AGTTGATCAAGAAG----CC-TTTCTTATGTTTTATT--ACAAACGTTTCAGTTAT-AGAATGT-TTA-CTGTGT--ATAA-CACA-TT--TATATACAACTTTCAGCAACGGATCTCTTGGCTCTCGCATCGATGAAGAACGCAGCGAAATGCGATAAGTAATGTGAATTGCAGAATTCAGTGAATCATCGAATCTTTGAACGCACCTTGCGCTCCTTGG-TATTCCGAGGAGCATGCCTGTTTGAGTGTCATGGAATTCTCAACCCCCAAATTTTGTTAACTCAGAGTCTGGTGGG-CTTGGAC-ATGGAGGTTTAAGTGTTGG--CTCTAGCTCAGTCGACTCCTCTGAAATGCATTAGCGTGAATC-TTTACGGATCA-CTTCAGTGATGATAATTATCTGCACTGTGGTGTTGAAGTATTTTATT-TGAGTTCATGCTTACAATCGTCTCT-AACG-GGAC-AATC--TTTG-AC
>Efibula_gracilis_FP_102052
ATTATCGAG-TTTTTGAACAGGTTGTAGCTGGTCTTCC--ACGAGACA-TGTGCACGCCTGGCTCATTCCACTCA-TTAACCTTTGTGCACCTCATGTAAGA-------AACGGTTGAAGGGTCAGCTCAGCTTTGCTT--AGTTGATCAAGAAG----CC-TTTCTTATGTTTTATT--ACAAACGTTTCAGTTAT-AGAATGT-TTA-CTGTGT--ATAA-CACA-TT--TATATACAACTTTCAGCAACGGATCTCTTGGCTCTCGCATCGATGAAGAACGCAGCGAAATGCGATAAGTAATGTGAATTGCAGAATTCAGTGAATCATCGAATCTTTGAACGCACCTTGCGCTCCTTGG-TATTCCGAGGAGCATGCCTGTTTGAGTGTCATGGAATTCTCAACCCCCAAATTTTGTTAACTCAGAGTCTGGTGGG-CTTGGAC-ATGGAGGTTTAAGTGTTGG--CTCTAGCTCAGTCGACTCCTCTGAAATGCATTAGCGTGAATC-TTTACGGATCA-CTTCAGTGATGATAATTATCTGCACTGTGGTGTTGAAGTATTTTATT-TGAGTTCATGCTTACAATCGTCTCT-AACG-GGAC-AATC--TTTG-AC
>Byssomerulius_corium_FP_102382
ATTATCGAGTTTTTTGAACGGGTTGTCGCTGGCCTTTC--ACGAGGCA-TGTGCACGCCTGGCTCA-TCCACTC--TCAACCTCTGTGCACCCTATGTAAGA-------ATCGGTGGACGT-----GCTGGCTCTTTG---AGTCGGTAAGAAAG----CCTTTTCTTATGTTTTACT--ACAAACGCTTCAGTTAT-AGAATGT-TTA-CTGTGT--ATAA-CACAA----TATATACAACTTTCAGCAACGGATCTCTTGGCTCTCGCATCGATGAAGAACGCAGCGAAATGCGATAAGTAATGTGAATTGCAGAATTCAGTGAATCATCGAATCTTTGAACGCACCTTGCGCTCCTTGGCCATTCCGAGGAGCATGCCTGTTTGAGTATCATGAAATTCTCAACTCCCCATTTTTATTAATGG--------GCGAG-CTTGGAC-TTGGAGGTC---GTGTCGG--CTATTG-T-AGTCGACTCCTCTTAAATGTATTAGCGTGAATC--TTACGGATCGCCTTCAGTG-TGATAATTATCTGCGCTGTGGTGTTGAAGTATTTC----ATAGTTCGTGCTTATAATCGTCTCG-CAAG-AGAC-AACC---TTG-AC
>Byssomerulius_corium_FP_107055
ATTATCGAGTTTTTTGAACGGGTTGTCGCTGGCCTTTC--ACGAGGCA-TGTGCACGCCTGGCTCA-TCCACTC--TCAACCTCTGTGCACTCTATGTAAGA-------AACGGTGGACGT-----GCTGGCTCTTTG---AGTCGGTAAGAAAG----CCTTTTCTTATGTTTTACT--ACAAACGCTTCAGTTAT-AGAATGT-TTA-CTGTGT--ATAA-CACAA----TATATACAACTTTCAGCAACGGATCTCTTGGCTCTCGCATCGATGAAGAACGCAGCGAAATGCGATAAGTAATGTGAATTGCAGAATTCAGTGAATCATCGAATCTTTGAACGCACCTTGCGCTCCTTGG-TATTCCGAGGAGCATGCCTGTTTGAGTGTCATGGAATTCTCAACTCCCTATTTTTATTAATGG--------GCGAG-CTTGGAC-TTGGAGGTC---GTGTCGG--CTCTTG-T-AGTCGACTCCTCTTAAATGTATTAGCGTGAATC--TTACGGATCGCCTTCAGTG-TGATAATTATCTGCGCTGTGGTGTTGAAGTATTTC----ATAGTTCGTGCTTACAATCGTCTCG-CAAG-AGAC-AACC---TTG-AC
>20575
ATTATCGAG-TTATTGAACGGGTTGTAGCTGGCCTTTC--ACGAGGCA-TGTGCACGCCTTGCTCA-TCCACTC--TCAACCTCTGTGCACTACATGTAAGA-------AACGGTGAACGT-------CGGCTGTCAAA--AGCTGGT--GGAAG----CC-TTTCTTATG-TTTATT--ACAAACGCTTCAGTTAT-AGAATGT-TTA-CTGTGT--ATAA-CACATTT--TATATACAACTTTCAGCAACGGATCTCTTGGCTCTCGCATCGATGAAGAACGCAGCGAAATGCGATAAGTAATGTGAATTGCAGAATTCAGTGAATCATCGAATCTTTGAACGCACCTTGCGCTCCTTGG-TATTCCGAGGAGCATGCCTGTTTGAGTGTCATGGAATTCTCAACCCCC-AAATTTTTTAATCA-AAATTTGGTGGG-CTTGGAC-TTGGAGGCT---GTGTCGG--CTTTAG-TCAGTCGACTCCTCTGAAATGTATTAGCGTGAACC--TTACGGATCA-CTTCAGTGATGATAATTATCTCCGCTGTGGTGTTGAAGTATTTTTGT----GTTCGTGCTTACAGTCGTCTTT-CACG-AGAC-AATC--TCTG-AC
>Efibula_yunnanensis_TNM_F22109
ATTATCGAG-TTATTGAACGGGTTGTAGCTGGCCTTTC--ACGAGGCA-TGTGCACACCTGGCTCA-TCCACTC--TCAACCTCTGTGCACTACAAGTAAGA-------AACGGTGAAAGT-------CGGCTGTAAAA--AGCTGGT--GGAAG----CC-TTTCTTATG-TTTACT--ACAAACGCTTCAGTTAT-AGAATGT-TTA-CTGTGT--ATAA-CACA-TT--TATATACAACTTTCAGCAACGGATCTCTTGGCTCTCGCATCGATGAAGAACGCAGCGAAATGCGATAAGTAATGTGAATTGCAGAATTCAGTGAATCATCGAATCTTTGAACGCACCTTGCGCTCCTTGG-TATTCCGAGGAGCATGCCTGTTTGAGTGTCATGGAATTCTCAACTCCC-AAATTTTTTAATCA-AAGTTTGGTGAG-CTTGGAC-TTGGAGGTT---GTGTTGG--CTCTAG-TCAGTCAACTCCTCTGAAATGTATTAGCGTGAATC--TTACGGATCA-CTTCAGTGATGATAATTATCTGCGCTGTGGTGTTGAAGTATTTTTGT----ATTCGTGCTTACAGTCGTCTTT-CACG-AGAC-AATC--ATTG-AC
>Efibula_yunnanensis_CLZhao11641
ATTATCGAG-TTATTGAACGGGTTGTAGCTGGCCTTTC--ACGAGGCA-TGTGCACACCTGGCTCA-TCCACTC--TCAACCTCTGTGCACTACAAGTAAGA-------AACGGTGAAAGT-------CGGCTGTAAAA--GGCTGGT--GGAAG----CC-TTTCTTATG-TTTACT--ACAAACGCTTCAGTTAT-AGAATGT-TTA-CTGTGT--ATAA-CACA-TT--TATATACAACTTTCAGCAACGGATCTCTTGGCTCTCGCATCGATGAAGAACGCAGCGAAATGCGATAAGTAATGTGAATTGCAGAATTCAGTGAATCATCGAATCTTTGAACGCACCTTGCGCTCCTTGG-TATTCCGAGGAGCATGCCTGTTTGAGTGTCATGGAATTCTCAACTCCC-AAATTTTTTAATCA-AAGTTTGGTGGG-CTTGGAC-TTGGAGGTT---GTGTTGG--CTCCAG-TCAGTCGACTCCTCTGAAATGTATTAGCGTGAATC--TTACGGATCA-CTTCAGTGATGATAATTATCTGCGCTGTGGTGTTGAAGTATTTTTGT----ATTCGTGCTTACAGTCGTCTTT-CACG-AGAC-AATC--ATTG-AC
>Efibula_matsuensis_TNM_F25484
ATTATCGAG-TTATTGAACGGGTTGTAGCTGGCCTTTC--ACGAGGCA-TGTGCACGCCTGGCTCA-TCCACTC--TCAACCTCTGTGCACCACATGTAAGA-------AACGGTGGAAGC-------CAGCTTTTAAAACAGCTGGT--GAAAA----CCTTTTCTTATGTTTTATT--ACAAACACTTCAGTTAT-AGAATGT-TTA-CTGTGT--ATAAGCACA-TT--TATATACAACTTTCAGCAACGGATCTCTTGGCTCTCGCATCGATGAAGAACGCAGCGAAATGCGATAAGTAATGTGAATTGCAGAATTCAGTGAATCATCGAATCTTTGAACGCACCTTGCGCTCCTTGG-TATTCCGAGGAGCATGCCTGTTTGAGTGTCATGGAATTTTCAACTCCC-AAATTTTTTAATTGAAAGTTTGGTGGG-CTTGGAC-TTGGAGGTT---GTGTCGG--CTCTAG-TCAGTCGACTCCTCTGAAAAGCATTAGCGTGAATC--TTACGGATCA-CTTCAGTGATGATAATTATCTGCGCTGTGGTGTTGAAGTATTTTTGT----ATTCGTGCTTACAGCCGTCTTT-CAGG-AGAC-AATC-TTTTG-AC
>Efibula_matsuensis_TNM_F25485
ATTATCGAG-TTATTGAACGGGTTGTAGCTGGCCTTTC--ACGAGGCA-TGTGCACGCCTGGCTCA-TCCACTC--TCAACCTCTGTGCACCACATGTAAGA-------AACGGTGGAAGC-------CAGCTTTTAAACCAGCTGGT--GAAAA----CCTTTTCTTATGTTTTATT--ACAAACACTTCAGTTAT-AGAATGT-TTA-CTGTGT--ATAAGCACA-TT--TATATACAACTTTCAGCAACGGATCTCTTGGCTCTCGCATCGATGAAGAACGCAGCGAAATGCGATAAGTAATGTGAATTGCAGAATTCAGTGAATCATCGAATCTTTGAACGCACCTTGCGCTCCTTGG-TATTCCGAGGAGCATGCCTGTTTGAGTGTCATGGAATTCTCAACTCCC-AAATTTTTTAATTGAAAGTTTGGTGGG-CTTGGAC-TTGGAGGTT---GTGTCGG--CTCTAG-TCAGTCGACTCCTCTGAAAAGCATTAGCGTGAATC--TTACGGATCA-CTTCAGTGATGATAATTATCTGCGCTGTGGTGTTGAAGTATTTTTGT----ATTCGTGCTTACAGCCGTCTTT-CAGG-AGAC-AATC-TTTTG-AC
>Efibula_tropica_TNM_F33355
ATTATCGAG-TTATTGAACGGGTTGTAGCTGGCCTTTC--ACGAGGCA-TGTGCACGCCTGGCTCA-TCCACTC--TCAACCTCTGTGCACTACATGTAAGA-------AACGGTGAAAGT-------CAGCTTGCAAA--AGCTGGT--GGAAG----CC-TTTCTTATG-TTTACT--ACAAACGCTTCAGTTAT-AGAATGT-CTA-CTGTGT--ATAA-CACA-TT--TATATACAACTTTCAGCAACGGATCTCTTGGCTCTCGCATCGATGAAGAACGCAGCGAAATGCGATAAGTAATGTGAATTGCAGAATTCAGTGAATCATCGAATCTTTGAACGCACCTTGCGCTCCTTGG-TATTCCGAGGAGCATGCCTGTTTGAGTGTCATGGAATTCTCAACCCCC-AAATTTTTTAATCG-AAGCTTGGTGGG-CTTGGAC-TTGGAGGTT---GTGTCGG--CTCTAG-TCAGTCGACTCCTCTGAAATGTATTAGCGTGAATC--TTATGGATCA-CTTCAGTGATGATAATTATCTGCACTGTGGTGTTGAAGTATATTTGT----ATTCGTGCTTACAGCCGTCTTT-AACG-AGAC-AATC--TTTG-AC
>Efibula_tropica_TNM_F23621
ATTATCGAG-TTATTGAACGGGTTGTAGCTGGCCTTTC--ACGAGGCA-TGTGCACGCCTGGCTCA-TCCACTC--TCAACCTCTGTGCACTACATGTAAGA-------AACGGTGAAAGT-------CAGCTTGCAAA--AGCTGGT--GGAAG----CC-TTTCTTATG-TTTACT--ACAAACGCTTCAGTTAT-AGAATGT-CTA-CTGTGT--ATAA-CACA-TT--TATATACAACTTTCAGCAACGGATCTCTTGGCTCTCGCATCGATGAAGAACGCAGCGAAATGCGATAAGTAATGTGAATTGCAGAATTCAGTGAATCATCGAATCTTTGAACGCACCTTGCGCTCCTTGG-TATTCCGAGGAGCATGCCTGTTTGAGTGTCATGGAATTCTCAACCCCC-AAATTTTTTAATCG-AAGCTTGGTGGG-CTTGGAC-TTGGAGGTT---GTGTCGG--CTCTAG-TCAGTCGACTCCTCTGAAATGTATTAGCGTGAATC--TTATGGATCA-CTTCAGTGATGATAATTATCTGCACTGTGGTGTTGAAGTATATTTGT----ATTCGTGCTTACAGCCGTCTTT-TACG-AGAC-AATC--TTTG-AC
